# Supplementary material for: Neuronal protein Sex-lethal modulates tRNA synthesis via the polymerase III subunit Polr3E in male Drosophila neurons
Source: PLoS Biol. 2026 Jul 17;24(7):e3003863. doi: 10.1371/journal.pbio.3003863 (PMC13432123; doi:10.1371/journal.pbio.3003863)
Supplement: S1 Table — (CSV) [file pbio.3003863.s001.csv]

Chrom	Peak start coord	Peak end coord	Log2 Fold Change (over Dam-only)	FDR	Gene symbol	Fbgn number
chr2L	202601	204845	2.67	0	spen	FBgn0016977
chr2L	202601	204845	2.67	0	mRpL10	FBgn0031231
chr2L	202601	204845	2.67	0	CG11617	FBgn0031232
chr2L	276587	278941	1.87	0	CG11555	FBgn0086856
chr2L	276587	278941	1.87	0	CG17078	FBgn0086855
chr2L	276587	278941	1.87	0	smo	FBgn0003444
chr2L	873304	875551	2.71	0	PNUTS	FBgn0053526
chr2L	901005	902804	4.26	0	Lsp1beta	FBgn0002563
chr2L	901005	902804	4.26	0	snRNA:U1:21D	FBgn0003916
chr2L	1080532	1081793	1.64	0	ast	FBgn0015905
chr2L	1080532	1081793	1.64	0	Atg4a	FBgn0031298
chr2L	1165977	1167601	2.57	0	IntS14	FBgn0031314
chr2L	1165977	1167601	2.57	0	CG14341	FBgn0031315
chr2L	1165977	1167601	2.57	0	Plap	FBgn0024314
chr2L	1165977	1167601	2.57	0	CG31922	FBgn0051922
chr2L	1715501	1716842	3.46	0	mRpL48	FBgn0031357
chr2L	1715501	1716842	3.46	0	frtz	FBgn0086698
chr2L	1715501	1716842	3.46	0	Rim2	FBgn0031359
chr2L	1736565	1739127	3.46	0	CG17646	FBgn0264494
chr2L	2165530	2166572	4.7	0	aop	FBgn0000097
chr2L	2225440	2229912	3.48	0	papi	FBgn0031401
chr2L	2225440	2229912	3.48	0	sau	FBgn0267378
chr2L	2225440	2229912	3.48	0	CR44114	FBgn0264945
chr2L	2225440	2229912	3.48	0	Sec24CD	FBgn0262126
chr2L	2373576	2376367	2.9	0	CG3609	FBgn0031418
chr2L	2373576	2376367	2.9	0	Atxn7	FBgn0031420
chr2L	2899431	2912723	3.28	0	lilli	FBgn0041111
chr2L	2957601	2961167	3.61	0	Rbp9	FBgn0010263
chr2L	2998517	3000288	1.93	0	CG3558	FBgn0025681
chr2L	2998517	3000288	1.93	0	CG17265	FBgn0031488
chr2L	3106971	3109997	2.4	0	toc	FBgn0015600
chr2L	3106971	3109997	2.4	0	PpD6	FBgn0005779
chr2L	3112699	3123893	2.58	0	toc	FBgn0015600
chr2L	3112699	3123893	2.58	0	PpD6	FBgn0005779
chr2L	3112699	3123893	2.58	0	CG15403	FBgn0031504
chr2L	3642189	3643034	3.04	0	for	FBgn0000721
chr2L	3654611	3656906	3.64	0	for	FBgn0000721
chr2L	4452686	4456143	1.72	0	CG15439	FBgn0031606
chr2L	4452686	4456143	1.72	0	ND-B8	FBgn0040705
chr2L	4452686	4456143	1.72	0	Gs1l	FBgn0019982
chr2L	4456260	4460543	2.08	0	ND-B8	FBgn0040705
chr2L	4456260	4460543	2.08	0	Gs1l	FBgn0019982
chr2L	4456260	4460543	2.08	0	CG15435	FBgn0031608
chr2L	4975708	4977837	2.82	0	mRpL28	FBgn0031660
chr2L	4975708	4977837	2.82	0	Gmd	FBgn0031661
chr2L	4975708	4977837	2.82	0	CG3792	FBgn0031662
chr2L	5304000	5307949	2.71	0	vri	FBgn0016076
chr2L	5304000	5307949	2.71	0	CG14024	FBgn0031697
chr2L	5519546	5521255	2.24	0	CG14020	FBgn0031707
chr2L	5519546	5521255	2.24	0	CG7382	FBgn0031708
chr2L	5519546	5521255	2.24	0	cl	FBgn0000318
chr2L	6321716	6325756	2.67	0	Ddr	FBgn0053531
chr2L	6321716	6325756	2.67	0	PDZ-GEF	FBgn0265778
chr2L	6489971	6491787	2.68	0	epsilonCOP	FBgn0027496
chr2L	6489971	6491787	2.68	0	CG31638	FBgn0051638
chr2L	6489971	6491787	2.68	0	CG9547	FBgn0031824
chr2L	6667406	6669824	3.6	0	Galt	FBgn0263200
chr2L	6667406	6669824	3.6	0	Spn27A	FBgn0028990
chr2L	6676057	6678745	2	0	CG34310	FBgn0085339
chr2L	6676057	6678745	2	0	cort	FBgn0000351
chr2L	6676057	6678745	2	0	Nhe3	FBgn0028703
chr2L	6919901	6924408	1.76	0	x16	FBgn0028554
chr2L	6919901	6924408	1.76	0	CG32829	FBgn0052829
chr2L	6919901	6924408	1.76	0	nop5	FBgn0026196
chr2L	6919901	6924408	1.76	0	Hrb27C	FBgn0004838
chr2L	6959625	6961166	3.74	0	CG3430	FBgn0031875
chr2L	6959625	6961166	3.74	0	Atac1	FBgn0031876
chr2L	6959625	6961166	3.74	0	CG10399	FBgn0031877
chr2L	7188594	7190608	3.25	0	CG4495	FBgn0031893
chr2L	7188594	7190608	3.25	0	CG4496	FBgn0031894
chr2L	7188594	7190608	3.25	0	CG4497	FBgn0031895
chr2L	7418935	7421228	2.57	0	chm	FBgn0028387
chr2L	7676549	7681116	2.68	0	Slob	FBgn0264087
chr2L	7676549	7681116	2.68	0	Myo28B1	FBgn0040299
chr2L	7676549	7681116	2.68	0	CR44148	FBgn0264997
chr2L	7692741	7693702	3.44	0	CG7025	FBgn0031930
chr2L	7692741	7693702	3.44	0	CG43235	FBgn0262880
chr2L	7701574	7704037	2.36	0	Tep2	FBgn0041182
chr2L	7701574	7704037	2.36	0	Tep3	FBgn0041181
chr2L	7701574	7704037	2.36	0	CR44990	FBgn0266325
chr2L	7789629	7791227	4.53	0	CG7149	FBgn0031948
chr2L	7789629	7791227	4.53	0	LKRSDH	FBgn0025687
chr2L	8161565	8165041	3.44	0	Rbsn-5	FBgn0261064
chr2L	8161565	8165041	3.44	0	Piezo	FBgn0264953
chr2L	8213354	8214785	4.84	0	CG8360	FBgn0032001
chr2L	8213354	8214785	4.84	0	CG8353	FBgn0032002
chr2L	8374602	8375163	1.95	0	Wdr82	FBgn0032030
chr2L	8528674	8537086	3.83	0	lmgA	FBgn0250903
chr2L	8528674	8537086	3.83	0	CG17834	FBgn0028394
chr2L	8851186	8855850	2.96	0	CR45365	FBgn0266905
chr2L	8897759	8900501	3.57	0	CG34398	FBgn0085427
chr2L	8989500	8991849	2.85	0	rost	FBgn0011705
chr2L	8989500	8991849	2.85	0	CG9555	FBgn0032085
chr2L	8996617	8998037	1.93	0	alien	FBgn0013746
chr2L	8996617	8998037	1.93	0	CG17906	FBgn0032086
chr2L	8996617	8998037	1.93	0	CG18661	FBgn0040964
chr2L	9385247	9390105	3.46	0	Shawl	FBgn0085395
chr2L	9385247	9390105	3.46	0	Aldh	FBgn0012036
chr2L	9528018	9531205	2.37	0	Oatp30B	FBgn0032123
chr2L	9528018	9531205	2.37	0	CG31883	FBgn0032122
chr2L	9568689	9572026	3.49	0	CR44149	FBgn0264998
chr2L	9568689	9572026	3.49	0	CG3838	FBgn0032130
chr2L	9612391	9615306	2.69	0	gcm2	FBgn0019809
chr2L	9612391	9615306	2.69	0	Trx-2	FBgn0040070
chr2L	9690445	9694484	5.42	0	Pka-C1	FBgn0000273
chr2L	9702103	9706069	3.75	0	pelo	FBgn0011207
chr2L	9702103	9706069	3.75	0	CG31710	FBgn0051710
chr2L	10197782	10201768	2.93	0	Sur	FBgn0028675
chr2L	10197782	10201768	2.93	0	Ripalpha	FBgn0032189
chr2L	10197782	10201768	2.93	0	RpL7	FBgn0005593
chr2L	10224771	10230151	2.07	0	CG5708	FBgn0032196
chr2L	10224771	10230151	2.07	0	CG5694	FBgn0032197
chr2L	10238424	10241268	2.09	0	mthl15	FBgn0051720
chr2L	10238424	10241268	2.09	0	me31B	FBgn0004419
chr2L	10327205	10329497	3.11	0	RnrL	FBgn0011703
chr2L	10327205	10329497	3.11	0	CG5375	FBgn0032221
chr2L	11989538	11991231	3.84	0	CG34163	FBgn0085192
chr2L	11989538	11991231	3.84	0	zuc	FBgn0261266
chr2L	11989538	11991231	3.84	0	dgt2	FBgn0032390
chr2L	11989538	11991231	3.84	0	escl	FBgn0032391
chr2L	12009539	12015071	3.36	0	Rh5	FBgn0014019
chr2L	12009539	12015071	3.36	0	CG6734	FBgn0032395
chr2L	12132670	12137628	3.32	0	rho-6	FBgn0032415
chr2L	12132670	12137628	3.32	0	Gr33a	FBgn0032416
chr2L	12176934	12178861	1.84	0	aret	FBgn0000114
chr2L	12176934	12178861	1.84	0	atilla	FBgn0032422
chr2L	12974051	12976203	3.46	0	Vha68-2	FBgn0263598
chr2L	13076302	13088498	3.89	0	CR44197	FBgn0265086
chr2L	13899162	13901681	1.2	0	Smg5	FBgn0019890
chr2L	14229568	14231872	3.1	0	Dyrk2	FBgn0016930
chr2L	14232334	14235669	3.14	0	Dyrk2	FBgn0016930
chr2L	14232334	14235669	3.14	0	CR44728	FBgn0265941
chr2L	14374720	14379557	1.86	0	ppk	FBgn0020258
chr2L	14668973	14670548	2.68	0	osp	FBgn0003016
chr2L	15498405	15500628	3.08	0	lace	FBgn0002524
chr2L	16525062	16527882	2.98	0	CG5953	FBgn0032587
chr2L	16525062	16527882	2.98	0	mir-4943	FBgn0263555
chr2L	18136093	18137446	2.82	0	kel	FBgn0001301
chr2L	18319154	18321450	2.48	0	Fas3	FBgn0000636
chr2L	18453678	18455056	3.46	0	bsf	FBgn0032679
chr2L	18453678	18455056	3.46	0	Ntf-2r	FBgn0032680
chr2L	18638070	18643564	2.58	0	MESR3	FBgn0032694
chr2L	18834358	18835984	3.43	0	CG10600	FBgn0032717
chr2L	18834358	18835984	3.43	0	CG31752	FBgn0051752
chr2L	18995194	18997595	2.88	0	CG10650	FBgn0046302
chr2L	18995194	18997595	2.88	0	CG31792	FBgn0051792
chr2L	19424915	19427427	4.65	0	Pax	FBgn0041789
chr2L	19424915	19427427	4.65	0	CG13085	FBgn0032780
chr2L	19424915	19427427	4.65	0	CG16771	FBgn0032779
chr2L	19488982	19491225	3.69	0	CG13083	FBgn0032789
chr2L	19488982	19491225	3.69	0	CG10194	FBgn0032790
chr2L	19488982	19491225	3.69	0	CG18094	FBgn0032791
chr2L	19488982	19491225	3.69	0	CG10189	FBgn0032793
chr2L	19587066	19591647	2.13	0	Lar	FBgn0000464
chr2L	19787576	19792582	1.48	0	CdGAPr	FBgn0032821
chr2L	19787576	19792582	1.48	0	CG10466	FBgn0032822
chr2L	20353717	20355388	3.24	0	RtGEF	FBgn0015803
chr2L	20353717	20355388	3.24	0	snoRNA:Me28S-A3365	FBgn0086040
chr2L	20649716	20652209	2.76	0	CG18810	FBgn0042133
chr2L	20649716	20652209	2.76	0	CG2611	FBgn0032871
chr2L	20649716	20652209	2.76	0	bru	FBgn0261787
chr2L	20664044	20667323	3.71	0	CG2614	FBgn0032873
chr2L	20664044	20667323	3.71	0	CG31678	FBgn0051678
chr2L	20664044	20667323	3.71	0	CR45004	FBgn0266356
chr2L	20673325	20676602	1.84	0	CG31678	FBgn0051678
chr2L	20673325	20676602	1.84	0	CR45004	FBgn0266356
chr2L	20673325	20676602	1.84	0	IKKepsilon	FBgn0086657
chr2L	20792018	20794658	4.87	0	Pomp	FBgn0032884
chr2L	20792018	20794658	4.87	0	vari	FBgn0250785
chr2L	20792018	20794658	4.87	0	CR44146	FBgn0264995
chr2L	20820926	20825560	3.95	0	CheB38c	FBgn0032888
chr2L	20820926	20825560	3.95	0	CG9331	FBgn0032889
chr2L	21639309	21641899	2.87	0	Ac3	FBgn0023416
chr2L	21827075	21829688	2.67	0	tsh	FBgn0003866
chr2L	22533609	22535234	2.72	0	RpL5	FBgn0064225
chr2L	22533609	22535234	2.72	0	snoRNA:Psi28S-2996	FBgn0082980
chr2L	22979248	22981754	2.14	0	cta	FBgn0000384
chr2R	4241511	4245332	2.53	0	IntS3	FBgn0262117
chr2R	4514337	4518462	2.38	0	RpL38	FBgn0040007
chr2R	4617447	4621061	2.53	0	CG17486	FBgn0032997
chr2R	4617447	4621061	2.53	0	CR45923	FBgn0267585
chr2R	5121277	5124191	2.52	0	gus	FBgn0026238
chr2R	5121277	5124191	2.52	0	CR43256	FBgn0262901
chr2R	5700612	5703725	3	0	CG17337	FBgn0259979
chr2R	5700612	5703725	3	0	vlc	FBgn0259978
chr2R	6015144	6016996	3.24	0	Act42A	FBgn0000043
chr2R	6015144	6016996	3.24	0	Pngl	FBgn0033050
chr2R	6080106	6082594	1.48	0	SmydA-5	FBgn0033061
chr2R	6080106	6082594	1.48	0	Ars2	FBgn0033062
chr2R	7131690	7133500	3.54	0	Cyp9b2	FBgn0015039
chr2R	7131690	7133500	3.54	0	CR44443	FBgn0265636
chr2R	7499229	7500920	3.75	0	dpa	FBgn0015929
chr2R	7499229	7500920	3.75	0	didum	FBgn0261397
chr2R	7627136	7632472	2.85	0	CG43340	FBgn0263077
chr2R	7627136	7632472	2.85	0	CG43341	FBgn0263046
chr2R	7814223	7816067	4.01	0	CG1882	FBgn0033226
chr2R	8126787	8128292	3.1	0	Nup50	FBgn0033264
chr2R	8126787	8128292	3.1	0	coil	FBgn0033265
chr2R	8126787	8128292	3.1	0	Socs44A	FBgn0033266
chr2R	8126787	8128292	3.1	0	CG42516	FBgn0260390
chr2R	8149955	8153210	3.16	0	kermit	FBgn0010504
chr2R	8194203	8197810	3.18	0	LRP1	FBgn0053087
chr2R	8436701	8439150	1.95	0	Lcp3	FBgn0002534
chr2R	8436701	8439150	1.95	0	Lcp4	FBgn0002535
chr2R	8436701	8439150	1.95	0	Cyp4ad1	FBgn0033292
chr2R	9091544	9093178	3.04	0	Dbp45A	FBgn0010220
chr2R	9091544	9093178	3.04	0	CG8080	FBgn0033373
chr2R	9091544	9093178	3.04	0	CG13741	FBgn0033374
chr2R	9265878	9267834	2.67	0	Pkn	FBgn0020621
chr2R	9265878	9267834	2.67	0	CG34141	FBgn0083977
chr2R	9307479	9311255	4.11	0	Myd88	FBgn0033402
chr2R	9307479	9311255	4.11	0	CG13954	FBgn0033405
chr2R	9413331	9415331	3.13	0	wun	FBgn0016078
chr2R	9413331	9415331	3.13	0	wun2	FBgn0041087
chr2R	9691468	9693721	4.61	0	Uba1	FBgn0023143
chr2R	9710995	9714175	2.67	0	CR44292	FBgn0265338
chr2R	9710995	9714175	2.67	0	dap	FBgn0010316
chr2R	10117037	10119569	1.6	0	Pfk	FBgn0003071
chr2R	10117037	10119569	1.6	0	dmpd	FBgn0033486
chr2R	10427707	10429876	3.45	0	CG12896	FBgn0033521
chr2R	10427707	10429876	3.45	0	RanBPM	FBgn0262114
chr2R	10436977	10441020	1.72	0	CG12895	FBgn0033523
chr2R	10436977	10441020	1.72	0	Galphao	FBgn0001122
chr2R	10480569	10482666	2.43	0	CG17765	FBgn0033529
chr2R	10480569	10482666	2.43	0	pre-lola-G	FBgn0264817
chr2R	10548299	10550955	1.13	0	acal	FBgn0283426
chr2R	11383048	11384999	1.82	0	Sod3	FBgn0033631
chr2R	11383048	11384999	1.82	0	sprt	FBgn0082585
chr2R	11383048	11384999	1.82	0	CG30022	FBgn0050022
chr2R	11388070	11391035	3.39	0	sprt	FBgn0082585
chr2R	11388070	11391035	3.39	0	CG30022	FBgn0050022
chr2R	11412927	11414297	1.23	0	Drip	FBgn0015872
chr2R	11412927	11414297	1.23	0	CG7763	FBgn0040503
chr2R	12032554	12037944	2.88	0	pds5	FBgn0260012
chr2R	12032554	12037944	2.88	0	128up	FBgn0010339
chr2R	12139887	12140976	2.84	0	CG18343	FBgn0033683
chr2R	12139887	12140976	2.84	0	SkpB	FBgn0026176
chr2R	12139887	12140976	2.84	0	Smyd4-4	FBgn0027495
chr2R	12341549	12345334	3.51	0	CG8839	FBgn0033717
chr2R	12341549	12345334	3.51	0	ana3	FBgn0266111
chr2R	12867532	12872877	2.75	0	CG17574	FBgn0033777
chr2R	12867532	12872877	2.75	0	CR45140	FBgn0266633
chr2R	12867532	12872877	2.75	0	CR43469	FBgn0263446
chr2R	12867532	12872877	2.75	0	CG3790	FBgn0033778
chr2R	12954779	12958463	3.15	0	CG13321	FBgn0033787
chr2R	13004716	13007460	2.41	0	Su(z)2	FBgn0265623
chr2R	13858181	13859194	4.06	0	tum	FBgn0086356
chr2R	13858181	13859194	4.06	0	Uba3	FBgn0263697
chr2R	13858181	13859194	4.06	0	CG16935	FBgn0033883
chr2R	14022573	14027946	2.74	0	mam	FBgn0002643
chr2R	14022573	14027946	2.74	0	CG18371	FBgn0033893
chr2R	14137807	14138599	2.84	0	Prosap	FBgn0040752
chr2R	14359694	14360606	4.52	0	Arc1	FBgn0033926
chr2R	14359694	14360606	4.52	0	CR10102	FBgn0033927
chr2R	14361562	14363314	3.55	0	CR10102	FBgn0033927
chr2R	14361562	14363314	3.55	0	Tfb1	FBgn0033929
chr2R	15999375	16003036	2.99	0	CG8386	FBgn0034061
chr2R	16010745	16012884	2.74	0	CG8389	FBgn0034063
chr2R	16010745	16012884	2.74	0	CG8388	FBgn0034062
chr2R	16010745	16012884	2.74	0	Prosbeta1	FBgn0010590
chr2R	17015136	17017294	4.22	0	Ehbp1	FBgn0034180
chr2R	17015136	17017294	4.22	0	CG8963	FBgn0034181
chr2R	17579975	17582257	2.58	0	CG6484	FBgn0034247
chr2R	17590195	17591633	3.46	0	RhoGAP54D	FBgn0034249
chr2R	17590195	17591633	3.46	0	icln	FBgn0029079
chr2R	17760184	17762147	1.58	0	HLH54F	FBgn0022740
chr2R	17760184	17762147	1.58	0	CG5009	FBgn0027572
chr2R	18139941	18143352	3.08	0	Pcl	FBgn0003044
chr2R	18139941	18143352	3.08	0	pAbp	FBgn0265297
chr2R	18139941	18143352	3.08	0	snoRNA:Psi18S-1347a	FBgn0083054
chr2R	18139941	18143352	3.08	0	snoRNA:Psi18S-1347c	FBgn0086600
chr2R	18317159	18319095	3.42	0	sbb	FBgn0010575
chr2R	18604987	18607012	3.39	0	GEFmeso	FBgn0050115
chr2R	18604987	18607012	3.39	0	CG42697	FBgn0261587
chr2R	18671042	18674653	2.69	0	edl	FBgn0023214
chr2R	18671042	18674653	2.69	0	CG44434	FBgn0265626
chr2R	18854439	18856218	2.74	0	Jheh1	FBgn0010053
chr2R	18854439	18856218	2.74	0	Jheh2	FBgn0034405
chr2R	18971744	18973859	3.06	0	CG15107	FBgn0041702
chr2R	18971744	18973859	3.06	0	Topors	FBgn0267351
chr2R	19460590	19465018	3.73	0	mei-W68	FBgn0002716
chr2R	19460590	19465018	3.73	0	par-1	FBgn0260934
chr2R	20319232	20322072	3.66	0	tapas	FBgn0027529
chr2R	20319232	20322072	3.66	0	MED8	FBgn0034503
chr2R	20618200	20619524	1.55	0	Hil	FBgn0050147
chr2R	20618200	20619524	1.55	0	CG9945	FBgn0034527
chr2R	20667225	20669005	3.15	0	CG13437	FBgn0034541
chr2R	20667225	20669005	3.15	0	Fem-1	FBgn0034542
chr2R	20667225	20669005	3.15	0	exu	FBgn0000615
chr2R	20834600	20836966	3.22	0	sktl	FBgn0016984
chr2R	20834600	20836966	3.22	0	CR44667	FBgn0265878
chr2R	21055051	21057088	1.9	0	shg	FBgn0003391
chr2R	21141328	21142886	3.2	0	Magi	FBgn0034590
chr2R	21141328	21142886	3.2	0	CG9406	FBgn0034592
chr2R	21301363	21304173	3.84	0	CG42672	FBgn0261554
chr2R	21301363	21304173	3.84	0	CR44724	FBgn0265937
chr2R	21655813	21658516	2.83	0	CG10082	FBgn0034644
chr2R	21655813	21658516	2.83	0	CG30284	FBgn0050284
chr2R	21655813	21658516	2.83	0	CR43786	FBgn0264327
chr2R	21655813	21658516	2.83	0	ND-B12	FBgn0034645
chr2R	22074988	22076776	4.69	0	CG2921	FBgn0034689
chr2R	22074988	22076776	4.69	0	GlcT-1	FBgn0067102
chr2R	22115817	22119161	3.16	0	Vrp1	FBgn0243516
chr2R	22115817	22119161	3.16	0	CG30280	FBgn0050280
chr2R	22115817	22119161	3.16	0	CG30281	FBgn0050281
chr2R	22115817	22119161	3.16	0	mei-S332	FBgn0002715
chr2R	22559589	22562152	3.96	0	px	FBgn0003175
chr2R	22559589	22562152	3.96	0	CG11362	FBgn0034737
chr2R	23894567	23895498	3.28	0	DNA-ligI	FBgn0262619
chr2R	23894567	23895498	3.28	0	Upf3	FBgn0034923
chr2R	23894567	23895498	3.28	0	CG17658	FBgn0034924
chr2R	23896456	23899207	2.79	0	CG17658	FBgn0034924
chr2R	23896456	23899207	2.79	0	Lpt	FBgn0263667
chr2R	24027482	24030371	2.72	0	EbpIII	FBgn0011695
chr2R	24027482	24030371	2.72	0	CG3163	FBgn0034961
chr2R	24044664	24047824	3.75	0	IntS1	FBgn0034964
chr2R	24044664	24047824	3.75	0	tsr	FBgn0011726
chr2R	24044664	24047824	3.75	0	gammaSnap1	FBgn0028552
chr2R	24044664	24047824	3.75	0	sei	FBgn0003353
chr2R	24044664	24047824	3.75	0	ppk29	FBgn0034965
chr2R	24156447	24157258	2.37	0	Dat	FBgn0019643
chr2R	24156447	24157258	2.37	0	CG42568	FBgn0260770
chr2R	24174300	24176132	2.81	0	mRpS17	FBgn0034986
chr2R	24174300	24176132	2.81	0	Nop60B	FBgn0259937
chr2R	24174300	24176132	2.81	0	snoRNA:Psi18S-1820	FBgn0026169
chr2R	24986190	24988267	2.7	0	emp	FBgn0010435
chr2R	24986190	24988267	2.7	0	CG3829	FBgn0035091
chr2R	25076273	25078847	2.88	0	gol	FBgn0004919
chr2R	25076273	25078847	2.88	0	tRNA:Ala-CGC-1-1	FBgn0050198
chr2R	25076273	25078847	2.88	0	tRNA:Ala-CGC-1-2	FBgn0050199
chr2R	25076273	25078847	2.88	0	tRNA:Ala-CGC-1-3	FBgn0050200
chr3L	183594	185152	3.15	0	CG13875	FBgn0035104
chr3L	183594	185152	3.15	0	Mkp	FBgn0083992
chr3L	183594	185152	3.15	0	CG34140	FBgn0083976
chr3L	183594	185152	3.15	0	Mtch	FBgn0027786
chr3L	245733	248369	2.97	0	E(bx)	FBgn0000541
chr3L	245733	248369	2.97	0	mthl14	FBgn0052476
chr3L	310393	312573	2.95	0	fwd	FBgn0004373
chr3L	310393	312573	2.95	0	CG34264	FBgn0085293
chr3L	559152	562937	2.25	0	Hipk	FBgn0035142
chr3L	601105	605221	2.88	0	MED14	FBgn0035145
chr3L	601105	605221	2.88	0	CG13893	FBgn0035146
chr3L	601105	605221	2.88	0	CR45807	FBgn0267457
chr3L	601105	605221	2.88	0	Reg-2	FBgn0016715
chr3L	733320	734348	4.68	0	CR43785	FBgn0264310
chr3L	1092520	1095805	2.21	0	bab1	FBgn0004870
chr3L	1151049	1154363	2.89	0	bab2	FBgn0025525
chr3L	1163386	1166699	1.78	0	bab2	FBgn0025525
chr3L	1174297	1179268	3.53	0	bab2	FBgn0025525
chr3L	1575284	1581407	2.24	0	CG12004	FBgn0035236
chr3L	1575284	1581407	2.24	0	CG13917	FBgn0035237
chr3L	1859252	1861048	2.48	0	Rap1	FBgn0004636
chr3L	2261968	2263429	4.17	0	CG2034	FBgn0015359
chr3L	2261968	2263429	4.17	0	oxt	FBgn0015360
chr3L	2261968	2263429	4.17	0	CG13807	FBgn0035323
chr3L	2264770	2267230	1.93	0	CG13807	FBgn0035323
chr3L	2264770	2267230	1.93	0	ecd	FBgn0000543
chr3L	2264770	2267230	1.93	0	CG13806	FBgn0035325
chr3L	2416712	2420979	2.85	0	CG45186	FBgn0266696
chr3L	2469370	2472018	3.49	0	CG45186	FBgn0266696
chr3L	2469370	2472018	3.49	0	CG16762	FBgn0035343
chr3L	3058032	3061741	2.71	0	CG32486	FBgn0266918
chr3L	3089824	3092343	1.73	0	CG11486	FBgn0035397
chr3L	3089824	3092343	1.73	0	Cht7	FBgn0035398
chr3L	3089824	3092343	1.73	0	tRNA:Cys-GCA-1-1	FBgn0052288
chr3L	3147750	3150374	2.93	0	Usp5	FBgn0035402
chr3L	3147750	3150374	2.93	0	BtbVII	FBgn0263108
chr3L	3178336	3180352	4.09	0	CG14964	FBgn0035410
chr3L	3178336	3180352	4.09	0	Girdin	FBgn0035411
chr3L	3178336	3180352	4.09	0	CG42494	FBgn0260026
chr3L	3787048	3790192	3.14	0	CG32264	FBgn0052264
chr3L	3787048	3790192	3.14	0	CG32266	FBgn0052266
chr3L	4024793	4028903	2.7	0	Mul1	FBgn0035483
chr3L	4024793	4028903	2.7	0	CG11594	FBgn0035484
chr3L	4148691	4149580	1.37	0	CG1299	FBgn0035501
chr3L	5140961	5142060	3.24	0	CHMP2B	FBgn0035589
chr3L	5140961	5142060	3.24	0	CG10672	FBgn0035588
chr3L	5140961	5142060	3.24	0	Gdap1	FBgn0035587
chr3L	5140961	5142060	3.24	0	CR45985	FBgn0267647
chr3L	5925027	5928532	3.1	0	Vap-33B	FBgn0053523
chr3L	6075092	6076995	4.89	0	CG6602	FBgn0035673
chr3L	6075092	6076995	4.89	0	CG13295	FBgn0035674
chr3L	6075092	6076995	4.89	0	ssp6	FBgn0035676
chr3L	6075092	6076995	4.89	0	CG13293	FBgn0035677
chr3L	6075092	6076995	4.89	0	CG10469	FBgn0035678
chr3L	6189887	6194307	2.71	0	CG7386	FBgn0035691
chr3L	6189887	6194307	2.71	0	Trn	FBgn0024921
chr3L	6746575	6748159	2.18	0	velo	FBgn0035713
chr3L	6951738	6953607	2.13	0	CG10077	FBgn0035720
chr3L	7130921	7133070	2.4	0	CG8628	FBgn0250836
chr3L	7130921	7133070	2.4	0	Dbi	FBgn0010387
chr3L	7327994	7329832	3.68	0	CG8602	FBgn0035763
chr3L	7327994	7329832	3.68	0	CG42307	FBgn0259203
chr3L	7380300	7382957	2.19	0	SMSr	FBgn0052380
chr3L	7380300	7382957	2.19	0	smid	FBgn0016983
chr3L	7741223	7743170	1.45	0	CG32373	FBgn0052373
chr3L	7741223	7743170	1.45	0	Snmp2	FBgn0035815
chr3L	7804365	7810620	3.08	0	CG32369	FBgn0052369
chr3L	7804365	7810620	3.08	0	Pdp1	FBgn0016694
chr3L	7909360	7912701	3.65	0	pbl	FBgn0003041
chr3L	7909360	7912701	3.65	0	CG8281	FBgn0035824
chr3L	7914568	7917062	2.07	0	CG8281	FBgn0035824
chr3L	7914568	7917062	2.07	0	CG8111	FBgn0035825
chr3L	7914568	7917062	2.07	0	syd	FBgn0024187
chr3L	7978564	7980946	5.14	0	CG8209	FBgn0035830
chr3L	7978564	7980946	5.14	0	CG8038	FBgn0035831
chr3L	7978564	7980946	5.14	0	nmo	FBgn0011817
chr3L	7993281	7997999	3.21	0	nmo	FBgn0011817
chr3L	8085966	8087944	1.82	0	Ect4	FBgn0262579
chr3L	8085966	8087944	1.82	0	CG7565	FBgn0035833
chr3L	8114654	8117480	2.69	0	Arp3	FBgn0262716
chr3L	8114654	8117480	2.69	0	msk	FBgn0026252
chr3L	8308440	8310680	1.71	0	BI-1	FBgn0035871
chr3L	8308440	8310680	1.71	0	CR45409	FBgn0266958
chr3L	8308440	8310680	1.71	0	CG7185	FBgn0035872
chr3L	8411288	8412752	3.37	0	CG13667	FBgn0035890
chr3L	8411288	8412752	3.37	0	Oseg1	FBgn0265102
chr3L	8411288	8412752	3.37	0	mtrm	FBgn0010431
chr3L	8598804	8602453	2.51	0	CG43078	FBgn0262508
chr3L	8598804	8602453	2.51	0	Nelf-E	FBgn0017430
chr3L	8598804	8602453	2.51	0	CG5989	FBgn0017429
chr3L	9399607	9400691	2.27	0	CG4080	FBgn0035983
chr3L	9399607	9400691	2.27	0	eIF-4E	FBgn0015218
chr3L	9428397	9430991	2.79	0	Shc	FBgn0015296
chr3L	9428397	9430991	2.79	0	MTF-1	FBgn0040305
chr3L	9428397	9430991	2.79	0	CG42526	FBgn0260431
chr3L	9863591	9866339	2.13	0	iPLA2-VIA	FBgn0036053
chr3L	9863591	9866339	2.13	0	CG8108	FBgn0027567
chr3L	10344038	10344769	1.1	0	CR46006	FBgn0267668
chr3L	10663894	10667036	4.16	0	Adi1	FBgn0052068
chr3L	10663894	10667036	4.16	0	simj	FBgn0010762
chr3L	10690264	10691596	2.86	0	simj	FBgn0010762
chr3L	10690264	10691596	2.86	0	CG11811	FBgn0036099
chr3L	11069562	11071862	2.23	0	CG6310	FBgn0036121
chr3L	11069562	11071862	2.23	0	Mocs1	FBgn0263241
chr3L	11104344	11105580	2.97	0	CG32071	FBgn0052071
chr3L	11104344	11105580	2.97	0	CG32073	FBgn0052073
chr3L	11122404	11127133	3.3	0	mRpL2	FBgn0036135
chr3L	11122404	11127133	3.3	0	Ufd1-like	FBgn0036136
chr3L	11122404	11127133	3.3	0	NaPi-III	FBgn0260795
chr3L	11122404	11127133	3.3	0	nol	FBgn0014368
chr3L	11285265	11287225	4.8	0	CR45404	FBgn0266953
chr3L	11285265	11287225	4.8	0	CG6175	FBgn0036152
chr3L	11619676	11621421	4	0	Muc68Ca	FBgn0036181
chr3L	11619676	11621421	4	0	CG6084	FBgn0086254
chr3L	11683235	11687120	3.33	0	TfIIEalpha	FBgn0015828
chr3L	11683235	11687120	3.33	0	Sugb	FBgn0036191
chr3L	11683235	11687120	3.33	0	CR45885	FBgn0267545
chr3L	11776367	11778938	4.44	0	Pi3K68D	FBgn0015278
chr3L	11776367	11778938	4.44	0	CG14131	FBgn0036205
chr3L	11992700	11993972	3.51	0	CG6931	FBgn0036236
chr3L	11992700	11993972	3.51	0	viaf	FBgn0036237
chr3L	11992700	11993972	3.51	0	Grip163	FBgn0026432
chr3L	12145362	12149716	4.12	0	CG5642	FBgn0036258
chr3L	12145362	12149716	4.12	0	Nrx-IV	FBgn0013997
chr3L	12145362	12149716	4.12	0	CG32099	FBgn0052099
chr3L	12262760	12268152	2.87	0	app	FBgn0260941
chr3L	12262760	12268152	2.87	0	CG32100	FBgn0052100
chr3L	12348025	12352520	5.46	0	CrzR	FBgn0036278
chr3L	12401900	12403952	1.5	0	Smyd4-2	FBgn0036282
chr3L	12401900	12403952	1.5	0	CG32103	FBgn0052103
chr3L	12456224	12457933	2.68	0	eyg	FBgn0000625
chr3L	12483847	12485034	1.88	0	CG33725	FBgn0053725
chr3L	12528775	12530944	2.63	0	nst	FBgn0036298
chr3L	12528775	12530944	2.63	0	Tsf2	FBgn0036299
chr3L	12533291	12535204	2.03	0	Tsf2	FBgn0036299
chr3L	12533291	12535204	2.03	0	CG10688	FBgn0036300
chr3L	12813252	12816888	2.66	0	Sap130	FBgn0262714
chr3L	12813252	12816888	2.66	0	CG10754	FBgn0036314
chr3L	12813252	12816888	2.66	0	CG42588	FBgn0260965
chr3L	13043310	13045401	2.25	0	RpS4	FBgn0011284
chr3L	13043310	13045401	2.25	0	snoRNA:Psi28S-3327a	FBgn0082967
chr3L	13043310	13045401	2.25	0	snoRNA:Psi28S-3327b	FBgn0082966
chr3L	13043310	13045401	2.25	0	snoRNA:Psi28S-3327c	FBgn0086601
chr3L	13043310	13045401	2.25	0	Syx13	FBgn0036341
chr3L	13396928	13399796	3.48	0	sens	FBgn0002573
chr3L	13449837	13454562	3.78	0	cmb	FBgn0036365
chr3L	13449837	13454562	3.78	0	CG10133	FBgn0036366
chr3L	13449837	13454562	3.78	0	CG10738	FBgn0036368
chr3L	13449837	13454562	3.78	0	CG10116	FBgn0036367
chr3L	13496905	13499004	2.69	0	Tgi	FBgn0036373
chr3L	13964514	13966821	3.87	0	Meics	FBgn0025874
chr3L	13964514	13966821	3.87	0	Nxf3	FBgn0263232
chr3L	14001567	14007353	4.17	0	Nprl3	FBgn0036397
chr3L	14001567	14007353	4.17	0	upSET	FBgn0036398
chr3L	14036823	14039170	2.16	0	pncr014:3L	FBgn0265295
chr3L	14036823	14039170	2.16	0	CG6661	FBgn0036403
chr3L	14036823	14039170	2.16	0	Hsc70Cb	FBgn0026418
chr3L	14408854	14411490	4.64	0	stwl	FBgn0003459
chr3L	14408854	14411490	4.64	0	CR45233	FBgn0266768
chr3L	14408854	14411490	4.64	0	CG3919	FBgn0036423
chr3L	14784458	14787336	3.32	0	bmm	FBgn0036449
chr3L	14784458	14787336	3.32	0	Tdrd3	FBgn0036450
chr3L	14991157	14993776	3.52	0	mnd	FBgn0002778
chr3L	14991157	14993776	3.52	0	Zip71B	FBgn0036461
chr3L	14991157	14993776	3.52	0	mRpL39	FBgn0036462
chr3L	15510131	15512481	2.66	0	Z600	FBgn0004052
chr3L	15510131	15512481	2.66	0	gdl-ORF39	FBgn0028377
chr3L	15510131	15512481	2.66	0	Eip71CD	FBgn0000565
chr3L	15967279	15969255	3.87	0	l(3)72Ab	FBgn0263599
chr3L	15967279	15969255	3.87	0	CG10516	FBgn0036549
chr3L	16693505	16701389	3.94	0	CR45179	FBgn0266689
chr3L	16693505	16701389	3.94	0	CR45897	FBgn0267557
chr3L	16725059	16726800	2.53	0	CG13026	FBgn0036656
chr3L	16725059	16726800	2.53	0	CG13031	FBgn0036655
chr3L	16725059	16726800	2.53	0	PGRP-SB2	FBgn0043577
chr3L	16969421	16971098	2.3	0	Nc73EF	FBgn0010352
chr3L	16969421	16971098	2.3	0	Exn	FBgn0261547
chr3L	16985126	16988462	2.49	0	Exn	FBgn0261547
chr3L	16988682	16990604	3.89	0	Exn	FBgn0261547
chr3L	17015165	17016948	1.4	0	CG6664	FBgn0036685
chr3L	17015165	17016948	1.4	0	CG7728	FBgn0036686
chr3L	17430342	17432272	3.08	0	CG32174	FBgn0052174
chr3L	17430342	17432272	3.08	0	frc	FBgn0042641
chr3L	17475531	17477672	3.52	0	UQCR-Q	FBgn0036728
chr3L	17475531	17477672	3.52	0	CG34250	FBgn0085279
chr3L	17475531	17477672	3.52	0	CG13733	FBgn0036729
chr3L	17513372	17514957	2.59	0	U4-U6-60K	FBgn0036733
chr3L	17513372	17514957	2.59	0	CG7564	FBgn0036734
chr3L	17763141	17765584	2.53	0	Adgf-A2	FBgn0043025
chr3L	17763141	17765584	2.53	0	CG32182	FBgn0052182
chr3L	17763141	17765584	2.53	0	CG32181	FBgn0052181
chr3L	17994085	17998013	2.02	0	Eip75B	FBgn0000568
chr3L	17994085	17998013	2.02	0	snoRNA:Me28S-A30	FBgn0086081
chr3L	18011410	18013508	2.56	0	Eip75B	FBgn0000568
chr3L	18096806	18100374	2.59	0	CG13698	FBgn0036773
chr3L	18103984	18108071	4.06	0	CG13698	FBgn0036773
chr3L	18103984	18108071	4.06	0	CG5147	FBgn0036775
chr3L	18799864	18803243	3.61	0	ftz-f1	FBgn0001078
chr3L	18799864	18803243	3.61	0	CR45939	FBgn0267601
chr3L	18799864	18803243	3.61	0	CG14073	FBgn0036814
chr3L	19062285	19064863	3.43	0	CG3797	FBgn0036842
chr3L	19062285	19064863	3.43	0	CG6812	FBgn0036843
chr3L	19611416	19615044	1.78	0	CG9372	FBgn0036891
chr3L	19611416	19615044	1.78	0	Lon	FBgn0036892
chr3L	19611416	19615044	1.78	0	CG9376	FBgn0036893
chr3L	19611416	19615044	1.78	0	l(3)76BDm	FBgn0260655
chr3L	19833016	19835216	3.36	0	trc	FBgn0003744
chr3L	19833016	19835216	3.36	0	CG32221	FBgn0052221
chr3L	19842715	19848805	5.75	0	kto	FBgn0001324
chr3L	19842715	19848805	5.75	0	Papss	FBgn0020389
chr3L	19863217	19864767	1.74	0	CR45433	FBgn0266982
chr3L	19863217	19864767	1.74	0	Rab8	FBgn0262518
chr3L	20005839	20009349	2.09	0	kug	FBgn0261574
chr3L	20103381	20106167	1.45	0	CG14186	FBgn0036935
chr3L	20103381	20106167	1.45	0	CG14185	FBgn0036936
chr3L	20122732	20124191	2.21	0	CG7365	FBgn0036939
chr3L	20400693	20402557	3	0	trbl	FBgn0028978
chr3L	20414784	20415088	1.04	0	zye	FBgn0036985
chr3L	20509629	20511776	2.55	0	CG32425	FBgn0052425
chr3L	20509629	20511776	2.55	0	CG5078	FBgn0037005
chr3L	20509629	20511776	2.55	0	CG5059	FBgn0037007
chr3L	20525731	20527222	1.42	0	CG4825	FBgn0037010
chr3L	20525731	20527222	1.42	0	CG4858	FBgn0037011
chr3L	20538696	20541750	3.17	0	Rcd2	FBgn0037012
chr3L	20538696	20541750	3.17	0	CG13250	FBgn0037013
chr3L	20615841	20617653	1.69	0	knrl	FBgn0001323
chr3L	20787649	20789344	3.08	0	CG11396	FBgn0037022
chr3L	20787649	20789344	3.08	0	Six4	FBgn0027364
chr3L	21195903	21196920	3.34	0	CR45951	FBgn0267613
chr3L	21195903	21196920	3.34	0	park	FBgn0041100
chr3L	21195903	21196920	3.34	0	CG34261	FBgn0085290
chr3L	21195903	21196920	3.34	0	CG33054	FBgn0053054
chr3L	21195903	21196920	3.34	0	CG33056	FBgn0053056
chr3L	21232751	21238057	3.38	0	Eip78C	FBgn0004865
chr3L	21298442	21300409	1.58	0	Edg78E	FBgn0000551
chr3L	21298442	21300409	1.58	0	CG43702	FBgn0263841
chr3L	21298442	21300409	1.58	0	Cpr78Cc	FBgn0037069
chr3L	21346074	21350226	1.97	0	CG32436	FBgn0052436
chr3L	21346074	21350226	1.97	0	ebd2	FBgn0037076
chr3L	21432956	21435520	2.08	0	barc	FBgn0037081
chr3L	21432956	21435520	2.08	0	CG33288	FBgn0053288
chr3L	21432956	21435520	2.08	0	Aef1	FBgn0005694
chr3L	21432956	21435520	2.08	0	CG5664	FBgn0037082
chr3L	21495398	21499161	2.11	0	Hr78	FBgn0015239
chr3L	21495398	21499161	2.11	0	CR43933	FBgn0264554
chr3L	21495398	21499161	2.11	0	Glg1	FBgn0264561
chr3L	21495398	21499161	2.11	0	Est-Q	FBgn0037090
chr3L	21624831	21628445	1.99	0	CG7166	FBgn0037107
chr3L	21624831	21628445	1.99	0	CG11306	FBgn0037108
chr3L	21934247	21935350	2.99	0	CG7442	FBgn0037140
chr3L	22262464	22263798	2.05	0	Rich	FBgn0028500
chr3L	22262464	22263798	2.05	0	Ddx1	FBgn0015075
chr3L	22727585	22729510	2.83	0	mael	FBgn0016034
chr3L	22727585	22729510	2.83	0	CG14450	FBgn0037184
chr3L	22727585	22729510	2.83	0	CG11367	FBgn0037185
chr3L	22727585	22729510	2.83	0	CG32454	FBgn0260481
chr3L	22731332	22732163	1.49	0	CG11367	FBgn0037185
chr3L	22731332	22732163	1.49	0	CG32454	FBgn0260481
chr3L	22731332	22732163	1.49	0	CG11241	FBgn0037186
chr3L	22773060	22775728	3.36	0	SPoCk	FBgn0052451
chr3L	24026883	24031681	2.84	0	CG40045	FBgn0058045
chr3L	24974321	24976397	1.5	0	ND-AGGG	FBgn0058002
chr3R	3733875	3736338	3.16	0	Tim17b	FBgn0263977
chr3R	4231825	4234110	2.52	0	CG14641	FBgn0037220
chr3R	4231825	4234110	2.52	0	abs	FBgn0015331
chr3R	4336407	4338657	2.78	0	Skp2	FBgn0037236
chr3R	4336407	4338657	2.78	0	CG14645	FBgn0040687
chr3R	4336407	4338657	2.78	0	CG1103	FBgn0037235
chr3R	4385632	4388107	1.97	0	Cont	FBgn0037240
chr3R	4385632	4388107	1.97	0	tub	FBgn0003882
chr3R	4746239	4748084	3.47	0	tacc	FBgn0026620
chr3R	4746239	4748084	3.47	0	mir-9384	FBgn0283546
chr3R	4748462	4751436	3.44	0	tacc	FBgn0026620
chr3R	4748462	4751436	3.44	0	mir-9384	FBgn0283546
chr3R	4748462	4751436	3.44	0	atms	FBgn0010750
chr3R	4748462	4751436	3.44	0	CG44098	FBgn0264907
chr3R	5085499	5089347	3.58	0	corto	FBgn0010313
chr3R	5103057	5104677	2.08	0	CG43131	FBgn0262605
chr3R	5185075	5195073	2.87	0	cno	FBgn0259212
chr3R	5185075	5195073	2.87	0	snRNA:U4atac:82E	FBgn0263018
chr3R	5202569	5205500	1.54	0	cno	FBgn0259212
chr3R	5225047	5228000	1.39	0	CG14664	FBgn0040682
chr3R	5225047	5228000	1.39	0	Vps37B	FBgn0037299
chr3R	5225047	5228000	1.39	0	Kat60	FBgn0040208
chr3R	5310000	5312369	2.21	0	mtd	FBgn0013576
chr3R	5314672	5324232	3.11	0	mtd	FBgn0013576
chr3R	5363042	5365958	2.75	0	Cerk	FBgn0037315
chr3R	5563495	5566219	3.5	0	Pi4KIIalpha	FBgn0037339
chr3R	5563495	5566219	3.5	0	snoRNA:Pi4KIIalpha-a	FBgn0263484
chr3R	5563495	5566219	3.5	0	CG14671	FBgn0037340
chr3R	5563495	5566219	3.5	0	CG12746	FBgn0037341
chr3R	5568350	5569586	3.62	0	CG2931	FBgn0037342
chr3R	5568350	5569586	3.62	0	Rheb	FBgn0041191
chr3R	5658783	5661827	4.29	0	MED27	FBgn0037359
chr3R	5658783	5661827	4.29	0	CG2182	FBgn0037360
chr3R	5658783	5661827	4.29	0	CG1109	FBgn0046222
chr3R	5658783	5661827	4.29	0	CR46134	FBgn0267809
chr3R	5777738	5781269	1.78	0	jagn	FBgn0037374
chr3R	5859893	5864120	2.03	0	CG2017	FBgn0037391
chr3R	5859893	5864120	2.03	0	CR46133	FBgn0267808
chr3R	5859893	5864120	2.03	0	CG34113	FBgn0083949
chr3R	6352150	6355092	3.2	0	Pak	FBgn0267698
chr3R	6891721	6894267	1.5	0	CR45559	FBgn0267119
chr3R	6891721	6894267	1.5	0	CR44932	FBgn0266237
chr3R	7127198	7130510	2.27	0	CG10098	FBgn0037472
chr3R	7127198	7130510	2.27	0	CG10068	FBgn0037473
chr3R	7127198	7130510	2.27	0	CG31248	FBgn0051248
chr3R	7127198	7130510	2.27	0	tRNA:Gly-TCC-1-1	FBgn0051494
chr3R	7127198	7130510	2.27	0	tRNA:Gly-TCC-1-2	FBgn0051491
chr3R	7161704	7164187	1.09	0	CR45909	FBgn0267569
chr3R	7161704	7164187	1.09	0	sas	FBgn0002306
chr3R	7185303	7189224	3.06	0	CG10055	FBgn0037482
chr3R	7185303	7189224	3.06	0	lap	FBgn0086372
chr3R	8012389	8014625	2.45	0	CG3223	FBgn0037538
chr3R	8012389	8014625	2.45	0	CG10435	FBgn0037539
chr3R	8012389	8014625	2.45	0	Pbp95	FBgn0037540
chr3R	8242301	8244846	2.16	0	CG9636	FBgn0037556
chr3R	8242301	8244846	2.16	0	CG18749	FBgn0042182
chr3R	8560693	8562117	3.14	0	pch2	FBgn0051453
chr3R	8560693	8562117	3.14	0	mRpS18A	FBgn0051450
chr3R	8658195	8661662	2.41	0	bel	FBgn0263231
chr3R	8658195	8661662	2.41	0	p	FBgn0086679
chr3R	8658195	8661662	2.41	0	CG8032	FBgn0037606
chr3R	8938323	8940934	3.23	0	CR44020	FBgn0264790
chr3R	8938323	8940934	3.23	0	osk	FBgn0003015
chr3R	8938323	8940934	3.23	0	skap	FBgn0037643
chr3R	8983423	8987002	2.74	0	CAHbeta	FBgn0037646
chr3R	8983423	8987002	2.74	0	RagA-B	FBgn0037647
chr3R	8983423	8987002	2.74	0	CG11970	FBgn0027503
chr3R	8983423	8987002	2.74	0	E(var)3-9	FBgn0260243
chr3R	9245063	9247031	1.71	0	Vps15	FBgn0260935
chr3R	9245063	9247031	1.71	0	CG8420	FBgn0037664
chr3R	9264202	9265852	4.5	0	sage	FBgn0037672
chr3R	9264202	9265852	4.5	0	TrpRS	FBgn0010803
chr3R	9399159	9401470	2.08	0	Or85f	FBgn0037685
chr3R	9399159	9401470	2.08	0	RpL34b	FBgn0037686
chr3R	9399159	9401470	2.08	0	CG8132	FBgn0037687
chr3R	9548967	9552390	1.84	0	CR42549	FBgn0260722
chr3R	9548967	9552390	1.84	0	RnpS1	FBgn0037707
chr3R	9561813	9564665	4.2	0	CG9393	FBgn0037710
chr3R	9561813	9564665	4.2	0	Vps45	FBgn0261049
chr3R	9572864	9575654	3.37	0	CG9399	FBgn0037715
chr3R	9572864	9575654	3.37	0	Kap-alpha3	FBgn0027338
chr3R	9600299	9603286	2.15	0	CG8312	FBgn0037720
chr3R	9609115	9613173	1.94	0	CG8312	FBgn0037720
chr3R	9790741	9792006	3.34	0	CG8500	FBgn0037754
chr3R	9790741	9792006	3.34	0	CG12945	FBgn0037755
chr3R	9790741	9792006	3.34	0	CG8507	FBgn0037756
chr3R	10082707	10086092	2.3	0	CR45054	FBgn0266414
chr3R	10129428	10132880	2.29	0	tws	FBgn0004889
chr3R	10168289	10171113	3.65	0	Best1	FBgn0040238
chr3R	10168289	10171113	3.65	0	CG12814	FBgn0037796
chr3R	10209951	10213065	2.77	0	Syn	FBgn0004575
chr3R	10209951	10213065	2.77	0	Timp	FBgn0025879
chr3R	11223095	11223903	2.2	0	RpL3	FBgn0020910
chr3R	11223095	11223903	2.2	0	snoRNA:Me18S-C1096	FBgn0086055
chr3R	11223095	11223903	2.2	0	CR31144	FBgn0051144
chr3R	11223095	11223903	2.2	0	snoRNA:Psi28S-291	FBgn0065064
chr3R	11223095	11223903	2.2	0	snoRNA:Me28S-G2017	FBgn0086057
chr3R	11421136	11422876	1.95	0	ninaG	FBgn0037896
chr3R	11421136	11422876	1.95	0	CG5270	FBgn0037897
chr3R	11566175	11568144	3.71	0	sea	FBgn0037912
chr3R	11622447	11627176	2.07	0	CG14710	FBgn0037920
chr3R	11622447	11627176	2.07	0	CG6808	FBgn0037921
chr3R	11622447	11627176	2.07	0	CG14711	FBgn0037922
chr3R	11622447	11627176	2.07	0	CG18764	FBgn0042205
chr3R	11772532	11777019	1.45	0	l(3)neo38	FBgn0265276
chr3R	11992403	11994718	2.41	0	mfas	FBgn0260745
chr3R	11992403	11994718	2.41	0	Tk	FBgn0037976
chr3R	11992403	11994718	2.41	0	Ect3	FBgn0260746
chr3R	12270086	12271008	1.55	0	svp	FBgn0003651
chr3R	12270086	12271008	1.55	0	CR44039	FBgn0264831
chr3R	12270086	12271008	1.55	0	CG17738	FBgn0038009
chr3R	12366637	12373077	3.41	0	GstD9	FBgn0038020
chr3R	12366637	12373077	3.41	0	GstD3	FBgn0010039
chr3R	12397799	12399781	2.21	0	CG34402	FBgn0085431
chr3R	12397799	12399781	2.21	0	Cyp9f3Psi	FBgn0038034
chr3R	12397799	12399781	2.21	0	lig3	FBgn0038035
chr3R	12412800	12415191	3.42	0	Dip-C	FBgn0000455
chr3R	12412800	12415191	3.42	0	snmRNA:649	FBgn0065087
chr3R	12412800	12415191	3.42	0	pps	FBgn0082831
chr3R	12459745	12461042	3.66	0	trus	FBgn0038055
chr3R	12459745	12461042	3.66	0	CG5961	FBgn0038056
chr3R	12459745	12461042	3.66	0	CG12267	FBgn0038057
chr3R	12980359	12985648	2.84	0	CG7091	FBgn0038099
chr3R	12980359	12985648	2.84	0	Paip2	FBgn0038100
chr3R	12980359	12985648	2.84	0	CG31342	FBgn0051342
chr3R	13398945	13403632	3.79	0	CG14377	FBgn0038148
chr3R	13398945	13403632	3.79	0	GILT1	FBgn0038149
chr3R	13398945	13403632	3.79	0	yellow-e3	FBgn0038150
chr3R	13433132	13435808	4.01	0	yrt	FBgn0004049
chr3R	14440138	14442398	2.02	0	cv-c	FBgn0086901
chr3R	14624356	14627501	2.12	0	put	FBgn0003169
chr3R	14624356	14627501	2.12	0	CG7886	FBgn0038248
chr3R	14624356	14627501	2.12	0	Cad88C	FBgn0038247
chr3R	14681990	14687336	3	0	Meltrin	FBgn0265140
chr3R	14817220	14820712	2.81	0	btsz	FBgn0266756
chr3R	14893278	14895218	3.62	0	CG7265	FBgn0038272
chr3R	14893278	14895218	3.62	0	CG14860	FBgn0038273
chr3R	15449386	15456726	1.95	0	AdamTS-A	FBgn0038341
chr3R	15972167	15977671	4.21	0	Rbf2	FBgn0038390
chr3R	15972167	15977671	4.21	0	mor	FBgn0002783
chr3R	15972167	15977671	4.21	0	Hel89B	FBgn0022787
chr3R	16234168	16236175	5.08	0	tara	FBgn0040071
chr3R	16240322	16243182	2.89	0	tara	FBgn0040071
chr3R	16271613	16274039	2.83	0	Mst89B	FBgn0020399
chr3R	16271613	16274039	2.83	0	Mat89Ba	FBgn0261286
chr3R	16271613	16274039	2.83	0	gish	FBgn0250823
chr3R	16303637	16306283	3.49	0	gish	FBgn0250823
chr3R	16303637	16306283	3.49	0	Zip89B	FBgn0038412
chr3R	16341781	16343211	3.22	0	SF2	FBgn0283477
chr3R	16341781	16343211	3.22	0	pad	FBgn0038418
chr3R	16470284	16473490	0.95	0	CSN5	FBgn0027053
chr3R	16470284	16473490	0.95	0	Gyc-89Da	FBgn0038435
chr3R	16470284	16473490	0.95	0	CR46029	FBgn0267693
chr3R	16980155	16982025	3.63	0	Ahcy89E	FBgn0015011
chr3R	16991454	16992980	3.62	0	CG3678	FBgn0038461
chr3R	16991454	16992980	3.62	0	CR45221	FBgn0266748
chr3R	16991454	16992980	3.62	0	CR45213	FBgn0266740
chr3R	17053063	17057679	2	0	Dad	FBgn0020493
chr3R	17379078	17382182	3.45	0	Brf	FBgn0038499
chr3R	17379078	17382182	3.45	0	CR43196	FBgn0262825
chr3R	17394120	17396003	3.31	0	CREG	FBgn0025456
chr3R	17394120	17396003	3.31	0	Sur-8	FBgn0038504
chr3R	17394120	17396003	3.31	0	CG34279	FBgn0085308
chr3R	17412135	17415079	4.2	0	CG5863	FBgn0038507
chr3R	17412135	17415079	4.2	0	CG42822	FBgn0262004
chr3R	17412135	17415079	4.2	0	CG5866	FBgn0038508
chr3R	18191870	18194456	2.42	0	MED17	FBgn0038578
chr3R	18191870	18194456	2.42	0	CG14313	FBgn0038579
chr3R	18191870	18194456	2.42	0	Ssdp	FBgn0011481
chr3R	18219648	18221014	2.71	0	CG7183	FBgn0038583
chr3R	18219648	18221014	2.71	0	CG7988	FBgn0038582
chr3R	18579096	18581365	3.43	0	CG7694	FBgn0038627
chr3R	18579096	18581365	3.43	0	fray	FBgn0023083
chr3R	18745829	18748477	2.58	0	CG7718	FBgn0038649
chr3R	18745829	18748477	2.58	0	gwl	FBgn0260399
chr3R	19639147	19641853	3.94	0	subdued	FBgn0038721
chr3R	19639147	19641853	3.94	0	CG34138	FBgn0083974
chr3R	19639147	19641853	3.94	0	Vha13	FBgn0283536
chr3R	19863353	19865124	2.74	0	CG11447	FBgn0038737
chr3R	19863353	19865124	2.74	0	CG4572	FBgn0038738
chr3R	19863353	19865124	2.74	0	CG4686	FBgn0038739
chr3R	19879179	19881597	3.35	0	Arc42	FBgn0038742
chr3R	19879179	19881597	3.35	0	Ask1	FBgn0014006
chr3R	20026607	20028416	3.39	0	CG4424	FBgn0038765
chr3R	20026607	20028416	3.39	0	CG4854	FBgn0038766
chr3R	20280132	20281563	3.11	0	cic	FBgn0262582
chr3R	20510082	20513194	2.94	0	MFS9	FBgn0038799
chr3R	20587196	20589019	4.74	0	Sep-02	FBgn0014029
chr3R	20587196	20589019	4.74	0	Srp72	FBgn0038810
chr3R	20907161	20910161	1.88	0	CG5621	FBgn0038840
chr3R	20907161	20910161	1.88	0	TotX	FBgn0044810
chr3R	20907161	20910161	1.88	0	CG31191	FBgn0051191
chr3R	20907161	20910161	1.88	0	CR44106	FBgn0264915
chr3R	21063941	21068094	2.54	0	Cortactin	FBgn0025865
chr3R	21063941	21068094	2.54	0	AnxB9	FBgn0000083
chr3R	21063941	21068094	2.54	0	r-l	FBgn0003257
chr3R	21068955	21070793	2.55	0	AnxB9	FBgn0000083
chr3R	21068955	21070793	2.55	0	r-l	FBgn0003257
chr3R	21110743	21115147	4.78	0	rtet	FBgn0028468
chr3R	21110743	21115147	4.78	0	Rab11	FBgn0015790
chr3R	21175406	21178701	2.01	0	SNF4Agamma	FBgn0264357
chr3R	21179351	21201384	2.67	0	SNF4Agamma	FBgn0264357
chr3R	21238337	21241397	2.31	0	e	FBgn0000527
chr3R	21238337	21241397	2.31	0	CG5892	FBgn0038873
chr3R	21347924	21351804	3.61	0	CG16791	FBgn0038881
chr3R	21347924	21351804	3.61	0	mod(mdg4)	FBgn0002781
chr3R	21347924	21351804	3.61	0	pre-mod(mdg4)-B	FBgn0266178
chr3R	21347924	21351804	3.61	0	pre-mod(mdg4)-G	FBgn0267648
chr3R	21347924	21351804	3.61	0	pre-mod(mdg4)-H	FBgn0267649
chr3R	21347924	21351804	3.61	0	pre-mod(mdg4)-K	FBgn0266173
chr3R	21347924	21351804	3.61	0	pre-mod(mdg4)-L	FBgn0266174
chr3R	21347924	21351804	3.61	0	pre-mod(mdg4)-P	FBgn0266175
chr3R	21347924	21351804	3.61	0	pre-mod(mdg4)-J	FBgn0266176
chr3R	21622942	21625205	1.76	0	E2f1	FBgn0011766
chr3R	21622942	21625205	1.76	0	mir-998	FBgn0262405
chr3R	21622942	21625205	1.76	0	mir-11	FBgn0262434
chr3R	22023375	22025151	3.72	0	Mitofilin	FBgn0019960
chr3R	22023375	22025151	3.72	0	mRpL35	FBgn0038923
chr3R	22023375	22025151	3.72	0	CG6028	FBgn0038924
chr3R	22723515	22725296	1.57	0	Irp-1A	FBgn0024958
chr3R	22723515	22725296	1.57	0	CG4813	FBgn0039013
chr3R	22750438	22753634	4.54	0	CG31139	FBgn0051139
chr3R	22750438	22753634	4.54	0	rumi	FBgn0086253
chr3R	22750438	22753634	4.54	0	Usp12-46	FBgn0039025
chr3R	23603686	23606106	2.82	0	CG10184	FBgn0039094
chr3R	23603686	23606106	2.82	0	CG31145	FBgn0051145
chr3R	23663187	23666311	2.26	0	CG31145	FBgn0051145
chr3R	23772292	23773908	2.6	0	CG10375	FBgn0039116
chr3R	23772292	23773908	2.6	0	tst	FBgn0039117
chr3R	23772292	23773908	2.6	0	CG10208	FBgn0039118
chr3R	24015497	24025516	1.56	0	KrT95D	FBgn0020647
chr3R	24530098	24531511	3.05	0	CG6607	FBgn0039204
chr3R	24530098	24531511	3.05	0	CG13623	FBgn0039205
chr3R	24530098	24531511	3.05	0	ana1	FBgn0262167
chr3R	24530098	24531511	3.05	0	CG5789	FBgn0039207
chr3R	24556658	24560965	2.49	0	Esyt2	FBgn0266758
chr3R	24556658	24560965	2.49	0	snRNA:U6:96Aa	FBgn0004188
chr3R	24556658	24560965	2.49	0	snRNA:U6:96Ab	FBgn0004189
chr3R	24556658	24560965	2.49	0	REPTOR	FBgn0039209
chr3R	25244860	25246834	2.49	0	CG11854	FBgn0039299
chr3R	25244860	25246834	2.49	0	bam	FBgn0000158
chr3R	25244860	25246834	2.49	0	RpS27	FBgn0039300
chr3R	25328135	25330319	4.01	0	CHKov1	FBgn0045761
chr3R	25328135	25330319	4.01	0	CHKov2	FBgn0039328
chr3R	25734806	25738647	3.88	0	LpR2	FBgn0051092
chr3R	25734806	25738647	3.88	0	CR46102	FBgn0267771
chr3R	26020449	26022098	2.75	0	CR43643	FBgn0263652
chr3R	26020449	26022098	2.75	0	CR43644	FBgn0263653
chr3R	26020449	26022098	2.75	0	E(spl)m3-HLH	FBgn0002609
chr3R	26103356	26109283	3.51	0	CG31324	FBgn0051324
chr3R	26253729	26256527	2.14	0	CR46061	FBgn0267730
chr3R	26253729	26256527	2.14	0	Ald	FBgn0000064
chr3R	26253729	26256527	2.14	0	CR44321	FBgn0265380
chr3R	26545740	26547939	2.24	0	scrib	FBgn0263289
chr3R	26545740	26547939	2.24	0	CR46084	FBgn0267753
chr3R	27111556	27113246	3.1	0	gb	FBgn0039487
chr3R	27111556	27113246	3.1	0	CR45209	FBgn0266736
chr3R	27111556	27113246	3.1	0	CG5815	FBgn0027574
chr3R	27263169	27264647	3.34	0	woc	FBgn0010328
chr3R	27263169	27264647	3.34	0	CR44049	FBgn0264841
chr3R	27263169	27264647	3.34	0	CG14262	FBgn0039503
chr3R	27552917	27555402	2.44	0	Klp98A	FBgn0004387
chr3R	29122158	29125589	3.31	0	Atg14	FBgn0039636
chr3R	29122158	29125589	3.31	0	yem	FBgn0005596
chr3R	29122158	29125589	3.31	0	CG11880	FBgn0039637
chr3R	29156271	29157675	3	0	Rpn2	FBgn0028692
chr3R	29156271	29157675	3	0	CG11897	FBgn0039644
chr3R	29722580	29724263	2.66	0	CG34296	FBgn0085325
chr3R	29722580	29724263	2.66	0	Pcd	FBgn0024841
chr3R	29722580	29724263	2.66	0	CG7593	FBgn0039687
chr3R	29724619	29726799	1.69	0	Pcd	FBgn0024841
chr3R	29724619	29726799	1.69	0	CG7593	FBgn0039687
chr3R	29724619	29726799	1.69	0	Kul	FBgn0039688
chr3R	29793034	29794671	3.54	0	kay	FBgn0001297
chr3R	29793034	29794671	3.54	0	sro	FBgn0262112
chr3R	29800035	29801721	1.83	0	Drice	FBgn0019972
chr3R	29800035	29801721	1.83	0	CG7834	FBgn0039697
chr3R	30003214	30006490	2.94	0	Tace	FBgn0039734
chr3R	30003214	30006490	2.94	0	Nph	FBgn0039735
chr3R	30003214	30006490	2.94	0	Nlp	FBgn0016685
chr3R	30003214	30006490	2.94	0	CG7912	FBgn0039736
chr3R	30098786	30101537	4.21	0	sima	FBgn0266411
chr3R	30465760	30467486	3.77	0	CDase	FBgn0039774
chr3R	30465760	30467486	3.77	0	PH4alphaEFB	FBgn0039776
chr3R	30489372	30490504	3.73	0	Jon99Fi	FBgn0039778
chr3R	30489372	30490504	3.73	0	PH4alphaSG2	FBgn0039779
chr3R	30588718	30590705	1.96	0	CG9717	FBgn0039789
chr3R	30588718	30590705	1.96	0	CG2246	FBgn0039790
chr3R	30801498	30807411	3.16	0	wts	FBgn0011739
chr3R	30801498	30807411	3.16	0	dj-1beta	FBgn0039802
chr4	55301	61082	3.04	0	ci	FBgn0004859
chr4	55301	61082	3.04	0	CR43957	FBgn0264617
chr4	75556	78684	3.3	0	pan	FBgn0085432
chr4	204992	207885	2.4	0	CG31998	FBgn0051998
chr4	380440	383092	2.81	0	dati	FBgn0262636
chr4	380440	383092	2.81	0	CR45125	FBgn0266618
chr4	443309	447497	3.64	0	lgs	FBgn0039907
chr4	443309	447497	3.64	0	CaMKI	FBgn0016126
chr4	484587	492094	2.27	0	Asator	FBgn0039908
chr4	501373	502271	4.59	0	zfh2	FBgn0004607
chr4	501373	502271	4.59	0	Thd1	FBgn0026869
chr4	569393	572612	2.37	0	ND-49	FBgn0039909
chr4	569393	572612	2.37	0	Ephrin	FBgn0040324
chr4	1180793	1183470	2.74	0	pho	FBgn0002521
chr4	1229100	1231573	3.72	0	Dyrk3	FBgn0027101
chrX	126461	130382	2.51	0	CG17636	FBgn0025837
chrX	126461	130382	2.51	0	RhoGAP1A	FBgn0025836
chrX	126461	130382	2.51	0	mir-4915	FBgn0263567
chrX	653723	657167	3.26	0	Hmt4-20	FBgn0025639
chrX	653723	657167	3.26	0	SkpA	FBgn0025637
chrX	806361	809572	3	0	Sec22	FBgn0260855
chrX	806361	809572	3	0	CG43867	FBgn0264449
chrX	1341123	1343176	2.12	0	CG11409	FBgn0024366
chrX	1341123	1343176	2.12	0	CG11412	FBgn0024362
chrX	1348811	1350980	3.82	0	CG11418	FBgn0024360
chrX	1348811	1350980	3.82	0	Tsp2A	FBgn0024361
chrX	1348811	1350980	3.82	0	CG12773	FBgn0024365
chrX	1672016	1674376	1.68	0	hfw	FBgn0001189
chrX	1672016	1674376	1.68	0	CG32809	FBgn0023531
chrX	1922353	1924117	2.93	0	eIF2B-epsilon	FBgn0023512
chrX	1922353	1924117	2.93	0	Ocrl	FBgn0023508
chrX	2278149	2280259	2.37	0	CG2865	FBgn0023526
chrX	3236615	3245492	2.5	0	dnc	FBgn0000479
chrX	3236615	3245492	2.5	0	CG14265	FBgn0040393
chrX	3236615	3245492	2.5	0	ng4	FBgn0010296
chrX	3395597	3397765	3.46	0	Myc	FBgn0262656
chrX	3395597	3397765	3.46	0	CR44999	FBgn0266350
chrX	3685270	3688270	2.24	0	Mnt	FBgn0023215
chrX	3761002	3765691	3.41	0	Tlk	FBgn0283657
chrX	3880248	3881699	2.36	0	CG2930	FBgn0028491
chrX	3880248	3881699	2.36	0	VhaAC39-1	FBgn0028665
chrX	3948187	3951551	2.73	0	CG32783	FBgn0052783
chrX	3948187	3951551	2.73	0	Vap-33A	FBgn0029687
chrX	4105445	4109568	2.99	0	brn	FBgn0000221
chrX	4105445	4109568	2.99	0	cib	FBgn0026084
chrX	5517092	5521151	2.61	0	CG12730	FBgn0029771
chrX	5517092	5521151	2.61	0	CR45518	FBgn0267074
chrX	5517092	5521151	2.61	0	snoRNA:Psi28S-3342	FBgn0086667
chrX	7110062	7111361	4.09	0	CG8300	FBgn0029937
chrX	7110062	7111361	4.09	0	fz4	FBgn0027342
chrX	7226736	7231349	4.89	0	CG9650	FBgn0029939
chrX	7226736	7231349	4.89	0	CR44357	FBgn0265457
chrX	8493532	8495885	3.07	0	otu	FBgn0003023
chrX	8493532	8495885	3.07	0	CG33181	FBgn0053181
chrX	8605958	8607220	2.32	0	Caf1-180	FBgn0030054
chrX	9089097	9090469	3.1	0	CG6999	FBgn0030085
chrX	9089097	9090469	3.1	0	CG7033	FBgn0030086
chrX	9089097	9090469	3.1	0	mir-13b-2	FBgn0262421
chrX	9102941	9104216	3.48	0	CG7766	FBgn0030087
chrX	9102941	9104216	3.48	0	Bx42	FBgn0004856
chrX	9210621	9214033	3.8	0	SmydA-9	FBgn0030102
chrX	9210621	9214033	3.8	0	Obp8a	FBgn0030103
chrX	9599023	9602475	2.93	0	Gga	FBgn0030141
chrX	10472306	10475202	4.07	0	CG2889	FBgn0030206
chrX	10545451	10549104	3.77	0	spri	FBgn0085443
chrX	10576862	10578668	3.13	0	spri	FBgn0085443
chrX	11441755	11443876	3.06	0	Evi5	FBgn0262740
chrX	11441755	11443876	3.06	0	Sk1	FBgn0030300
chrX	11856048	11859274	2.11	0	ATP7	FBgn0030343
chrX	12017590	12019237	2.57	0	regucalcin	FBgn0030362
chrX	12017590	12019237	2.57	0	Chrac-16	FBgn0043001
chrX	12017590	12019237	2.57	0	CG15735	FBgn0030364
chrX	12506427	12509685	4.62	0	CG2556	FBgn0030396
chrX	12652975	12655385	3.6	0	Tomosyn	FBgn0030412
chrX	12652975	12655385	3.6	0	CkIalpha	FBgn0015024
chrX	12759815	12762485	2.41	0	ade5	FBgn0020513
chrX	12759815	12762485	2.41	0	CG12717	FBgn0030420
chrX	13053670	13058837	4.44	0	rad	FBgn0265597
chrX	13053670	13058837	4.44	0	CG12715	FBgn0030443
chrX	13053670	13058837	4.44	0	CR44840	FBgn0266114
chrX	13053670	13058837	4.44	0	mir-971	FBgn0262222
chrX	13235661	13240427	2.37	0	mew	FBgn0004456
chrX	13235661	13240427	2.37	0	CG32639	FBgn0052639
chrX	13256999	13259821	3.69	0	mew	FBgn0004456
chrX	13256999	13259821	3.69	0	CG15742	FBgn0030462
chrX	13256999	13259821	3.69	0	comt	FBgn0000346
chrX	13598921	13601249	1.56	0	up	FBgn0004169
chrX	13838045	13839784	1.83	0	AMPdeam	FBgn0052626
chrX	14800680	14806826	2.74	0	rut	FBgn0003301
chrX	15639686	15641371	2.61	0	CR44893	FBgn0266198
chrX	15730978	15732587	3.75	0	CG8184	FBgn0030674
chrX	15730978	15732587	3.75	0	CG8191	FBgn0030675
chrX	15833465	15836654	3.5	0	Chc	FBgn0000319
chrX	15833465	15836654	3.5	0	CR32582	FBgn0052582
chrX	15847934	15851704	1.84	0	sun	FBgn0014391
chrX	15847934	15851704	1.84	0	UBL3	FBgn0026076
chrX	16322733	16323925	3.14	0	CG9917	FBgn0030740
chrX	16322733	16323925	3.14	0	CG32579	FBgn0052579
chrX	16322733	16323925	3.14	0	CalpC	FBgn0260450
chrX	16654407	16656900	2.51	0	CG9723	FBgn0030768
chrX	16654407	16656900	2.51	0	r	FBgn0003189
chrX	16654407	16656900	2.51	0	CG15865	FBgn0015336
chrX	17090850	17093063	4.23	0	CG16700	FBgn0030816
chrX	17159217	17161030	3.42	0	xmas-1	FBgn0016080
chrX	17159217	17161030	3.42	0	xmas-2	FBgn0028974
chrX	17159217	17161030	3.42	0	baz	FBgn0000163
chrX	17475366	17479395	2.46	0	CG43658	FBgn0263706
chrX	18841186	18843982	2.11	0	Pvf1	FBgn0030964
chrX	18841186	18843982	2.11	0	htk	FBgn0085451
chrX	18841186	18843982	2.11	0	CG7280	FBgn0030966
chrX	19352419	19355781	3.32	0	kek5	FBgn0031016
chrX	19479199	19480635	3.97	0	CG32533	FBgn0052533
chrX	19479199	19480635	3.97	0	CG12200	FBgn0031018
chrX	19479199	19480635	3.97	0	mRpS14	FBgn0044030
chrX	19479199	19480635	3.97	0	NAA15-16	FBgn0031020
chrX	19651244	19653080	2.35	0	Ranbp21	FBgn0031051
chrX	19651244	19653080	2.35	0	CG14215	FBgn0031052
chrX	19696207	19700443	1.82	0	CG14229	FBgn0031059
chrX	19696207	19700443	1.82	0	Cdc42	FBgn0010341
chrX	19696207	19700443	1.82	0	CG14231	FBgn0031060
chrX	21034879	21037192	2.75	0	Ntf-2	FBgn0031145
chrX	21034879	21037192	2.75	0	CG15449	FBgn0031146
chrX	21061149	21063160	2.23	0	bves	FBgn0031150
chrX	21061149	21063160	2.23	0	CG32512	FBgn0052512
chrX	21061149	21063160	2.23	0	stg1	FBgn0064123
chrX	22962181	22965745	3.89	0	CG40485	FBgn0069973
chrX	22962181	22965745	3.89	0	stnA	FBgn0016976
chr2L	2161114	2163227	3.46	1.00E-05	CG15382	FBgn0031393
chr2L	2161114	2163227	3.46	1.00E-05	aop	FBgn0000097
chr2L	2458853	2461139	3.2	1.00E-05	dpp	FBgn0000490
chr2L	2458853	2461139	3.2	1.00E-05	tRNA:Tyr-GTA-1-2	FBgn0012017
chr2L	3368289	3369104	2.27	1.00E-05	CG34394	FBgn0085423
chr2L	5090955	5094131	2.33	1.00E-05	pgant5	FBgn0031681
chr2L	5090955	5094131	2.33	1.00E-05	CG5828	FBgn0031682
chr2L	9947516	9949388	3.42	1.00E-05	CG4619	FBgn0032166
chr2L	9947516	9949388	3.42	1.00E-05	CG5853	FBgn0032167
chr2L	9947516	9949388	3.42	1.00E-05	CR45949	FBgn0267611
chr2L	9947516	9949388	3.42	1.00E-05	mir-87	FBgn0262428
chr2L	13203544	13205675	3.93	1.00E-05	CG16972	FBgn0032481
chr2L	13203544	13205675	3.93	1.00E-05	Pect	FBgn0032482
chr2L	20655155	20656922	3.27	1.00E-05	CG2611	FBgn0032871
chr2L	20655155	20656922	3.27	1.00E-05	bru	FBgn0261787
chr2L	20655155	20656922	3.27	1.00E-05	CG2614	FBgn0032873
chr2R	4470119	4472305	1.89	1.00E-05	Gprk1	FBgn0260798
chr2R	5339186	5343540	2.07	1.00E-05	CG10465	FBgn0033017
chr2R	5758642	5761570	3.25	1.00E-05	CG34200	FBgn0085229
chr2R	5758642	5761570	3.25	1.00E-05	CG7791	FBgn0033038
chr2R	5758642	5761570	3.25	1.00E-05	Gp210	FBgn0266580
chr2R	5758642	5761570	3.25	1.00E-05	scaRNA:PsiU2-35.45	FBgn0263479
chr2R	6787692	6789781	2.95	1.00E-05	Epac	FBgn0085421
chr2R	7804721	7807778	2.49	1.00E-05	mus205	FBgn0002891
chr2R	7804721	7807778	2.49	1.00E-05	Nop17l	FBgn0033224
chr2R	7804721	7807778	2.49	1.00E-05	sax	FBgn0003317
chr2R	7822847	7824923	1.99	1.00E-05	cathD	FBgn0029093
chr2R	7822847	7824923	1.99	1.00E-05	CG30383	FBgn0050383
chr2R	7915753	7918974	2.68	1.00E-05	CG30377	FBgn0050377
chr2R	7915753	7918974	2.68	1.00E-05	CG12159	FBgn0033232
chr2R	7915753	7918974	2.68	1.00E-05	Cul1	FBgn0015509
chr2R	8091190	8093472	3.53	1.00E-05	sut3	FBgn0028561
chr2R	8091190	8093472	3.53	1.00E-05	CG8713	FBgn0033257
chr2R	8091190	8093472	3.53	1.00E-05	CG8712	FBgn0033258
chr2R	8647400	8650537	2.78	1.00E-05	ptc	FBgn0003892
chr2R	8647400	8650537	2.78	1.00E-05	CR44281	FBgn0265308
chr2R	8665412	8676509	4.27	1.00E-05	ptc	FBgn0003892
chr2R	8665412	8676509	4.27	1.00E-05	Acsl	FBgn0263120
chr2R	8665412	8676509	4.27	1.00E-05	UQCR-11L	FBgn0050354
chr2R	8696409	8697140	1.81	1.00E-05	CG8586	FBgn0033320
chr2R	8696409	8697140	1.81	1.00E-05	CG8738	FBgn0033321
chr2R	8912980	8915124	2.51	1.00E-05	Pgi	FBgn0003074
chr2R	8912980	8915124	2.51	1.00E-05	lin	FBgn0002552
chr2R	8924081	8927835	2.15	1.00E-05	CG8243	FBgn0033349
chr2R	8924081	8927835	2.15	1.00E-05	AIMP1	FBgn0033351
chr2R	9230634	9232561	1.63	1.00E-05	hig	FBgn0010114
chr2R	9230634	9232561	1.63	1.00E-05	Cyp4p2	FBgn0033395
chr2R	10417794	10419155	2.92	1.00E-05	CG42732	FBgn0261698
chr2R	10417794	10419155	2.92	1.00E-05	Prx2540-2	FBgn0033518
chr2R	11043933	11048294	4.78	1.00E-05	luna	FBgn0040765
chr2R	11678354	11682365	2.19	1.00E-05	Roc2	FBgn0044020
chr2R	11678354	11682365	2.19	1.00E-05	Tret1-2	FBgn0033644
chr2R	11678354	11682365	2.19	1.00E-05	Buffy	FBgn0040491
chr2R	11678354	11682365	2.19	1.00E-05	CG13196	FBgn0033645
chr2R	11885456	11888451	2.05	1.00E-05	CG13185	FBgn0033661
chr2R	11885456	11888451	2.05	1.00E-05	cuff	FBgn0260932
chr2R	11885456	11888451	2.05	1.00E-05	ERp60	FBgn0033663
chr2R	12165181	12167536	2.05	1.00E-05	CG34232	FBgn0085261
chr2R	12165181	12167536	2.05	1.00E-05	Oda	FBgn0014184
chr2R	12165181	12167536	2.05	1.00E-05	SmD3	FBgn0023167
chr2R	12177278	12177668	2.24	1.00E-05	Cct5	FBgn0010621
chr2R	12177278	12177668	2.24	1.00E-05	EndoG	FBgn0033690
chr2R	12178180	12180243	3.03	1.00E-05	Cct5	FBgn0010621
chr2R	12178180	12180243	3.03	1.00E-05	EndoG	FBgn0033690
chr2R	12178180	12180243	3.03	1.00E-05	CG8860	FBgn0033691
chr2R	12178180	12180243	3.03	1.00E-05	wash	FBgn0033692
chr2R	12178180	12180243	3.03	1.00E-05	CG13175	FBgn0033693
chr2R	12453814	12457049	1.46	1.00E-05	Lac	FBgn0010238
chr2R	12755086	12757789	3.52	1.00E-05	Taz	FBgn0026619
chr2R	12755086	12757789	3.52	1.00E-05	Dgkepsilon	FBgn0020930
chr2R	13534350	13537775	2.56	1.00E-05	Vmat	FBgn0260964
chr2R	13534350	13537775	2.56	1.00E-05	tRNA:Lys-CTT-1-10	FBgn0011896
chr2R	13534350	13537775	2.56	1.00E-05	CG6145	FBgn0033853
chr2R	13919617	13920840	2.49	1.00E-05	shot	FBgn0013733
chr2R	13961919	13965142	1.6	1.00E-05	Cp1	FBgn0013770
chr2R	13961919	13965142	1.6	1.00E-05	CG42806	FBgn0261975
chr2R	13983020	13983922	4.33	1.00E-05	Ctf4	FBgn0033890
chr2R	13983020	13983922	4.33	1.00E-05	CG8067	FBgn0033891
chr2R	14211323	14213481	2.31	1.00E-05	Sox15	FBgn0005613
chr2R	15380144	15383403	2.51	1.00E-05	dup	FBgn0000996
chr2R	15380144	15383403	2.51	1.00E-05	SRPK	FBgn0026370
chr2R	15934484	15936448	3.84	1.00E-05	Mlf	FBgn0034051
chr2R	16019161	16021980	2.2	1.00E-05	CG8399	FBgn0034067
chr2R	16106277	16108117	1.98	1.00E-05	Rho1	FBgn0014020
chr2R	16106277	16108117	1.98	1.00E-05	Ric	FBgn0265605
chr2R	16343685	16345340	1.49	1.00E-05	CG7997	FBgn0034117
chr2R	16343685	16345340	1.49	1.00E-05	Nup62	FBgn0034118
chr2R	16570421	16573222	3.17	1.00E-05	CG4945	FBgn0034137
chr2R	16570421	16573222	3.17	1.00E-05	RpS15	FBgn0034138
chr2R	16570421	16573222	3.17	1.00E-05	CG4927	FBgn0034139
chr2R	16601740	16604154	1.31	1.00E-05	CG8303	FBgn0034143
chr2R	16601740	16604154	1.31	1.00E-05	CG5089	FBgn0034144
chr2R	16601740	16604154	1.31	1.00E-05	CG5065	FBgn0034145
chr2R	16783073	16785477	2.5	1.00E-05	resilin	FBgn0034157
chr2R	16783073	16785477	2.5	1.00E-05	CG5522	FBgn0034158
chr2R	17568141	17569993	1.92	1.00E-05	Ns2	FBgn0034243
chr2R	17568141	17569993	1.92	1.00E-05	POSH	FBgn0040294
chr2R	17780467	17782711	1.87	1.00E-05	CG33981	FBgn0250851
chr2R	17780467	17782711	1.87	1.00E-05	mir-31a	FBgn0262416
chr2R	18503391	18504422	5.99	1.00E-05	GstE11	FBgn0034354
chr2R	18624019	18625809	2.98	1.00E-05	Atg7	FBgn0034366
chr2R	18624019	18625809	2.98	1.00E-05	CG5335	FBgn0034365
chr2R	18624019	18625809	2.98	1.00E-05	Sec6	FBgn0266671
chr2R	20138434	20140278	1.14	1.00E-05	CR44636	FBgn0265847
chr2R	20325469	20326982	2.04	1.00E-05	tapas	FBgn0027529
chr2R	20325469	20326982	2.04	1.00E-05	MED8	FBgn0034503
chr2R	20325469	20326982	2.04	1.00E-05	CG8929	FBgn0034504
chr2R	20533389	20534788	1.98	1.00E-05	CG30154	FBgn0050154
chr2R	20533389	20534788	1.98	1.00E-05	CG18067	FBgn0034512
chr2R	20670175	20672015	2.11	1.00E-05	exu	FBgn0000615
chr2R	20670175	20672015	2.11	1.00E-05	galla-1	FBgn0034543
chr2R	21193072	21195038	2.65	1.00E-05	tud	FBgn0003891
chr2R	21193072	21195038	2.65	1.00E-05	Lapsyn	FBgn0034602
chr2R	21633562	21635408	3.73	1.00E-05	mahj	FBgn0034641
chr2R	21633562	21635408	3.73	1.00E-05	CR42547	FBgn0260720
chr2R	21633562	21635408	3.73	1.00E-05	CG10321	FBgn0034643
chr2R	21719585	21720981	3.21	1.00E-05	Tango11	FBgn0050404
chr2R	21719585	21720981	3.21	1.00E-05	CG30398	FBgn0050398
chr2R	21719585	21720981	3.21	1.00E-05	LBR	FBgn0034657
chr2R	22212311	22215016	2.35	1.00E-05	CG11291	FBgn0034713
chr2R	22212311	22215016	2.35	1.00E-05	ari-2	FBgn0025186
chr2R	23071696	23074059	1.26	1.00E-05	l(2)k09913	FBgn0021979
chr2R	23071696	23074059	1.26	1.00E-05	Fib	FBgn0003062
chr2R	23071696	23074059	1.26	1.00E-05	snoRNA:229	FBgn0065073
chr2R	23071696	23074059	1.26	1.00E-05	CG3085	FBgn0034816
chr2R	23430595	23432130	1.75	1.00E-05	CG9815	FBgn0034861
chr2R	23717650	23718868	2.1	1.00E-05	Sesn	FBgn0034897
chr2R	23717650	23718868	2.1	1.00E-05	CG18128	FBgn0034898
chr2R	23873033	23874458	3.75	1.00E-05	ken	FBgn0011236
chr2R	23924384	23926205	2.14	1.00E-05	kcc	FBgn0261794
chr2R	23924384	23926205	2.14	1.00E-05	SERCA	FBgn0263006
chr2R	23924384	23926205	2.14	1.00E-05	CG2812	FBgn0034931
chr2R	23939326	23941394	3.29	1.00E-05	CG3735	FBgn0034933
chr2R	23939326	23941394	3.29	1.00E-05	Taldo	FBgn0023477
chr2R	24085559	24087820	1.25	1.00E-05	CG16786	FBgn0034974
chr2R	24085559	24087820	1.25	1.00E-05	snama	FBgn0086129
chr2R	24848514	24850605	1.89	1.00E-05	CG3650	FBgn0035070
chr3L	210621	213379	2.23	1.00E-05	CG13876	FBgn0035109
chr3L	210621	213379	2.23	1.00E-05	CG7028	FBgn0027587
chr3L	210621	213379	2.23	1.00E-05	CG16940	FBgn0035111
chr3L	563383	564770	2.21	1.00E-05	Hipk	FBgn0035142
chr3L	684437	686193	2.92	1.00E-05	ebd1	FBgn0035153
chr3L	684437	686193	2.92	1.00E-05	CG3344	FBgn0035154
chr3L	818721	822091	2.31	1.00E-05	CR43883	FBgn0264475
chr3L	2236558	2238371	3	1.00E-05	CG9018	FBgn0035318
chr3L	2236558	2238371	3	1.00E-05	ACXD	FBgn0040507
chr3L	2545225	2556055	2.56	1.00E-05	Spn	FBgn0010905
chr3L	2545225	2556055	2.56	1.00E-05	msn	FBgn0010909
chr3L	3155388	3156084	1.9	1.00E-05	BtbVII	FBgn0263108
chr3L	4184490	4187628	2.84	1.00E-05	CG18675	FBgn0040696
chr3L	4184490	4187628	2.84	1.00E-05	Teh2	FBgn0035505
chr3L	4184490	4187628	2.84	1.00E-05	Teh3	FBgn0040697
chr3L	4184490	4187628	2.84	1.00E-05	VhaM9.7-c	FBgn0028664
chr3L	4184490	4187628	2.84	1.00E-05	tipE	FBgn0003710
chr3L	5569060	5571498	2.04	1.00E-05	Msr-110	FBgn0015766
chr3L	5569060	5571498	2.04	1.00E-05	snmRNA:357	FBgn0065097
chr3L	6215330	6217191	2.52	1.00E-05	LanA	FBgn0002526
chr3L	6699290	6701405	2.71	1.00E-05	SP1173	FBgn0035710
chr3L	8288632	8290869	2.12	1.00E-05	cert	FBgn0027569
chr3L	8288632	8290869	2.12	1.00E-05	CG7201	FBgn0035865
chr3L	9623450	9625524	1.61	1.00E-05	LanB2	FBgn0267348
chr3L	9623450	9625524	1.61	1.00E-05	CG3335	FBgn0036018
chr3L	9623450	9625524	1.61	1.00E-05	Or67b	FBgn0036019
chr3L	9970592	9973172	2.83	1.00E-05	Dronc	FBgn0026404
chr3L	10658500	10661596	1.84	1.00E-05	CG32066	FBgn0052066
chr3L	10658500	10661596	1.84	1.00E-05	CG8003	FBgn0036096
chr3L	11097735	11099274	3.66	1.00E-05	CG33947	FBgn0083068
chr3L	11097735	11099274	3.66	1.00E-05	CG6272	FBgn0036126
chr3L	11097735	11099274	3.66	1.00E-05	APP-BP1	FBgn0261112
chr3L	11106725	11108542	2.37	1.00E-05	CG32073	FBgn0052073
chr3L	11106725	11108542	2.37	1.00E-05	CG12522	FBgn0036131
chr3L	11209101	11211637	2.38	1.00E-05	Ube3a	FBgn0061469
chr3L	11209101	11211637	2.38	1.00E-05	CG7600	FBgn0064766
chr3L	11432791	11434551	4.29	1.00E-05	CG6149	FBgn0036158
chr3L	11508033	11513155	5.19	1.00E-05	CG33500	FBgn0053500
chr3L	11508033	11513155	5.19	1.00E-05	Sgs3	FBgn0003373
chr3L	11821391	11823845	2.17	1.00E-05	CG14130	FBgn0036210
chr3L	11821391	11823845	2.17	1.00E-05	CG5946	FBgn0036211
chr3L	11821391	11823845	2.17	1.00E-05	RpL10Ab	FBgn0036213
chr3L	11821391	11823845	2.17	1.00E-05	snoRNA:Psi18S-920	FBgn0083015
chr3L	11821391	11823845	2.17	1.00E-05	CG32095	FBgn0052095
chr3L	12131516	12133347	1.63	1.00E-05	CR11538	FBgn0017424
chr3L	12131516	12133347	1.63	1.00E-05	Lsp2	FBgn0002565
chr3L	12131516	12133347	1.63	1.00E-05	CG11534	FBgn0046296
chr3L	12131516	12133347	1.63	1.00E-05	CR45892	FBgn0267552
chr3L	12753777	12757312	2.62	1.00E-05	CG10984	FBgn0036305
chr3L	12753777	12757312	2.62	1.00E-05	CG10973	FBgn0036306
chr3L	12753777	12757312	2.62	1.00E-05	CG32113	FBgn0052113
chr3L	13209287	13214806	1.36	1.00E-05	CR45096	FBgn0266535
chr3L	13209287	13214806	1.36	1.00E-05	tRNA:Leu-CAA-2-2	FBgn0052127
chr3L	13209287	13214806	1.36	1.00E-05	CR45097	FBgn0266536
chr3L	13485418	13491227	2.48	1.00E-05	Abp1	FBgn0036372
chr3L	13485418	13491227	2.48	1.00E-05	Tgi	FBgn0036373
chr3L	13993740	13995360	2.2	1.00E-05	CG17364	FBgn0036391
chr3L	13993740	13995360	2.2	1.00E-05	26-29-p	FBgn0250848
chr3L	17035378	17036015	1.24	1.00E-05	CR43250	FBgn0262895
chr3L	17035378	17036015	1.24	1.00E-05	beg	FBgn0036691
chr3L	17428057	17428708	2.06	1.00E-05	CG33052	FBgn0053052
chr3L	17912121	17918807	2.69	1.00E-05	CG14353	FBgn0036771
chr3L	17912121	17918807	2.69	1.00E-05	CG5290	FBgn0036772
chr3L	19817654	19819488	3.08	1.00E-05	Fibp	FBgn0036911
chr3L	19817654	19819488	3.08	1.00E-05	Deaf1	FBgn0013799
chr3L	19937613	19946609	2.37	1.00E-05	Ac76E	FBgn0004852
chr3L	19937613	19946609	2.37	1.00E-05	CG32219	FBgn0052219
chr3L	20235037	20235869	1.03	1.00E-05	CG13813	FBgn0036956
chr3L	20235037	20235869	1.03	1.00E-05	CG17233	FBgn0036958
chr3L	20235037	20235869	1.03	1.00E-05	Clc	FBgn0024814
chr3L	21275775	21279079	2.2	1.00E-05	AcCoAS	FBgn0012034
chr3L	21279621	21280728	4.45	1.00E-05	AcCoAS	FBgn0012034
chr3L	21279621	21280728	4.45	1.00E-05	ppl	FBgn0027945
chr3L	21738415	21739603	2.46	1.00E-05	CG14567	FBgn0037126
chr3L	21738415	21739603	2.46	1.00E-05	CG14566	FBgn0037127
chr3L	22719593	22722207	1.37	1.00E-05	CG32452	FBgn0052452
chr3L	22719593	22722207	1.37	1.00E-05	mael	FBgn0016034
chr3L	22719593	22722207	1.37	1.00E-05	CG14451	FBgn0037183
chr3L	25114249	25117499	2.53	1.00E-05	Set1	FBgn0040022
chr3L	25114249	25117499	2.53	1.00E-05	MED21	FBgn0040020
chr3R	5473386	5476559	1.88	1.00E-05	Hcs	FBgn0037332
chr3R	5473386	5476559	1.88	1.00E-05	ksr	FBgn0015402
chr3R	5493506	5496387	3.34	1.00E-05	CG31547	FBgn0051547
chr3R	8288752	8289430	1.82	1.00E-05	CG11671	FBgn0037562
chr3R	8288752	8289430	1.82	1.00E-05	CG11672	FBgn0037563
chr3R	8338848	8340627	1.74	1.00E-05	COX7A	FBgn0040529
chr3R	9035105	9036502	2.1	1.00E-05	neur	FBgn0002932
chr3R	9035105	9036502	2.1	1.00E-05	hyx	FBgn0037657
chr3R	9559158	9560978	3.91	1.00E-05	CG8199	FBgn0037709
chr3R	9559158	9560978	3.91	1.00E-05	AP-1mu	FBgn0024833
chr3R	9559158	9560978	3.91	1.00E-05	MBD-like	FBgn0027950
chr3R	12400830	12402594	1.47	1.00E-05	CG34402	FBgn0085431
chr3R	12400830	12402594	1.47	1.00E-05	lig3	FBgn0038035
chr3R	12400830	12402594	1.47	1.00E-05	Cyp9f2	FBgn0038037
chr3R	12697123	12698183	4.51	1.00E-05	NijC	FBgn0038079
chr3R	12697123	12698183	4.51	1.00E-05	Past1	FBgn0016693
chr3R	14069962	14072126	2.09	1.00E-05	foxo	FBgn0038197
chr3R	15293700	15298350	2.52	1.00E-05	Tm1	FBgn0003721
chr3R	15293700	15298350	2.52	1.00E-05	CG45218	FBgn0266745
chr3R	15318560	15321511	3.04	1.00E-05	CG14866	FBgn0038315
chr3R	15318560	15321511	3.04	1.00E-05	CG6276	FBgn0038316
chr3R	15318560	15321511	3.04	1.00E-05	ear	FBgn0026441
chr3R	15465510	15478049	3.48	1.00E-05	AdamTS-A	FBgn0038341
chr3R	15792320	15795131	3.58	1.00E-05	CG9589	FBgn0038361
chr3R	15792320	15795131	3.58	1.00E-05	c(3)G	FBgn0000246
chr3R	15792320	15795131	3.58	1.00E-05	nsl1	FBgn0262527
chr3R	18438907	18440535	2.66	1.00E-05	fru	FBgn0004652
chr3R	19908541	19911199	1.98	1.00E-05	RhoGAP92B	FBgn0038747
chr3R	19908541	19911199	1.98	1.00E-05	CR45047	FBgn0266407
chr3R	19908541	19911199	1.98	1.00E-05	CR45048	FBgn0266408
chr3R	19908541	19911199	1.98	1.00E-05	Xport-B	FBgn0260234
chr3R	21133541	21135339	3.81	1.00E-05	CG7009	FBgn0038861
chr3R	21133541	21135339	3.81	1.00E-05	Usp8	FBgn0038862
chr3R	21584522	21587760	1.57	1.00E-05	InR	FBgn0283499
chr3R	21584522	21587760	1.57	1.00E-05	CR43653	FBgn0263662
chr3R	23257246	23259824	2.7	1.00E-05	EloA	FBgn0039066
chr3R	23257246	23259824	2.7	1.00E-05	wda	FBgn0039067
chr3R	23257246	23259824	2.7	1.00E-05	CG13827	FBgn0039068
chr3R	23345748	23348726	2.91	1.00E-05	pnt	FBgn0003118
chr3R	23345748	23348726	2.91	1.00E-05	DNApol-epsilon255	FBgn0264326
chr3R	23357820	23359715	2.67	1.00E-05	Sec13	FBgn0024509
chr3R	23357820	23359715	2.67	1.00E-05	RpS3	FBgn0002622
chr3R	23927160	23930102	2.85	1.00E-05	Ndc1	FBgn0039125
chr3R	23927160	23930102	2.85	1.00E-05	CG13601	FBgn0039126
chr3R	23927160	23930102	2.85	1.00E-05	CG43998	FBgn0264740
chr3R	23927160	23930102	2.85	1.00E-05	CG31142	FBgn0047114
chr3R	23927160	23930102	2.85	1.00E-05	Rpt2	FBgn0015282
chr3R	24148132	24150382	1.52	1.00E-05	Kal1	FBgn0039155
chr3R	24148132	24150382	1.52	1.00E-05	Slimp	FBgn0051133
chr3R	24148132	24150382	1.52	1.00E-05	p38c	FBgn0267339
chr3R	24148132	24150382	1.52	1.00E-05	p38a	FBgn0015765
chr3R	25071943	25073172	1.47	1.00E-05	CG11836	FBgn0039272
chr3R	25071943	25073172	1.47	1.00E-05	shams	FBgn0039273
chr3R	25124089	25124877	3.96	1.00E-05	vig2	FBgn0046214
chr3R	25124089	25124877	3.96	1.00E-05	Mocs2	FBgn0039280
chr3R	25299442	25301148	2.45	1.00E-05	CG31288	FBgn0051288
chr3R	25299442	25301148	2.45	1.00E-05	CG13659	FBgn0039319
chr3R	25623471	25624916	4.91	1.00E-05	Npl4	FBgn0039348
chr3R	25623471	25624916	4.91	1.00E-05	Ssadh	FBgn0039349
chr3R	29227422	29231209	3.03	1.00E-05	Brd8	FBgn0039654
chr3R	29227422	29231209	3.03	1.00E-05	CG14507	FBgn0039655
chr3R	29227422	29231209	3.03	1.00E-05	Usp1	FBgn0028476
chr3R	29716692	29719059	2.28	1.00E-05	Obp99b	FBgn0039685
chr3R	29716692	29719059	2.28	1.00E-05	CG15506	FBgn0039686
chr3R	29716692	29719059	2.28	1.00E-05	CR46108	FBgn0267777
chr3R	30011788	30015817	1.62	1.00E-05	CG7920	FBgn0039737
chr3R	30011788	30015817	1.62	1.00E-05	Mgat2	FBgn0039738
chr3R	30239692	30244065	2.55	1.00E-05	CG9737	FBgn0039758
chr3R	30239692	30244065	2.55	1.00E-05	CG9733	FBgn0039759
chr3R	31587928	31589143	3.49	1.00E-05	rod	FBgn0003268
chr3R	31587928	31589143	3.49	1.00E-05	CR45190	FBgn0266700
chr3R	31587928	31589143	3.49	1.00E-05	CG1635	FBgn0039854
chr3R	31722170	31723393	3.89	1.00E-05	ttk	FBgn0003870
chr3R	31793564	31794838	5.47	1.00E-05	faf	FBgn0005632
chr3R	31793564	31794838	5.47	1.00E-05	CG2118	FBgn0039877
chr3R	31793564	31794838	5.47	1.00E-05	Acf	FBgn0027620
chrX	770280	774718	3.2	1.00E-05	fz3	FBgn0027343
chrX	1844285	1846505	1.72	1.00E-05	CG42666	FBgn0261548
chrX	2218452	2219690	2.48	1.00E-05	Vinc	FBgn0004397
chrX	2743472	2747246	2.6	1.00E-05	Syx4	FBgn0024980
chrX	2743472	2747246	2.6	1.00E-05	kirre	FBgn0028369
chrX	2743472	2747246	2.6	1.00E-05	CR43494	FBgn0263505
chrX	2795699	2796688	2.78	1.00E-05	kirre	FBgn0028369
chrX	2795699	2796688	2.78	1.00E-05	w	FBgn0003996
chrX	3173952	3176117	2.51	1.00E-05	Fcp3C	FBgn0000644
chrX	3173952	3176117	2.51	1.00E-05	CG3939	FBgn0040396
chrX	3294165	3297810	2.14	1.00E-05	dnc	FBgn0000479
chrX	3372920	3375088	4.35	1.00E-05	Myc	FBgn0262656
chrX	3934669	3937053	2.23	1.00E-05	CG2938	FBgn0029685
chrX	3934669	3937053	2.23	1.00E-05	CG2941	FBgn0029686
chrX	3967228	3969404	1.51	1.00E-05	CG6428	FBgn0029689
chrX	3967228	3969404	1.51	1.00E-05	CG6414	FBgn0029690
chrX	5903769	5906098	2.47	1.00E-05	Act5C	FBgn0000042
chrX	5903769	5906098	2.47	1.00E-05	CG4020	FBgn0029821
chrX	6094789	6095647	2.18	1.00E-05	Mipp2	FBgn0026060
chrX	6094789	6095647	2.18	1.00E-05	Nep1	FBgn0029843
chrX	6329058	6331758	2.15	1.00E-05	CG15894	FBgn0029864
chrX	6329058	6331758	2.15	1.00E-05	CG42240	FBgn0250869
chrX	6599006	6602026	2.56	1.00E-05	APC7	FBgn0029879
chrX	6599006	6602026	2.56	1.00E-05	pigs	FBgn0029881
chrX	6637916	6638488	4.9	1.00E-05	pigs	FBgn0029881
chrX	6637916	6638488	4.9	1.00E-05	CG14443	FBgn0029880
chrX	6637916	6638488	4.9	1.00E-05	CR44817	FBgn0266052
chrX	6852379	6855941	2.78	1.00E-05	CG14434	FBgn0029915
chrX	6852379	6855941	2.78	1.00E-05	CR45531	FBgn0267087
chrX	7324020	7325659	2.32	1.00E-05	CR44357	FBgn0265457
chrX	7324020	7325659	2.32	1.00E-05	CG1677	FBgn0029941
chrX	7324020	7325659	2.32	1.00E-05	Atg5	FBgn0029943
chrX	7324020	7325659	2.32	1.00E-05	Dok	FBgn0029944
chrX	7664269	7668280	1.97	1.00E-05	ct	FBgn0004198
chrX	8142952	8144047	2.47	1.00E-05	CG17982	FBgn0030006
chrX	8142952	8144047	2.47	1.00E-05	alpha-PheRS	FBgn0030007
chrX	8464127	8465781	3.07	1.00E-05	Es2	FBgn0023506
chrX	8464127	8465781	3.07	1.00E-05	Sptr	FBgn0014032
chrX	8464127	8465781	3.07	1.00E-05	CG33223	FBgn0053223
chrX	8464127	8465781	3.07	1.00E-05	CG12116	FBgn0030041
chrX	8558178	8559657	2.1	1.00E-05	IntS4	FBgn0026679
chrX	8558178	8559657	2.1	1.00E-05	CG12112	FBgn0030048
chrX	8574883	8577422	3.82	1.00E-05	CG12065	FBgn0030052
chrX	10355981	10359653	2.1	1.00E-05	l(1)G0289	FBgn0028331
chrX	11126439	11128202	2.63	1.00E-05	Rpt3	FBgn0028686
chrX	11126439	11128202	2.63	1.00E-05	Gtp-bp	FBgn0010391
chrX	11614800	11616906	2.38	1.00E-05	CG1703	FBgn0030321
chrX	11614800	11616906	2.38	1.00E-05	Met	FBgn0002723
chrX	11791501	11794178	2.83	1.00E-05	Karl	FBgn0030334
chrX	11791501	11794178	2.83	1.00E-05	CR44962	FBgn0266277
chrX	11791501	11794178	2.83	1.00E-05	CkIIbeta	FBgn0000259
chrX	12600129	12601702	3.25	1.00E-05	Sec16	FBgn0052654
chrX	13410264	13411762	2.4	1.00E-05	CG1998	FBgn0030485
chrX	15022247	15024794	2.89	1.00E-05	hiw	FBgn0030600
chrX	15022247	15024794	2.89	1.00E-05	be	FBgn0052594
chrX	15136871	15140200	3.52	1.00E-05	drd	FBgn0260006
chrX	15136871	15140200	3.52	1.00E-05	CG9095	FBgn0030617
chrX	15481937	15484226	3.03	1.00E-05	CG6324	FBgn0030647
chrX	15481937	15484226	3.03	1.00E-05	CG6340	FBgn0030648
chrX	15494836	15495537	5.35	1.00E-05	Gmap	FBgn0027287
chrX	15494836	15495537	5.35	1.00E-05	CR44888	FBgn0266182
chrX	15582569	15584767	3.15	1.00E-05	CG9215	FBgn0030659
chrX	15582569	15584767	3.15	1.00E-05	CG8097	FBgn0030660
chrX	16294837	16298085	2.94	1.00E-05	CG9911	FBgn0030734
chrX	16294837	16298085	2.94	1.00E-05	CG3632	FBgn0030735
chrX	16403306	16405486	3.93	1.00E-05	mei-41	FBgn0004367
chrX	16403306	16405486	3.93	1.00E-05	CG9981	FBgn0030746
chrX	16403306	16405486	3.93	1.00E-05	CG4301	FBgn0030747
chrX	16424372	16429073	2.68	1.00E-05	hang	FBgn0026575
chrX	16813837	16818823	2.22	1.00E-05	CG4829	FBgn0030796
chrX	16813837	16818823	2.22	1.00E-05	CR44129	FBgn0264960
chrX	17123962	17126354	2.15	1.00E-05	CG5004	FBgn0260748
chrX	17123962	17126354	2.15	1.00E-05	mei-218	FBgn0002709
chrX	17147296	17150077	5.13	1.00E-05	RpS5a	FBgn0002590
chrX	17147296	17150077	5.13	1.00E-05	snoRNA:Psi28S-1192d	FBgn0082998
chrX	17147296	17150077	5.13	1.00E-05	snoRNA:Psi28S-1135a	FBgn0083012
chrX	17147296	17150077	5.13	1.00E-05	CG5010	FBgn0260747
chrX	17294976	17298924	1.7	1.00E-05	CG5445	FBgn0030838
chrX	17294976	17298924	1.7	1.00E-05	Fim	FBgn0024238
chrX	17650059	17652949	2.61	1.00E-05	RhoGAPp190	FBgn0026375
chrX	17650059	17652949	2.61	1.00E-05	IntS2	FBgn0030858
chrX	19147731	19150704	3.09	1.00E-05	RhoGAP18B	FBgn0261461
chrX	19152224	19154143	2.8	1.00E-05	RhoGAP18B	FBgn0261461
chrX	19288171	19294330	2.55	1.00E-05	CG8034	FBgn0031011
chrX	19565380	19566918	4.67	1.00E-05	Grip84	FBgn0026430
chrX	19565380	19566918	4.67	1.00E-05	mir-978	FBgn0262314
chrX	19565380	19566918	4.67	1.00E-05	car	FBgn0000257
chrX	19638578	19639973	2.2	1.00E-05	e(y)3	FBgn0087008
chrX	19638578	19639973	2.2	1.00E-05	Rcd-1	FBgn0031047
chrX	20158140	20161404	3.45	1.00E-05	Rab35	FBgn0031090
chrX	20158140	20161404	3.45	1.00E-05	Phf7	FBgn0031091
chr2L	210039	212010	1.55	2.00E-05	Tbc1d15-17	FBgn0031233
chr2L	210039	212010	1.55	2.00E-05	kis	FBgn0266557
chr2L	1092161	1096436	2.3	2.00E-05	CG4629	FBgn0031299
chr2L	1142283	1145956	3.14	2.00E-05	CG4577	FBgn0031306
chr2L	1142283	1145956	3.14	2.00E-05	CR45717	FBgn0267281
chr2L	1142283	1145956	3.14	2.00E-05	MFS3	FBgn0031307
chr2L	1169799	1173302	3.44	2.00E-05	CG14341	FBgn0031315
chr2L	1169799	1173302	3.44	2.00E-05	Plap	FBgn0024314
chr2L	1169799	1173302	3.44	2.00E-05	CG31922	FBgn0051922
chr2L	1169799	1173302	3.44	2.00E-05	CG4887	FBgn0031318
chr2L	1647187	1653409	1.87	2.00E-05	CR45695	FBgn0267259
chr2L	1647187	1653409	1.87	2.00E-05	chinmo	FBgn0086758
chr2L	2992559	2994269	2.5	2.00E-05	Bem46	FBgn0025109
chr2L	2992559	2994269	2.5	2.00E-05	okr	FBgn0002989
chr2L	2992559	2994269	2.5	2.00E-05	CG3558	FBgn0025681
chr2L	4905677	4907817	3.51	2.00E-05	CG3036	FBgn0031645
chr2L	4905677	4907817	3.51	2.00E-05	CG2837	FBgn0031646
chr2L	4905677	4907817	3.51	2.00E-05	hoe1	FBgn0041150
chr2L	5743334	5745669	2.07	2.00E-05	CG11030	FBgn0031736
chr2L	5743334	5745669	2.07	2.00E-05	CG11147	FBgn0031734
chr2L	5743334	5745669	2.07	2.00E-05	CG11029	FBgn0031735
chr2L	6965252	6968866	2.08	2.00E-05	Coprox	FBgn0021944
chr2L	6965252	6968866	2.08	2.00E-05	snRNP-U1-70K	FBgn0016978
chr2L	7022418	7025475	3.18	2.00E-05	ade3	FBgn0000053
chr2L	7022418	7025475	3.18	2.00E-05	Pcp	FBgn0003046
chr2L	7022418	7025475	3.18	2.00E-05	CG31908	FBgn0051908
chr2L	8103641	8107046	1.95	2.00E-05	Bsg	FBgn0261822
chr2L	8907380	8910999	1.44	2.00E-05	CG34398	FBgn0085427
chr2L	9204075	9217965	2.58	2.00E-05	tai	FBgn0041092
chr2L	9437050	9440823	3.49	2.00E-05	CG3769	FBgn0032119
chr2L	9437050	9440823	3.49	2.00E-05	RpS28-like	FBgn0085211
chr2L	9437050	9440823	3.49	2.00E-05	numb	FBgn0002973
chr2L	9437050	9440823	3.49	2.00E-05	CG33723	FBgn0053723
chr2L	9728799	9729869	1.41	2.00E-05	Nckx30C	FBgn0028704
chr2L	9728799	9729869	1.41	2.00E-05	CG13116	FBgn0032139
chr2L	9904912	9909172	3.09	2.00E-05	CG13124	FBgn0032156
chr2L	9904912	9909172	3.09	2.00E-05	Etl1	FBgn0032157
chr2L	10297070	10298879	1.63	2.00E-05	CYLD	FBgn0032210
chr2L	10297070	10298879	1.63	2.00E-05	CR44968	FBgn0266303
chr2L	10297070	10298879	1.63	2.00E-05	CG13138	FBgn0032211
chr2L	10503707	10506080	1.33	2.00E-05	Myo31DF	FBgn0086347
chr2L	10503707	10506080	1.33	2.00E-05	CR44224	FBgn0265155
chr2L	11812737	11816822	1.49	2.00E-05	CycY	FBgn0032378
chr2L	11812737	11816822	1.49	2.00E-05	Pde1c	FBgn0264815
chr2L	16885748	16887378	1.88	2.00E-05	CG6115	FBgn0040985
chr2L	16887579	16890344	2.39	2.00E-05	CG6115	FBgn0040985
chr2L	16887579	16890344	2.39	2.00E-05	tweek	FBgn0261671
chr2L	16887579	16890344	2.39	2.00E-05	CR44392	FBgn0265542
chr2L	16887579	16890344	2.39	2.00E-05	CG42556	FBgn0260758
chr2L	18505954	18511242	2.52	2.00E-05	kon	FBgn0032683
chr2L	18505954	18511242	2.52	2.00E-05	CG10178	FBgn0032684
chr2L	18562687	18570113	3.48	2.00E-05	Pde11	FBgn0085370
chr2L	18653140	18661070	1.72	2.00E-05	MESR3	FBgn0032694
chr2L	18653140	18661070	1.72	2.00E-05	Cyp310a1	FBgn0032693
chr2L	18653140	18661070	1.72	2.00E-05	CR42490	FBgn0086200
chr2L	18830151	18832031	2.89	2.00E-05	CG17322	FBgn0027070
chr2L	18830151	18832031	2.89	2.00E-05	CG17597	FBgn0032715
chr2L	18830151	18832031	2.89	2.00E-05	ScpX	FBgn0015808
chr2L	19413295	19415853	1.92	2.00E-05	Pax	FBgn0041789
chr2L	19413295	19415853	1.92	2.00E-05	Lectin-galC1	FBgn0016675
chr2L	19443641	19445585	1.18	2.00E-05	CG10237	FBgn0032783
chr2L	19443641	19445585	1.18	2.00E-05	RanGAP	FBgn0003346
chr2L	19443641	19445585	1.18	2.00E-05	Hs2st	FBgn0024230
chr2L	20638057	20639526	1.4	2.00E-05	CR43158	FBgn0262688
chr2L	21400202	21402415	2.92	2.00E-05	His-Psi:CR31616	FBgn0051616
chr2L	22924083	22927738	1.83	2.00E-05	lt	FBgn0002566
chr2R	5607330	5610934	1.81	2.00E-05	CG17508	FBgn0039970
chr2R	6945640	6948859	2.03	2.00E-05	mim	FBgn0053558
chr2R	6945640	6948859	2.03	2.00E-05	CheB42b	FBgn0066293
chr2R	6945640	6948859	2.03	2.00E-05	CheB42c	FBgn0066292
chr2R	6945640	6948859	2.03	2.00E-05	tRNA:Lys-CTT-1-6	FBgn0011892
chr2R	6945640	6948859	2.03	2.00E-05	tRNA:Lys-CTT-1-8	FBgn0011894
chr2R	6945640	6948859	2.03	2.00E-05	tRNA:Lys-CTT-1-9	FBgn0011895
chr2R	8160116	8161596	3.02	2.00E-05	CG8708	FBgn0033271
chr2R	8160116	8161596	3.02	2.00E-05	RagC-D	FBgn0033272
chr2R	8631297	8632714	1.97	2.00E-05	CG8635	FBgn0033317
chr2R	9423227	9432086	3.52	2.00E-05	CG13955	FBgn0033412
chr2R	9423227	9432086	3.52	2.00E-05	Pdk	FBgn0017558
chr2R	9432975	9435430	1.74	2.00E-05	Pdk	FBgn0017558
chr2R	9432975	9435430	1.74	2.00E-05	ced-6	FBgn0029092
chr2R	10286112	10287221	1.8	2.00E-05	CAP	FBgn0033504
chr2R	10780968	10784287	2.08	2.00E-05	CG33144	FBgn0053144
chr2R	10780968	10784287	2.08	2.00E-05	CR44299	FBgn0265345
chr2R	11513475	11513849	1.35	2.00E-05	inv	FBgn0001269
chr2R	12424764	12425863	2.68	2.00E-05	CG8520	FBgn0033734
chr2R	12424764	12425863	2.68	2.00E-05	CG8525	FBgn0033735
chr2R	12635129	12637237	3.35	2.00E-05	spt4	FBgn0028683
chr2R	12635129	12637237	3.35	2.00E-05	CG33671	FBgn0061359
chr2R	12635129	12637237	3.35	2.00E-05	Iswi	FBgn0011604
chr2R	12951778	12953816	1.96	2.00E-05	CG13321	FBgn0033787
chr2R	14238746	14240933	2.89	2.00E-05	CG8485	FBgn0033915
chr2R	14238746	14240933	2.89	2.00E-05	Usp20-33	FBgn0033916
chr2R	14927349	14928976	0.97	2.00E-05	Kank	FBgn0027596
chr2R	14927349	14928976	0.97	2.00E-05	ADPS	FBgn0033983
chr2R	15143373	15148604	2.5	2.00E-05	chn	FBgn0015371
chr2R	15143373	15148604	2.5	2.00E-05	CG7544	FBgn0033994
chr2R	15832793	15833596	1.18	2.00E-05	tun	FBgn0034046
chr2R	15832793	15833596	1.18	2.00E-05	Poxn	FBgn0003130
chr2R	16577458	16578015	2.04	2.00E-05	Lst	FBgn0034140
chr2R	16954940	16956059	2.55	2.00E-05	mute	FBgn0085444
chr2R	16954940	16956059	2.55	2.00E-05	CG34191	FBgn0085220
chr2R	16954940	16956059	2.55	2.00E-05	PIG-V	FBgn0265174
chr2R	17511255	17512215	1.82	2.00E-05	CG34193	FBgn0085222
chr2R	17511255	17512215	1.82	2.00E-05	CG4847	FBgn0034229
chr2R	17766223	17767294	2.19	2.00E-05	OstDelta	FBgn0034277
chr2R	17766223	17767294	2.19	2.00E-05	mir-3643	FBgn0263629
chr2R	17766223	17767294	2.19	2.00E-05	CG14488	FBgn0034278
chr2R	20105646	20107126	1.6	2.00E-05	18w	FBgn0004364
chr2R	21085542	21087429	1.68	2.00E-05	Treh	FBgn0003748
chr2R	21085542	21087429	1.68	2.00E-05	Rbpn-5	FBgn0034585
chr2R	21240757	21244440	2.66	2.00E-05	ASPP	FBgn0034606
chr2R	21521850	21523610	2.53	2.00E-05	CG30289	FBgn0050289
chr2R	21521850	21523610	2.53	2.00E-05	Egfr	FBgn0003731
chr2R	21649560	21650329	1.42	2.00E-05	CG10082	FBgn0034644
chr2R	21649560	21650329	1.42	2.00E-05	CG30284	FBgn0050284
chr2R	21870818	21874231	1.73	2.00E-05	Fili	FBgn0085397
chr2R	22072337	22074469	1.88	2.00E-05	CG11475	FBgn0034687
chr2R	22072337	22074469	1.88	2.00E-05	CG11474	FBgn0034688
chr2R	22072337	22074469	1.88	2.00E-05	CG2921	FBgn0034689
chr2R	22639683	22641511	1.34	2.00E-05	bonsai	FBgn0026261
chr2R	22639683	22641511	1.34	2.00E-05	CG3732	FBgn0034750
chr2R	22639683	22641511	1.34	2.00E-05	RpS24	FBgn0261596
chr2R	22639683	22641511	1.34	2.00E-05	Ugt58Fa	FBgn0040091
chr2R	22881919	22883313	3.85	2.00E-05	EMC8-9	FBgn0034791
chr2R	22881919	22883313	3.85	2.00E-05	CG3499	FBgn0034792
chr2R	23711750	23717530	2.35	2.00E-05	l(2)not	FBgn0011297
chr2R	23711750	23717530	2.35	2.00E-05	CR45326	FBgn0266865
chr2R	23711750	23717530	2.35	2.00E-05	Sesn	FBgn0034897
chr2R	23711750	23717530	2.35	2.00E-05	CG18128	FBgn0034898
chr2R	23733226	23736248	1.41	2.00E-05	Sesn	FBgn0034897
chr2R	23733226	23736248	1.41	2.00E-05	mir-4979	FBgn0263543
chr2R	23733226	23736248	1.41	2.00E-05	egl	FBgn0000562
chr2R	23751284	23754678	3.19	2.00E-05	CG12491	FBgn0034900
chr2R	23751284	23754678	3.19	2.00E-05	CG11300	FBgn0034901
chr2R	23751284	23754678	3.19	2.00E-05	CG5532	FBgn0034902
chr2R	23751284	23754678	3.19	2.00E-05	CG9850	FBgn0034903
chr2R	24531045	24532968	2.17	2.00E-05	Brca2	FBgn0050169
chr2R	24531045	24532968	2.17	2.00E-05	Ir60e	FBgn0035019
chr2R	24531045	24532968	2.17	2.00E-05	CG13585	FBgn0035020
chr3L	711594	713345	2.92	2.00E-05	CG13896	FBgn0035159
chr3L	711594	713345	2.92	2.00E-05	CR45411	FBgn0266960
chr3L	826030	826884	2	2.00E-05	CG13900	FBgn0035162
chr3L	826030	826884	2	2.00E-05	snoRNA:Me28S-C788b	FBgn0086062
chr3L	833921	836408	2.92	2.00E-05	CG13900	FBgn0035162
chr3L	833921	836408	2.92	2.00E-05	snoRNA:Psi18S-1086	FBgn0083058
chr3L	833921	836408	2.92	2.00E-05	CG42553	FBgn0260755
chr3L	833921	836408	2.92	2.00E-05	CG42554	FBgn0260756
chr3L	1727086	1731392	2.9	2.00E-05	drpr	FBgn0027594
chr3L	1727086	1731392	2.9	2.00E-05	CG18171	FBgn0035262
chr3L	1727086	1731392	2.9	2.00E-05	CG12035	FBgn0035263
chr3L	1727086	1731392	2.9	2.00E-05	Oseg4	FBgn0035264
chr3L	1774761	1776774	2	2.00E-05	CG13933	FBgn0035270
chr3L	1774761	1776774	2	2.00E-05	CR44351	FBgn0265451
chr3L	1774761	1776774	2	2.00E-05	CG12018	FBgn0027903
chr3L	3325353	3327785	1.73	2.00E-05	Strip	FBgn0035437
chr3L	3325353	3327785	1.73	2.00E-05	PHGPx	FBgn0035438
chr3L	3817901	3819723	4.55	2.00E-05	Scsalpha	FBgn0004888
chr3L	3817901	3819723	4.55	2.00E-05	CR43932	FBgn0264553
chr3L	3817901	3819723	4.55	2.00E-05	enc	FBgn0004875
chr3L	3844847	3847471	1.44	2.00E-05	Awh	FBgn0013751
chr3L	4002125	4003665	2	2.00E-05	CG14985	FBgn0035482
chr3L	4238551	4241082	2.89	2.00E-05	CR45738	FBgn0267302
chr3L	4238551	4241082	2.89	2.00E-05	CG14997	FBgn0035515
chr3L	4256895	4260379	2.41	2.00E-05	CG1265	FBgn0035517
chr3L	4256895	4260379	2.41	2.00E-05	CG15011	FBgn0035518
chr3L	4256895	4260379	2.41	2.00E-05	CG1309	FBgn0035519
chr3L	4383510	4385798	1.92	2.00E-05	slow	FBgn0035539
chr3L	4533993	4537013	1.88	2.00E-05	CG11353	FBgn0035557
chr3L	5145563	5146770	1.99	2.00E-05	Gdap1	FBgn0035587
chr3L	5145563	5146770	1.99	2.00E-05	CG10671	FBgn0035586
chr3L	5145563	5146770	1.99	2.00E-05	AlaRS-m	FBgn0028962
chr3L	5181141	5188386	2.7	2.00E-05	shep	FBgn0052423
chr3L	5779339	5780755	4.01	2.00E-05	Myt1	FBgn0040298
chr3L	5779339	5780755	4.01	2.00E-05	PGRP-LD	FBgn0260458
chr3L	5779339	5780755	4.01	2.00E-05	CR45026	FBgn0266384
chr3L	6093745	6095508	1.89	2.00E-05	CG10467	FBgn0035679
chr3L	6093745	6095508	1.89	2.00E-05	loj	FBgn0061492
chr3L	7133391	7136928	3.27	2.00E-05	Dbi	FBgn0010387
chr3L	7133391	7136928	3.27	2.00E-05	melt	FBgn0023001
chr3L	7363871	7366147	2.36	2.00E-05	Sec63	FBgn0035771
chr3L	7363871	7366147	2.36	2.00E-05	CR45835	FBgn0267485
chr3L	7363871	7366147	2.36	2.00E-05	Sh3beta	FBgn0035772
chr3L	7423903	7426145	2.89	2.00E-05	CG42458	FBgn0259935
chr3L	7610620	7611508	1.73	2.00E-05	Pura	FBgn0035802
chr3L	8011566	8013975	1.82	2.00E-05	nmo	FBgn0011817
chr3L	8123223	8125823	1.53	2.00E-05	ldbr	FBgn0035838
chr3L	8123223	8125823	1.53	2.00E-05	Uba2	FBgn0029113
chr3L	8123223	8125823	1.53	2.00E-05	CdsA	FBgn0010350
chr3L	8238080	8239764	2.19	2.00E-05	CG7213	FBgn0035861
chr3L	8238080	8239764	2.19	2.00E-05	Dscam4	FBgn0263219
chr3L	8425113	8426881	2.21	2.00E-05	Cbl	FBgn0020224
chr3L	8508665	8510422	1.67	2.00E-05	ZC3H3	FBgn0035900
chr3L	8508665	8510422	1.67	2.00E-05	CG6745	FBgn0035901
chr3L	8678210	8682484	2.57	2.00E-05	h	FBgn0001168
chr3L	8970973	8972438	1.89	2.00E-05	CG5026	FBgn0035945
chr3L	8970973	8972438	1.89	2.00E-05	pix	FBgn0086706
chr3L	8973785	8975537	3.25	2.00E-05	pix	FBgn0086706
chr3L	8973785	8975537	3.25	2.00E-05	Srp68	FBgn0035947
chr3L	9053765	9061000	2.84	2.00E-05	Argk	FBgn0000116
chr3L	9135569	9138510	1.78	2.00E-05	Dhpr	FBgn0035964
chr3L	9135569	9138510	1.78	2.00E-05	nwk	FBgn0263456
chr3L	9450433	9453605	1.53	2.00E-05	CG3529	FBgn0035995
chr3L	9450433	9453605	1.53	2.00E-05	phol	FBgn0035997
chr3L	11061109	11063249	3.01	2.00E-05	CG7888	FBgn0036116
chr3L	11061109	11063249	3.01	2.00E-05	CG6321	FBgn0036117
chr3L	11061109	11063249	3.01	2.00E-05	CG32075	FBgn0052075
chr3L	11061109	11063249	3.01	2.00E-05	CG45101	FBgn0266540
chr3L	11572016	11572950	2.62	2.00E-05	CG33267	FBgn0053267
chr3L	11572016	11572950	2.62	2.00E-05	CG33490	FBgn0053490
chr3L	11575385	11579539	3.19	2.00E-05	CG33489	FBgn0053489
chr3L	11575385	11579539	3.19	2.00E-05	CG33270	FBgn0053270
chr3L	11575385	11579539	3.19	2.00E-05	CG43390	FBgn0263247
chr3L	11688284	11692269	1.77	2.00E-05	Sugb	FBgn0036191
chr3L	11688284	11692269	1.77	2.00E-05	CR45885	FBgn0267545
chr3L	11688284	11692269	1.77	2.00E-05	CG14135	FBgn0036193
chr3L	12495335	12498130	1.01	2.00E-05	CG10657	FBgn0036289
chr3L	12495335	12498130	1.01	2.00E-05	CR45682	FBgn0267242
chr3L	12495335	12498130	1.01	2.00E-05	CG10638	FBgn0036290
chr3L	12495335	12498130	1.01	2.00E-05	CR43868	FBgn0264460
chr3L	12891724	12893355	3.28	2.00E-05	CG43894	FBgn0264486
chr3L	12891724	12893355	3.28	2.00E-05	CG14118	FBgn0036323
chr3L	14544257	14552669	3.82	2.00E-05	Gbs-70E	FBgn0036428
chr3L	14993963	14996319	1.83	2.00E-05	Zip71B	FBgn0036461
chr3L	14993963	14996319	1.83	2.00E-05	mRpL39	FBgn0036462
chr3L	15134487	15138726	2.37	2.00E-05	CG12316	FBgn0036483
chr3L	15134487	15138726	2.37	2.00E-05	scaRNA:MeU5-U42	FBgn0065051
chr3L	15134487	15138726	2.37	2.00E-05	Pdi	FBgn0014002
chr3L	15134487	15138726	2.37	2.00E-05	CR45396	FBgn0266945
chr3L	15723250	15727807	2.24	2.00E-05	comm	FBgn0010105
chr3L	16037180	16038558	1.64	2.00E-05	CG5895	FBgn0036560
chr3L	16037180	16038558	1.64	2.00E-05	Diap1	FBgn0260635
chr3L	16037180	16038558	1.64	2.00E-05	CR45889	FBgn0267549
chr3L	16232555	16234804	1.55	2.00E-05	MED10	FBgn0036581
chr3L	16232555	16234804	1.55	2.00E-05	Hsc20	FBgn0263606
chr3L	16232555	16234804	1.55	2.00E-05	l(3)72Dp	FBgn0263607
chr3L	17044791	17045875	3.94	2.00E-05	Papst2	FBgn0036695
chr3L	17044791	17045875	3.94	2.00E-05	CG14057	FBgn0036696
chr3L	17044791	17045875	3.94	2.00E-05	TpnC73F	FBgn0010424
chr3L	17998993	18000240	4.99	2.00E-05	Eip75B	FBgn0000568
chr3L	17998993	18000240	4.99	2.00E-05	snoRNA:Me28S-A30	FBgn0086081
chr3L	18042603	18045421	1.39	2.00E-05	Eip75B	FBgn0000568
chr3L	18042603	18045421	1.39	2.00E-05	CG32192	FBgn0052192
chr3L	18042603	18045421	1.39	2.00E-05	CG42393	FBgn0259739
chr3L	18630228	18634761	2.09	2.00E-05	MYPT-75D	FBgn0036801
chr3L	19289648	19296061	1.53	2.00E-05	Gbs-76A	FBgn0036862
chr3L	19289648	19296061	1.53	2.00E-05	fal	FBgn0028380
chr3L	19289648	19296061	1.53	2.00E-05	CR46048	FBgn0267715
chr3L	19888673	19890182	2.09	2.00E-05	Mi-2	FBgn0262519
chr3L	20229898	20231332	2.13	2.00E-05	Su(var)3-3	FBgn0260397
chr3L	20229898	20231332	2.13	2.00E-05	CG13813	FBgn0036956
chr3L	20229898	20231332	2.13	2.00E-05	CG17233	FBgn0036958
chr3L	20229898	20231332	2.13	2.00E-05	Clc	FBgn0024814
chr3L	20530704	20533064	1.09	2.00E-05	Rcd2	FBgn0037012
chr3L	20530704	20533064	1.09	2.00E-05	CG13250	FBgn0037013
chr3L	21130485	21132275	2.14	2.00E-05	ko	FBgn0020294
chr3L	21130485	21132275	2.14	2.00E-05	ICA69	FBgn0037050
chr3L	21514644	21517888	2.95	2.00E-05	M6	FBgn0037092
chr3L	21514644	21517888	2.95	2.00E-05	SAK	FBgn0026371
chr3L	21514644	21517888	2.95	2.00E-05	Cdk12	FBgn0037093
chr3L	21634382	21636420	3.57	2.00E-05	MED1	FBgn0037109
chr3L	21634382	21636420	3.57	2.00E-05	ORMDL	FBgn0037110
chr3L	21634382	21636420	3.57	2.00E-05	CR45955	FBgn0267617
chr3L	21886000	21892332	2.38	2.00E-05	mub	FBgn0262737
chr3L	21886000	21892332	2.38	2.00E-05	CR43878	FBgn0264470
chr3L	22752515	22756060	1.9	2.00E-05	SPoCk	FBgn0052451
chr3L	22752515	22756060	1.9	2.00E-05	CR45961	FBgn0267623
chr3L	26215884	26217229	3.07	2.00E-05	CG40160	FBgn0058160
chr3R	3844870	3849333	1.76	2.00E-05	CG41099	FBgn0039955
chr3R	5195559	5200479	1.95	2.00E-05	cno	FBgn0259212
chr3R	5195559	5200479	1.95	2.00E-05	snRNA:U4atac:82E	FBgn0263018
chr3R	5652332	5653361	2.25	2.00E-05	Sec23	FBgn0262125
chr3R	5652332	5653361	2.25	2.00E-05	elm	FBgn0037358
chr3R	6367159	6369807	2.32	2.00E-05	CG42724	FBgn0261641
chr3R	6367159	6369807	2.32	2.00E-05	CG10286	FBgn0037439
chr3R	6367159	6369807	2.32	2.00E-05	CRAT	FBgn0037440
chr3R	6387365	6390565	1.79	2.00E-05	godzilla	FBgn0037442
chr3R	6387365	6390565	1.79	2.00E-05	Dmtn	FBgn0037443
chr3R	6464102	6468438	1.6	2.00E-05	Neurochondrin	FBgn0037447
chr3R	7540292	7542651	3.06	2.00E-05	alpha-Est4	FBgn0015572
chr3R	7540292	7542651	3.06	2.00E-05	CR46128	FBgn0267803
chr3R	7540292	7542651	3.06	2.00E-05	alpha-Est2	FBgn0015570
chr3R	7906566	7908460	1.47	2.00E-05	EMC1	FBgn0037530
chr3R	7906566	7908460	1.47	2.00E-05	Taf7	FBgn0024909
chr3R	7988206	7991084	1.18	2.00E-05	CG2781	FBgn0037534
chr3R	8029181	8031426	2.98	2.00E-05	CG2747	FBgn0037541
chr3R	8029181	8031426	2.98	2.00E-05	ImpE3	FBgn0001255
chr3R	8029181	8031426	2.98	2.00E-05	CG10903	FBgn0037543
chr3R	9777772	9780353	3.01	2.00E-05	topi	FBgn0037751
chr3R	9777772	9780353	3.01	2.00E-05	CR31514	FBgn0051514
chr3R	10579508	10580698	1.43	2.00E-05	hth	FBgn0001235
chr3R	10869135	10871042	1.45	2.00E-05	Tsp86D	FBgn0037848
chr3R	10869135	10871042	1.45	2.00E-05	Fdh	FBgn0011768
chr3R	11234457	11236371	3.25	2.00E-05	CG14701	FBgn0037883
chr3R	11234457	11236371	3.25	2.00E-05	Arfip	FBgn0037884
chr3R	11234457	11236371	3.25	2.00E-05	CG31441	FBgn0051441
chr3R	11821362	11823294	2.89	2.00E-05	CG6950	FBgn0037955
chr3R	11821362	11823294	2.89	2.00E-05	CG6959	FBgn0037956
chr3R	11886665	11888383	3.04	2.00E-05	CG31368	FBgn0051368
chr3R	11886665	11888383	3.04	2.00E-05	mthl5	FBgn0037960
chr3R	12429689	12432141	2.46	2.00E-05	CG5245	FBgn0038047
chr3R	12429689	12432141	2.46	2.00E-05	Prosalpha2	FBgn0086134
chr3R	12856165	12858523	4.08	2.00E-05	CG10126	FBgn0038088
chr3R	13275165	13276455	1.66	2.00E-05	TBC1D5	FBgn0038129
chr3R	13275165	13276455	1.66	2.00E-05	CG8630	FBgn0038130
chr3R	13975355	13976912	1.76	2.00E-05	rdx	FBgn0264493
chr3R	13975355	13976912	1.76	2.00E-05	CR43460	FBgn0263414
chr3R	14662579	14663748	1.93	2.00E-05	Hexim	FBgn0038251
chr3R	14662579	14663748	1.93	2.00E-05	Rad17	FBgn0025808
chr3R	14662579	14663748	1.93	2.00E-05	BigH1	FBgn0038252
chr3R	14753839	14760334	1.89	2.00E-05	jvl	FBgn0263929
chr3R	14753839	14760334	1.89	2.00E-05	smp-30	FBgn0038257
chr3R	14753839	14760334	1.89	2.00E-05	CG7362	FBgn0038258
chr3R	16329399	16334186	1.59	2.00E-05	Sulf1	FBgn0040271
chr3R	16329399	16334186	1.59	2.00E-05	CG17930	FBgn0038416
chr3R	16431616	16433316	2.25	2.00E-05	CG31279	FBgn0051279
chr3R	16431616	16433316	2.25	2.00E-05	tRNA:Thr-AGT-1-4	FBgn0051282
chr3R	16431616	16433316	2.25	2.00E-05	CG17565	FBgn0038424
chr3R	19011476	19013079	1.24	2.00E-05	gukh	FBgn0026239
chr3R	19170971	19171780	3	2.00E-05	sqz	FBgn0010768
chr3R	21645372	21646571	1.86	2.00E-05	E2f1	FBgn0011766
chr3R	21645372	21646571	1.86	2.00E-05	CR46057	FBgn0267724
chr3R	21718999	21720698	1.89	2.00E-05	CG31176	FBgn0051176
chr3R	21718999	21720698	1.89	2.00E-05	CR44096	FBgn0264905
chr3R	21855788	21858752	1.88	2.00E-05	glec	FBgn0015229
chr3R	21855788	21858752	1.88	2.00E-05	CR45644	FBgn0267204
chr3R	23334339	23336822	1.71	2.00E-05	pnt	FBgn0003118
chr3R	23334339	23336822	1.71	2.00E-05	CR46090	FBgn0267759
chr3R	23732466	23733799	4.29	2.00E-05	CG10365	FBgn0039109
chr3R	23732466	23733799	4.29	2.00E-05	Rpn9	FBgn0028691
chr3R	23732466	23733799	4.29	2.00E-05	Hmgcr	FBgn0263782
chr3R	23868751	23871526	2.75	2.00E-05	Pli	FBgn0025574
chr3R	24917298	24918662	2.8	2.00E-05	CR44267	FBgn0265253
chr3R	24917298	24918662	2.8	2.00E-05	PIG-S	FBgn0265190
chr3R	24917298	24918662	2.8	2.00E-05	tRNA:Asp-GTC-1-12	FBgn0051382
chr3R	24917298	24918662	2.8	2.00E-05	sud1	FBgn0265189
chr3R	24917298	24918662	2.8	2.00E-05	CG11168	FBgn0039249
chr3R	25265360	25266646	2.25	2.00E-05	CG11858	FBgn0039305
chr3R	25265360	25266646	2.25	2.00E-05	GlnRS	FBgn0027090
chr3R	25265360	25266646	2.25	2.00E-05	RIOK2	FBgn0039306
chr3R	25739169	25741560	3.67	2.00E-05	LpR2	FBgn0051092
chr3R	25739169	25741560	3.67	2.00E-05	CR46102	FBgn0267771
chr3R	25739169	25741560	3.67	2.00E-05	LpR1	FBgn0066101
chr3R	25739169	25741560	3.67	2.00E-05	CG17197	FBgn0039367
chr3R	25739169	25741560	3.67	2.00E-05	CG17198	FBgn0039366
chr3R	26117392	26123256	1.58	2.00E-05	CG31324	FBgn0051324
chr3R	26117392	26123256	1.58	2.00E-05	CR46060	FBgn0267729
chr3R	27091306	27093365	2.37	2.00E-05	Cpr97Eb	FBgn0039481
chr3R	27091306	27093365	2.37	2.00E-05	CG14258	FBgn0039482
chr3R	29026702	29028570	2.26	2.00E-05	eIF4E-6	FBgn0039622
chr3R	29026702	29028570	2.26	2.00E-05	CG1951	FBgn0039623
chr3R	29062639	29078107	2.67	2.00E-05	Cul5	FBgn0039632
chr3R	29062639	29078107	2.67	2.00E-05	CG11873	FBgn0039633
chr3R	29219437	29221607	2.8	2.00E-05	CR31044	FBgn0051044
chr3R	29219437	29221607	2.8	2.00E-05	mir-279	FBgn0262448
chr3R	29219437	29221607	2.8	2.00E-05	Ef1gamma	FBgn0029176
chr3R	29290473	29292542	2.64	2.00E-05	CG14506	FBgn0039659
chr3R	29495261	29496933	2.58	2.00E-05	CG2010	FBgn0039667
chr3R	30038888	30040211	1.72	2.00E-05	janB	FBgn0001281
chr3R	30038888	30040211	1.72	2.00E-05	janA	FBgn0001280
chr3R	30038888	30040211	1.72	2.00E-05	Sry-beta	FBgn0003511
chr3R	30056355	30057576	3.1	2.00E-05	CG15526	FBgn0039744
chr3R	30056355	30057576	3.1	2.00E-05	CG7950	FBgn0260468
chr3R	30179205	30180894	2.53	2.00E-05	CG15530	FBgn0039752
chr3R	30179205	30180894	2.53	2.00E-05	Bet5	FBgn0260860
chr3R	30809398	30816124	2.56	2.00E-05	cindr	FBgn0027598
chr3R	30875451	30877517	2.71	2.00E-05	CG15546	FBgn0039807
chr3R	30875451	30877517	2.71	2.00E-05	CG12071	FBgn0039808
chr3R	31213131	31213998	2.89	2.00E-05	Zwilch	FBgn0061476
chr3R	31213131	31213998	2.89	2.00E-05	CG1542	FBgn0039828
chr3R	31607518	31611608	3.15	2.00E-05	CycG	FBgn0039858
chr3R	31607518	31611608	3.15	2.00E-05	Med	FBgn0011655
chr4	191428	194733	2.72	2.00E-05	CG2316	FBgn0039890
chr4	191428	194733	2.72	2.00E-05	CR44441	FBgn0265634
chr4	558007	560296	3.51	2.00E-05	CR43958	FBgn0264618
chr4	558007	560296	3.51	2.00E-05	Pur-alpha	FBgn0022361
chr4	566168	568856	1.64	2.00E-05	Pur-alpha	FBgn0022361
chr4	566168	568856	1.64	2.00E-05	ND-49	FBgn0039909
chr4	1197635	1199449	6.91	2.00E-05	PIP4K	FBgn0039924
chr4	1197635	1199449	6.91	2.00E-05	Mitf	FBgn0263112
chrX	1045831	1048243	1.72	2.00E-05	su(w[a])	FBgn0003638
chrX	1045831	1048243	1.72	2.00E-05	CG42259	FBgn0266569
chrX	1045831	1048243	1.72	2.00E-05	CR44779	FBgn0266005
chrX	1045831	1048243	1.72	2.00E-05	CG14629	FBgn0040398
chrX	1889632	1892077	1.81	2.00E-05	trr	FBgn0023518
chrX	1889632	1892077	1.81	2.00E-05	mRpL16	FBgn0023519
chrX	1889632	1892077	1.81	2.00E-05	arm	FBgn0000117
chrX	2015967	2018782	1.67	2.00E-05	east	FBgn0261954
chrX	2657970	2659935	3.48	2.00E-05	sgg	FBgn0003371
chrX	2947331	2948670	2.23	2.00E-05	kirre	FBgn0028369
chrX	2947331	2948670	2.23	2.00E-05	CG17959	FBgn0029647
chrX	2947331	2948670	2.23	2.00E-05	CG3603	FBgn0029648
chrX	3744391	3753278	1.97	2.00E-05	Tlk	FBgn0283657
chrX	3767348	3774443	2.22	2.00E-05	Tlk	FBgn0283657
chrX	3767348	3774443	2.22	2.00E-05	mir-4962	FBgn0263532
chrX	4552633	4553760	1.8	2.00E-05	CR32773	FBgn0052773
chrX	4552633	4553760	1.8	2.00E-05	CG3527	FBgn0029714
chrX	4552633	4553760	1.8	2.00E-05	CG11444	FBgn0029715
chrX	4918201	4920385	2.05	2.00E-05	CG4041	FBgn0029736
chrX	4918201	4920385	2.05	2.00E-05	CG6903	FBgn0029737
chrX	5768695	5770752	1.26	2.00E-05	CG42699	FBgn0261610
chrX	5768695	5770752	1.26	2.00E-05	CG3097	FBgn0029804
chrX	6089527	6090421	1.84	2.00E-05	raptor	FBgn0029840
chrX	6089527	6090421	1.84	2.00E-05	Mipp2	FBgn0026060
chrX	6089527	6090421	1.84	2.00E-05	CR44959	FBgn0266264
chrX	6980879	6984333	2.86	2.00E-05	ogre	FBgn0004646
chrX	6980879	6984333	2.86	2.00E-05	CR44084	FBgn0264893
chrX	8074428	8076221	2.26	2.00E-05	Upf2	FBgn0029992
chrX	8074428	8076221	2.26	2.00E-05	CG1571	FBgn0029993
chrX	8864009	8866825	4.43	2.00E-05	CG12075	FBgn0030065
chrX	9223010	9225630	2.16	2.00E-05	t	FBgn0086367
chrX	9223010	9225630	2.16	2.00E-05	CG15370	FBgn0030107
chrX	9686102	9688317	3.96	2.00E-05	nej	FBgn0261617
chrX	9686102	9688317	3.96	2.00E-05	CR42657	FBgn0261522
chrX	10733526	10735603	2.55	2.00E-05	CG32676	FBgn0052676
chrX	11506364	11508244	1.06	2.00E-05	Drak	FBgn0052666
chrX	12601754	12602999	1.87	2.00E-05	Sec16	FBgn0052654
chrX	13115919	13117308	1.54	2.00E-05	CG42237	FBgn0250862
chrX	13655923	13658540	1.93	2.00E-05	NFAT	FBgn0030505
chrX	15497699	15499018	4.55	2.00E-05	Gmap	FBgn0027287
chrX	15497699	15499018	4.55	2.00E-05	CR44888	FBgn0266182
chrX	15527707	15532553	1.63	2.00E-05	Ac13E	FBgn0022710
chrX	15551834	15555112	2.11	2.00E-05	Ac13E	FBgn0022710
chrX	15551834	15555112	2.11	2.00E-05	CR44353	FBgn0265453
chrX	15551834	15555112	2.11	2.00E-05	CG42300	FBgn0259196
chrX	15632538	15634424	2.72	2.00E-05	sog	FBgn0003463
chrX	16329943	16337026	3.77	2.00E-05	CG9919	FBgn0030742
chrX	16329943	16337026	3.77	2.00E-05	Dsp1	FBgn0278608
chrX	16592423	16594209	2.07	2.00E-05	SMC3	FBgn0015615
chrX	16592423	16594209	2.07	2.00E-05	Ubc7	FBgn0267384
chrX	17571574	17574602	1.51	2.00E-05	Ankle2	FBgn0028343
chrX	17571574	17574602	1.51	2.00E-05	CR44124	FBgn0264955
chrX	17693144	17694579	1.96	2.00E-05	chas	FBgn0263258
chrX	18856324	18857348	3.33	2.00E-05	CG7322	FBgn0030968
chrX	19745494	19746802	2.12	2.00E-05	CR45501	FBgn0267057
chrX	19745494	19746802	2.12	2.00E-05	parvin	FBgn0052528
chrX	21314541	21317325	1.56	2.00E-05	CG1801	FBgn0031171
chrX	21314541	21317325	1.56	2.00E-05	Rpt6	FBgn0020369
chrX	21314541	21317325	1.56	2.00E-05	CG33713	FBgn0064116
chrX	21603643	21606094	1.87	2.00E-05	GCS2alpha	FBgn0027588
chrX	21603643	21606094	1.87	2.00E-05	CG17450	FBgn0040028
chrX	22837410	22838187	1.28	2.00E-05	fog	FBgn0000719
chrX	22837410	22838187	1.28	2.00E-05	mir-2491	FBgn0262237
chrX	23099836	23102652	2.15	2.00E-05	su(f)	FBgn0003559
chr2L	467165	473456	1.78	3.00E-05	CG4297	FBgn0031258
chr2L	467165	473456	1.78	3.00E-05	MED15	FBgn0027592
chr2L	1903807	1906790	2.5	3.00E-05	Wdr62	FBgn0031374
chr2L	2216020	2218016	3.81	3.00E-05	CG34174	FBgn0085203
chr2L	2216020	2218016	3.81	3.00E-05	CG10880	FBgn0031398
chr2L	2216020	2218016	3.81	3.00E-05	CG42371	FBgn0259717
chr2L	2216020	2218016	3.81	3.00E-05	mio	FBgn0031399
chr2L	2759535	2760385	3.49	3.00E-05	Trn-SR	FBgn0031456
chr2L	2870169	2875349	3.02	3.00E-05	CG31694	FBgn0051694
chr2L	2870169	2875349	3.02	3.00E-05	CG8813	FBgn0031476
chr2L	2870169	2875349	3.02	3.00E-05	CG8814	FBgn0031478
chr2L	3358372	3361037	1.7	3.00E-05	CG8838	FBgn0031526
chr2L	3358372	3361037	1.7	3.00E-05	CG34394	FBgn0085423
chr2L	8311683	8312544	3.64	3.00E-05	CG7806	FBgn0032018
chr2L	8311683	8312544	3.64	3.00E-05	mtsh	FBgn0262598
chr2L	8887723	8889454	1.34	3.00E-05	CR44415	FBgn0265588
chr2L	10685017	10686515	2.15	3.00E-05	CG7299	FBgn0032282
chr2L	10685017	10686515	2.15	3.00E-05	CG7296	FBgn0032283
chr2L	13175328	13177824	4.18	3.00E-05	Sfmbt	FBgn0032475
chr2L	13175328	13177824	4.18	3.00E-05	CR46256	FBgn0267989
chr2L	13175328	13177824	4.18	3.00E-05	CG5439	FBgn0032476
chr2L	13832131	13833779	1.82	3.00E-05	Orc5	FBgn0015271
chr2L	13832131	13833779	1.82	3.00E-05	GatC	FBgn0064115
chr2L	13832131	13833779	1.82	3.00E-05	RpII33	FBgn0026373
chr2L	19422943	19424485	4.48	3.00E-05	Pax	FBgn0041789
chr2L	19422943	19424485	4.48	3.00E-05	CG13085	FBgn0032780
chr2L	19422943	19424485	4.48	3.00E-05	CG16771	FBgn0032779
chr2L	19940020	19943636	1	3.00E-05	sick	FBgn0263873
chr2L	20074308	20075990	1.39	3.00E-05	bwa	FBgn0045064
chr2L	20074308	20075990	1.39	3.00E-05	pr	FBgn0003141
chr2L	20074308	20075990	1.39	3.00E-05	neb	FBgn0004374
chr2L	20074308	20075990	1.39	3.00E-05	fok	FBgn0263773
chr2L	21141640	21143624	4.12	3.00E-05	Dap160	FBgn0023388
chr2L	21141640	21143624	4.12	3.00E-05	CG9253	FBgn0032919
chr2L	21141640	21143624	4.12	3.00E-05	snoRNA:Me18S-A469	FBgn0086041
chr2L	22546953	22553511	2.2	3.00E-05	CR46268	FBgn0278598
chr2L	22546953	22553511	2.2	3.00E-05	CG17493	FBgn0040010
chr2R	5293228	5295152	2.82	3.00E-05	d4	FBgn0033015
chr2R	7027949	7032519	3.2	3.00E-05	Tsp42Ef	FBgn0033127
chr2R	7027949	7032519	3.2	3.00E-05	Tsp42Eg	FBgn0033128
chr2R	8112947	8114911	3.05	3.00E-05	udd	FBgn0033261
chr2R	8112947	8114911	3.05	3.00E-05	Asap	FBgn0050372
chr2R	8173344	8175280	3.36	3.00E-05	Mlh1	FBgn0011659
chr2R	8173344	8175280	3.36	3.00E-05	CG14757	FBgn0033274
chr2R	8173344	8175280	3.36	3.00E-05	LRP1	FBgn0053087
chr2R	10066335	10067997	2.96	3.00E-05	CG2292	FBgn0033479
chr2R	10066335	10067997	2.96	3.00E-05	mRpL42	FBgn0033480
chr2R	10066335	10067997	2.96	3.00E-05	Cdc2rk	FBgn0013435
chr2R	10251009	10253608	2.8	3.00E-05	CG12914	FBgn0033499
chr2R	10251009	10253608	2.8	3.00E-05	CG12913	FBgn0033500
chr2R	10251009	10253608	2.8	3.00E-05	Syb	FBgn0003660
chr2R	10580579	10584718	4.01	3.00E-05	psq	FBgn0263102
chr2R	11903392	11904839	3.36	3.00E-05	MCPH1	FBgn0260959
chr2R	11903392	11904839	3.36	3.00E-05	Zip48C	FBgn0033665
chr2R	11903392	11904839	3.36	3.00E-05	reb	FBgn0033667
chr2R	11988326	11989470	3.88	3.00E-05	CG34231	FBgn0085260
chr2R	11988326	11989470	3.88	3.00E-05	rho-7	FBgn0033672
chr2R	11988326	11989470	3.88	3.00E-05	CG8298	FBgn0033673
chr2R	13234130	13234190	1.29	3.00E-05	CG4670	FBgn0033814
chr2R	13925839	13929840	3.47	3.00E-05	shot	FBgn0013733
chr2R	14502927	14505320	3.28	3.00E-05	Cpsf160	FBgn0024698
chr2R	14502927	14505320	3.28	3.00E-05	Asx	FBgn0261823
chr2R	14881167	14882438	4.85	3.00E-05	Cyp6a19	FBgn0033979
chr2R	14881167	14882438	4.85	3.00E-05	Cyp6a9	FBgn0013771
chr2R	14881167	14882438	4.85	3.00E-05	Cyp6a20	FBgn0033980
chr2R	15308391	15310136	4.19	3.00E-05	Trpm	FBgn0265194
chr2R	15308391	15310136	4.19	3.00E-05	CG8152	FBgn0034008
chr2R	15527292	15533118	2.27	3.00E-05	Khc-73	FBgn0019968
chr2R	15527292	15533118	2.27	3.00E-05	CG30471	FBgn0050471
chr2R	15991920	15994630	2.18	3.00E-05	Pex11	FBgn0034058
chr2R	15991920	15994630	2.18	3.00E-05	CG8320	FBgn0034059
chr2R	15991920	15994630	2.18	3.00E-05	ATPCL	FBgn0020236
chr2R	15991920	15994630	2.18	3.00E-05	CG8370	FBgn0034060
chr2R	16288782	16290169	3.41	3.00E-05	CG30324	FBgn0050324
chr2R	16288782	16290169	3.41	3.00E-05	CG30099	FBgn0050099
chr2R	16288782	16290169	3.41	3.00E-05	CR43730	FBgn0263981
chr2R	16288782	16290169	3.41	3.00E-05	JhI-26	FBgn0028424
chr2R	16288782	16290169	3.41	3.00E-05	CG30100	FBgn0050100
chr2R	16288782	16290169	3.41	3.00E-05	CG42372	FBgn0259718
chr2R	17114176	17115284	2.76	3.00E-05	CG15611	FBgn0034194
chr2R	17490189	17491813	5.36	3.00E-05	NT5E-2	FBgn0050104
chr2R	18397741	18398916	4.16	3.00E-05	GstE10	FBgn0063499
chr2R	18397741	18398916	4.16	3.00E-05	GstE1	FBgn0034335
chr2R	21161227	21162535	2.94	3.00E-05	tRNA:Trp-CCA-2-3	FBgn0050206
chr2R	21161227	21162535	2.94	3.00E-05	tRNA:Gly-GCC-1-12	FBgn0011871
chr2R	21161227	21162535	2.94	3.00E-05	CG4266	FBgn0034598
chr2R	21518377	21520940	2.28	3.00E-05	MESK2	FBgn0043070
chr2R	21518377	21520940	2.28	3.00E-05	CG10494	FBgn0034634
chr2R	21518377	21520940	2.28	3.00E-05	CG30289	FBgn0050289
chr2R	22478741	22479922	2.49	3.00E-05	CG4752	FBgn0034733
chr2R	22595849	22597248	2.49	3.00E-05	CG3927	FBgn0034739
chr2R	22595849	22597248	2.49	3.00E-05	CG4269	FBgn0034741
chr2R	23560113	23561360	1.9	3.00E-05	ItgaPS5	FBgn0034880
chr2R	23560113	23561360	1.9	3.00E-05	Pi3K59F	FBgn0015277
chr2R	23846456	23847773	2.68	3.00E-05	CG5554	FBgn0034914
chr2R	23846456	23847773	2.68	3.00E-05	ytr	FBgn0021895
chr2R	23846456	23847773	2.68	3.00E-05	eIF6	FBgn0034915
chr2R	23861526	23863528	2.91	3.00E-05	TBPH	FBgn0025790
chr2R	23861526	23863528	2.91	3.00E-05	CG4585	FBgn0025335
chr2R	24068164	24069230	3.33	3.00E-05	yki	FBgn0034970
chr2R	24068164	24069230	3.33	3.00E-05	CG3209	FBgn0034971
chr2R	24097555	24100001	3.85	3.00E-05	gek	FBgn0023081
chr2R	24097555	24100001	3.85	3.00E-05	enok	FBgn0034975
chr2R	24607391	24607894	3.66	3.00E-05	CG42360	FBgn0259742
chr2R	24607391	24607894	3.66	3.00E-05	CG42361	FBgn0259707
chr3L	871175	873458	3.5	3.00E-05	CG12502	FBgn0035171
chr3L	871175	873458	3.5	3.00E-05	Usp10	FBgn0052479
chr3L	871175	873458	3.5	3.00E-05	CG13907	FBgn0035173
chr3L	1262007	1264650	2.44	3.00E-05	tfc	FBgn0035199
chr3L	1652352	1654214	3.34	3.00E-05	CG7970	FBgn0035252
chr3L	2168665	2170010	1.99	3.00E-05	CG15879	FBgn0035309
chr3L	2168665	2170010	1.99	3.00E-05	CG5704	FBgn0026570
chr3L	2387206	2388361	2.28	3.00E-05	CG45186	FBgn0266696
chr3L	2387206	2388361	2.28	3.00E-05	CG42787	FBgn0261858
chr3L	2387206	2388361	2.28	3.00E-05	CG32298	FBgn0052298
chr3L	2781740	2783888	1.87	3.00E-05	mRpS35	FBgn0035374
chr3L	2781740	2783888	1.87	3.00E-05	pgant6	FBgn0035375
chr3L	3070947	3073716	3.15	3.00E-05	CG32486	FBgn0266918
chr3L	3070947	3073716	3.15	3.00E-05	CG11486	FBgn0035397
chr3L	4251331	4253140	1.39	3.00E-05	ago	FBgn0041171
chr3L	4291707	4292985	1.85	3.00E-05	Hexo1	FBgn0041630
chr3L	4291707	4292985	1.85	3.00E-05	CG15012	FBgn0035528
chr3L	4291707	4292985	1.85	3.00E-05	Fdx2	FBgn0035529
chr3L	4470716	4471755	1.72	3.00E-05	CG32249	FBgn0052249
chr3L	4470716	4471755	1.72	3.00E-05	CG32248	FBgn0052248
chr3L	6990123	6990856	3.15	3.00E-05	bin	FBgn0045759
chr3L	7818768	7821070	1.13	3.00E-05	Pdp1	FBgn0016694
chr3L	8528428	8530318	1.2	3.00E-05	foi	FBgn0024236
chr3L	9403838	9405042	2.61	3.00E-05	Cpr67B	FBgn0035985
chr3L	9892192	9894163	2.3	3.00E-05	CalpB	FBgn0025866
chr3L	9892192	9894163	2.3	3.00E-05	CR45875	FBgn0267535
chr3L	9892192	9894163	2.3	3.00E-05	CG14164	FBgn0036057
chr3L	11040454	11042844	2.09	3.00E-05	CG43693	FBgn0263776
chr3L	11401362	11403713	2.33	3.00E-05	CG44362	FBgn0265469
chr3L	11401362	11403713	2.33	3.00E-05	CR44363	FBgn0265470
chr3L	12275140	12278557	2.14	3.00E-05	CG4300	FBgn0036272
chr3L	12275140	12278557	2.14	3.00E-05	CG10426	FBgn0036273
chr3L	12500717	12502757	2.13	3.00E-05	CG10638	FBgn0036290
chr3L	12500717	12502757	2.13	3.00E-05	CR43868	FBgn0264460
chr3L	12500717	12502757	2.13	3.00E-05	CG10681	FBgn0036291
chr3L	12500717	12502757	2.13	3.00E-05	CG10646	FBgn0036292
chr3L	13439857	13442002	2.25	3.00E-05	CG10140	FBgn0036363
chr3L	13439857	13442002	2.25	3.00E-05	CG14109	FBgn0036364
chr3L	14542783	14544204	3.08	3.00E-05	Gbs-70E	FBgn0036428
chr3L	15528823	15532960	3.5	3.00E-05	obst-H	FBgn0053983
chr3L	15528823	15532960	3.5	3.00E-05	CG43248	FBgn0262893
chr3L	15700008	15700894	1.92	3.00E-05	comm2	FBgn0041160
chr3L	15747639	15750730	4.53	3.00E-05	CR45240	FBgn0266775
chr3L	16570060	16572805	1.06	3.00E-05	Mipp1	FBgn0026061
chr3L	16570060	16572805	1.06	3.00E-05	CG43206	FBgn0262842
chr3L	16570060	16572805	1.06	3.00E-05	mbf1	FBgn0262732
chr3L	17241545	17243228	2.71	3.00E-05	CG6512	FBgn0036702
chr3L	17241545	17243228	2.71	3.00E-05	CG7707	FBgn0036703
chr3L	17361803	17365698	1.47	3.00E-05	tap	FBgn0015550
chr3L	17361803	17365698	1.47	3.00E-05	CR45688	FBgn0267248
chr3L	17590296	17593126	1.95	3.00E-05	Eip74EF	FBgn0000567
chr3L	18001544	18001569	0.69	3.00E-05	Eip75B	FBgn0000568
chr3L	18001544	18001569	0.69	3.00E-05	snoRNA:Me28S-A30	FBgn0086081
chr3L	18001906	18004928	1.59	3.00E-05	Eip75B	FBgn0000568
chr3L	18001906	18004928	1.59	3.00E-05	snoRNA:Me28S-A30	FBgn0086081
chr3L	18184776	18187794	2.55	3.00E-05	hid	FBgn0003997
chr3L	18666080	18669454	2.39	3.00E-05	MYPT-75D	FBgn0036801
[truncated: 13,786 more rows]
