# Supplementary material for: Neuronal protein Sex-lethal modulates tRNA synthesis via the polymerase III subunit Polr3E in male Drosophila neurons
Source: PLoS Biol. 2026 Jul 17;24(7):e3003863. doi: 10.1371/journal.pbio.3003863 (PMC13432123; doi:10.1371/journal.pbio.3003863)
Supplement: S2 Table — (CSV) [file pbio.3003863.s002.csv]

Chrom	Peak start coord	Peak end coord	Log2 Fold Change (over Dam-only)	FDR	Gene symbol	Fbgn number
chr2L	9802	13809	0.79	0.0001	l(2)gl	FBgn0002121
chr2L	16956	18817	1.68	0.00077	l(2)gl	FBgn0002121
chr2L	19788	22732	1.05	0.0001	l(2)gl	FBgn0002121
chr2L	19788	22732	1.05	0.0001	Ir21a	FBgn0031209
chr2L	19788	22732	1.05	0.0001	CR43609	FBgn0263584
chr2L	23028	28152	0.73	0.0001	Ir21a	FBgn0031209
chr2L	23028	28152	0.73	0.0001	CR43609	FBgn0263584
chr2L	23028	28152	0.73	0.0001	Cda5	FBgn0051973
chr2L	32455	33990	1.17	0.00255	Cda5	FBgn0051973
chr2L	40181	42004	0.6	0.00966	Cda5	FBgn0051973
chr2L	47325	48099	3.96	0.00038	Cda5	FBgn0051973
chr2L	52463	53946	1.09	0.00069	Cda5	FBgn0051973
chr2L	52463	53946	1.09	0.00069	CR46254	FBgn0267987
chr2L	55594	58764	0.73	0.00134	Cda5	FBgn0051973
chr2L	55594	58764	0.73	0.00134	CR46254	FBgn0267987
chr2L	64718	68393	3.05	0.0001	Cda5	FBgn0051973
chr2L	64718	68393	3.05	0.0001	CR45339	FBgn0266878
chr2L	64718	68393	3.05	0.0001	CR45340	FBgn0266879
chr2L	64718	68393	3.05	0.0001	dbr	FBgn0067779
chr2L	64718	68393	3.05	0.0001	CR44987	FBgn0266322
chr2L	69103	77817	2.03	0.0001	CR45340	FBgn0266879
chr2L	69103	77817	2.03	0.0001	dbr	FBgn0067779
chr2L	69103	77817	2.03	0.0001	CR44987	FBgn0266322
chr2L	69103	77817	2.03	0.0001	CG11374	FBgn0031214
chr2L	78446	88497	3.54	0.0001	CG11374	FBgn0031214
chr2L	78446	88497	3.54	0.0001	net	FBgn0002931
chr2L	88813	96385	2.12	0.0001	net	FBgn0002931
chr2L	88813	96385	2.12	0.0001	Zir	FBgn0031216
chr2L	97369	98244	0.42	0.00966	Zir	FBgn0031216
chr2L	99266	104665	1.59	0.0001	Zir	FBgn0031216
chr2L	99266	104665	1.59	0.0001	CG11377	FBgn0031217
chr2L	99266	104665	1.59	0.0001	Nhe1	FBgn0026787
chr2L	105864	112015	3.98	0.00064	CG11377	FBgn0031217
chr2L	105864	112015	3.98	0.00064	Nhe1	FBgn0026787
chr2L	105864	112015	3.98	0.00064	Sam-S	FBgn0005278
chr2L	113160	118469	3.53	0.0001	Sam-S	FBgn0005278
chr2L	113160	118469	3.53	0.0001	ND-15	FBgn0031228
chr2L	113160	118469	3.53	0.0001	CG13694	FBgn0031219
chr2L	113160	118469	3.53	0.0001	CG4822	FBgn0031220
chr2L	118800	124226	2.83	0.0001	ND-15	FBgn0031228
chr2L	118800	124226	2.83	0.0001	CG13694	FBgn0031219
chr2L	118800	124226	2.83	0.0001	CG4822	FBgn0031220
chr2L	118800	124226	2.83	0.0001	CG3164	FBgn0025683
chr2L	118800	124226	2.83	0.0001	CR44969	FBgn0266304
chr2L	125703	132850	3.21	0.0001	ND-15	FBgn0031228
chr2L	125703	132850	3.21	0.0001	CG3164	FBgn0025683
chr2L	125703	132850	3.21	0.0001	CR44969	FBgn0266304
chr2L	125703	132850	3.21	0.0001	Gs1	FBgn0001142
chr2L	133630	140090	2.89	0.00029	ND-15	FBgn0031228
chr2L	133630	140090	2.89	0.00029	Gs1	FBgn0001142
chr2L	141870	143630	3.32	3.00E-05	ND-15	FBgn0031228
chr2L	141870	143630	3.32	3.00E-05	CG31974	FBgn0051974
chr2L	141870	143630	3.32	3.00E-05	CG11454	FBgn0031224
chr2L	151671	174383	2.19	0.0001	ND-15	FBgn0031228
chr2L	151671	174383	2.19	0.0001	CG42399	FBgn0259818
chr2L	151671	174383	2.19	0.0001	spen	FBgn0016977
chr2L	177295	183944	2.41	0.0001	spen	FBgn0016977
chr2L	195507	197653	1.01	0.00773	spen	FBgn0016977
chr2L	200301	205174	1.47	0.0001	spen	FBgn0016977
chr2L	200301	205174	1.47	0.0001	mRpL10	FBgn0031231
chr2L	200301	205174	1.47	0.0001	CG11617	FBgn0031232
chr2L	205474	207769	1.55	0.00134	mRpL10	FBgn0031231
chr2L	205474	207769	1.55	0.00134	CG11617	FBgn0031232
chr2L	205474	207769	1.55	0.00134	Tbc1d15-17	FBgn0031233
chr2L	210039	211968	0.81	0.00069	Tbc1d15-17	FBgn0031233
chr2L	210039	211968	0.81	0.00069	kis	FBgn0266557
chr2L	215952	227430	0.92	0.00773	kis	FBgn0266557
chr2L	215952	227430	0.92	0.00773	CR44220	FBgn0265151
chr2L	215952	227430	0.92	0.00773	CR44221	FBgn0265152
chr2L	241957	250672	2.21	0.0001	kis	FBgn0266557
chr2L	241957	250672	2.21	0.0001	mir-965	FBgn0262252
chr2L	241957	250672	2.21	0.0001	CR44218	FBgn0265149
chr2L	241957	250672	2.21	0.0001	Rpp30	FBgn0283652
chr2L	251629	252878	0.84	0.00069	Rpp30	FBgn0283652
chr2L	251629	252878	0.84	0.00069	CG3645	FBgn0031238
chr2L	271238	273184	1.95	0.00031	CG3645	FBgn0031238
chr2L	271238	273184	1.95	0.00031	CG3345	FBgn0031240
chr2L	271238	273184	1.95	0.00031	mbm	FBgn0086912
chr2L	273425	275416	0.92	0.00824	mbm	FBgn0086912
chr2L	273425	275416	0.92	0.00824	CG11555	FBgn0086856
chr2L	273425	275416	0.92	0.00824	CG17078	FBgn0086855
chr2L	273425	275416	0.92	0.00824	smo	FBgn0003444
chr2L	275782	276440	0.91	0.00255	CG11555	FBgn0086856
chr2L	275782	276440	0.91	0.00255	CG17078	FBgn0086855
chr2L	275782	276440	0.91	0.00255	smo	FBgn0003444
chr2L	276587	277405	1.64	0.00029	CG11555	FBgn0086856
chr2L	276587	277405	1.64	0.00029	CG17078	FBgn0086855
chr2L	276587	277405	1.64	0.00029	smo	FBgn0003444
chr2L	277446	278941	3.35	0.00156	CG11555	FBgn0086856
chr2L	277446	278941	3.35	0.00156	CG17078	FBgn0086855
chr2L	277446	278941	3.35	0.00156	smo	FBgn0003444
chr2L	281114	287492	2.4	0.0001	CG3625	FBgn0031245
chr2L	281114	287492	2.4	0.0001	CR46262	FBgn0267995
chr2L	281114	287492	2.4	0.0001	CR46263	FBgn0267996
chr2L	288894	293673	1.2	0.0001	CG3625	FBgn0031245
chr2L	288894	293673	1.2	0.0001	CR46262	FBgn0267995
chr2L	288894	293673	1.2	0.0001	CR46263	FBgn0267996
chr2L	288894	293673	1.2	0.0001	Amnionless	FBgn0025686
chr2L	288894	293673	1.2	0.0001	CG11562	FBgn0031247
chr2L	288894	293673	1.2	0.0001	U2af38	FBgn0017457
chr2L	296771	299082	3.63	2.00E-05	Hop	FBgn0024352
chr2L	296771	299082	3.63	2.00E-05	Pi3K21B	FBgn0020622
chr2L	299860	302058	1.32	6.00E-05	Pi3K21B	FBgn0020622
chr2L	302487	308613	1.66	0.0001	Pi3K21B	FBgn0020622
chr2L	302487	308613	1.66	0.0001	Plc21C	FBgn0004611
chr2L	302487	308613	1.66	0.0001	CR43719	FBgn0263872
chr2L	330637	331171	2.35	0.00016	Plc21C	FBgn0004611
chr2L	330637	331171	2.35	0.00016	CG31921	FBgn0051921
chr2L	345637	348569	1.19	0.00074	Plc21C	FBgn0004611
chr2L	354941	355953	2.39	0.0034	Plc21C	FBgn0004611
chr2L	354941	355953	2.39	0.0034	Ent1	FBgn0031250
chr2L	354941	355953	2.39	0.0034	CR45367	FBgn0266907
chr2L	387757	389714	1.8	0.0015	al	FBgn0000061
chr2L	400971	401713	1.36	0.00824	CG4213	FBgn0031251
chr2L	401916	404620	0.79	0.0038	CG4213	FBgn0031251
chr2L	401916	404620	0.79	0.0038	RpI135	FBgn0003278
chr2L	407808	409397	0.93	0.0015	RpI135	FBgn0003278
chr2L	407808	409397	0.93	0.0015	AP-2alpha	FBgn0264855
chr2L	412787	415202	2.31	0.0001	AP-2alpha	FBgn0264855
chr2L	412787	415202	2.31	0.0001	ebi	FBgn0263933
chr2L	418283	418824	0.35	0.0001	ebi	FBgn0263933
chr2L	418283	418824	0.35	0.0001	CG13690	FBgn0031252
chr2L	419179	422103	0.54	0.0001	ebi	FBgn0263933
chr2L	419179	422103	0.54	0.0001	CG13690	FBgn0031252
chr2L	419179	422103	0.54	0.0001	CG13692	FBgn0031254
chr2L	424569	429798	3.07	0.0001	BBS8	FBgn0031255
chr2L	424569	429798	3.07	0.0001	ex	FBgn0004583
chr2L	429817	432614	2.28	0.0001	ex	FBgn0004583
chr2L	435014	436469	0.82	0.0001	ex	FBgn0004583
chr2L	435014	436469	0.82	0.0001	CR43717	FBgn0263870
chr2L	437179	437391	0.4	0.0001	ex	FBgn0004583
chr2L	437179	437391	0.4	0.0001	CR43717	FBgn0263870
chr2L	440770	444002	0.98	0.0001	ex	FBgn0004583
chr2L	440770	444002	0.98	0.0001	CR43717	FBgn0263870
chr2L	447105	449584	0.86	0.0001	ex	FBgn0004583
chr2L	447105	449584	0.86	0.0001	crq	FBgn0015924
chr2L	451180	454028	3.05	0.0001	crq	FBgn0015924
chr2L	451180	454028	3.05	0.0001	CG4164	FBgn0031256
chr2L	454906	456365	4.03	0.00011	CR43080	FBgn0262510
chr2L	454906	456365	4.03	0.00011	CG4133	FBgn0031257
chr2L	465149	467042	1.17	0.00077	CG4297	FBgn0031258
chr2L	467165	473456	1.65	0.0001	CG4297	FBgn0031258
chr2L	467165	473456	1.65	0.0001	MED15	FBgn0027592
chr2L	474747	476817	1.24	0.00255	MED15	FBgn0027592
chr2L	474747	476817	1.24	0.00255	ush	FBgn0003963
chr2L	474747	476817	1.24	0.00255	cbt	FBgn0043364
chr2L	477056	491796	3.1	0.0001	ush	FBgn0003963
chr2L	477056	491796	3.1	0.0001	cbt	FBgn0043364
chr2L	477056	491796	3.1	0.0001	CR46258	FBgn0267991
chr2L	492377	495894	1.05	4.00E-05	ush	FBgn0003963
chr2L	492377	495894	1.05	4.00E-05	CR46258	FBgn0267991
chr2L	500550	501507	0.5	0.00966	ush	FBgn0003963
chr2L	500550	501507	0.5	0.00966	CR46259	FBgn0267992
chr2L	506625	506839	0.52	0.00773	ush	FBgn0003963
chr2L	506625	506839	0.52	0.00773	CR46259	FBgn0267992
chr2L	509826	513592	0.99	8.00E-05	ush	FBgn0003963
chr2L	517339	522958	1.3	0.0001	ush	FBgn0003963
chr2L	533677	534120	0.58	0.00966	ush	FBgn0003963
chr2L	540182	541128	0.52	0.0038	ush	FBgn0003963
chr2L	540182	541128	0.52	0.0038	lwr	FBgn0010602
chr2L	542060	543340	1.26	0.00824	lwr	FBgn0010602
chr2L	542060	543340	1.26	0.00824	Spp	FBgn0031260
chr2L	543902	544166	0.57	0.00773	Spp	FBgn0031260
chr2L	552378	553956	1.86	0	Ets21C	FBgn0005660
chr2L	552378	553956	1.86	0	rempA	FBgn0260933
chr2L	559013	559963	2.21	0.00038	rempA	FBgn0260933
chr2L	559013	559963	2.21	0.00038	Tspo	FBgn0031263
chr2L	563138	564632	1.67	0.00134	CG11835	FBgn0031264
chr2L	563138	564632	1.67	0.00134	CG2794	FBgn0031265
chr2L	572604	573312	2.18	0.00079	CG2807	FBgn0031266
chr2L	572604	573312	2.18	0.00079	Ipk2	FBgn0031267
chr2L	574121	575834	2.36	0	Ipk2	FBgn0031267
chr2L	574121	575834	2.36	0	cold	FBgn0031268
chr2L	574121	575834	2.36	0	Ptth	FBgn0013323
chr2L	587024	589825	0.59	0.00966	Gsc	FBgn0010323
chr2L	587024	589825	0.59	0.00966	CR46148	FBgn0267827
chr2L	597810	598791	0.84	0.0001	Gsc	FBgn0010323
chr2L	597810	598791	0.84	0.0001	CG13689	FBgn0031270
chr2L	632252	633803	0.78	0.0001	CR45369	FBgn0266909
chr2L	636518	637496	1.53	0.00031	ds	FBgn0000497
chr2L	638833	639843	0.92	0.00773	ds	FBgn0000497
chr2L	655826	656964	0.93	0.00069	ds	FBgn0000497
chr2L	663528	664256	0.49	0.0038	ds	FBgn0000497
chr2L	666262	667898	0.83	0.00966	ds	FBgn0000497
chr2L	668835	669925	1.42	0.00326	ds	FBgn0000497
chr2L	674607	676949	1.48	0.00966	ds	FBgn0000497
chr2L	679629	681509	0.48	0.00966	ds	FBgn0000497
chr2L	681926	683086	0.79	0.0038	ds	FBgn0000497
chr2L	685144	687964	0.99	0.0038	ds	FBgn0000497
chr2L	695776	697062	1.85	0.00038	ds	FBgn0000497
chr2L	700767	702369	1.84	0.00824	ds	FBgn0000497
chr2L	707559	708855	0.54	0.00027	ds	FBgn0000497
chr2L	707559	708855	0.54	0.00027	CR44988	FBgn0266323
chr2L	721336	722660	0.59	0.00134	CR46260	FBgn0267993
chr2L	735461	736747	0.87	0.00077	Eaat2	FBgn0026438
chr2L	739893	740431	0.53	0.00966	Eaat2	FBgn0026438
chr2L	777657	781289	0.56	0.00134	CG13946	FBgn0040725
chr2L	777657	781289	0.56	0.00134	Gr21a	FBgn0041250
chr2L	807114	808535	0.27	0.0001	Nnf1b	FBgn0051658
chr2L	815279	816449	2.33	3.00E-05	Dbp21E2	FBgn0086130
chr2L	815279	816449	2.33	3.00E-05	Saf6	FBgn0031281
chr2L	815279	816449	2.33	3.00E-05	Pex12	FBgn0031282
chr2L	815279	816449	2.33	3.00E-05	CG15880	FBgn0031283
chr2L	818492	820280	1.08	0.0038	Pex12	FBgn0031282
chr2L	818492	820280	1.08	0.0038	CG3876	FBgn0031284
chr2L	818492	820280	1.08	0.0038	Clp	FBgn0015621
chr2L	820874	822954	2.18	0.0034	Clp	FBgn0015621
chr2L	820874	822954	2.18	0.0034	CG3662	FBgn0031285
chr2L	823399	823655	1.19	0.00452	CG3662	FBgn0031285
chr2L	824028	824586	0.66	0.00773	CG3662	FBgn0031285
chr2L	824028	824586	0.66	0.00773	CG3862	FBgn0031286
chr2L	825405	828586	2.5	0.00027	CG3662	FBgn0031285
chr2L	825405	828586	2.5	0.00027	CG3862	FBgn0031286
chr2L	825405	828586	2.5	0.00027	dock	FBgn0010583
chr2L	838554	845261	2.15	0.0001	drongo	FBgn0020304
chr2L	846272	849844	0.8	0.0001	drongo	FBgn0020304
chr2L	846272	849844	0.8	0.0001	CR44060	FBgn0264869
chr2L	854471	862163	2.94	0.0001	kraken	FBgn0020545
chr2L	854471	862163	2.94	0.0001	aru	FBgn0029095
chr2L	854471	862163	2.94	0.0001	snoRNA:Me28S-U1230	FBgn0086031
chr2L	864632	868770	2.4	0.0001	aru	FBgn0029095
chr2L	864632	868770	2.4	0.0001	snoRNA:Me28S-U1230	FBgn0086031
chr2L	864632	868770	2.4	0.0001	dbe	FBgn0020305
chr2L	870003	872279	1.84	0.00214	dbe	FBgn0020305
chr2L	870003	872279	1.84	0.00214	PNUTS	FBgn0053526
chr2L	873205	875401	2.37	0.0001	PNUTS	FBgn0053526
chr2L	884208	884540	0.75	0.00773	CG15824	FBgn0031292
chr2L	891871	895590	0.63	0.00074	CR45348	FBgn0266887
chr2L	901005	904219	2.48	1.00E-05	Lsp1beta	FBgn0002563
chr2L	901005	904219	2.48	1.00E-05	CR45261	FBgn0266799
chr2L	961521	965329	0.83	0.00074	CG4341	FBgn0028481
chr2L	1043232	1046019	0.35	0.0001	IA-2	FBgn0031294
chr2L	1043232	1046019	0.35	0.0001	CG4415	FBgn0031296
chr2L	1043232	1046019	0.35	0.0001	S	FBgn0003310
chr2L	1047894	1051058	1.29	0.0001	IA-2	FBgn0031294
chr2L	1047894	1051058	1.29	0.0001	S	FBgn0003310
chr2L	1054277	1058070	1.99	0.0001	S	FBgn0003310
chr2L	1058317	1060468	0.8	0.00134	S	FBgn0003310
chr2L	1064637	1075214	2.86	0.00824	S	FBgn0003310
chr2L	1075258	1078551	1.52	0.0001	S	FBgn0003310
chr2L	1075258	1078551	1.52	0.0001	ast	FBgn0015905
chr2L	1080622	1081727	0.81	0.00077	ast	FBgn0015905
chr2L	1080622	1081727	0.81	0.00077	Atg4a	FBgn0031298
chr2L	1091345	1096710	1.32	0.0001	CG4629	FBgn0031299
chr2L	1113751	1116631	0.59	0.00069	CG14340	FBgn0031302
chr2L	1113751	1116631	0.59	0.00069	Pino	FBgn0016926
chr2L	1116654	1129956	3	0.0001	Pino	FBgn0016926
chr2L	1116654	1129956	3	0.0001	CG4552	FBgn0031304
chr2L	1140634	1145956	1.85	0.0001	CG4577	FBgn0031306
chr2L	1140634	1145956	1.85	0.0001	CR45717	FBgn0267281
chr2L	1140634	1145956	1.85	0.0001	MFS3	FBgn0031307
chr2L	1156732	1158979	2.28	0.00038	Vps29	FBgn0031310
chr2L	1156732	1158979	2.28	0.00038	capt	FBgn0261458
chr2L	1156732	1158979	2.28	0.00038	CR43767	FBgn0264267
chr2L	1165977	1167240	2.77	0.00966	IntS14	FBgn0031314
chr2L	1165977	1167240	2.77	0.00966	CG14341	FBgn0031315
chr2L	1165977	1167240	2.77	0.00966	Plap	FBgn0024314
chr2L	1165977	1167240	2.77	0.00966	CG31922	FBgn0051922
chr2L	1169799	1173445	2.41	0.00031	CG14341	FBgn0031315
chr2L	1169799	1173445	2.41	0.00031	Plap	FBgn0024314
chr2L	1169799	1173445	2.41	0.00031	CG31922	FBgn0051922
chr2L	1169799	1173445	2.41	0.00031	CG4887	FBgn0031318
chr2L	1178033	1178245	0.27	0.00966	CG4896	FBgn0031319
chr2L	1185926	1190170	2.58	0	CG5001	FBgn0031322
chr2L	1190973	1191403	0.65	0.00773	CG5001	FBgn0031322
chr2L	1216404	1219366	1.68	0.0001	CR45346	FBgn0266885
chr2L	1216404	1219366	1.68	0.0001	CR43263	FBgn0262944
chr2L	1216404	1219366	1.68	0.0001	CG42329	FBgn0259229
chr2L	1245782	1250243	0.56	0.00134	CG5397	FBgn0031327
chr2L	1250769	1253406	0.54	0.0038	robo3	FBgn0041097
chr2L	1254528	1259274	0.61	0.00134	robo3	FBgn0041097
chr2L	1280497	1282871	0.76	0.00255	robo3	FBgn0041097
chr2L	1335754	1337872	1.16	0.00326	CG5440	FBgn0031331
chr2L	1362039	1364496	0.79	0.0001	NLaz	FBgn0053126
chr2L	1370853	1375817	0.82	0.0001	CG14346	FBgn0031337
chr2L	1370853	1375817	0.82	0.0001	CR44898	FBgn0266203
chr2L	1385805	1387124	1.55	0.00452	CR44898	FBgn0266203
chr2L	1385805	1387124	1.55	0.00452	robo2	FBgn0002543
chr2L	1385805	1387124	1.55	0.00452	CR44897	FBgn0266202
chr2L	1387438	1391485	1.8	0.0001	robo2	FBgn0002543
chr2L	1387438	1391485	1.8	0.0001	CR44897	FBgn0266202
chr2L	1394973	1397378	1.41	0.00773	robo2	FBgn0002543
chr2L	1397393	1399317	1.66	0.0034	robo2	FBgn0002543
chr2L	1403465	1408207	1.04	0	robo2	FBgn0002543
chr2L	1416592	1421260	1.53	0.0001	robo2	FBgn0002543
chr2L	1424223	1424892	1.29	0.00326	robo2	FBgn0002543
chr2L	1424223	1424892	1.29	0.00326	CG43401	FBgn0263320
chr2L	1425825	1427774	0.42	0.00074	CG43401	FBgn0263320
chr2L	1432751	1433778	0.99	0.0038	snRNA:U3:22A	FBgn0003926
chr2L	1434547	1437129	2.47	0.0001	snRNA:U3:22A	FBgn0003926
chr2L	1439774	1442755	2.09	0	CG43402	FBgn0263321
chr2L	1442967	1445305	0.24	0.0001	CG43402	FBgn0263321
chr2L	1447206	1450066	0.81	0.0038	CG43402	FBgn0263321
chr2L	1495974	1496514	0.37	0.0038	CG31926	FBgn0051926
chr2L	1501916	1504585	1.05	0.0015	CG7420	FBgn0031344
chr2L	1501916	1504585	1.05	0.0015	CR44064	FBgn0264873
chr2L	1557799	1559578	0.55	0.0001	haf	FBgn0261509
chr2L	1560482	1563450	0.27	0.0001	haf	FBgn0261509
chr2L	1576698	1582453	0.67	0.0001	haf	FBgn0261509
chr2L	1576698	1582453	0.67	0.0001	CG10869	FBgn0031347
chr2L	1607668	1610763	0.37	0.0001	haf	FBgn0261509
chr2L	1607668	1610763	0.37	0.0001	CG31935	FBgn0051935
chr2L	1611417	1612726	0.67	0.0001	CG14352	FBgn0031351
chr2L	1611417	1612726	0.67	0.0001	RFeSP	FBgn0021906
chr2L	1613459	1619462	2.58	6.00E-05	CG14352	FBgn0031351
chr2L	1613459	1619462	2.58	6.00E-05	RFeSP	FBgn0021906
chr2L	1613459	1619462	2.58	6.00E-05	CR44603	FBgn0265814
chr2L	1620565	1623240	0.81	0.00773	CR44603	FBgn0265814
chr2L	1627535	1630164	0.74	0.00074	CR44603	FBgn0265814
chr2L	1630415	1640150	1.47	0.0001	CR44603	FBgn0265814
chr2L	1643387	1653409	1.6	0.0001	CR45695	FBgn0267259
chr2L	1643387	1653409	1.6	0.0001	chinmo	FBgn0086758
chr2L	1655698	1659687	2.22	0.00027	chinmo	FBgn0086758
chr2L	1664421	1672516	4.57	0.0001	chinmo	FBgn0086758
chr2L	1674016	1676793	0.36	0.0001	chinmo	FBgn0086758
chr2L	1686141	1690546	1.88	0.0001	chinmo	FBgn0086758
chr2L	1690723	1692467	1.24	0.00824	chinmo	FBgn0086758
chr2L	1696595	1700157	1.1	0.0001	chinmo	FBgn0086758
chr2L	1703535	1705541	0.55	0.0001	chinmo	FBgn0086758
chr2L	1703535	1705541	0.55	0.0001	cpb	FBgn0011570
chr2L	1707326	1708572	1.03	0.00031	CG17660	FBgn0031356
chr2L	1707326	1708572	1.03	0.00031	CR44976	FBgn0266311
chr2L	1709669	1712514	2.47	0.0001	CG17660	FBgn0031356
chr2L	1709669	1712514	2.47	0.0001	CR44976	FBgn0266311
chr2L	1709669	1712514	2.47	0.0001	mRpL48	FBgn0031357
chr2L	1709669	1712514	2.47	0.0001	frtz	FBgn0086698
chr2L	1715501	1717004	3.29	1.00E-05	mRpL48	FBgn0031357
chr2L	1715501	1717004	3.29	1.00E-05	frtz	FBgn0086698
chr2L	1715501	1717004	3.29	1.00E-05	Rim2	FBgn0031359
chr2L	1720891	1722271	0.97	0.00966	Rim2	FBgn0031359
chr2L	1722377	1723891	3.47	0	Rim2	FBgn0031359
chr2L	1724301	1725292	2.02	0.00079	Rim2	FBgn0031359
chr2L	1724301	1725292	2.02	0.00079	Eno	FBgn0000579
chr2L	1726626	1728544	4.77	0.00077	Eno	FBgn0000579
chr2L	1729160	1729871	0.43	0.00966	Eno	FBgn0000579
chr2L	1729160	1729871	0.43	0.00966	Rrp40	FBgn0260648
chr2L	1729160	1729871	0.43	0.00966	CG31937	FBgn0031360
chr2L	1734784	1739292	1.51	0.0001	CG17646	FBgn0264494
chr2L	1739614	1741414	0.88	0.0001	CG17646	FBgn0264494
chr2L	1747251	1748920	2.18	0.0001	CG17646	FBgn0264494
chr2L	1751831	1754041	1.38	0.0001	CG17712	FBgn0027597
chr2L	1751831	1754041	1.38	0.0001	CG17648	FBgn0031364
chr2L	1824770	1824943	0.42	0.00966	CG31664	FBgn0051664
chr2L	1852087	1854819	0.59	0.00966	wry	FBgn0051665
chr2L	1852087	1854819	0.59	0.00966	CG31663	FBgn0051663
chr2L	1876453	1880079	0.52	0.00966	CG31663	FBgn0051663
chr2L	1876453	1880079	0.52	0.00966	CR44075	FBgn0264884
chr2L	1876453	1880079	0.52	0.00966	CG15358	FBgn0031373
chr2L	1883901	1888316	2.64	0.0001	CG15358	FBgn0031373
chr2L	1883901	1888316	2.64	0.0001	Wdr62	FBgn0031374
chr2L	1888737	1892373	1.3	0.00027	Wdr62	FBgn0031374
chr2L	1903807	1908147	0.84	0.00074	Wdr62	FBgn0031374
chr2L	1910221	1914951	2.88	0.0001	Wdr62	FBgn0031374
chr2L	1919297	1924231	1.41	0.0001	Wdr62	FBgn0031374
chr2L	1926440	1932693	2.22	0.0038	Wdr62	FBgn0031374
chr2L	1936949	1939152	2.84	5.00E-05	Wdr62	FBgn0031374
chr2L	1936949	1939152	2.84	5.00E-05	tRNA:Gly-GCC-1-1	FBgn0011859
chr2L	1942907	1945349	0.89	0.00966	Wdr62	FBgn0031374
chr2L	1942907	1945349	0.89	0.00966	tRNA:Gly-GCC-1-1	FBgn0011859
chr2L	1942907	1945349	0.89	0.00966	CG15357	FBgn0040719
chr2L	1947340	1950511	0.74	0.0001	CG33673	FBgn0053673
chr2L	1947340	1950511	0.74	0.0001	erm	FBgn0031375
chr2L	1952691	1962083	0.92	4.00E-05	erm	FBgn0031375
chr2L	1952691	1962083	0.92	4.00E-05	tRNA:Arg-TCT-2-1	FBgn0051942
chr2L	1963143	1974361	1.99	0.0001	erm	FBgn0031375
chr2L	1963143	1974361	1.99	0.0001	tRNA:Arg-TCT-2-1	FBgn0051942
chr2L	1963143	1974361	1.99	0.0001	Der-1	FBgn0267972
chr2L	1974622	1976198	2.15	0.00029	Der-1	FBgn0267972
chr2L	1974622	1976198	2.15	0.00029	CG15356	FBgn0031377
chr2L	1980651	1982788	1.24	0.00255	CG15356	FBgn0031377
chr2L	1980651	1982788	1.24	0.00255	CG7289	FBgn0031379
chr2L	1983897	1985010	0.7	0.0001	CG7289	FBgn0031379
chr2L	1983897	1985010	0.7	0.0001	Got2	FBgn0001125
chr2L	1985716	1988463	2.11	0.0001	CG7289	FBgn0031379
chr2L	1985716	1988463	2.11	0.0001	Got2	FBgn0001125
chr2L	1985716	1988463	2.11	0.0001	Npc2a	FBgn0031381
chr2L	1988783	1992160	1.91	0	Npc2a	FBgn0031381
chr2L	1988783	1992160	1.91	0	Obp22a	FBgn0043539
chr2L	1994970	1997784	0.52	0.00966	CG33543	FBgn0053543
chr2L	1994970	1997784	0.52	0.00966	CR43464	FBgn0263441
chr2L	2007097	2015791	1.51	0.0001	CG15353	FBgn0040718
chr2L	2007097	2015791	1.51	0.0001	CG4238	FBgn0031384
chr2L	2007097	2015791	1.51	0.0001	tRNA:Gln-CTG-2-5	FBgn0051669
chr2L	2036711	2039583	2.19	0.00773	lectin-22C	FBgn0259230
chr2L	2036711	2039583	2.19	0.00773	Su(dx)	FBgn0003557
chr2L	2044843	2045904	2.32	0.00369	CR45298	FBgn0266836
chr2L	2044843	2045904	2.32	0.00369	Kebab	FBgn0028952
chr2L	2131139	2134044	3.47	0.0001	GlyP	FBgn0004507
chr2L	2146471	2148311	1.31	0.0001	CG11723	FBgn0031391
chr2L	2146471	2148311	1.31	0.0001	TBCD	FBgn0027509
chr2L	2150692	2152955	1.05	0.00255	TBCD	FBgn0027509
chr2L	2150692	2152955	1.05	0.00255	AIF	FBgn0031392
chr2L	2156542	2157845	1.51	0.0034	CG15382	FBgn0031393
chr2L	2156542	2157845	1.51	0.0034	aop	FBgn0000097
chr2L	2160529	2163701	3.72	0.0001	CG15382	FBgn0031393
chr2L	2160529	2163701	3.72	0.0001	aop	FBgn0000097
chr2L	2163963	2167206	2.2	0.0015	aop	FBgn0000097
chr2L	2168756	2172250	1.08	0	aop	FBgn0000097
chr2L	2173973	2179824	3.34	0.0001	aop	FBgn0000097
chr2L	2181548	2181899	1.48	0.0034	CR43751	FBgn0265017
chr2L	2182200	2183194	1.67	0.00069	CR43751	FBgn0265017
chr2L	2183592	2184492	1.21	0.00134	CR43751	FBgn0265017
chr2L	2186255	2188502	1.25	0.00326	CR43751	FBgn0265017
chr2L	2186255	2188502	1.25	0.00326	CR44066	FBgn0264875
chr2L	2186255	2188502	1.25	0.00326	CR45290	FBgn0266828
chr2L	2190993	2204137	2.15	0.00452	CG10874	FBgn0031395
chr2L	2190993	2204137	2.15	0.00452	CR44065	FBgn0264874
chr2L	2190993	2204137	2.15	0.00452	CG31668	FBgn0051668
chr2L	2205384	2205764	0.27	0.0001	CG31668	FBgn0051668
chr2L	2213225	2215347	1.2	0.0001	Uch	FBgn0010288
chr2L	2213225	2215347	1.2	0.0001	CG34174	FBgn0085203
chr2L	2213225	2215347	1.2	0.0001	CG10880	FBgn0031398
chr2L	2213225	2215347	1.2	0.0001	CG42371	FBgn0259717
chr2L	2215612	2218285	1.79	0.0001	CG34174	FBgn0085203
chr2L	2215612	2218285	1.79	0.0001	CG10880	FBgn0031398
chr2L	2215612	2218285	1.79	0.0001	CG42371	FBgn0259717
chr2L	2215612	2218285	1.79	0.0001	mio	FBgn0031399
chr2L	2219631	2223583	2.65	0.00027	mio	FBgn0031399
chr2L	2219631	2223583	2.65	0.00027	papi	FBgn0031401
chr2L	2225440	2231726	2.58	0	papi	FBgn0031401
chr2L	2225440	2231726	2.58	0	Sec24CD	FBgn0262126
chr2L	2225440	2231726	2.58	0	CR44115	FBgn0264946
chr2L	2233220	2234400	1.57	0.0038	Sec24CD	FBgn0262126
chr2L	2233220	2234400	1.57	0.0038	CR44115	FBgn0264946
chr2L	2234806	2237573	0.7	0.0038	Sec24CD	FBgn0262126
chr2L	2234806	2237573	0.7	0.0038	CR44115	FBgn0264946
chr2L	2234806	2237573	0.7	0.0038	Tengl3	FBgn0051679
chr2L	2241968	2243855	2.43	0.0001	Tengl1	FBgn0051682
chr2L	2241968	2243855	2.43	0.0001	CG4267	FBgn0264979
chr2L	2356206	2357838	1.2	0.0001	eys	FBgn0031414
chr2L	2357846	2359277	0.44	0.00966	eys	FBgn0031414
chr2L	2357846	2359277	0.44	0.00966	Rab5	FBgn0014010
chr2L	2361445	2366932	2.84	0.0001	Rab5	FBgn0014010
chr2L	2361445	2366932	2.84	0.0001	Axud1	FBgn0261647
chr2L	2371815	2372984	0.88	0.00069	CG3597	FBgn0031417
chr2L	2371815	2372984	0.88	0.00069	CG3609	FBgn0031418
chr2L	2373576	2377175	1.8	0	CG3609	FBgn0031418
chr2L	2373576	2377175	1.8	0	Atxn7	FBgn0031420
chr2L	2380647	2381897	1.66	0.00452	Atxn7	FBgn0031420
chr2L	2380647	2381897	1.66	0.00452	Eogt	FBgn0264672
chr2L	2383853	2384640	0.9	0.00773	CG9870	FBgn0031422
chr2L	2388941	2399555	0.8	0.0001	CG43750	FBgn0264081
chr2L	2388941	2399555	0.8	0.0001	VGlut	FBgn0031424
chr2L	2448196	2452978	1.79	0.0001	dpp	FBgn0000490
chr2L	2458853	2461258	2.41	3.00E-05	dpp	FBgn0000490
chr2L	2458853	2461258	2.41	3.00E-05	tRNA:Tyr-GTA-1-2	FBgn0012017
chr2L	2463348	2464874	0.79	0.0001	tRNA:Tyr-GTA-1-3	FBgn0012016
chr2L	2470500	2471454	0.59	0.00134	CR45286	FBgn0266824
chr2L	2483425	2484282	0.83	0.00966	Slh	FBgn0264978
chr2L	2491916	2494100	2.2	0.0001	Slh	FBgn0264978
chr2L	2491916	2494100	2.2	0.0001	oaf	FBgn0011818
chr2L	2504047	2510731	1	0.00134	CR44607	FBgn0265818
chr2L	2557050	2561989	0.48	0.00966	CR44113	FBgn0264944
chr2L	2557050	2561989	0.48	0.00966	Cyp309a1	FBgn0031432
chr2L	2574434	2575614	0.52	0.00134	insv	FBgn0031434
chr2L	2576190	2577888	2.16	0.0038	insv	FBgn0031434
chr2L	2576190	2577888	2.16	0.0038	Elba2	FBgn0031435
chr2L	2579562	2580776	0.71	0.0001	ND-B17.2	FBgn0031436
chr2L	2579562	2580776	0.71	0.0001	Arpc5	FBgn0031437
chr2L	2584117	2586633	1.43	0.00134	Arpc5	FBgn0031437
chr2L	2584117	2586633	1.43	0.00134	Drp1	FBgn0026479
chr2L	2632454	2639649	0.8	0.0001	CR45705	FBgn0267269
chr2L	2724374	2724998	3.78	0.00011	CG31689	FBgn0031449
chr2L	2726063	2729203	1.03	0.00214	CG31689	FBgn0031449
chr2L	2729927	2734800	1.3	0	CG31689	FBgn0031449
chr2L	2729927	2734800	1.3	0	mir-4914	FBgn0263564
chr2L	2748909	2758900	3.72	0.0001	Cwc25	FBgn0031452
chr2L	2748909	2758900	3.72	0.0001	Pgk	FBgn0250906
chr2L	2748909	2758900	3.72	0.0001	Bacc	FBgn0031453
chr2L	2759660	2760385	2.39	0.00442	Trn-SR	FBgn0031456
chr2L	2761172	2761818	1.19	0.00077	Trn-SR	FBgn0031456
chr2L	2762798	2767397	1.9	0.0001	Trn-SR	FBgn0031456
chr2L	2762798	2767397	1.9	0.0001	Taf10b	FBgn0026324
chr2L	2769090	2771049	2.97	0.00599	Taf10	FBgn0028398
chr2L	2769090	2771049	2.97	0.00599	colt	FBgn0019830
chr2L	2769090	2771049	2.97	0.00599	CG2862	FBgn0031459
chr2L	2769090	2771049	2.97	0.00599	CG15399	FBgn0031460
chr2L	2801218	2803016	0.54	0.00966	Syt1	FBgn0004242
chr2L	2801218	2803016	0.54	0.00966	daw	FBgn0031461
chr2L	2803699	2805827	1.96	8.00E-05	daw	FBgn0031461
chr2L	2807296	2808160	1.18	0.0038	daw	FBgn0031461
chr2L	2821453	2823595	0.61	0.00966	Duox	FBgn0283531
chr2L	2821453	2823595	0.61	0.00966	CG3123	FBgn0031465
chr2L	2839369	2841377	3.14	8.00E-05	Cpr23B	FBgn0031467
chr2L	2839369	2841377	3.14	8.00E-05	CR45342	FBgn0266881
chr2L	2839369	2841377	3.14	8.00E-05	CG2975	FBgn0031468
chr2L	2845042	2845759	0.66	0.0038	CG18557	FBgn0031470
chr2L	2845042	2845759	0.66	0.0038	CG3117	FBgn0031471
chr2L	2854866	2866455	3.11	0.0001	CG3104	FBgn0031473
chr2L	2854866	2866455	3.11	0.0001	CG2991	FBgn0031474
chr2L	2867392	2869881	0.52	0.00134	CG2991	FBgn0031474
chr2L	2867392	2869881	0.52	0.00134	CG31694	FBgn0051694
chr2L	2867392	2869881	0.52	0.00134	CG8813	FBgn0031476
chr2L	2870533	2875349	2.45	0.0001	CG31694	FBgn0051694
chr2L	2870533	2875349	2.45	0.0001	CG8813	FBgn0031476
chr2L	2870533	2875349	2.45	0.0001	CG8814	FBgn0031478
chr2L	2876586	2877887	0.89	0.00966	CG8814	FBgn0031478
chr2L	2876586	2877887	0.89	0.00966	Prx6005	FBgn0031479
chr2L	2880241	2890874	2.44	0.0001	betaggt-II	FBgn0028970
chr2L	2880241	2890874	2.44	0.0001	lilli	FBgn0041111
chr2L	2892626	2912723	1.59	0.0001	lilli	FBgn0041111
chr2L	2921351	2926805	2.12	0.00966	lilli	FBgn0041111
chr2L	2940578	2946839	0.87	0.0001	lilli	FBgn0041111
chr2L	2950826	2951989	0.58	0.00966	lilli	FBgn0041111
chr2L	2955198	2960996	2.64	0.0001	Rbp9	FBgn0010263
chr2L	2961317	2963213	1.67	0.0001	Rbp9	FBgn0010263
chr2L	2964157	2967329	1.46	0.00069	Rbp9	FBgn0010263
chr2L	2964157	2967329	1.46	0.00069	Ts	FBgn0024920
chr2L	2986790	2989308	2.59	0	Chd1	FBgn0250786
chr2L	2986790	2989308	2.59	0	Bem46	FBgn0025109
chr2L	2992559	2993829	2.25	0.00452	Bem46	FBgn0025109
chr2L	2992559	2993829	2.25	0.00452	okr	FBgn0002989
chr2L	2992559	2993829	2.25	0.00452	CG3558	FBgn0025681
chr2L	2998248	3001352	2.02	0.0001	CG3558	FBgn0025681
chr2L	2998248	3001352	2.02	0.0001	CG17265	FBgn0031488
chr2L	3004614	3007489	1.08	0.00069	CG17265	FBgn0031488
chr2L	3009233	3012505	1.28	0.0001	CG17265	FBgn0031488
chr2L	3017863	3018648	0.79	0.00773	CG17224	FBgn0031489
chr2L	3017863	3018648	0.79	0.00773	CG17264	FBgn0031490
chr2L	3028809	3030891	3.06	1.00E-05	CG3542	FBgn0031492
chr2L	3028809	3030891	3.06	1.00E-05	CG3605	FBgn0031493
chr2L	3028809	3030891	3.06	1.00E-05	CG17219	FBgn0031494
chr2L	3028809	3030891	3.06	1.00E-05	CR44147	FBgn0264996
chr2L	3028809	3030891	3.06	1.00E-05	GABPI	FBgn0031495
chr2L	3036618	3037837	2.29	0	SerRS	FBgn0031497
chr2L	3036618	3037837	2.29	0	CG17260	FBgn0031498
chr2L	3038695	3040456	0.89	0.00966	SerRS	FBgn0031497
chr2L	3038695	3040456	0.89	0.00966	CG17260	FBgn0031498
chr2L	3038695	3040456	0.89	0.00966	CG17221	FBgn0031500
chr2L	3046351	3046995	0.75	0.00255	FASN2	FBgn0042627
chr2L	3046351	3046995	0.75	0.00255	snRNA:LU	FBgn0263847
chr2L	3046351	3046995	0.75	0.00255	snRNA:U5:23D	FBgn0003934
chr2L	3055392	3060148	2.89	0.0001	FASN2	FBgn0042627
chr2L	3055392	3060148	2.89	0.0001	FASN1	FBgn0283427
chr2L	3084876	3089084	0.97	0.0001	toc	FBgn0015600
chr2L	3090587	3092839	0.62	0.0001	toc	FBgn0015600
chr2L	3094594	3096485	1.61	0.0001	toc	FBgn0015600
chr2L	3104301	3105200	1.03	0.00773	toc	FBgn0015600
chr2L	3104301	3105200	1.03	0.00773	PpD6	FBgn0005779
chr2L	3106566	3108755	2.21	0.0001	toc	FBgn0015600
chr2L	3106566	3108755	2.21	0.0001	PpD6	FBgn0005779
chr2L	3112699	3120623	3.2	0	toc	FBgn0015600
chr2L	3112699	3120623	3.2	0	PpD6	FBgn0005779
chr2L	3124006	3125299	2.04	0.00134	toc	FBgn0015600
chr2L	3124006	3125299	2.04	0.00134	CG15403	FBgn0031504
chr2L	3142071	3146807	2.27	0.0001	toc	FBgn0015600
chr2L	3142071	3146807	2.27	0.0001	ND-B14.5B	FBgn0031505
chr2L	3142071	3146807	2.27	0.0001	Mad	FBgn0011648
chr2L	3156553	3160390	0.94	0.0001	Mad	FBgn0011648
chr2L	3156553	3160390	0.94	0.0001	gkt	FBgn0260817
chr2L	3163285	3167889	1.51	0.00134	CR31953	FBgn0051953
chr2L	3163285	3167889	1.51	0.00134	Hydr2	FBgn0014906
chr2L	3170147	3177565	1.94	0.0001	CG44002	FBgn0264744
chr2L	3170147	3177565	1.94	0.0001	CG34393	FBgn0085422
chr2L	3197611	3202947	0.49	0.00255	CG34393	FBgn0085422
chr2L	3278991	3281595	1.87	0.0001	CG3332	FBgn0031514
chr2L	3293649	3294802	2.31	0.00069	CG9664	FBgn0031515
chr2L	3293649	3294802	2.31	0.00069	CG9663	FBgn0031516
chr2L	3298609	3301179	1.39	0.0038	CG9663	FBgn0031516
chr2L	3301504	3308462	2.18	0.0001	CG9663	FBgn0031516
chr2L	3301504	3308462	2.18	0.0001	CG3277	FBgn0031518
chr2L	3301504	3308462	2.18	0.0001	CG15406	FBgn0031517
chr2L	3319644	3320269	4.63	8.00E-05	CG3326	FBgn0031519
chr2L	3319644	3320269	4.63	8.00E-05	CG8837	FBgn0031520
chr2L	3338217	3342909	2.02	0.0001	E23	FBgn0020445
chr2L	3343744	3346825	2.06	0.00134	E23	FBgn0020445
chr2L	3349404	3358017	2.31	0.0001	E23	FBgn0020445
chr2L	3349404	3358017	2.31	0.0001	CG8838	FBgn0031526
chr2L	3358504	3360685	0.9	0.00255	CG8838	FBgn0031526
chr2L	3358504	3360685	0.9	0.00255	CG34394	FBgn0085423
chr2L	3365647	3367386	1.66	0.0015	CG34394	FBgn0085423
chr2L	3368289	3370021	1.91	0	CG34394	FBgn0085423
chr2L	3375223	3377631	1.26	0.0038	CG15412	FBgn0031528
chr2L	3375223	3377631	1.26	0.0038	Ptpa	FBgn0016698
chr2L	3383774	3386203	0.47	0.0001	CR45301	FBgn0266839
chr2L	3394705	3399200	0.34	0.0038	CR44792	FBgn0266027
chr2L	3394705	3399200	0.34	0.0038	CG34175	FBgn0085204
chr2L	3418209	3421259	0.44	0.00966	pgant2	FBgn0031530
chr2L	3418209	3421259	0.44	0.00966	CG31952	FBgn0051952
chr2L	3449866	3450584	1.25	0.00966	Snx1	FBgn0031534
chr2L	3451910	3453844	1.98	0.0001	Snx1	FBgn0031534
chr2L	3451910	3453844	1.98	0.0001	CG12795	FBgn0031535
chr2L	3451910	3453844	1.98	0.0001	Cog3	FBgn0031536
chr2L	3456480	3457855	1.99	0	CG12795	FBgn0031535
chr2L	3456480	3457855	1.99	0	Cog3	FBgn0031536
chr2L	3456480	3457855	1.99	0	Sec5	FBgn0266670
chr2L	3469587	3470385	0.67	0.00069	CG3238	FBgn0031540
chr2L	3469587	3470385	0.67	0.00069	CG31776	FBgn0051776
chr2L	3474982	3480776	2.96	0.0001	pgant4	FBgn0051956
chr2L	3474982	3480776	2.96	0.0001	CG15414	FBgn0031542
chr2L	3487494	3490821	0.87	0.00966	CG15414	FBgn0031542
chr2L	3505819	3509194	1.03	0.00027	tim	FBgn0014396
chr2L	3505819	3509194	1.03	0.00027	CG31954	FBgn0051954
chr2L	3505819	3509194	1.03	0.00027	CR45300	FBgn0266838
chr2L	3515154	3515763	1.08	0.00824	CG17593	FBgn0031544
chr2L	3529680	3531431	0.27	0.00966	CG8852	FBgn0031548
chr2L	3529680	3531431	0.27	0.00966	Spindly	FBgn0031549
chr2L	3529680	3531431	0.27	0.00966	Che-13	FBgn0031550
chr2L	3533121	3535286	1.54	0.00966	Che-13	FBgn0031550
chr2L	3533121	3535286	1.54	0.00966	CR44308	FBgn0265367
chr2L	3537431	3539871	1.95	0.00326	CR44308	FBgn0265367
chr2L	3537431	3539871	1.95	0.00326	drm	FBgn0024244
chr2L	3541972	3542496	0.68	0.00069	drm	FBgn0024244
chr2L	3543490	3545743	0.45	0.0038	drm	FBgn0024244
chr2L	3550980	3551595	0.53	0.0038	drm	FBgn0024244
chr2L	3569440	3570532	0.79	0.00255	CR43822	FBgn0264370
chr2L	3571169	3572681	2	0.00079	CR43822	FBgn0264370
chr2L	3580720	3581514	0.98	0.00031	sob	FBgn0004892
chr2L	3583947	3585071	0.48	0.00966	sob	FBgn0004892
chr2L	3583947	3585071	0.48	0.00966	CR43823	FBgn0264371
chr2L	3587872	3590004	0.88	0.0038	CR43823	FBgn0264371
chr2L	3609658	3611743	1.52	0.00773	odd	FBgn0002985
chr2L	3609658	3611743	1.52	0.00773	CR44310	FBgn0265369
chr2L	3612162	3612748	0.5	0.0038	CR44310	FBgn0265369
chr2L	3618763	3619597	2.67	0.00966	CR44310	FBgn0265369
chr2L	3618763	3619597	2.67	0.00966	Dot	FBgn0015663
chr2L	3619722	3620611	0.76	0.00077	Dot	FBgn0015663
chr2L	3621067	3622163	1.04	0.00773	Dot	FBgn0015663
chr2L	3621067	3622163	1.04	0.00773	for	FBgn0000721
chr2L	3623879	3625197	0.64	0.00074	for	FBgn0000721
chr2L	3627808	3635055	2.63	0.0001	for	FBgn0000721
chr2L	3627808	3635055	2.63	0.0001	mir-4972	FBgn0263523
chr2L	3637000	3638599	1.19	0.0001	for	FBgn0000721
chr2L	3637000	3638599	1.19	0.0001	mir-4972	FBgn0263523
chr2L	3639683	3649838	2.55	0.00011	for	FBgn0000721
chr2L	3639683	3649838	2.55	0.00011	mir-4972	FBgn0263523
chr2L	3654611	3657335	3.61	2.00E-05	for	FBgn0000721
chr2L	3662717	3665447	0.78	0.0001	Drgx	FBgn0085369
chr2L	3662717	3665447	0.78	0.0001	Sfp24Ba	FBgn0259951
chr2L	3672453	3676657	0.82	0.00027	Drgx	FBgn0085369
chr2L	3672453	3676657	0.82	0.00027	Sfp24Ba	FBgn0259951
chr2L	3672453	3676657	0.82	0.00027	Sfp24Bc	FBgn0261054
chr2L	3678424	3679437	1.22	0.00255	Drgx	FBgn0085369
chr2L	3679447	3690217	1.97	0.0001	Drgx	FBgn0085369
chr2L	3679447	3690217	1.97	0.0001	CG16704	FBgn0031558
chr2L	3691433	3693036	0.95	0.00966	Drgx	FBgn0085369
chr2L	3691433	3693036	0.95	0.00966	CG16704	FBgn0031558
chr2L	3691433	3693036	0.95	0.00966	CG3513	FBgn0031559
chr2L	3711613	3714198	3.91	0.00134	cutlet	FBgn0015376
chr2L	3711613	3714198	3.91	0.00134	CG2818	FBgn0031566
chr2L	3720736	3721390	0.35	0.00966	Shaw	FBgn0003386
chr2L	3768639	3774805	2.17	0.0001	CG43707	FBgn0263846
chr2L	3768639	3774805	2.17	0.0001	CG43703	FBgn0263842
chr2L	3768639	3774805	2.17	0.0001	mir-1004	FBgn0262392
chr2L	3768639	3774805	2.17	0.0001	bowl	FBgn0004893
chr2L	3774897	3778559	3.24	0.0001	bowl	FBgn0004893
chr2L	3779207	3779805	0.81	0.0001	bowl	FBgn0004893
chr2L	3780573	3781989	1.91	0.00326	bowl	FBgn0004893
chr2L	3782999	3792751	1.71	0.0001	bowl	FBgn0004893
chr2L	3782999	3792751	1.71	0.0001	bark	FBgn0031571
chr2L	3803072	3807064	1.83	0	bark	FBgn0031571
chr2L	3803072	3807064	1.83	0	Reph	FBgn0021800
chr2L	3808708	3810908	1.29	0.00255	Reph	FBgn0021800
chr2L	3808708	3810908	1.29	0.00255	CG3407	FBgn0031573
chr2L	3814074	3815894	0.42	0.0001	CG3407	FBgn0031573
chr2L	3814074	3815894	0.42	0.0001	CR44076	FBgn0264885
chr2L	3819719	3820200	0.7	0.00134	CR44077	FBgn0264886
chr2L	3821021	3821858	0.53	0.00966	CR44077	FBgn0264886
chr2L	3822268	3823055	0.52	0.00134	slp1	FBgn0003430
chr2L	3823089	3826234	1.47	0.0001	slp1	FBgn0003430
chr2L	3826792	3827668	1.68	6.00E-05	slp1	FBgn0003430
chr2L	3831360	3835598	1.57	0.0001	slp1	FBgn0003430
chr2L	3831360	3835598	1.57	0.0001	slp2	FBgn0004567
chr2L	3840685	3843828	1.21	0.0001	slp2	FBgn0004567
chr2L	3840685	3843828	1.21	0.0001	CR44983	FBgn0266318
chr2L	3843880	3847565	0.84	0.00966	CR44983	FBgn0266318
chr2L	3847757	3850812	1.69	0.0001	CR44983	FBgn0266318
chr2L	3847757	3850812	1.69	0.0001	CR45451	FBgn0267007
chr2L	3851271	3852124	0.78	0.00255	CR45451	FBgn0267007
chr2L	3854682	3856280	1.43	0.00074	CR45449	FBgn0267005
chr2L	3854682	3856280	1.43	0.00074	CR45450	FBgn0267006
chr2L	3856416	3857230	0.8	0.00077	CR45449	FBgn0267005
chr2L	3856416	3857230	0.8	0.00077	CR45450	FBgn0267006
chr2L	3887538	3891188	0.77	0.0001	capu	FBgn0000256
chr2L	3932933	3935512	0.67	0.00773	fred	FBgn0051774
chr2L	3940480	3946067	0.74	0.0038	fred	FBgn0051774
chr2L	3956511	3957441	1.03	0.00824	fred	FBgn0051774
chr2L	3973270	3977092	1.08	0.00069	fred	FBgn0051774
chr2L	4002673	4004815	1.07	0.00966	CR45344	FBgn0266883
chr2L	4002673	4004815	1.07	0.00966	CG34176	FBgn0085205
chr2L	4002673	4004815	1.07	0.00966	CG15422	FBgn0031579
chr2L	4026124	4039750	2.37	0.0001	ed	FBgn0000547
chr2L	4043109	4045732	1.33	0.00031	ed	FBgn0000547
chr2L	4062199	4064093	1.22	0.00824	ed	FBgn0000547
chr2L	4079752	4095998	1.77	0.0001	ed	FBgn0000547
chr2L	4079752	4095998	1.77	0.0001	CR44984	FBgn0266319
chr2L	4106163	4120961	1.39	0.0001	ed	FBgn0000547
chr2L	4106163	4120961	1.39	0.0001	Sr-CIII	FBgn0020376
chr2L	4123728	4126551	0.64	0.0038	Sr-CI	FBgn0014033
chr2L	4164471	4165638	0.46	0.0038	Or24a	FBgn0026394
chr2L	4195834	4198927	2.18	0.00069	CG3714	FBgn0031589
chr2L	4195834	4198927	2.18	0.00069	ft	FBgn0001075
chr2L	4210898	4211512	0.71	0.00773	ft	FBgn0001075
chr2L	4217484	4221641	0.72	0.0001	ft	FBgn0001075
chr2L	4222309	4225128	1.91	0.00031	ft	FBgn0001075
chr2L	4222309	4225128	1.91	0.00031	CG3702	FBgn0031590
chr2L	4228154	4230506	0.97	0.00966	RpL40	FBgn0003941
chr2L	4228154	4230506	0.97	0.00966	CR44608	FBgn0265819
chr2L	4249902	4251993	0.45	0.00966	CR44059	FBgn0264868
chr2L	4255165	4257882	1.17	8.00E-05	CR45294	FBgn0266832
chr2L	4255165	4257882	1.17	8.00E-05	CG15425	FBgn0265269
chr2L	4262722	4265377	0.65	0.00966	CR44080	FBgn0264889
chr2L	4282301	4289579	0.93	0.0001	Art2	FBgn0031592
chr2L	4282301	4289579	0.93	0.0001	tutl	FBgn0010473
chr2L	4320832	4323767	1.39	0.0001	tutl	FBgn0010473
chr2L	4331627	4336543	1.82	0.00027	bdl	FBgn0028482
chr2L	4331627	4336543	1.82	0.00027	Atet	FBgn0020762
chr2L	4346448	4353130	1.46	0.0001	Atet	FBgn0020762
chr2L	4346448	4353130	1.46	0.0001	CR44697	FBgn0265908
chr2L	4346448	4353130	1.46	0.0001	CG15429	FBgn0031596
chr2L	4354341	4355538	0.36	0.00966	CG15429	FBgn0031596
chr2L	4355626	4359041	0.72	0.00074	CG15429	FBgn0031596
chr2L	4355626	4359041	0.72	0.00074	CR45363	FBgn0266903
chr2L	4359976	4362066	0.95	0.00069	CR45363	FBgn0266903
chr2L	4365804	4366642	0.65	0.0001	CR45363	FBgn0266903
chr2L	4370076	4376707	1.85	0.0001	CR45363	FBgn0266903
chr2L	4370076	4376707	1.85	0.0001	Traf4	FBgn0026319
chr2L	4377398	4378864	0.94	0.00077	Traf4	FBgn0026319
chr2L	4381846	4383576	0.84	0.00027	CG17612	FBgn0031597
chr2L	4381846	4383576	0.84	0.00027	Vps53	FBgn0031598
chr2L	4385292	4388314	1.99	0.0001	Vps53	FBgn0031598
chr2L	4385292	4388314	1.99	0.0001	Psf2	FBgn0261976
chr2L	4385292	4388314	1.99	0.0001	Tps1	FBgn0027560
chr2L	4402924	4403709	2.44	0.00049	CG33003	FBgn0053003
chr2L	4402924	4403709	2.44	0.00049	Dim1	FBgn0031601
chr2L	4413626	4414694	1.11	0.00824	CG15431	FBgn0031602
chr2L	4413626	4414694	1.11	0.00824	CG43055	FBgn0262357
chr2L	4441539	4443199	1.93	0.0038	Sfp24F	FBgn0259958
chr2L	4441539	4443199	1.93	0.0038	CG15432	FBgn0031603
chr2L	4441539	4443199	1.93	0.0038	morgue	FBgn0027609
chr2L	4444180	4445797	1.63	0.0038	CG15432	FBgn0031603
chr2L	4444180	4445797	1.63	0.0038	morgue	FBgn0027609
chr2L	4444180	4445797	1.63	0.0038	Elp3	FBgn0031604
chr2L	4446450	4449112	2.27	0	Elp3	FBgn0031604
chr2L	4446450	4449112	2.27	0	MFS18	FBgn0025684
chr2L	4446450	4449112	2.27	0	CG15439	FBgn0031606
chr2L	4453922	4454943	2.41	0.0034	CG15440	FBgn0031607
chr2L	4453922	4454943	2.41	0.0034	ND-B8	FBgn0040705
chr2L	4456296	4460543	1.59	0.0001	ND-B8	FBgn0040705
chr2L	4456296	4460543	1.59	0.0001	Gs1l	FBgn0019982
chr2L	4456296	4460543	1.59	0.0001	CG15435	FBgn0031608
chr2L	4462755	4465500	1.98	0.00069	CG15435	FBgn0031608
chr2L	4462755	4465500	1.98	0.00069	CG15443	FBgn0031609
chr2L	4462755	4465500	1.98	0.00069	FIG4	FBgn0031611
chr2L	4473820	4478429	3.46	0.0001	ine	FBgn0011603
chr2L	4473820	4478429	3.46	0.0001	dpy	FBgn0053196
chr2L	4478781	4479823	0.36	0.0001	dpy	FBgn0053196
chr2L	4570378	4573358	1.46	0.00134	dpy	FBgn0053196
chr2L	4570378	4573358	1.46	0.00134	HP6	FBgn0031613
chr2L	4574353	4577327	0.51	0.00134	dpy	FBgn0053196
chr2L	4574353	4577327	0.51	0.00134	HP6	FBgn0031613
chr2L	4586567	4587366	1.09	0.00824	dpy	FBgn0053196
chr2L	4586567	4587366	1.09	0.00824	CR43716	FBgn0263869
chr2L	4587835	4591573	0.92	0.0001	dpy	FBgn0053196
chr2L	4587835	4591573	0.92	0.0001	CR43716	FBgn0263869
chr2L	4592041	4593137	0.46	0.0001	dpy	FBgn0053196
chr2L	4608853	4609831	1.11	0.00255	dpy	FBgn0053196
chr2L	4694313	4696927	1.28	0.0034	CG34351	FBgn0085380
chr2L	4694313	4696927	1.28	0.0034	Taf12L	FBgn0031623
chr2L	4705837	4708043	0.75	0.00966	CG34351	FBgn0085380
chr2L	4705837	4708043	0.75	0.00966	Taf12L	FBgn0031623
chr2L	4798957	4800776	0.88	0.0001	Clect27	FBgn0031629
chr2L	4802331	4802816	1.5	0.00038	Clect27	FBgn0031629
chr2L	4803998	4806089	0.7	0.00134	Clect27	FBgn0031629
chr2L	4807183	4808858	0.85	0.0001	CR45297	FBgn0266835
chr2L	4811556	4815004	3.04	0.0001	CR45297	FBgn0266835
chr2L	4811556	4815004	3.04	0.0001	CG15629	FBgn0031630
chr2L	4822586	4826335	0.89	0.00326	CG15628	FBgn0031632
chr2L	4829890	4831062	1.9	0.00029	Fnta	FBgn0031633
chr2L	4829890	4831062	1.9	0.00029	mir-4912	FBgn0263575
chr2L	4829890	4831062	1.9	0.00029	Ir25a	FBgn0031634
chr2L	4834274	4835691	0.66	0.00773	Ir25a	FBgn0031634
chr2L	4834274	4835691	0.66	0.00773	tank	FBgn0031635
chr2L	4837643	4839451	1.93	0.00773	tank	FBgn0031635
chr2L	4837643	4839451	1.93	0.00773	CG12194	FBgn0031636
chr2L	4846178	4847532	3.99	0	mxt	FBgn0031637
chr2L	4846178	4847532	3.99	0	CG11927	FBgn0031638
chr2L	4849797	4851820	1.57	8.00E-05	CG11927	FBgn0031638
chr2L	4849797	4851820	1.57	8.00E-05	mRpS2	FBgn0031639
chr2L	4849797	4851820	1.57	8.00E-05	Mon1	FBgn0031640
chr2L	4852375	4857415	1.42	0.00134	Mon1	FBgn0031640
chr2L	4852375	4857415	1.42	0.00134	smog	FBgn0051660
chr2L	4875503	4876151	0.96	0.00966	smog	FBgn0051660
chr2L	4882660	4883975	2.14	0.00599	Cf2	FBgn0000286
chr2L	4882660	4883975	2.14	0.00599	CG3008	FBgn0031643
chr2L	4885370	4889428	1.02	0.0001	CG3008	FBgn0031643
chr2L	4885370	4889428	1.02	0.0001	CG15625	FBgn0031644
chr2L	4889456	4890517	0.88	0.00134	CG15625	FBgn0031644
chr2L	4891312	4897951	1.39	0.00069	CG15625	FBgn0031644
chr2L	4891312	4897951	1.39	0.00069	CR45716	FBgn0267280
chr2L	4891312	4897951	1.39	0.00069	CG3036	FBgn0031645
chr2L	4898172	4899970	1.52	0.00031	CG3036	FBgn0031645
chr2L	4898172	4899970	1.52	0.00031	CG2837	FBgn0031646
chr2L	4905344	4907817	1.84	0	CG3036	FBgn0031645
chr2L	4905344	4907817	1.84	0	CG2837	FBgn0031646
chr2L	4905344	4907817	1.84	0	hoe1	FBgn0041150
chr2L	4915303	4918252	1.25	0.00134	hoe1	FBgn0041150
chr2L	4936156	4938708	2.24	0.0001	hoe2	FBgn0031649
chr2L	4936156	4938708	2.24	0.0001	Sgs1	FBgn0003372
chr2L	4940436	4943047	1.18	0.0001	Sgs1	FBgn0003372
chr2L	4940436	4943047	1.18	0.0001	CG14044	FBgn0031650
chr2L	4944568	4946946	1.27	0.00966	CG14044	FBgn0031650
chr2L	4944568	4946946	1.27	0.00966	mRpL24	FBgn0031651
chr2L	4944568	4946946	1.27	0.00966	betaggt-I	FBgn0015000
chr2L	4949556	4950000	1.7	0.00824	betaggt-I	FBgn0015000
chr2L	4949556	4950000	1.7	0.00824	jet	FBgn0031652
chr2L	4949556	4950000	1.7	0.00824	Jon25Biii	FBgn0031653
chr2L	4967424	4969418	2.61	1.00E-05	CG34125	FBgn0083961
chr2L	4967424	4969418	2.61	1.00E-05	Trip1	FBgn0015834
chr2L	4967424	4969418	2.61	1.00E-05	CG3756	FBgn0031657
chr2L	4970548	4971909	3.01	0	CG3756	FBgn0031657
chr2L	4970548	4971909	3.01	0	l(2)05714	FBgn0010607
chr2L	4970548	4971909	3.01	0	CG14043	FBgn0031659
chr2L	4972020	4974484	1.21	8.00E-05	CG3756	FBgn0031657
chr2L	4972020	4974484	1.21	8.00E-05	l(2)05714	FBgn0010607
chr2L	4972020	4974484	1.21	8.00E-05	CG14043	FBgn0031659
chr2L	4972020	4974484	1.21	8.00E-05	mRpL28	FBgn0031660
chr2L	4974673	4979690	2	0.0001	mRpL28	FBgn0031660
chr2L	4974673	4979690	2	0.0001	CG8892	FBgn0031664
chr2L	4980918	4983953	3.8	0.00824	CG8892	FBgn0031664
chr2L	4980918	4983953	3.8	0.00824	CG34126	FBgn0083962
chr2L	4987204	4988063	0.93	0.0038	CG34126	FBgn0083962
chr2L	4991857	5008201	2.12	0.0001	CG34126	FBgn0083962
chr2L	4991857	5008201	2.12	0.0001	Rtnl1	FBgn0053113
chr2L	4991857	5008201	2.12	0.0001	CG31917	FBgn0031668
chr2L	5008926	5012433	1.25	0.0001	Rtnl1	FBgn0053113
chr2L	5008926	5012433	1.25	0.0001	CG31917	FBgn0031668
chr2L	5008926	5012433	1.25	0.0001	vkg	FBgn0016075
chr2L	5036672	5038252	2.8	0.00079	Cg25C	FBgn0000299
chr2L	5036672	5038252	2.8	0.00079	SP555	FBgn0260470
chr2L	5036672	5038252	2.8	0.00079	CG14042	FBgn0260451
chr2L	5036672	5038252	2.8	0.00079	CG31650	FBgn0031673
chr2L	5036672	5038252	2.8	0.00079	CG33995	FBgn0053995
chr2L	5036672	5038252	2.8	0.00079	CG44000	FBgn0264742
chr2L	5036672	5038252	2.8	0.00079	CG44001	FBgn0264743
chr2L	5041512	5048833	2.71	0.0001	CG9121	FBgn0031675
chr2L	5049815	5055503	2.34	6.00E-05	CG9121	FBgn0031675
chr2L	5049815	5055503	2.34	6.00E-05	His3.3A	FBgn0014857
chr2L	5057397	5058633	2.26	0	His3.3A	FBgn0014857
chr2L	5057397	5058633	2.26	0	CG31918	FBgn0031678
chr2L	5057397	5058633	2.26	0	Rpn11	FBgn0028694
chr2L	5059655	5066833	1.54	8.00E-05	Rpn11	FBgn0028694
chr2L	5059655	5066833	1.54	8.00E-05	qtc	FBgn0028572
chr2L	5059655	5066833	1.54	8.00E-05	CR43820	FBgn0264368
chr2L	5059655	5066833	1.54	8.00E-05	mir-2495	FBgn0262213
chr2L	5068724	5073823	2.24	0.0001	qtc	FBgn0028572
chr2L	5068724	5073823	2.24	0.0001	mir-2495	FBgn0262213
chr2L	5068724	5073823	2.24	0.0001	pgant5	FBgn0031681
chr2L	5074324	5097711	1.68	0.0001	pgant5	FBgn0031681
chr2L	5074324	5097711	1.68	0.0001	CG4230	FBgn0031683
chr2L	5099214	5100817	1.03	0.00255	CG4230	FBgn0031683
chr2L	5099214	5100817	1.03	0.00255	ND-13A	FBgn0031684
chr2L	5099214	5100817	1.03	0.00255	Msp300	FBgn0261836
chr2L	5104830	5108099	1	0.00255	Msp300	FBgn0261836
chr2L	5110148	5118636	1.82	0.0001	Msp300	FBgn0261836
chr2L	5147246	5154110	1.91	0.0001	Msp300	FBgn0261836
chr2L	5155721	5158525	1.29	0.00134	Msp300	FBgn0261836
chr2L	5179822	5180815	0.36	0.00966	Msp300	FBgn0261836
chr2L	5186553	5188295	1.31	4.00E-05	Msp300	FBgn0261836
chr2L	5186553	5188295	1.31	4.00E-05	snoRNA:Psi28S-2263	FBgn0082990
chr2L	5196577	5197933	2.07	0.00082	Msp300	FBgn0261836
chr2L	5196577	5197933	2.07	0.00082	snmRNA:128	FBgn0065107
chr2L	5208880	5209564	3.92	8.00E-05	Cyp28d2	FBgn0031688
chr2L	5208880	5209564	3.92	8.00E-05	Cyp28d1	FBgn0031689
chr2L	5209650	5210382	2.36	0.00214	Cyp28d2	FBgn0031688
chr2L	5209650	5210382	2.36	0.00214	Cyp28d1	FBgn0031689
chr2L	5210970	5212022	2.08	0.00452	Cyp28d1	FBgn0031689
chr2L	5217408	5218252	0.76	0.00966	TpnC25D	FBgn0031692
chr2L	5222688	5224644	0.82	4.00E-05	TpnC25D	FBgn0031692
chr2L	5222688	5224644	0.82	4.00E-05	tkv	FBgn0003716
chr2L	5224950	5226920	1.03	0.00255	tkv	FBgn0003716
chr2L	5230001	5231707	0.37	0.00966	tkv	FBgn0003716
chr2L	5233796	5235459	1.68	4.00E-05	tkv	FBgn0003716
chr2L	5236486	5246072	1.41	0.0001	tkv	FBgn0003716
chr2L	5236486	5246072	1.41	0.0001	tRNA:Asp-GTC-2-1	FBgn0051971
chr2L	5236486	5246072	1.41	0.0001	CR14033	FBgn0046776
chr2L	5246246	5248844	1.28	0.0001	tkv	FBgn0003716
chr2L	5246246	5248844	1.28	0.0001	CR14033	FBgn0046776
chr2L	5252597	5253454	0.39	0.0038	tkv	FBgn0003716
chr2L	5253991	5256387	1.34	0.0001	tkv	FBgn0003716
chr2L	5253991	5256387	1.34	0.0001	CR44744	FBgn0265957
chr2L	5257854	5259166	0.48	0.00773	tkv	FBgn0003716
chr2L	5257854	5259166	0.48	0.00773	CR44744	FBgn0265957
chr2L	5260896	5262775	0.92	0.00069	tkv	FBgn0003716
chr2L	5260896	5262775	0.92	0.00069	CR44744	FBgn0265957
chr2L	5260896	5262775	0.92	0.00069	Cyp4ac1	FBgn0031693
chr2L	5267828	5268552	0.55	0.00966	tkv	FBgn0003716
chr2L	5267828	5268552	0.55	0.00966	Cyp4ac2	FBgn0031694
chr2L	5267828	5268552	0.55	0.00966	Cyp4ac3	FBgn0031695
chr2L	5277232	5279389	1.04	0	Bsg25D	FBgn0000228
chr2L	5277232	5279389	1.04	0	Bub1	FBgn0031696
chr2L	5282663	5284460	0.6	0.00074	Bub1	FBgn0031696
chr2L	5287234	5301385	3.13	0.0001	CR44743	FBgn0265956
chr2L	5287234	5301385	3.13	0.0001	vri	FBgn0016076
chr2L	5287234	5301385	3.13	0.0001	CR45730	FBgn0267294
chr2L	5302017	5308046	1.89	0.0001	vri	FBgn0016076
chr2L	5302017	5308046	1.89	0.0001	CR45730	FBgn0267294
chr2L	5302017	5308046	1.89	0.0001	CG14024	FBgn0031697
chr2L	5315684	5317682	0.62	0.00069	Ncoa6	FBgn0031698
chr2L	5325161	5328351	2.33	0.00214	Ncoa6	FBgn0031698
chr2L	5325161	5328351	2.33	0.00214	CR44985	FBgn0266320
chr2L	5325161	5328351	2.33	0.00214	CG14022	FBgn0031700
chr2L	5336516	5338421	1.41	0.0038	fusl	FBgn0031702
chr2L	5336516	5338421	1.41	0.0038	CG12512	FBgn0031703
chr2L	5340971	5344379	3.03	0.00031	CG12512	FBgn0031703
chr2L	5340971	5344379	3.03	0.00031	nompC	FBgn0016920
chr2L	5387185	5389835	0.5	0.0038	CR44745	FBgn0265958
chr2L	5390007	5391443	0.7	0.00773	CR44745	FBgn0265958
chr2L	5391918	5392752	1.11	4.00E-05	CR44745	FBgn0265958
chr2L	5393168	5393899	0.7	0.00966	CR44745	FBgn0265958
chr2L	5399206	5399984	1.01	0.00773	H15	FBgn0016660
chr2L	5408088	5412447	0.8	0.00074	H15	FBgn0016660
chr2L	5414464	5415356	2.19	0.00038	H15	FBgn0016660
chr2L	5423740	5428053	0.61	0.0001	CR43713	FBgn0263866
chr2L	5429904	5434612	1.94	0.00134	CR43713	FBgn0263866
chr2L	5429904	5434612	1.94	0.00134	CR43715	FBgn0263868
chr2L	5429904	5434612	1.94	0.00134	CR31647	FBgn0051647
chr2L	5437650	5441185	1.57	0.00027	CR31647	FBgn0051647
chr2L	5437650	5441185	1.57	0.00027	snoRNA:Me28S-A2486	FBgn0086033
chr2L	5443882	5450344	0.61	0.00134	CR31647	FBgn0051647
chr2L	5460346	5463653	0.83	0.00069	mid	FBgn0261963
chr2L	5489636	5490654	1.83	0.00214	CR45287	FBgn0266825
chr2L	5519598	5521255	1.56	0.00069	CG14020	FBgn0031707
chr2L	5519598	5521255	1.56	0.00069	CG7382	FBgn0031708
chr2L	5519598	5521255	1.56	0.00069	cl	FBgn0000318
chr2L	5526594	5527425	0.58	0.0038	CG6907	FBgn0031711
chr2L	5526594	5527425	0.58	0.0038	CR44793	FBgn0266028
chr2L	5526594	5527425	0.58	0.0038	Cap-D3	FBgn0051989
chr2L	5526594	5527425	0.58	0.0038	CG31648	FBgn0051648
chr2L	5527667	5528588	1.45	0.0015	Cap-D3	FBgn0051989
chr2L	5527667	5528588	1.45	0.0015	CG31648	FBgn0051648
chr2L	5527667	5528588	1.45	0.0015	CG31915	FBgn0051915
chr2L	5545471	5548180	1.51	0.00134	Lam	FBgn0002525
chr2L	5545471	5548180	1.51	0.00134	Oscillin	FBgn0031717
chr2L	5611065	5613702	1.52	0.00773	DIP-eta	FBgn0031725
chr2L	5611065	5613702	1.52	0.00773	CR44795	FBgn0266030
chr2L	5626504	5629036	0.51	0.00966	DIP-theta	FBgn0051646
chr2L	5626504	5629036	0.51	0.00966	CR44822	FBgn0266069
chr2L	5721179	5721557	3.11	0.00011	sip1	FBgn0024191
chr2L	5736765	5740909	0.95	0.00966	CG11030	FBgn0031736
chr2L	5736765	5740909	0.95	0.00966	CG11147	FBgn0031734
chr2L	5742045	5745669	2.18	0.0001	CG11030	FBgn0031736
chr2L	5742045	5745669	2.18	0.0001	CG11147	FBgn0031734
chr2L	5742045	5745669	2.18	0.0001	CG11029	FBgn0031735
chr2L	5749695	5758948	0.82	0.00824	CG11030	FBgn0031736
chr2L	5749695	5758948	0.82	0.00824	CG11029	FBgn0031735
chr2L	5749695	5758948	0.82	0.00824	obst-E	FBgn0031737
chr2L	5764914	5767154	1.34	6.00E-05	obst-E	FBgn0031737
chr2L	5764914	5767154	1.34	6.00E-05	CG9171	FBgn0031738
chr2L	5764914	5767154	1.34	6.00E-05	CR31912	FBgn0051912
chr2L	5781258	5783058	1.16	0.00326	CG9171	FBgn0031738
chr2L	5781258	5783058	1.16	0.00326	CG31913	FBgn0051913
chr2L	5784568	5790425	0.61	0.0038	CG9171	FBgn0031738
chr2L	5784568	5790425	0.61	0.0038	CG31913	FBgn0051913
chr2L	5793562	5801063	1.54	0.0001	CG9171	FBgn0031738
chr2L	5793562	5801063	1.54	0.0001	CG14005	FBgn0031739
chr2L	5863198	5869065	0.57	0.00966	rau	FBgn0031745
chr2L	5872969	5878655	0.78	0.0001	rau	FBgn0031745
chr2L	5878826	5883448	1.55	3.00E-05	rau	FBgn0031745
chr2L	5878826	5883448	1.55	3.00E-05	CG44574	FBgn0265785
chr2L	5887146	5892674	1.02	0.00134	CG9029	FBgn0031746
chr2L	5887146	5892674	1.02	0.00134	CR44577	FBgn0265788
chr2L	5887146	5892674	1.02	0.00134	Acp26Ab	FBgn0002856
chr2L	5899755	5902634	0.5	0.00966	CR44579	FBgn0265790
chr2L	5899755	5902634	0.5	0.00966	CG9021	FBgn0031747
chr2L	5906874	5909559	1.7	0.0015	CR43808	FBgn0264352
chr2L	5906874	5909559	1.7	0.0015	bchs	FBgn0043362
chr2L	5906874	5909559	1.7	0.0015	CG14000	FBgn0031749
chr2L	5932980	5935221	1.05	0.00966	dsf	FBgn0015381
chr2L	5943037	5946221	1.97	0.0001	Sfp26Ad	FBgn0261055
chr2L	5943037	5946221	1.97	0.0001	Gpdh	FBgn0001128
chr2L	5943037	5946221	1.97	0.0001	CR44986	FBgn0266321
chr2L	5946673	5950092	3.13	0.0001	Gpdh	FBgn0001128
chr2L	5946673	5950092	3.13	0.0001	CR44986	FBgn0266321
chr2L	5946673	5950092	3.13	0.0001	CG9044	FBgn0031752
chr2L	5970583	5984121	3.83	0.0001	eIF-4a	FBgn0001942
chr2L	5984909	5987971	1.81	0.0001	eIF-4a	FBgn0001942
chr2L	5984909	5987971	1.81	0.0001	ifc	FBgn0001941
chr2L	5988584	5989925	1.03	0.00069	ifc	FBgn0001941
chr2L	5988584	5989925	1.03	0.00069	lid	FBgn0031759
chr2L	5995789	6000700	2.24	0.0001	lid	FBgn0031759
chr2L	5995789	6000700	2.24	0.0001	Tsp26A	FBgn0031760
chr2L	6011975	6013642	2.11	0	CG9098	FBgn0031762
chr2L	6011975	6013642	2.11	0	H2.0	FBgn0001170
chr2L	6014381	6015629	2.44	0.00029	H2.0	FBgn0001170
chr2L	6036495	6037327	2.35	0.00156	mtm	FBgn0025742
chr2L	6036495	6037327	2.35	0.00156	CG9117	FBgn0031766
chr2L	6037642	6040179	2.57	0.00031	mtm	FBgn0025742
chr2L	6037642	6040179	2.57	0.00031	CG9117	FBgn0031766
chr2L	6037642	6040179	2.57	0.00031	CG31643	FBgn0051643
chr2L	6045595	6047207	3.92	0	CG31643	FBgn0051643
chr2L	6045595	6047207	3.92	0	ade2	FBgn0000052
chr2L	6045595	6047207	3.92	0	mir-966	FBgn0262317
chr2L	6045595	6047207	3.92	0	slmo	FBgn0029161
chr2L	6045595	6047207	3.92	0	CG34179	FBgn0085208
chr2L	6047498	6048883	2.12	0.00156	CG12393	FBgn0031768
chr2L	6053555	6056933	0.89	0.00773	CG9135	FBgn0031769
chr2L	6053555	6056933	0.89	0.00773	CG13995	FBgn0031770
chr2L	6058954	6060980	1	0.0038	CG13995	FBgn0031770
chr2L	6058954	6060980	1	0.0038	CG34180	FBgn0085209
chr2L	6058954	6060980	1	0.0038	ND-51	FBgn0031771
chr2L	6061999	6064145	1.78	0.0001	CG34180	FBgn0085209
chr2L	6061999	6064145	1.78	0.0001	ND-51	FBgn0031771
chr2L	6061999	6064145	1.78	0.0001	CG13994	FBgn0031772
chr2L	6061999	6064145	1.78	0.0001	Fbw5	FBgn0031773
chr2L	6069401	6072249	2.54	0.0038	CG13993	FBgn0031776
chr2L	6069401	6072249	2.54	0.0038	Kr-h2	FBgn0266449
chr2L	6073136	6091985	2.65	0.0001	Kr-h2	FBgn0266449
chr2L	6073136	6091985	2.65	0.0001	CG45075	FBgn0266445
chr2L	6095570	6097941	1	0.00966	CG45075	FBgn0266445
chr2L	6095570	6097941	1	0.00966	CG9175	FBgn0031779
chr2L	6098500	6108863	3.25	0.00369	CG9175	FBgn0031779
chr2L	6098500	6108863	3.25	0.00369	stai	FBgn0266521
chr2L	6120537	6122083	1.21	0.00079	stai	FBgn0266521
chr2L	6120537	6122083	1.21	0.00079	CG31642	FBgn0051642
chr2L	6123075	6125435	2.79	0.00785	stai	FBgn0266521
chr2L	6123075	6125435	2.79	0.00785	CG31642	FBgn0051642
chr2L	6123075	6125435	2.79	0.00785	Arpc4	FBgn0031781
chr2L	6127459	6128865	2.24	0.00452	Arpc4	FBgn0031781
chr2L	6127459	6128865	2.24	0.00452	WDR79	FBgn0031782
chr2L	6127459	6128865	2.24	0.00452	B9d2	FBgn0261683
chr2L	6155079	6156963	0.86	0.00326	CG31639	FBgn0051639
chr2L	6181359	6184913	1.38	0.0001	CG34380	FBgn0085409
chr2L	6188773	6190642	0.96	0.00326	CG34380	FBgn0085409
chr2L	6191833	6195086	1.82	0.0001	CG34380	FBgn0085409
chr2L	6200075	6208276	3.01	0.00031	CG34380	FBgn0085409
chr2L	6208426	6224050	1.59	0.0001	CG34380	FBgn0085409
chr2L	6208426	6224050	1.59	0.0001	Ugt37b1	FBgn0026755
chr2L	6226616	6233325	1.08	0.00074	Ugt37b1	FBgn0026755
chr2L	6226616	6233325	1.08	0.00074	CR44823	FBgn0266070
chr2L	6249908	6255988	1.52	0.0001	Ddr	FBgn0053531
chr2L	6249908	6255988	1.52	0.0001	AANATL2	FBgn0031791
chr2L	6270849	6273528	0.55	0.00069	Ddr	FBgn0053531
chr2L	6270849	6273528	0.55	0.00069	CR42735	FBgn0261699
chr2L	6291099	6293466	0.96	0.00326	Ddr	FBgn0053531
chr2L	6321716	6325756	2.26	2.00E-05	Ddr	FBgn0053531
chr2L	6321716	6325756	2.26	2.00E-05	PDZ-GEF	FBgn0265778
chr2L	6331117	6332673	0.75	0.0038	PDZ-GEF	FBgn0265778
chr2L	6337244	6341841	1.76	0.00079	Pez	FBgn0031799
chr2L	6337244	6341841	1.76	0.00079	Cpr	FBgn0015623
chr2L	6422603	6424640	0.85	0.00069	Tig	FBgn0011722
chr2L	6422603	6424640	0.85	0.00069	Fic	FBgn0263278
chr2L	6452539	6456452	2.54	0.00773	retm	FBgn0031814
chr2L	6452539	6456452	2.54	0.00773	frj	FBgn0031815
chr2L	6457703	6466158	2.2	0.0001	frj	FBgn0031815
chr2L	6457703	6466158	2.2	0.0001	CG16947	FBgn0031816
chr2L	6457703	6466158	2.2	0.0001	CG9531	FBgn0031817
chr2L	6469940	6474953	2.96	0.0001	mmy	FBgn0259749
chr2L	6469940	6474953	2.96	0.0001	CG9536	FBgn0031818
chr2L	6475276	6477921	1.8	0.0001	CG9536	FBgn0031818
chr2L	6475276	6477921	1.8	0.0001	Sec61alpha	FBgn0086357
chr2L	6478944	6482011	1.18	0.00027	Sec61alpha	FBgn0086357
chr2L	6478944	6482011	1.18	0.00027	CR45463	FBgn0267019
chr2L	6478944	6482011	1.18	0.00027	Daxx	FBgn0031820
chr2L	6488480	6489578	3.15	0.00082	KFase	FBgn0031821
chr2L	6488480	6489578	3.15	0.00082	epsilonCOP	FBgn0027496
chr2L	6489971	6491171	2.84	1.00E-05	epsilonCOP	FBgn0027496
chr2L	6489971	6491171	2.84	1.00E-05	CG31638	FBgn0051638
chr2L	6489971	6491171	2.84	1.00E-05	CG9547	FBgn0031824
chr2L	6494197	6495658	1.1	6.00E-05	CG31638	FBgn0051638
chr2L	6494197	6495658	1.1	6.00E-05	CG9547	FBgn0031824
chr2L	6498435	6499174	2.24	0.00038	CG9550	FBgn0031826
chr2L	6498435	6499174	2.24	0.00038	CG31637	FBgn0051637
chr2L	6519276	6525403	0.65	0.0001	CG31637	FBgn0051637
chr2L	6519276	6525403	0.65	0.0001	eya	FBgn0000320
chr2L	6533796	6536893	1.36	0.0015	eya	FBgn0000320
chr2L	6537531	6539069	0.72	0.0001	eya	FBgn0000320
chr2L	6539255	6542840	2.17	0.0001	eya	FBgn0000320
chr2L	6543980	6545916	0.75	0.0038	eya	FBgn0000320
chr2L	6546059	6551422	1.19	0.00773	eya	FBgn0000320
chr2L	6546059	6551422	1.19	0.00773	CR44776	FBgn0266002
chr2L	6552387	6555112	0.82	0.00773	CR44776	FBgn0266002
chr2L	6552387	6555112	0.82	0.00773	Osm6	FBgn0031829
chr2L	6558427	6559656	3.29	1.00E-05	COX5B	FBgn0031830
chr2L	6558427	6559656	3.29	1.00E-05	CG9596	FBgn0031832
chr2L	6558427	6559656	3.29	1.00E-05	COX5BL	FBgn0031831
chr2L	6560252	6562810	1.19	0.0038	CG9596	FBgn0031832
chr2L	6560252	6562810	1.19	0.0038	COX5BL	FBgn0031831
chr2L	6560252	6562810	1.19	0.0038	Ent2	FBgn0263916
chr2L	6609219	6616263	2.59	0.0001	CG11050	FBgn0031836
chr2L	6641178	6642431	0.62	0.0001	CG31635	FBgn0051635
chr2L	6642722	6649991	1.52	0.0001	CG31635	FBgn0051635
chr2L	6642722	6649991	1.52	0.0001	Tango1	FBgn0031842
chr2L	6655472	6656592	2.1	0.0001	CG31633	FBgn0051633
chr2L	6655472	6656592	2.1	0.0001	CG31636	FBgn0051636
chr2L	6667202	6668578	2.41	0.00134	Galt	FBgn0263200
chr2L	6670543	6672428	1.31	0.00079	Galt	FBgn0263200
chr2L	6670543	6672428	1.31	0.00079	Spn27A	FBgn0028990
chr2L	6672785	6675104	2.84	0	CG34310	FBgn0085339
chr2L	6672785	6675104	2.84	0	Galt	FBgn0263200
chr2L	6672785	6675104	2.84	0	Spn27A	FBgn0028990
chr2L	6672785	6675104	2.84	0	cort	FBgn0000351
chr2L	6676057	6679729	1.49	0.00452	CG34310	FBgn0085339
chr2L	6676057	6679729	1.49	0.00452	cort	FBgn0000351
chr2L	6676057	6679729	1.49	0.00452	Nhe3	FBgn0028703
chr2L	6682221	6685364	1.13	4.00E-05	Nhe3	FBgn0028703
chr2L	6682221	6685364	1.13	4.00E-05	CG11327	FBgn0031849
chr2L	6700452	6702755	1.88	0	Tsp	FBgn0031850
chr2L	6722362	6725326	1.11	0	homer	FBgn0025777
chr2L	6722362	6725326	1.11	0	Liprin-alpha	FBgn0046704
chr2L	6744515	6745715	0.66	0.00074	CG11221	FBgn0031855
chr2L	6748376	6750119	0.61	0.0001	CG11221	FBgn0031855
chr2L	6748376	6750119	0.61	0.0001	CG44271	FBgn0265257
chr2L	6780058	6790668	2.11	0.0001	nrv1	FBgn0015776
chr2L	6780058	6790668	2.11	0.0001	nrv2	FBgn0015777
chr2L	6791108	6796036	1.77	0.0001	nrv2	FBgn0015777
chr2L	6811973	6813442	0.55	0.00773	CR44081	FBgn0264890
chr2L	6813821	6815583	1.21	0.00824	CR44081	FBgn0264890
chr2L	6840361	6848272	1.51	0.0001	sens-2	FBgn0051632
chr2L	6840361	6848272	1.51	0.0001	Rca1	FBgn0017551
chr2L	6864305	6869326	1.01	0.0001	Nha1	FBgn0031865
chr2L	6905938	6908513	2.25	0.0001	Nlg2	FBgn0031866
chr2L	6905938	6908513	2.25	0.0001	mir-932	FBgn0262205
chr2L	6905938	6908513	2.25	0.0001	CG13773	FBgn0042092
chr2L	6905938	6908513	2.25	0.0001	Rat1	FBgn0031868
chr2L	6917587	6917890	1.35	0.00452	x16	FBgn0028554
chr2L	6917587	6917890	1.35	0.00452	CG32829	FBgn0052829
chr2L	6917587	6917890	1.35	0.00452	nop5	FBgn0026196
chr2L	6917587	6917890	1.35	0.00452	snoRNA:nop5-x16-a	FBgn0263467
chr2L	6919901	6923447	1.68	0.0015	x16	FBgn0028554
chr2L	6919901	6923447	1.68	0.0015	CG32829	FBgn0052829
chr2L	6919901	6923447	1.68	0.0015	nop5	FBgn0026196
chr2L	6919901	6923447	1.68	0.0015	Hrb27C	FBgn0004838
chr2L	6925466	6928048	1.36	0.00069	Hrb27C	FBgn0004838
chr2L	6928137	6932245	1.55	0.00074	Hrb27C	FBgn0004838
chr2L	6928137	6932245	1.55	0.00074	CG43232	FBgn0262877
chr2L	6941112	6944076	1.5	0.0001	CG18304	FBgn0031869
chr2L	6941112	6944076	1.5	0.0001	Fgop2	FBgn0031871
chr2L	6948140	6949890	0.59	0.00134	ihog	FBgn0031872
chr2L	6948140	6949890	0.59	0.00134	Gas41	FBgn0031873
chr2L	6955983	6956670	2.43	0.0034	SA	FBgn0020616
chr2L	6955983	6956670	2.43	0.0034	CG13775	FBgn0031874
chr2L	6959625	6961378	2.4	6.00E-05	CG3430	FBgn0031875
chr2L	6959625	6961378	2.4	6.00E-05	Atac1	FBgn0031876
chr2L	6959625	6961378	2.4	6.00E-05	CG10399	FBgn0031877
chr2L	6964035	6964795	0.51	0.0001	CG10399	FBgn0031877
chr2L	6964035	6964795	0.51	0.0001	sip2	FBgn0031878
chr2L	6964035	6964795	0.51	0.0001	Coprox	FBgn0021944
chr2L	6965068	6970276	2.6	0.0001	Coprox	FBgn0021944
chr2L	6965068	6970276	2.6	0.0001	snRNP-U1-70K	FBgn0016978
chr2L	7001176	7004015	1.1	0.00773	uif	FBgn0031879
chr2L	7005751	7010444	1.29	0.0001	uif	FBgn0031879
chr2L	7005751	7010444	1.29	0.0001	CG43321	FBgn0263026
chr2L	7012196	7013525	1.03	0.00966	uif	FBgn0031879
chr2L	7012196	7013525	1.03	0.00966	CG43321	FBgn0263026
chr2L	7012196	7013525	1.03	0.00966	CG43322	FBgn0263027
chr2L	7019751	7020061	1.13	0.00824	ade3	FBgn0000053
chr2L	7019751	7020061	1.13	0.00824	Pcp	FBgn0003046
chr2L	7020393	7021541	1.01	0.00134	ade3	FBgn0000053
chr2L	7020393	7021541	1.01	0.00134	Pcp	FBgn0003046
chr2L	7022343	7025385	3.86	0.0001	ade3	FBgn0000053
chr2L	7022343	7025385	3.86	0.0001	Pcp	FBgn0003046
chr2L	7022343	7025385	3.86	0.0001	CG31908	FBgn0051908
chr2L	7026469	7027699	3.05	0.00259	CG31908	FBgn0051908
chr2L	7026469	7027699	3.05	0.00259	MME1	FBgn0031881
chr2L	7029604	7030953	0.93	0.0001	MME1	FBgn0031881
chr2L	7029604	7030953	0.93	0.0001	Rab30	FBgn0031882
chr2L	7031895	7035360	0.81	0.00074	Rab30	FBgn0031882
chr2L	7031895	7035360	0.81	0.00074	Caper	FBgn0031883
chr2L	7031895	7035360	0.81	0.00074	milt	FBgn0262872
chr2L	7037413	7046906	2.51	0.0001	Caper	FBgn0031883
chr2L	7037413	7046906	2.51	0.0001	milt	FBgn0262872
chr2L	7047226	7052011	1.28	0.00824	milt	FBgn0262872
chr2L	7055146	7057953	1.56	0.0001	milt	FBgn0262872
chr2L	7055146	7057953	1.56	0.0001	Mnn1	FBgn0031885
chr2L	7055146	7057953	1.56	0.0001	CG31907	FBgn0051907
chr2L	7059150	7060563	0.31	0.00966	Mnn1	FBgn0031885
chr2L	7059150	7060563	0.31	0.00966	CG31907	FBgn0051907
chr2L	7062401	7066657	1.78	0.0001	Mnn1	FBgn0031885
chr2L	7062401	7066657	1.78	0.0001	CG31907	FBgn0051907
chr2L	7062401	7066657	1.78	0.0001	Nuf2	FBgn0031886
chr2L	7074336	7076816	0.98	0.0038	CG11289	FBgn0031887
chr2L	7074336	7076816	0.98	0.0038	Pvf2	FBgn0031888
chr2L	7074336	7076816	0.98	0.0038	CR44611	FBgn0265822
chr2L	7079261	7080697	1.25	0.0001	Pvf2	FBgn0031888
chr2L	7079261	7080697	1.25	0.0001	CR44611	FBgn0265822
chr2L	7081477	7082428	0.81	0.0001	Pvf2	FBgn0031888
chr2L	7081477	7082428	0.81	0.0001	CR44611	FBgn0265822
chr2L	7083351	7085417	1.51	0.00134	Pvf2	FBgn0031888
chr2L	7083351	7085417	1.51	0.00134	CR44611	FBgn0265822
chr2L	7086179	7087017	0.86	0.00966	Pvf2	FBgn0031888
chr2L	7088719	7089756	0.76	0.0038	Pvf2	FBgn0031888
chr2L	7088719	7089756	0.76	0.0038	CR46196	FBgn0267915
chr2L	7121641	7127000	1.8	0	Pvf3	FBgn0085407
chr2L	7136633	7139346	0.57	0.0038	Pvf3	FBgn0085407
chr2L	7136633	7139346	0.57	0.0038	CR44612	FBgn0265823
chr2L	7177521	7183808	2.26	0.0001	CR46210	FBgn0267929
chr2L	7177521	7183808	2.26	0.0001	CR44613	FBgn0265824
chr2L	7177521	7183808	2.26	0.0001	CG4495	FBgn0031893
chr2L	7187505	7190978	1.29	0.0001	CG4495	FBgn0031893
chr2L	7187505	7190978	1.29	0.0001	CG4496	FBgn0031894
chr2L	7187505	7190978	1.29	0.0001	CG4497	FBgn0031895
chr2L	7193048	7195651	2.4	0.00074	CG4497	FBgn0031895
chr2L	7193048	7195651	2.4	0.00074	CG4502	FBgn0031896
chr2L	7197942	7205994	0.63	0.0038	CG4502	FBgn0031896
chr2L	7197942	7205994	0.63	0.0038	CG13784	FBgn0031897
chr2L	7208205	7221270	2.42	0.00069	CG13784	FBgn0031897
chr2L	7208205	7221270	2.42	0.00069	ico	FBgn0263133
chr2L	7208205	7221270	2.42	0.00069	CR44989	FBgn0266324
chr2L	7222985	7224380	0.83	0.00326	ico	FBgn0263133
chr2L	7222985	7224380	0.83	0.00326	CR44989	FBgn0266324
chr2L	7222985	7224380	0.83	0.00326	Ndae1	FBgn0259111
chr2L	7222985	7224380	0.83	0.00326	CG43799	FBgn0264343
chr2L	7227312	7229231	1.54	0	Ndae1	FBgn0259111
chr2L	7227312	7229231	1.54	0	CG43799	FBgn0264343
chr2L	7231332	7231903	2.17	0.00785	Ndae1	FBgn0259111
chr2L	7231332	7231903	2.17	0.00785	CG43799	FBgn0264343
chr2L	7231332	7231903	2.17	0.00785	CG43800	FBgn0264344
chr2L	7232923	7234235	1.08	0.00773	Ndae1	FBgn0259111
chr2L	7232923	7234235	1.08	0.00773	CG43799	FBgn0264343
chr2L	7232923	7234235	1.08	0.00773	CG43800	FBgn0264344
chr2L	7237742	7249945	1.97	0	Ndae1	FBgn0259111
chr2L	7237742	7249945	1.97	0	CG43800	FBgn0264344
chr2L	7237742	7249945	1.97	0	CG13786	FBgn0031900
chr2L	7252884	7254899	1.51	0.00029	CG13786	FBgn0031900
chr2L	7252884	7254899	1.51	0.00029	Wnt4	FBgn0010453
chr2L	7255136	7256050	1.15	0.00077	Wnt4	FBgn0010453
chr2L	7255136	7256050	1.15	0.00077	CG31909	FBgn0051909
chr2L	7259518	7266501	0.5	0.0001	Wnt4	FBgn0010453
chr2L	7259518	7266501	0.5	0.0001	CG31909	FBgn0051909
chr2L	7269997	7274699	1.54	0.0001	Wnt4	FBgn0010453
chr2L	7276930	7278190	1.63	0.00824	Wnt4	FBgn0010453
chr2L	7301550	7302610	0.72	0.00255	wg	FBgn0004009
chr2L	7305672	7307104	0.9	0.00966	wg	FBgn0004009
chr2L	7307229	7308697	0.62	0.00966	wg	FBgn0004009
chr2L	7320367	7321002	0.9	0.0001	wg	FBgn0004009
chr2L	7324848	7325356	1.09	0.00326	CR45304	FBgn0266842
chr2L	7329118	7330945	0.31	0.00074	CR45304	FBgn0266842
chr2L	7331021	7333788	0.54	0.0038	CR45304	FBgn0266842
chr2L	7331021	7333788	0.54	0.0038	Wnt6	FBgn0031902
chr2L	7339343	7340835	1.13	3.00E-05	Wnt6	FBgn0031902
chr2L	7354509	7355364	1.3	0.00966	Wnt6	FBgn0031902
chr2L	7355832	7357233	0.75	0.00134	Wnt6	FBgn0031902
chr2L	7360117	7365278	1.31	0.00134	Wnt10	FBgn0031903
chr2L	7360117	7365278	1.31	0.00134	CR44063	FBgn0264872
chr2L	7375799	7376461	1.57	0.00079	Wnt10	FBgn0031903
chr2L	7375799	7376461	1.57	0.00079	ninaC	FBgn0002938
chr2L	7386166	7388976	1.26	0.0001	CG5149	FBgn0031904
chr2L	7386166	7388976	1.26	0.0001	gudu	FBgn0031905
chr2L	7409352	7410561	0.39	0.00966	CG5177	FBgn0031908
chr2L	7409352	7410561	0.39	0.00966	CG5181	FBgn0031909
chr2L	7409352	7410561	0.39	0.00966	CG15818	FBgn0031910
chr2L	7414188	7415943	1.55	0.00031	chm	FBgn0028387
chr2L	7416333	7421578	1.96	0.0001	chm	FBgn0028387
chr2L	7421826	7428917	3.75	0.0001	chm	FBgn0028387
chr2L	7421826	7428917	3.75	0.0001	muc	FBgn0283658
chr2L	7433320	7439899	1.73	0.0001	CG5958	FBgn0031913
chr2L	7433320	7439899	1.73	0.0001	CG5973	FBgn0031914
chr2L	7440011	7443698	0.77	0.0001	CG5973	FBgn0031914
chr2L	7440011	7443698	0.77	0.0001	santa-maria	FBgn0025697
chr2L	7447361	7449472	0.62	0.0038	CG5973	FBgn0031914
chr2L	7447361	7449472	0.62	0.0038	santa-maria	FBgn0025697
chr2L	7488440	7490348	1.45	0.00998	Ziz	FBgn0260486
chr2L	7491866	7497004	1.95	0.0001	Ziz	FBgn0260486
chr2L	7491866	7497004	1.95	0.0001	Obp28a	FBgn0011283
chr2L	7501800	7508800	2.46	0.0001	RapGAP1	FBgn0264895
chr2L	7509796	7513843	2.15	0.0001	RapGAP1	FBgn0264895
chr2L	7515087	7535259	2.24	0.00255	RapGAP1	FBgn0264895
chr2L	7515087	7535259	2.24	0.00255	CR44082	FBgn0264891
chr2L	7540382	7546758	1.93	0.0001	RapGAP1	FBgn0264895
chr2L	7571131	7576760	1.66	0.0001	RapGAP1	FBgn0264895
chr2L	7571131	7576760	1.66	0.0001	CR46063	FBgn0267732
chr2L	7600821	7602374	0.87	0.00074	CR45370	FBgn0266910
chr2L	7607230	7608245	0.93	0.00773	Cyp4d21	FBgn0031925
chr2L	7607230	7608245	0.93	0.00773	CG6739	FBgn0031926
chr2L	7610004	7610159	0.27	0.0001	CG6739	FBgn0031926
chr2L	7610712	7611155	0.35	0.0001	CG6739	FBgn0031926
chr2L	7617083	7621101	0.63	0.0001	CG6739	FBgn0031926
chr2L	7622513	7634849	1.39	0.00773	CR44799	FBgn0266034
chr2L	7634878	7636121	1.59	0.00824	CR44799	FBgn0266034
chr2L	7636418	7640512	3.21	0.0001	CR44799	FBgn0266034
chr2L	7636418	7640512	3.21	0.0001	Slob	FBgn0264087
chr2L	7665039	7669204	0.5	0.00134	Slob	FBgn0264087
chr2L	7676549	7681116	2.78	0	Slob	FBgn0264087
chr2L	7676549	7681116	2.78	0	Myo28B1	FBgn0040299
chr2L	7676549	7681116	2.78	0	CR44148	FBgn0264997
chr2L	7684017	7686407	2.05	0.00134	Myo28B1	FBgn0040299
chr2L	7684017	7686407	2.05	0.00134	CR44148	FBgn0264997
chr2L	7692072	7693905	2.58	0.0001	CG7025	FBgn0031930
chr2L	7692072	7693905	2.58	0.0001	CG43235	FBgn0262880
chr2L	7692072	7693905	2.58	0.0001	Tep2	FBgn0041182
chr2L	7696159	7698195	0.4	0.00966	CG43235	FBgn0262880
chr2L	7696159	7698195	0.4	0.00966	Tep2	FBgn0041182
chr2L	7701557	7703419	1.92	0.0001	Tep2	FBgn0041182
chr2L	7701557	7703419	1.92	0.0001	Tep3	FBgn0041181
chr2L	7701557	7703419	1.92	0.0001	CR44990	FBgn0266325
chr2L	7710955	7713759	0.7	0.00069	Ntl	FBgn0267326
chr2L	7710955	7713759	0.7	0.00069	tRNA:Tyr-GTA-3-1	FBgn0012018
chr2L	7710955	7713759	0.7	0.00069	CG33296	FBgn0053296
chr2L	7726463	7727728	0.71	0.00773	CG13795	FBgn0031937
chr2L	7726463	7727728	0.71	0.00773	CG13796	FBgn0031939
chr2L	7746004	7747023	0.53	0.00966	CG7214	FBgn0031940
chr2L	7746004	7747023	0.53	0.00966	ATPsynGL	FBgn0031941
chr2L	7785943	7787311	0.67	0.00134	CG7154	FBgn0031947
chr2L	7785943	7787311	0.67	0.00134	CG7149	FBgn0031948
chr2L	7788790	7791753	2.96	0.0001	CG7149	FBgn0031948
chr2L	7788790	7791753	2.96	0.0001	LKRSDH	FBgn0025687
chr2L	7794300	7801087	3.33	0.0001	LKRSDH	FBgn0025687
chr2L	7794300	7801087	3.33	0.0001	r2d2	FBgn0031951
chr2L	7807021	7814683	3.62	0.0001	r2d2	FBgn0031951
chr2L	7807021	7814683	3.62	0.0001	cdc14	FBgn0031952
chr2L	7807021	7814683	3.62	0.0001	LanB1	FBgn0261800
chr2L	7820462	7822236	2.83	0.00031	LanB1	FBgn0261800
chr2L	7820462	7822236	2.83	0.00031	CR45008	FBgn0266360
chr2L	7820462	7822236	2.83	0.00031	CG7115	FBgn0027515
chr2L	7823245	7824075	0.75	0.00773	CR45008	FBgn0266360
chr2L	7823245	7824075	0.75	0.00773	CG7115	FBgn0027515
chr2L	7825809	7830846	1.85	0.0001	Rack1	FBgn0020618
chr2L	7825809	7830846	1.85	0.0001	mts	FBgn0004177
chr2L	7830892	7837937	0.78	0.0001	mts	FBgn0004177
chr2L	7830892	7837937	0.78	0.0001	CR43100	FBgn0262546
chr2L	7860613	7861838	1.44	0.00452	lectin-28C	FBgn0040099
chr2L	7860613	7861838	1.44	0.00452	TwdlE	FBgn0031957
chr2L	7867336	7869828	1.86	0.00452	Proc	FBgn0045038
chr2L	7876770	7877892	0.45	0.00966	spz3	FBgn0031959
chr2L	7887005	7888021	0.71	0.0038	CG7102	FBgn0031961
chr2L	7887005	7888021	0.71	0.0038	SmE	FBgn0261790
chr2L	7887005	7888021	0.71	0.0038	CG34132	FBgn0083968
chr2L	7887005	7888021	0.71	0.0038	Spn28Da	FBgn0051902
chr2L	7889686	7890839	1.22	0.0038	Spn28Db	FBgn0053121
chr2L	7889686	7890839	1.22	0.0038	Snoo	FBgn0085450
chr2L	7900830	7903866	0.73	0.0038	Snoo	FBgn0085450
chr2L	7908891	7909774	2.36	0.00785	Snoo	FBgn0085450
chr2L	7922148	7922743	0.57	0.0001	Snoo	FBgn0085450
chr2L	7939647	7943615	1.66	0.00069	Snoo	FBgn0085450
chr2L	7951601	7955419	2.6	0.0001	Snoo	FBgn0085450
chr2L	7960457	7963500	0.91	0.00773	Snoo	FBgn0085450
chr2L	7970488	7971973	1.45	0.0001	Snoo	FBgn0085450
chr2L	7972171	7975268	1.98	0.0001	Snoo	FBgn0085450
chr2L	7989739	7995161	1.96	0.0001	pes	FBgn0031969
chr2L	7989739	7995161	1.96	0.0001	CG7227	FBgn0031970
chr2L	7989739	7995161	1.96	0.0001	CR44996	FBgn0266331
chr2L	7998365	8004708	1.09	0.00773	CG7227	FBgn0031970
chr2L	7998365	8004708	1.09	0.00773	Sirup	FBgn0031971
chr2L	7998365	8004708	1.09	0.00773	Spn28Dc	FBgn0031973
chr2L	8008079	8013472	3.42	0.0001	Spn28Dc	FBgn0031973
chr2L	8008079	8013472	3.42	0.0001	CG12560	FBgn0031974
chr2L	8008079	8013472	3.42	0.0001	Tg	FBgn0031975
chr2L	8028399	8032194	1.98	0.0001	CG7367	FBgn0031976
chr2L	8028399	8032194	1.98	0.0001	baf	FBgn0031977
chr2L	8028399	8032194	1.98	0.0001	Cka	FBgn0044323
chr2L	8038260	8043341	1.36	0.0001	CG7367	FBgn0031976
chr2L	8038260	8043341	1.36	0.0001	Cka	FBgn0044323
chr2L	8038260	8043341	1.36	0.0001	RpL36A	FBgn0031980
chr2L	8038260	8043341	1.36	0.0001	CG7466	FBgn0031981
chr2L	8072002	8073487	0.72	0.0038	MED20	FBgn0013531
chr2L	8072002	8073487	0.72	0.0038	Trf	FBgn0010287
chr2L	8082828	8098971	2.69	0.00785	Mcr	FBgn0267488
chr2L	8082828	8098971	2.69	0.00785	CR45257	FBgn0266795
chr2L	8082828	8098971	2.69	0.00785	Bsg	FBgn0261822
chr2L	8103641	8109819	1.52	0	Bsg	FBgn0261822
chr2L	8109909	8111925	1.44	0.0015	Bsg	FBgn0261822
chr2L	8114267	8117576	0.48	0.0038	Bsg	FBgn0261822
chr2L	8114267	8117576	0.48	0.0038	mon2	FBgn0031985
chr2L	8121812	8123311	2.05	4.00E-05	mon2	FBgn0031985
chr2L	8126551	8134583	3.12	0.0001	CG8673	FBgn0031986
chr2L	8126551	8134583	3.12	0.0001	CG12375	FBgn0031987
chr2L	8126551	8134583	3.12	0.0001	PAPLA1	FBgn0031990
chr2L	8140842	8143749	1.31	8.00E-05	PAPLA1	FBgn0031990
chr2L	8140842	8143749	1.31	8.00E-05	mir-4984	FBgn0263561
chr2L	8140842	8143749	1.31	8.00E-05	CG42762	FBgn0261830
chr2L	8143829	8145757	0.36	0.0038	PAPLA1	FBgn0031990
chr2L	8143829	8145757	0.36	0.0038	mir-4984	FBgn0263561
chr2L	8143829	8145757	0.36	0.0038	CG42762	FBgn0261830
chr2L	8143829	8145757	0.36	0.0038	CG42763	FBgn0261831
chr2L	8143829	8145757	0.36	0.0038	CG43394	FBgn0263256
chr2L	8147741	8149812	0.98	0.0001	PAPLA1	FBgn0031990
chr2L	8147741	8149812	0.98	0.0001	CG43394	FBgn0263256
chr2L	8147741	8149812	0.98	0.0001	CG31606	FBgn0051606
chr2L	8150348	8152618	0.9	0.00255	PAPLA1	FBgn0031990
chr2L	8150348	8152618	0.9	0.00255	CG43394	FBgn0263256
chr2L	8150348	8152618	0.9	0.00255	CG31606	FBgn0051606
chr2L	8154120	8155025	0.33	0.00966	PAPLA1	FBgn0031990
chr2L	8154120	8155025	0.33	0.00966	CG43394	FBgn0263256
chr2L	8154120	8155025	0.33	0.00966	Rbsn-5	FBgn0261064
chr2L	8155399	8160767	2.22	0.0001	PAPLA1	FBgn0031990
chr2L	8155399	8160767	2.22	0.0001	CG43394	FBgn0263256
chr2L	8155399	8160767	2.22	0.0001	Rbsn-5	FBgn0261064
chr2L	8161497	8165041	2.07	0.0001	Rbsn-5	FBgn0261064
chr2L	8161497	8165041	2.07	0.0001	Piezo	FBgn0264953
chr2L	8169973	8173373	1.87	0.00016	Piezo	FBgn0264953
chr2L	8193215	8194369	0.34	0.00966	CG8475	FBgn0031995
chr2L	8196312	8199675	1.93	0	CG8475	FBgn0031995
chr2L	8196312	8199675	1.93	0	PGAP5	FBgn0031997
chr2L	8196312	8199675	1.93	0	SLC5A11	FBgn0031998
chr2L	8200378	8201700	1.24	0.00134	PGAP5	FBgn0031997
chr2L	8200378	8201700	1.24	0.00134	SLC5A11	FBgn0031998
chr2L	8201786	8203569	0.43	0.0038	PGAP5	FBgn0031997
chr2L	8201786	8203569	0.43	0.0038	SLC5A11	FBgn0031998
chr2L	8203671	8206665	1.88	0.0038	PGAP5	FBgn0031997
chr2L	8203671	8206665	1.88	0.0038	SLC5A11	FBgn0031998
chr2L	8203671	8206665	1.88	0.0038	CG8419	FBgn0031999
chr2L	8210586	8211611	1.11	0.0015	CG8419	FBgn0031999
chr2L	8210586	8211611	1.11	0.0015	Su(var)205	FBgn0003607
chr2L	8210586	8211611	1.11	0.0015	Ssb-c31a	FBgn0015299
chr2L	8211823	8215620	2.12	0.0001	Ssb-c31a	FBgn0015299
chr2L	8211823	8215620	2.12	0.0001	CG8353	FBgn0032002
chr2L	8211823	8215620	2.12	0.0001	CG8349	FBgn0032003
chr2L	8232523	8241213	1.31	0.00773	Pvr	FBgn0032006
chr2L	8232523	8241213	1.31	0.00773	Spn28F	FBgn0028987
chr2L	8242024	8242530	0.53	0.00773	Spn28F	FBgn0028987
chr2L	8242024	8242530	0.53	0.00773	CR43262	FBgn0262943
chr2L	8242024	8242530	0.53	0.00773	CG14277	FBgn0032008
chr2L	8264931	8266370	1.12	0.00326	Btk29A	FBgn0003502
chr2L	8275036	8281375	2.53	0.0001	Btk29A	FBgn0003502
chr2L	8284737	8295581	1.26	0.0001	Btk29A	FBgn0003502
chr2L	8284737	8295581	1.26	0.0001	CR43752	FBgn0264083
chr2L	8296076	8304001	1.92	0.0001	Btk29A	FBgn0003502
chr2L	8296076	8304001	1.92	0.0001	CR43752	FBgn0264083
chr2L	8296076	8304001	1.92	0.0001	Scgalpha	FBgn0032013
chr2L	8305890	8312544	2.34	1.00E-05	CG7840	FBgn0032014
chr2L	8305890	8312544	2.34	1.00E-05	CG7806	FBgn0032018
chr2L	8305890	8312544	2.34	1.00E-05	mtsh	FBgn0262598
chr2L	8316664	8317662	0.53	0.00966	CG7806	FBgn0032018
chr2L	8316664	8317662	0.53	0.00966	mtsh	FBgn0262598
chr2L	8319678	8325341	0.63	0.00134	CG7806	FBgn0032018
chr2L	8319678	8325341	0.63	0.00134	mtsh	FBgn0262598
chr2L	8319678	8325341	0.63	0.00134	CG7787	FBgn0032020
chr2L	8319678	8325341	0.63	0.00134	CG7781	FBgn0032021
chr2L	8345463	8348605	1.42	0.0001	CR45371	FBgn0266911
chr2L	8345463	8348605	1.42	0.0001	CG7778	FBgn0032025
chr2L	8359811	8367455	1.34	0.0001	CG7627	FBgn0032026
chr2L	8359811	8367455	1.34	0.0001	Pp2A-29B	FBgn0260439
chr2L	8369550	8372997	2.93	0	Pp2A-29B	FBgn0260439
chr2L	8369550	8372997	2.93	0	CR45341	FBgn0266880
chr2L	8369550	8372997	2.93	0	CG17292	FBgn0032029
chr2L	8376304	8378618	0.93	0.00134	Wdr82	FBgn0032030
chr2L	8376304	8378618	0.93	0.00134	CG13390	FBgn0032031
chr2L	8376304	8378618	0.93	0.00134	AlaRS	FBgn0027094
chr2L	8381194	8385938	3.76	0.0001	AlaRS	FBgn0027094
chr2L	8381194	8385938	3.76	0.0001	CG13384	FBgn0032036
chr2L	8400519	8402001	2.11	6.00E-05	CG31898	FBgn0051898
chr2L	8400519	8402001	2.11	6.00E-05	fy	FBgn0001084
chr2L	8402430	8404625	1.79	0.0001	CG31898	FBgn0051898
chr2L	8402430	8404625	1.79	0.0001	fy	FBgn0001084
chr2L	8402430	8404625	1.79	0.0001	CR44991	FBgn0266326
chr2L	8402430	8404625	1.79	0.0001	emb	FBgn0020497
chr2L	8406721	8408644	0.91	0.00255	CR44991	FBgn0266326
chr2L	8406721	8408644	0.91	0.00255	emb	FBgn0020497
chr2L	8411343	8413105	0.88	0.0038	CG13397	FBgn0014417
chr2L	8411343	8413105	0.88	0.0038	CG13398	FBgn0032042
chr2L	8413953	8427195	2.76	0.00031	CG13398	FBgn0032042
chr2L	8413953	8427195	2.76	0.00031	Akap200	FBgn0027932
chr2L	8413953	8427195	2.76	0.00031	grk	FBgn0001137
chr2L	8429429	8432286	0.91	3.00E-05	Akap200	FBgn0027932
chr2L	8429429	8432286	0.91	3.00E-05	grk	FBgn0001137
chr2L	8432547	8434680	1.76	0.00077	Akap200	FBgn0027932
chr2L	8432547	8434680	1.76	0.00077	grk	FBgn0001137
chr2L	8432547	8434680	1.76	0.00077	D12	FBgn0027490
chr2L	8437119	8438815	1.57	0.0001	D12	FBgn0027490
chr2L	8437119	8438815	1.57	0.0001	mus201	FBgn0002887
chr2L	8461339	8464969	2.03	0.0001	fu12	FBgn0026718
chr2L	8461339	8464969	2.03	0.0001	fu2	FBgn0029173
chr2L	8468263	8469948	1.38	0.00069	d	FBgn0262029
chr2L	8477280	8482541	1.68	0.0015	d	FBgn0262029
chr2L	8477280	8482541	1.68	0.0015	CheA29a	FBgn0053194
chr2L	8477280	8482541	1.68	0.0015	CG43796	FBgn0264340
chr2L	8489089	8489381	1.07	0.00255	CG13088	FBgn0032047
chr2L	8514458	8516521	1.44	2.00E-05	CG13097	FBgn0032051
chr2L	8514458	8516521	1.44	2.00E-05	PIG-U	FBgn0032052
chr2L	8516580	8517821	2.35	0.00079	PIG-U	FBgn0032052
chr2L	8516580	8517821	2.35	0.00079	CG13090	FBgn0032054
chr2L	8525226	8526417	0.49	0.0038	Acer	FBgn0016122
chr2L	8525226	8526417	0.49	0.0038	lmgB	FBgn0085470
chr2L	8528674	8537086	3.39	0.0001	lmgA	FBgn0250903
chr2L	8528674	8537086	3.39	0.0001	CG17834	FBgn0028394
chr2L	8537440	8540631	1.98	0.00214	CG17834	FBgn0028394
chr2L	8554226	8557793	2.23	0.00027	Sema-1a	FBgn0011259
chr2L	8570044	8572323	0.58	0.0038	Sema-1a	FBgn0011259
chr2L	8570044	8572323	0.58	0.0038	tRNA:Phe-GAA-1-3	FBgn0051895
chr2L	8575694	8578817	1.1	0.00255	Sema-1a	FBgn0011259
chr2L	8575694	8578817	1.1	0.00255	tRNA:Phe-GAA-1-3	FBgn0051895
chr2L	8580375	8591104	1.38	0.00773	Sema-1a	FBgn0011259
chr2L	8580375	8591104	1.38	0.00773	CR43855	FBgn0264437
chr2L	8602087	8609461	1.13	8.00E-05	Sema-1a	FBgn0011259
chr2L	8609967	8613813	1.95	0.0001	Sema-1a	FBgn0011259
chr2L	8614386	8619575	0.85	0.0001	Sema-1a	FBgn0011259
chr2L	8614386	8619575	0.85	0.0001	tRNA:Asp-GTC-1-6	FBgn0051602
chr2L	8620810	8623837	0.28	0.0001	Sema-1a	FBgn0011259
chr2L	8620810	8623837	0.28	0.0001	tRNA:Asp-GTC-1-6	FBgn0051602
chr2L	8624855	8630232	1	0.0038	Sema-1a	FBgn0011259
chr2L	8624855	8630232	1	0.0038	tRNA:Asp-GTC-1-6	FBgn0051602
chr2L	8670709	8673409	0.38	0.00134	Sema-1a	FBgn0011259
chr2L	8670709	8673409	0.38	0.00134	Glt	FBgn0001114
chr2L	8683228	8686874	2.37	0.0001	CG9289	FBgn0032058
chr2L	8683228	8686874	2.37	0.0001	tRNA:Asp-GTC-1-8	FBgn0051890
chr2L	8683228	8686874	2.37	0.0001	Trs23	FBgn0260861
chr2L	8689909	8705767	2.57	0.0001	Hnf4	FBgn0004914
chr2L	8689909	8705767	2.57	0.0001	CR44992	FBgn0266327
chr2L	8689909	8705767	2.57	0.0001	CG9314	FBgn0032061
chr2L	8706572	8710321	2.25	0.0001	Hnf4	FBgn0004914
chr2L	8706572	8710321	2.25	0.0001	CR44992	FBgn0266327
chr2L	8706572	8710321	2.25	0.0001	CG9314	FBgn0032061
chr2L	8706572	8710321	2.25	0.0001	raw	FBgn0003209
chr2L	8714635	8720106	3.08	0.00079	raw	FBgn0003209
chr2L	8721484	8723183	0.98	0.0001	raw	FBgn0003209
chr2L	8731086	8741257	1.95	4.00E-05	raw	FBgn0003209
chr2L	8748816	8752393	1.43	0.00077	CG45307	FBgn0266845
chr2L	8748816	8752393	1.43	0.00077	CG12438	FBgn0032065
chr2L	8758288	8763071	0.48	0.00134	LManIII	FBgn0032066
chr2L	8787086	8791400	0.57	0.00134	CG42710	FBgn0261627
chr2L	8816832	8827023	2.15	0.0001	SoxN	FBgn0029123
chr2L	8828114	8832710	3.43	0	SoxN	FBgn0029123
chr2L	8833995	8838098	2.05	0.0001	SoxN	FBgn0029123
chr2L	8839730	8848252	1.86	4.00E-05	CR45365	FBgn0266905
chr2L	8848895	8855850	1.08	0.0001	CR45365	FBgn0266905
chr2L	8855996	8856201	1.06	0.0015	CR45365	FBgn0266905
chr2L	8857865	8859440	0.54	0.00966	CR45260	FBgn0266798
chr2L	8867468	8872309	2.28	0.0001	CR45260	FBgn0266798
chr2L	8867468	8872309	2.28	0.0001	CG32986	FBgn0052986
chr2L	8867468	8872309	2.28	0.0001	CG9483	FBgn0032072
chr2L	8867468	8872309	2.28	0.0001	CR44414	FBgn0265587
chr2L	8883329	8885438	0.94	0.00074	CR44415	FBgn0265588
chr2L	8887723	8890813	0.73	0.0001	CR44415	FBgn0265588
chr2L	8887723	8890813	0.73	0.0001	CG42713	FBgn0261630
chr2L	8891522	8894921	0.52	0.0001	CG42713	FBgn0261630
chr2L	8897759	8900399	2.73	3.00E-05	CG34398	FBgn0085427
chr2L	8900534	8904401	1.33	0.00134	CG34398	FBgn0085427
chr2L	8907196	8913799	1.14	0.0001	CG34398	FBgn0085427
chr2L	8924145	8925565	0.75	0.00134	CG34398	FBgn0085427
chr2L	8934959	8935268	0.5	0.0001	Tsp29Fa	FBgn0032074
chr2L	8934959	8935268	0.5	0.0001	CR46071	FBgn0267740
chr2L	8935554	8938947	2.92	0.0001	Tsp29Fa	FBgn0032074
chr2L	8935554	8938947	2.92	0.0001	CR46071	FBgn0267740
chr2L	8935554	8938947	2.92	0.0001	Tsp29Fb	FBgn0032075
chr2L	8935554	8938947	2.92	0.0001	CG9510	FBgn0032076
chr2L	8941714	8943957	0.83	0.00027	Tsp29Fb	FBgn0032075
chr2L	8941714	8943957	0.83	0.00027	CG9510	FBgn0032076
chr2L	8941714	8943957	0.83	0.00027	C1GalTA	FBgn0032078
chr2L	8945105	8953629	2.06	0.0001	C1GalTA	FBgn0032078
chr2L	8945105	8953629	2.06	0.0001	CG31886	FBgn0032079
chr2L	8967787	8968591	1.05	0.00773	CG18088	FBgn0032082
chr2L	8973939	8975067	1.8	0.00824	CG18088	FBgn0032082
chr2L	8973939	8975067	1.8	0.00824	CG9541	FBgn0032083
chr2L	8977388	8991849	2.05	0.0001	CG13101	FBgn0032084
chr2L	8977388	8991849	2.05	0.0001	CG9555	FBgn0032085
chr2L	8996617	8997791	1.64	6.00E-05	alien	FBgn0013746
chr2L	8996617	8997791	1.64	6.00E-05	CG17906	FBgn0032086
chr2L	8996617	8997791	1.64	6.00E-05	CG18661	FBgn0040964
chr2L	9098049	9103741	0.58	0.00134	CG31609	FBgn0051609
chr2L	9098049	9103741	0.58	0.00134	CR44482	FBgn0265675
chr2L	9113502	9119706	0.84	0.0038	Or30a	FBgn0032096
chr2L	9113502	9119706	0.84	0.0038	CR44617	FBgn0265828
chr2L	9121939	9127521	1.25	0.0038	CR44616	FBgn0265827
chr2L	9121939	9127521	1.25	0.0038	CG32982	FBgn0052982
chr2L	9137102	9139927	0.37	0.0001	CG32982	FBgn0052982
chr2L	9140034	9141032	0.27	0.00966	CG32982	FBgn0052982
chr2L	9143376	9147011	0.68	0.0038	CG32982	FBgn0052982
chr2L	9148320	9152053	0.74	0.0038	CG32982	FBgn0052982
chr2L	9163401	9174212	1.62	0.0001	CG32982	FBgn0052982
chr2L	9163401	9174212	1.62	0.0001	tai	FBgn0041092
chr2L	9174241	9191947	3.45	0.0001	tai	FBgn0041092
chr2L	9196473	9202512	1.68	0.00027	tai	FBgn0041092
chr2L	9204075	9206544	3.02	1.00E-05	tai	FBgn0041092
chr2L	9211878	9219574	1.12	0.00074	tai	FBgn0041092
chr2L	9222783	9225210	1.68	0.00452	tai	FBgn0041092
chr2L	9225282	9232518	3.48	0.0001	tai	FBgn0041092
chr2L	9225282	9232518	3.48	0.0001	tRNA:Thr-AGT-1-1	FBgn0051885
chr2L	9234549	9239132	1.85	0.0001	tai	FBgn0041092
chr2L	9234549	9239132	1.85	0.0001	tRNA:Thr-AGT-1-1	FBgn0051885
chr2L	9244648	9245354	1.57	0.00029	tai	FBgn0041092
chr2L	9244648	9245354	1.57	0.00029	aust	FBgn0032104
chr2L	9271292	9273128	3.18	0.00034	Ggamma30A	FBgn0267252
chr2L	9278243	9281086	0.6	0.0038	Ggamma30A	FBgn0267252
chr2L	9286702	9289307	0.71	0.00966	Ggamma30A	FBgn0267252
chr2L	9291099	9292411	0.52	0.0038	Ggamma30A	FBgn0267252
chr2L	9332140	9333119	0.64	0.00966	Cks30A	FBgn0010314
chr2L	9332140	9333119	0.64	0.00966	Eaat1	FBgn0026439
chr2L	9336027	9338766	1.65	0.0001	Eaat1	FBgn0026439
chr2L	9347825	9350199	0.44	0.0038	CR44802	FBgn0266037
chr2L	9347825	9350199	0.44	0.0038	CG43350	FBgn0263082
chr2L	9347825	9350199	0.44	0.0038	CG13110	FBgn0032111
chr2L	9369204	9370798	0.75	0.00326	CG34181	FBgn0085210
chr2L	9369204	9370798	0.75	0.00326	Shawl	FBgn0085395
chr2L	9369204	9370798	0.75	0.00326	CR43865	FBgn0264447
chr2L	9382931	9390298	1.8	0.0001	Shawl	FBgn0085395
chr2L	9382931	9390298	1.8	0.0001	Aldh	FBgn0012036
chr2L	9416152	9418454	1.13	6.00E-05	Shawl	FBgn0085395
chr2L	9416152	9418454	1.13	6.00E-05	Mco1	FBgn0032116
chr2L	9418774	9419003	0.48	0.0001	Mco1	FBgn0032116
chr2L	9426178	9427199	0.78	0.00966	Mco1	FBgn0032116
chr2L	9426178	9427199	0.78	0.00966	Fbp2	FBgn0000640
chr2L	9426178	9427199	0.78	0.00966	CG42847	FBgn0262036
chr2L	9427670	9430034	0.32	0.00966	Fbp2	FBgn0000640
chr2L	9427670	9430034	0.32	0.00966	CG42847	FBgn0262036
chr2L	9427670	9430034	0.32	0.00966	FucTB	FBgn0032117
chr2L	9436649	9439475	4.01	0.00255	CG3769	FBgn0032119
chr2L	9436649	9439475	4.01	0.00255	numb	FBgn0002973
chr2L	9436649	9439475	4.01	0.00255	CG33723	FBgn0053723
chr2L	9441353	9442572	0.29	0.0001	numb	FBgn0002973
chr2L	9441353	9442572	0.29	0.0001	CG33723	FBgn0053723
chr2L	9443137	9460596	3.09	0.0001	numb	FBgn0002973
chr2L	9443137	9460596	3.09	0.0001	CG33723	FBgn0053723
chr2L	9490638	9492649	0.92	0.0001	Gdi	FBgn0004868
chr2L	9493170	9500427	3.07	0	Gdi	FBgn0004868
chr2L	9493170	9500427	3.07	0	CG33298	FBgn0032120
chr2L	9504741	9511563	2.75	0.0001	CG33298	FBgn0032120
chr2L	9512276	9513857	1.43	0.0038	CG33298	FBgn0032120
chr2L	9520776	9533531	2.95	0.0001	CG33298	FBgn0032120
chr2L	9520776	9533531	2.95	0.0001	Oatp30B	FBgn0032123
chr2L	9520776	9533531	2.95	0.0001	CG31883	FBgn0032122
chr2L	9539000	9539895	1.27	0.00824	Oatp30B	FBgn0032123
chr2L	9539000	9539895	1.27	0.00824	CG17855	FBgn0032124
chr2L	9540471	9541094	0.51	0.00773	Oatp30B	FBgn0032123
chr2L	9540471	9541094	0.51	0.00773	CG17855	FBgn0032124
chr2L	9556295	9560238	1.18	0.00966	jp	FBgn0032129
chr2L	9560561	9562437	1.3	0.0038	jp	FBgn0032129
chr2L	9564743	9572026	2.29	0.0001	jp	FBgn0032129
chr2L	9564743	9572026	2.29	0.0001	CG3838	FBgn0032130
chr2L	9572850	9573768	0.51	0.0038	CG3838	FBgn0032130
chr2L	9572850	9573768	0.51	0.0038	Mtpalpha	FBgn0028479
chr2L	9576001	9579237	1.96	0.00069	CG3838	FBgn0032130
chr2L	9576001	9579237	1.96	0.00069	Mtpalpha	FBgn0028479
chr2L	9576001	9579237	1.96	0.00069	CG31709	FBgn0051709
chr2L	9582647	9583792	1.27	0.0015	gcm	FBgn0014179
chr2L	9582647	9583792	1.27	0.0015	CR43621	FBgn0263612
chr2L	9584430	9589748	1.7	0.0001	CR43621	FBgn0263612
chr2L	9584430	9589748	1.7	0.0001	CG3841	FBgn0032131
chr2L	9592848	9593553	0.78	0.00074	CG3841	FBgn0032131
chr2L	9595400	9596882	1.32	0.0001	CG4382	FBgn0032132
chr2L	9601001	9601494	0.84	0.00326	CG4382	FBgn0032132
chr2L	9612391	9615306	4.15	0	gcm2	FBgn0019809
chr2L	9612391	9615306	4.15	0	Trx-2	FBgn0040070
chr2L	9615716	9619918	1.84	0.00156	Trx-2	FBgn0040070
chr2L	9615716	9619918	1.84	0.00156	GlcAT-S	FBgn0032135
chr2L	9669204	9671480	1.28	0.00824	CR46208	FBgn0267927
chr2L	9669204	9671480	1.28	0.00824	CR44150	FBgn0264999
chr2L	9674906	9696548	2.6	0.0001	CR44150	FBgn0264999
chr2L	9674906	9696548	2.6	0.0001	Pka-C1	FBgn0000273
chr2L	9697630	9700057	4.93	0	Pka-C1	FBgn0000273
chr2L	9697630	9700057	4.93	0	hoip	FBgn0015393
chr2L	9701942	9709004	3.57	0.0001	pelo	FBgn0011207
chr2L	9701942	9709004	3.57	0.0001	CG31710	FBgn0051710
chr2L	9701942	9709004	3.57	0.0001	CG4364	FBgn0032138
chr2L	9710868	9712828	2.18	0.00966	CG4364	FBgn0032138
chr2L	9710868	9712828	2.18	0.00966	Nckx30C	FBgn0028704
chr2L	9713629	9715085	0.24	0.0001	Nckx30C	FBgn0028704
chr2L	9721979	9722825	0.68	0.00255	Nckx30C	FBgn0028704
chr2L	9728799	9729529	0.6	0.00966	Nckx30C	FBgn0028704
chr2L	9728799	9729529	0.6	0.00966	CG13116	FBgn0032139
chr2L	9730758	9732044	1.41	0.00773	Nckx30C	FBgn0028704
chr2L	9730758	9732044	1.41	0.00773	CG13116	FBgn0032139
chr2L	9738864	9742207	0.68	0.00966	Nckx30C	FBgn0028704
chr2L	9738864	9742207	0.68	0.00966	CG13117	FBgn0032140
chr2L	9762165	9763674	1.2	0.00255	zf30C	FBgn0270924
chr2L	9762165	9763674	1.2	0.00255	und	FBgn0283478
chr2L	9774627	9780801	2.61	0.0001	IP3K1	FBgn0032147
chr2L	9781443	9786765	3.01	0.0001	IP3K1	FBgn0032147
chr2L	9788399	9792165	1.02	0.0001	IP3K1	FBgn0032147
chr2L	9788399	9792165	1.02	0.0001	CG13123	FBgn0032150
chr2L	9792790	9795763	0.46	0.00074	CG13123	FBgn0032150
chr2L	9792790	9795763	0.46	0.00074	nAChRalpha6	FBgn0032151
chr2L	9863166	9866131	0.57	0.0038	nAChRalpha6	FBgn0032151
chr2L	9885882	9891955	1.89	0.0001	nAChRalpha6	FBgn0032151
chr2L	9885882	9891955	1.89	0.0001	CR44701	FBgn0265912
chr2L	9885882	9891955	1.89	0.0001	CG4537	FBgn0032153
chr2L	9885882	9891955	1.89	0.0001	mtDNA-helicase	FBgn0032154
chr2L	9891999	9903483	1.92	0.00824	CG4537	FBgn0032153
chr2L	9891999	9903483	1.92	0.00824	mtDNA-helicase	FBgn0032154
chr2L	9891999	9903483	1.92	0.00824	CG13124	FBgn0032156
chr2L	9904636	9909172	3.25	0.0001	CG13124	FBgn0032156
chr2L	9904636	9909172	3.25	0.0001	Etl1	FBgn0032157
chr2L	9914328	9915970	1.88	0.0001	Srp54	FBgn0024285
chr2L	9914328	9915970	1.88	0.0001	yip2	FBgn0040064
chr2L	9916478	9921722	2.09	0.0001	yip2	FBgn0040064
chr2L	9916478	9921722	2.09	0.0001	CG4592	FBgn0032162
chr2L	9933180	9939243	1.76	8.00E-05	Cpr30F	FBgn0051876
chr2L	9933180	9939243	1.76	8.00E-05	CG31712	FBgn0051712
chr2L	9933180	9939243	1.76	8.00E-05	CG4619	FBgn0032166
chr2L	9941016	9941479	1.04	0.00773	CG4619	FBgn0032166
chr2L	9943051	9944244	1.34	0.0001	CG4619	FBgn0032166
chr2L	9943051	9944244	1.34	0.0001	CG5853	FBgn0032167
chr2L	9945447	9949482	2.64	0.0001	CG4619	FBgn0032166
chr2L	9945447	9949482	2.64	0.0001	CG5853	FBgn0032167
chr2L	9945447	9949482	2.64	0.0001	CR45949	FBgn0267611
chr2L	9945447	9949482	2.64	0.0001	mir-87	FBgn0262428
chr2L	9953743	9955272	0.71	0.00077	CG13126	FBgn0032168
chr2L	9953743	9955272	0.71	0.00077	CG4709	FBgn0032169
chr2L	9953743	9955272	0.71	0.00077	CG5846	FBgn0032171
chr2L	9953743	9955272	0.71	0.00077	CG4658	FBgn0032170
chr2L	9956761	9961022	1.42	4.00E-05	CG4709	FBgn0032169
chr2L	9956761	9961022	1.42	4.00E-05	CG5846	FBgn0032171
chr2L	9956761	9961022	1.42	4.00E-05	CG4658	FBgn0032170
chr2L	9956761	9961022	1.42	4.00E-05	CG5850	FBgn0032172
chr2L	9956761	9961022	1.42	4.00E-05	CR44872	FBgn0266166
chr2L	9956761	9961022	1.42	4.00E-05	CR43683	FBgn0263766
chr2L	9963008	9964791	1.06	0.00077	CG5850	FBgn0032172
chr2L	9963008	9964791	1.06	0.00077	CR44872	FBgn0266166
chr2L	9963008	9964791	1.06	0.00077	CR43683	FBgn0263766
chr2L	9963008	9964791	1.06	0.00077	Dref	FBgn0015664
chr2L	9966631	9974010	1.37	0.00077	Dref	FBgn0015664
chr2L	9980208	9986789	1.46	0.0001	CR13130	FBgn0040965
chr2L	9980208	9986789	1.46	0.0001	bib	FBgn0000180
chr2L	9980208	9986789	1.46	0.0001	CG31875	FBgn0051875
chr2L	9987647	9991515	0.76	0.0001	CR13130	FBgn0040965
chr2L	9987647	9991515	0.76	0.0001	bib	FBgn0000180
chr2L	9987647	9991515	0.76	0.0001	CG31875	FBgn0051875
chr2L	10002073	10005767	3.44	0.0001	CG4747	FBgn0043456
chr2L	10002073	10005767	3.44	0.0001	CR44873	FBgn0266167
chr2L	10007389	10011205	2.69	0.0034	CG4747	FBgn0043456
chr2L	10007389	10011205	2.69	0.0034	CR44873	FBgn0266167
chr2L	10007389	10011205	2.69	0.0034	Trp1	FBgn0011584
chr2L	10011493	10013410	0.52	0.00074	Trp1	FBgn0011584
chr2L	10011493	10013410	0.52	0.00074	CG13131	FBgn0032175
chr2L	10013696	10015304	0.51	0.00074	CG13131	FBgn0032175
chr2L	10030972	10033676	0.63	0.00966	CG13127	FBgn0032176
chr2L	10030972	10033676	0.63	0.00966	obst-B	FBgn0027600
chr2L	10056722	10058002	1.95	0.00966	Cpr31A	FBgn0053302
chr2L	10056722	10058002	1.95	0.00966	Pen	FBgn0267727
chr2L	10059805	10060811	0.6	0.00966	Pen	FBgn0267727
chr2L	10059805	10060811	0.6	0.00966	Spn31A	FBgn0032178
chr2L	10100435	10104684	0.5	0.0038	CG44153	FBgn0265002
chr2L	10100435	10104684	0.5	0.0038	CG34109	FBgn0083945
chr2L	10122647	10125106	1.53	3.00E-05	CG44153	FBgn0265002
chr2L	10122647	10125106	1.53	3.00E-05	CG34109	FBgn0083945
chr2L	10122647	10125106	1.53	3.00E-05	CG13135	FBgn0032184
chr2L	10143359	10149706	2.84	0.0001	CG44153	FBgn0265002
chr2L	10143359	10149706	2.84	0.0001	CG4839	FBgn0032187
chr2L	10154044	10156355	0.77	8.00E-05	CG44153	FBgn0265002
chr2L	10154044	10156355	0.77	8.00E-05	CG4839	FBgn0032187
chr2L	10178732	10181918	0.69	0.00255	CG44153	FBgn0265002
chr2L	10178732	10181918	0.69	0.00255	Sur	FBgn0028675
chr2L	10197782	10199575	3.25	1.00E-05	Sur	FBgn0028675
chr2L	10197782	10199575	3.25	1.00E-05	Ripalpha	FBgn0032189
chr2L	10199683	10205491	1.53	4.00E-05	Ripalpha	FBgn0032189
chr2L	10199683	10205491	1.53	4.00E-05	CG5734	FBgn0032191
chr2L	10207929	10211767	2.12	0.0001	CG5731	FBgn0032192
chr2L	10207929	10211767	2.12	0.0001	CG4901	FBgn0032194
chr2L	10211948	10212609	2.59	0.00214	CG4901	FBgn0032194
chr2L	10213117	10215141	0.86	0.00134	CG4901	FBgn0032194
chr2L	10213117	10215141	0.86	0.00134	Npc1a	FBgn0024320
chr2L	10216373	10221835	1.29	0.0001	Npc1a	FBgn0024320
chr2L	10216373	10221835	1.29	0.0001	Prosalpha6	FBgn0250843
chr2L	10224161	10224771	0.33	0.0001	CG4908	FBgn0032195
chr2L	10224161	10224771	0.33	0.0001	CG5708	FBgn0032196
chr2L	10226252	10228729	0.61	0.0001	CG5708	FBgn0032196
chr2L	10226252	10228729	0.61	0.0001	CG5694	FBgn0032197
chr2L	10230355	10233757	2.43	0.0001	CG5694	FBgn0032197
chr2L	10230355	10233757	2.43	0.0001	eEF1delta	FBgn0032198
chr2L	10234300	10238424	1.13	0.0001	eEF1delta	FBgn0032198
chr2L	10234300	10238424	1.13	0.0001	mthl15	FBgn0051720
chr2L	10234300	10238424	1.13	0.0001	me31B	FBgn0004419
chr2L	10238769	10241268	3.39	5.00E-05	mthl15	FBgn0051720
chr2L	10238769	10241268	3.39	5.00E-05	me31B	FBgn0004419
chr2L	10241546	10242799	1.18	0.0001	me31B	FBgn0004419
chr2L	10241546	10242799	1.18	0.0001	chico	FBgn0024248
chr2L	10241546	10242799	1.18	0.0001	CR44995	FBgn0266330
chr2L	10243640	10245451	0.73	0.00069	chico	FBgn0024248
chr2L	10243640	10245451	0.73	0.00069	CR44995	FBgn0266330
chr2L	10247097	10251052	2.72	0	chico	FBgn0024248
chr2L	10247097	10251052	2.72	0	bsk	FBgn0000229
chr2L	10247097	10251052	2.72	0	CG31717	FBgn0051717
chr2L	10252958	10256235	1.46	0.00134	Ror	FBgn0010407
chr2L	10252958	10256235	1.46	0.00134	CG5676	FBgn0032200
chr2L	10252958	10256235	1.46	0.00134	Pten	FBgn0026379
chr2L	10256958	10257793	0.51	0.00966	Pten	FBgn0026379
chr2L	10258970	10262692	1.61	0.00966	Pten	FBgn0026379
chr2L	10258970	10262692	1.61	0.00966	Rsf1	FBgn0011305
chr2L	10263787	10270500	2.66	0.0001	Rsf1	FBgn0011305
chr2L	10263787	10270500	2.66	0.0001	REPTOR-BP	FBgn0032202
chr2L	10263787	10270500	2.66	0.0001	Mulk	FBgn0260750
chr2L	10270791	10271770	1.59	0.00082	Mulk	FBgn0260750
chr2L	10270791	10271770	1.59	0.00082	trk	FBgn0003751
chr2L	10277971	10282052	0.68	0.0001	Utx	FBgn0260749
chr2L	10277971	10282052	0.68	0.0001	CG5604	FBgn0032208
chr2L	10294567	10300585	1.69	0.0001	Hand	FBgn0032209
chr2L	10294567	10300585	1.69	0.0001	CG13138	FBgn0032211
chr2L	10301318	10301700	1.39	0.00824	CG13138	FBgn0032211
chr2L	10303165	10303812	0.38	0.00966	nmd	FBgn0005322
chr2L	10305883	10309472	1.57	5.00E-05	CG5390	FBgn0032213
chr2L	10305883	10309472	1.57	5.00E-05	Cdk5alpha	FBgn0027491
chr2L	10309892	10313180	1.95	0.00134	Cdk5alpha	FBgn0027491
chr2L	10309892	10313180	1.95	0.00134	Usp14	FBgn0032216
chr2L	10313779	10317127	3.53	0.0001	Usp14	FBgn0032216
chr2L	10313779	10317127	3.53	0.0001	CG4972	FBgn0032217
chr2L	10313779	10317127	3.53	0.0001	CG5381	FBgn0032218
chr2L	10319814	10323672	4.58	0.0001	CG4972	FBgn0032217
chr2L	10319814	10323672	4.58	0.0001	CG5381	FBgn0032218
chr2L	10319814	10323672	4.58	0.0001	CG4995	FBgn0032219
chr2L	10327091	10330006	2.56	2.00E-05	RnrL	FBgn0011703
chr2L	10327091	10330006	2.56	2.00E-05	CG5375	FBgn0032221
chr2L	10332425	10336170	2.43	0.0001	CG5037	FBgn0032222
chr2L	10332425	10336170	2.43	0.0001	GATAd	FBgn0032223
chr2L	10339483	10343855	1.86	0.0001	SamDC	FBgn0019932
chr2L	10339483	10343855	1.86	0.0001	Sps2	FBgn0032224
chr2L	10353489	10358316	1.94	0.0001	CG34367	FBgn0085396
chr2L	10353489	10358316	1.94	0.0001	Cand1	FBgn0027568
chr2L	10362530	10365532	1.06	0.00134	Cand1	FBgn0027568
chr2L	10362530	10365532	1.06	0.00134	lft	FBgn0032230
chr2L	10379103	10381632	0.98	0.00074	dpr19	FBgn0032233
chr2L	10379103	10381632	0.98	0.00074	gny	FBgn0032234
chr2L	10385409	10387034	1.95	0.00029	Cdk1	FBgn0004106
chr2L	10385409	10387034	1.95	0.00029	mRpS7	FBgn0032236
chr2L	10387419	10390049	3.41	8.00E-05	mRpS7	FBgn0032236
chr2L	10387419	10390049	3.41	8.00E-05	da	FBgn0267821
chr2L	10393356	10394192	2.7	0.00027	da	FBgn0267821
chr2L	10393356	10394192	2.7	0.00027	CR45789	FBgn0267439
chr2L	10393356	10394192	2.7	0.00027	Mdh1	FBgn0262782
chr2L	10394625	10397793	1.7	0.00077	Mdh1	FBgn0262782
chr2L	10394625	10397793	1.7	0.00077	Cnot4	FBgn0051716
chr2L	10394625	10397793	1.7	0.00077	LSm-4	FBgn0067622
chr2L	10400632	10406098	1.47	0.00326	Cnot4	FBgn0051716
chr2L	10400632	10406098	1.47	0.00326	LSm-4	FBgn0067622
chr2L	10400632	10406098	1.47	0.00326	Ir31a	FBgn0051718
chr2L	10407560	10415073	2.03	0.0001	Ir31a	FBgn0051718
chr2L	10407560	10415073	2.03	0.0001	Klp31E	FBgn0032243
chr2L	10419318	10425250	1.65	0.0001	RfC3	FBgn0032244
chr2L	10419318	10425250	1.65	0.0001	CG5168	FBgn0032246
chr2L	10426120	10431723	2.38	0.0001	SmB	FBgn0262601
chr2L	10426120	10431723	2.38	0.0001	TfIIB	FBgn0004915
chr2L	10434958	10439015	0.99	0.0038	TfIIB	FBgn0004915
chr2L	10434958	10439015	0.99	0.0038	TBC1D16	FBgn0032249
chr2L	10434958	10439015	0.99	0.0038	STUB1	FBgn0027052
chr2L	10439045	10441320	0.82	8.00E-05	STUB1	FBgn0027052
chr2L	10439045	10441320	0.82	8.00E-05	Nse4	FBgn0032251
chr2L	10439045	10441320	0.82	8.00E-05	CR45375	FBgn0266915
chr2L	10443409	10446738	0.75	0.00074	loh	FBgn0032252
chr2L	10446819	10447747	1.87	0.00773	loh	FBgn0032252
chr2L	10456126	10458620	1.53	0.00069	LManI	FBgn0032253
chr2L	10456126	10458620	1.53	0.00069	LManII	FBgn0027611
chr2L	10465959	10468552	1.48	0.00074	RluA-1	FBgn0051719
chr2L	10476011	10481546	1.7	0.00255	RluA-2	FBgn0032256
chr2L	10482303	10487112	1.16	0.0001	RluA-2	FBgn0032256
chr2L	10482303	10487112	1.16	0.0001	Grip75	FBgn0026431
chr2L	10482303	10487112	1.16	0.0001	CG7456	FBgn0032258
chr2L	10491484	10492601	0.72	0.00966	CG13144	FBgn0032260
chr2L	10491484	10492601	0.72	0.00966	Myo31DF	FBgn0086347
chr2L	10493802	10494598	0.72	0.00966	Myo31DF	FBgn0086347
chr2L	10494790	10499843	2.29	0.0001	Myo31DF	FBgn0086347
chr2L	10503707	10507837	1.55	0.0015	Myo31DF	FBgn0086347
chr2L	10503707	10507837	1.55	0.0015	CR44224	FBgn0265155
chr2L	10503707	10507837	1.55	0.0015	CG6094	FBgn0032261
chr2L	10513265	10518184	3.56	0.0001	Fatp	FBgn0267828
chr2L	10513265	10518184	3.56	0.0001	Lrr47	FBgn0010398
chr2L	10518690	10522589	0.97	0.0038	Lrr47	FBgn0010398
chr2L	10548297	10551302	2.57	0.00029	Trim9	FBgn0051721
chr2L	10562043	10566632	1.08	0.00027	Trim9	FBgn0051721
chr2L	10562043	10566632	1.08	0.00027	CG6138	FBgn0032268
chr2L	10568153	10571890	1.31	0.0001	Trim9	FBgn0051721
chr2L	10568153	10571890	1.31	0.0001	CG6138	FBgn0032268
chr2L	10581283	10584732	0.36	0.00966	Trim9	FBgn0051721
chr2L	10581283	10584732	0.36	0.00966	CG34161	FBgn0085190
chr2L	10606464	10609728	1.27	0.0038	Trim9	FBgn0051721
chr2L	10613074	10616414	1.01	0.00077	Trim9	FBgn0051721
chr2L	10644180	10644897	0.24	0.0038	CG18284	FBgn0043825
chr2L	10660672	10661979	0.67	0.00134	CG31871	FBgn0051871
chr2L	10676300	10677938	0.88	0.0038	CG17104	FBgn0040496
chr2L	10679135	10683672	1.95	0.0001	CG17104	FBgn0040496
chr2L	10679135	10683672	1.95	0.0001	CG7299	FBgn0032282
chr2L	10684581	10686152	0.98	8.00E-05	CG7299	FBgn0032282
chr2L	10684581	10686152	0.98	8.00E-05	CG7296	FBgn0032283
chr2L	10686974	10688034	0.9	0.00966	CG7296	FBgn0032283
chr2L	10686974	10688034	0.9	0.00966	CG7294	FBgn0032284
chr2L	10689372	10691834	0.97	0	CG7294	FBgn0032284
chr2L	10689372	10691834	0.97	0	CG17108	FBgn0032285
chr2L	10732114	10733128	1.35	0.0038	EMC3	FBgn0032292
chr2L	10732114	10733128	1.35	0.0038	Dpy-30L1	FBgn0032293
chr2L	10736844	10737933	0.78	0.00773	Vha16-5	FBgn0032294
chr2L	10736844	10737933	0.78	0.00773	CG12299	FBgn0032295
chr2L	10740183	10741011	0.75	0.00773	CG12299	FBgn0032295
chr2L	10740183	10741011	0.75	0.00773	CG6729	FBgn0032296
chr2L	10740183	10741011	0.75	0.00773	mir-4970	FBgn0263528
chr2L	10746945	10749660	0.65	0.00134	CG17124	FBgn0032297
chr2L	10746945	10749660	0.65	0.00134	mir-9378	FBgn0283551
chr2L	10750321	10754879	1.55	0.00966	CG17124	FBgn0032297
chr2L	10750321	10754879	1.55	0.00966	mir-9378	FBgn0283551
chr2L	10756569	10758554	0.81	0.00077	CG17124	FBgn0032297
chr2L	10756569	10758554	0.81	0.00077	CG6495	FBgn0027550
chr2L	10766217	10766699	0.63	0.00773	Ubc2	FBgn0015320
chr2L	10781193	10784389	0.62	0.0038	CG31869	FBgn0051869
chr2L	10781193	10784389	0.62	0.0038	CR44582	FBgn0265793
chr2L	10796777	10802430	0.68	0.00027	CG31869	FBgn0051869
chr2L	10796777	10802430	0.68	0.00027	CR44581	FBgn0265792
chr2L	10857399	10859044	0.84	0.00255	aurB	FBgn0024227
chr2L	10857399	10859044	0.84	0.00255	Stam	FBgn0027363
chr2L	10898811	10900909	0.47	0.00966	CG14070	FBgn0032313
chr2L	10913150	10916722	1.16	0.00966	CG14069	FBgn0032315
chr2L	10913150	10916722	1.16	0.00966	dpr2	FBgn0261871
chr2L	10963951	10967549	1.15	0.00326	dpr2	FBgn0261871
chr2L	10963951	10967549	1.15	0.00326	CG33129	FBgn0053129
chr2L	10967607	10968805	2.72	0.00079	CG33129	FBgn0053129
chr2L	10973890	10976881	1.15	0.00077	abo	FBgn0000018
chr2L	10973890	10976881	1.15	0.00077	SCAR	FBgn0041781
chr2L	10979116	10980486	1.49	0.00773	SCAR	FBgn0041781
chr2L	10979116	10980486	1.49	0.00773	piwi	FBgn0004872
chr2L	10981665	10983758	1.31	0.00069	SCAR	FBgn0041781
chr2L	10981665	10983758	1.31	0.00069	piwi	FBgn0004872
chr2L	10986299	10988521	0.69	0.0038	SCAR	FBgn0041781
chr2L	10986299	10988521	0.69	0.0038	piwi	FBgn0004872
chr2L	10986299	10988521	0.69	0.0038	CG12253	FBgn0026148
chr2L	10990415	10991874	0.57	0.00255	CG16833	FBgn0026147
chr2L	11000281	11001770	1.23	0.00069	CG16833	FBgn0026147
chr2L	11000281	11001770	1.23	0.00069	aub	FBgn0000146
chr2L	11000281	11001770	1.23	0.00069	lectin-33A	FBgn0040096
chr2L	11003017	11005352	1.48	0.00077	RpL9	FBgn0015756
chr2L	11003017	11005352	1.48	0.00077	Nup154	FBgn0021761
chr2L	11003017	11005352	1.48	0.00077	Art8	FBgn0032329
chr2L	11003017	11005352	1.48	0.00077	CR45778	FBgn0267425
chr2L	11010340	11011489	0.43	0.00134	Nup154	FBgn0021761
chr2L	11010340	11011489	0.43	0.00134	Art8	FBgn0032329
chr2L	11010340	11011489	0.43	0.00134	CR45778	FBgn0267425
chr2L	11011922	11012736	3.88	0.00824	dUTPase	FBgn0250837
chr2L	11011922	11012736	3.88	0.00824	Samuel	FBgn0032330
chr2L	11017352	11017866	0.6	0.00773	Samuel	FBgn0032330
chr2L	11017352	11017866	0.6	0.00773	Acp32CD	FBgn0023415
chr2L	11017352	11017866	0.6	0.00773	CG14913	FBgn0032331
chr2L	11018438	11020457	0.5	0.00134	Samuel	FBgn0032330
chr2L	11018438	11020457	0.5	0.00134	Acp32CD	FBgn0023415
chr2L	11018438	11020457	0.5	0.00134	CG14913	FBgn0032331
chr2L	11036106	11041687	3.49	0.0001	Samuel	FBgn0032330
chr2L	11036106	11041687	3.49	0.0001	CG18666	FBgn0040967
chr2L	11042911	11047235	3.67	0.0001	Samuel	FBgn0032330
chr2L	11047965	11051031	1.62	0.0001	Samuel	FBgn0032330
chr2L	11053022	11054726	2.39	2.00E-05	Samuel	FBgn0032330
chr2L	11055448	11068943	2.51	0.0001	Samuel	FBgn0032330
chr2L	11055448	11068943	2.51	0.0001	CR46264	FBgn0275432
chr2L	11098964	11101979	1.2	0.0001	Ge-1	FBgn0283682
chr2L	11098964	11101979	1.2	0.0001	Reps	FBgn0032341
chr2L	11105893	11108936	3.08	0	Reps	FBgn0032341
chr2L	11105893	11108936	3.08	0	l(2)gd1	FBgn0261983
chr2L	11121179	11123063	0.7	0.00134	CG14921	FBgn0032345
chr2L	11121179	11123063	0.7	0.00134	Csl4	FBgn0032346
chr2L	11129550	11130437	1.07	0.00031	Nup160	FBgn0262647
chr2L	11129550	11130437	1.07	0.00031	RfC38	FBgn0028700
chr2L	11153017	11156509	1.16	0.00069	CG6287	FBgn0032350
chr2L	11153017	11156509	1.16	0.00069	Ca-beta	FBgn0259822
chr2L	11173675	11175808	0.57	0.0038	Ca-beta	FBgn0259822
chr2L	11173675	11175808	0.57	0.0038	Vm32E	FBgn0014076
chr2L	11173675	11175808	0.57	0.0038	CG4788	FBgn0032354
chr2L	11179920	11180647	1.15	0.00326	Ca-beta	FBgn0259822
chr2L	11179920	11180647	1.15	0.00326	CG4788	FBgn0032354
chr2L	11181740	11183486	1.36	0.00134	Ca-beta	FBgn0259822
chr2L	11181740	11183486	1.36	0.00134	CG4788	FBgn0032354
chr2L	11187333	11189632	1.23	0.0001	Ca-beta	FBgn0259822
chr2L	11195762	11198556	1.49	1.00E-05	Ca-beta	FBgn0259822
chr2L	11206243	11207314	0.5	0.00966	CR43859	FBgn0264441
chr2L	11219870	11224574	0.41	0.00966	ab	FBgn0264442
chr2L	11225545	11230366	1.88	0.0001	ab	FBgn0264442
chr2L	11225545	11230366	1.88	0.0001	snoRNA:Me18S-G642	FBgn0086035
chr2L	11239051	11245899	0.78	0.0001	ab	FBgn0264442
chr2L	11239051	11245899	0.78	0.0001	snoRNA:Me18S-G642	FBgn0086035
chr2L	11268374	11270073	2.33	0.00027	cmet	FBgn0040232
chr2L	11268374	11270073	2.33	0.00027	cana	FBgn0040233
chr2L	11271187	11272061	1.42	0.00326	cana	FBgn0040233
chr2L	11272193	11273110	3.34	0	cana	FBgn0040233
chr2L	11273399	11273743	0.54	0.0001	cana	FBgn0040233
chr2L	11275237	11276066	0.43	0.00966	cana	FBgn0040233
chr2L	11279807	11281288	1.31	0.0001	CG33695	FBgn0052831
chr2L	11279807	11281288	1.31	0.0001	CR44182	FBgn0265071
chr2L	11279807	11281288	1.31	0.0001	Ppt2	FBgn0032358
chr2L	11291757	11292470	0.37	0.0001	CR43409	FBgn0263328
chr2L	11294004	11304116	1.99	0.0001	CR43409	FBgn0263328
chr2L	11294004	11304116	1.99	0.0001	CR43721	FBgn0263874
chr2L	11308739	11310054	0.46	0.00966	CR43721	FBgn0263874
chr2L	11312888	11314027	1	0.00326	CR43721	FBgn0263874
chr2L	11312888	11314027	1	0.00326	CR44583	FBgn0265794
chr2L	11323644	11327064	0.38	0.0038	CR44583	FBgn0265794
chr2L	11323644	11327064	0.38	0.0038	CR44584	FBgn0265795
chr2L	11332983	11341102	0.77	0.00255	CR44584	FBgn0265795
chr2L	11332983	11341102	0.77	0.00255	CG14926	FBgn0032360
chr2L	11342344	11342914	1.33	0.00326	CG14926	FBgn0032360
chr2L	11352510	11353031	3.45	0.00193	CR44586	FBgn0265797
chr2L	11356815	11359654	3.74	1.00E-05	salr	FBgn0000287
chr2L	11385998	11386752	0.73	0.00773	CR43681	FBgn0263764
chr2L	11392857	11395513	1.22	3.00E-05	CR43681	FBgn0263764
chr2L	11433010	11435017	1.13	0.0001	salm	FBgn0261648
chr2L	11433010	11435017	1.13	0.0001	sala	FBgn0003313
chr2L	11442787	11445248	0.38	0.00966	salm	FBgn0261648
chr2L	11442787	11445248	0.38	0.00966	sala	FBgn0003313
chr2L	11448908	11450407	0.68	0.00134	salm	FBgn0261648
chr2L	11448908	11450407	0.68	0.00134	sala	FBgn0003313
chr2L	11490554	11496444	0.82	0.00966	CG43355	FBgn0263087
chr2L	11490554	11496444	0.82	0.00966	CG6488	FBgn0032361
chr2L	11504360	11505606	0.57	0.00966	spz4	FBgn0032362
chr2L	11504360	11505606	0.57	0.00966	Dlg5	FBgn0032363
chr2L	11515757	11518027	2.71	0.00079	Dlg5	FBgn0032363
chr2L	11515757	11518027	2.71	0.00079	CG4970	FBgn0032364
chr2L	11521541	11522849	0.88	0.0038	CG14929	FBgn0032365
chr2L	11521541	11522849	0.88	0.0038	CG43153	FBgn0262683
chr2L	11521541	11522849	0.88	0.0038	CG31705	FBgn0028490
chr2L	11524329	11529804	1.7	0.0001	CG31705	FBgn0028490
chr2L	11524329	11529804	1.7	0.0001	CG31706	FBgn0051706
chr2L	11531564	11532965	0.62	0.00773	CG31706	FBgn0051706
chr2L	11531564	11532965	0.62	0.00773	CG34162	FBgn0085191
chr2L	11549422	11551706	0.7	0.00773	CR44494	FBgn0265687
chr2L	11602295	11605464	0.61	0.00773	kek2	FBgn0015400
chr2L	11624576	11626882	1.28	0.00069	kek2	FBgn0015400
chr2L	11629209	11633059	0.56	0.00074	kek2	FBgn0015400
chr2L	11794164	11797210	1.01	0.0001	CG14937	FBgn0032377
chr2L	11794164	11797210	1.01	0.0001	crol	FBgn0020309
chr2L	11794164	11797210	1.01	0.0001	snoRNA:Me18S-A934	FBgn0086036
chr2L	11800885	11802222	0.68	0.00326	crol	FBgn0020309
chr2L	11800885	11802222	0.68	0.00326	snoRNA:Me18S-A934	FBgn0086036
chr2L	11802730	11811066	2.57	0.0001	crol	FBgn0020309
chr2L	11802730	11811066	2.57	0.0001	snoRNA:Me18S-A934	FBgn0086036
chr2L	11802730	11811066	2.57	0.0001	CycY	FBgn0032378
chr2L	11812737	11817012	1.02	0.00134	CycY	FBgn0032378
chr2L	11812737	11817012	1.02	0.00134	Pde1c	FBgn0264815
chr2L	11818267	11826890	1.99	0.0001	Pde1c	FBgn0264815
[truncated: 17,338 more rows]
