# Supplementary material for: Neuronal protein Sex-lethal modulates tRNA synthesis via the polymerase III subunit Polr3E in male Drosophila neurons
Source: PLoS Biol. 2026 Jul 17;24(7):e3003863. doi: 10.1371/journal.pbio.3003863 (PMC13432123; doi:10.1371/journal.pbio.3003863)
Supplement: S3 Table — (CSV) [file pbio.3003863.s003.csv]

Chrom	Peak start coord	Peak end coord	Log2 Fold Change (over Dam-only)	FDR	Gene symbol	Fbgn number
chr2L	12441	13721	1.51	1.00E-05	l(2)gl	FBgn0002121
chr2L	15075	16175	0.92	0.00486	l(2)gl	FBgn0002121
chr2L	16956	18817	1.03	0.00486	l(2)gl	FBgn0002121
chr2L	19788	25085	0.79	0.0001	l(2)gl	FBgn0002121
chr2L	19788	25085	0.79	0.0001	Ir21a	FBgn0031209
chr2L	19788	25085	0.79	0.0001	CR43609	FBgn0263584
chr2L	19788	25085	0.79	0.0001	Cda5	FBgn0051973
chr2L	32019	34489	1.14	0.00019	Cda5	FBgn0051973
chr2L	40181	42004	0.84	0.00486	Cda5	FBgn0051973
chr2L	47325	48099	4.08	0.00018	Cda5	FBgn0051973
chr2L	52463	54051	0.75	0.00069	Cda5	FBgn0051973
chr2L	52463	54051	0.75	0.00069	CR46254	FBgn0267987
chr2L	55594	58764	0.64	0.00069	Cda5	FBgn0051973
chr2L	55594	58764	0.64	0.00069	CR46254	FBgn0267987
chr2L	62774	63668	1.08	0.00706	Cda5	FBgn0051973
chr2L	62774	63668	1.08	0.00706	CR45339	FBgn0266878
chr2L	64718	76694	2.43	0.0001	Cda5	FBgn0051973
chr2L	64718	76694	2.43	0.0001	CR45339	FBgn0266878
chr2L	64718	76694	2.43	0.0001	CG11374	FBgn0031214
chr2L	77817	95761	2.69	0.0001	CG11374	FBgn0031214
chr2L	77817	95761	2.69	0.0001	Zir	FBgn0031216
chr2L	97369	98244	1.21	0.0006	Zir	FBgn0031216
chr2L	99974	101553	1.75	0.00019	Zir	FBgn0031216
chr2L	102022	112863	2.78	0.00187	Zir	FBgn0031216
chr2L	102022	112863	2.78	0.00187	Sam-S	FBgn0005278
chr2L	113160	118469	3.28	0.0001	Sam-S	FBgn0005278
chr2L	113160	118469	3.28	0.0001	ND-15	FBgn0031228
chr2L	113160	118469	3.28	0.0001	CG13694	FBgn0031219
chr2L	113160	118469	3.28	0.0001	CG4822	FBgn0031220
chr2L	118800	124226	3.2	0.0001	ND-15	FBgn0031228
chr2L	118800	124226	3.2	0.0001	CG13694	FBgn0031219
chr2L	118800	124226	3.2	0.0001	CG4822	FBgn0031220
chr2L	118800	124226	3.2	0.0001	CG3164	FBgn0025683
chr2L	118800	124226	3.2	0.0001	CR44969	FBgn0266304
chr2L	124919	132850	2.52	0.00791	ND-15	FBgn0031228
chr2L	124919	132850	2.52	0.00791	CG3164	FBgn0025683
chr2L	124919	132850	2.52	0.00791	CR44969	FBgn0266304
chr2L	124919	132850	2.52	0.00791	Gs1	FBgn0001142
chr2L	133630	141129	2.53	4.00E-05	ND-15	FBgn0031228
chr2L	133630	141129	2.53	4.00E-05	Gs1	FBgn0001142
chr2L	133630	141129	2.53	4.00E-05	CG31974	FBgn0051974
chr2L	141550	144363	2.3	0.0001	ND-15	FBgn0031228
chr2L	141550	144363	2.3	0.0001	CG31974	FBgn0051974
chr2L	141550	144363	2.3	0.0001	CG42399	FBgn0259818
chr2L	152381	169192	2.44	0.0001	ND-15	FBgn0031228
chr2L	152381	169192	2.44	0.0001	CG42399	FBgn0259818
chr2L	152381	169192	2.44	0.0001	spen	FBgn0016977
chr2L	171000	174383	2.49	0.0034	spen	FBgn0016977
chr2L	177295	183944	2.67	0.0001	spen	FBgn0016977
chr2L	184757	185862	1.33	0.00067	spen	FBgn0016977
chr2L	194827	197653	0.98	0.00486	spen	FBgn0016977
chr2L	200301	207769	1.48	0.00067	spen	FBgn0016977
chr2L	200301	207769	1.48	0.00067	Tbc1d15-17	FBgn0031233
chr2L	208165	208905	1.05	0.00286	Tbc1d15-17	FBgn0031233
chr2L	209517	212010	0.97	0.00017	Tbc1d15-17	FBgn0031233
chr2L	209517	212010	0.97	0.00017	kis	FBgn0266557
chr2L	214582	215100	1.58	0.00204	kis	FBgn0266557
chr2L	214582	215100	1.58	0.00204	CR44220	FBgn0265151
chr2L	219502	226274	1.63	0.00183	kis	FBgn0266557
chr2L	219502	226274	1.63	0.00183	CR44220	FBgn0265151
chr2L	219502	226274	1.63	0.00183	CR44222	FBgn0265153
chr2L	229892	232940	1.08	0.00017	kis	FBgn0266557
chr2L	229892	232940	1.08	0.00017	CR44221	FBgn0265152
chr2L	229892	232940	1.08	0.00017	CG13693	FBgn0031235
chr2L	239107	240245	0.9	0.00706	kis	FBgn0266557
chr2L	239107	240245	0.9	0.00706	mir-965	FBgn0262252
chr2L	241957	250672	3.01	3.00E-05	kis	FBgn0266557
chr2L	241957	250672	3.01	3.00E-05	mir-965	FBgn0262252
chr2L	241957	250672	3.01	3.00E-05	CR44218	FBgn0265149
chr2L	241957	250672	3.01	3.00E-05	Rpp30	FBgn0283652
chr2L	251760	252878	0.78	0.00486	Rpp30	FBgn0283652
chr2L	251760	252878	0.78	0.00486	CG3645	FBgn0031238
chr2L	271238	273184	1.63	0.00147	CG3645	FBgn0031238
chr2L	271238	273184	1.63	0.00147	CG3345	FBgn0031240
chr2L	271238	273184	1.63	0.00147	mbm	FBgn0086912
chr2L	273425	275480	1.6	0.00084	mbm	FBgn0086912
chr2L	273425	275480	1.6	0.00084	CG11555	FBgn0086856
chr2L	273425	275480	1.6	0.00084	CG17078	FBgn0086855
chr2L	273425	275480	1.6	0.00084	smo	FBgn0003444
chr2L	275782	276440	2.08	0.00019	CG11555	FBgn0086856
chr2L	275782	276440	2.08	0.00019	CG17078	FBgn0086855
chr2L	275782	276440	2.08	0.00019	smo	FBgn0003444
chr2L	276587	278941	3.3	0	CG11555	FBgn0086856
chr2L	276587	278941	3.3	0	CG17078	FBgn0086855
chr2L	276587	278941	3.3	0	smo	FBgn0003444
chr2L	281114	287286	2.51	0.0001	CG3625	FBgn0031245
chr2L	281114	287286	2.51	0.0001	CR46262	FBgn0267995
chr2L	281114	287286	2.51	0.0001	CR46263	FBgn0267996
chr2L	287680	288075	1.44	0.00706	CG3625	FBgn0031245
chr2L	287680	288075	1.44	0.00706	CR46262	FBgn0267995
chr2L	287680	288075	1.44	0.00706	CR46263	FBgn0267996
chr2L	288894	293673	1.92	2.00E-05	CG3625	FBgn0031245
chr2L	288894	293673	1.92	2.00E-05	CR46262	FBgn0267995
chr2L	288894	293673	1.92	2.00E-05	CR46263	FBgn0267996
chr2L	288894	293673	1.92	2.00E-05	Amnionless	FBgn0025686
chr2L	288894	293673	1.92	2.00E-05	CG11562	FBgn0031247
chr2L	288894	293673	1.92	2.00E-05	U2af38	FBgn0017457
chr2L	294346	296439	0.87	0.00183	CG11562	FBgn0031247
chr2L	294346	296439	0.87	0.00183	U2af38	FBgn0017457
chr2L	294346	296439	0.87	0.00183	Hop	FBgn0024352
chr2L	296771	299338	2.89	0.0001	Hop	FBgn0024352
chr2L	296771	299338	2.89	0.0001	Pi3K21B	FBgn0020622
chr2L	299450	304570	2.23	0.0001	Pi3K21B	FBgn0020622
chr2L	306666	308613	0.97	0.0001	Plc21C	FBgn0004611
chr2L	306666	308613	0.97	0.0001	CR43719	FBgn0263872
chr2L	330637	331171	1.01	0.00286	Plc21C	FBgn0004611
chr2L	330637	331171	1.01	0.00286	CG31921	FBgn0051921
chr2L	345637	348254	1.66	2.00E-05	Plc21C	FBgn0004611
chr2L	354941	356474	1.42	0.00528	Plc21C	FBgn0004611
chr2L	354941	356474	1.42	0.00528	Ent1	FBgn0031250
chr2L	354941	356474	1.42	0.00528	CR45367	FBgn0266907
chr2L	387757	389957	1.44	0.0006	al	FBgn0000061
chr2L	401916	402773	0.84	0.00147	CG4213	FBgn0031251
chr2L	407644	410980	1.09	0.0001	RpI135	FBgn0003278
chr2L	407644	410980	1.09	0.0001	AP-2alpha	FBgn0264855
chr2L	412182	416302	1.77	0.0001	AP-2alpha	FBgn0264855
chr2L	412182	416302	1.77	0.0001	ebi	FBgn0263933
chr2L	417856	419179	0.86	0.0001	ebi	FBgn0263933
chr2L	417856	419179	0.86	0.0001	CG13690	FBgn0031252
chr2L	424088	433157	2.08	0.0001	BBS8	FBgn0031255
chr2L	424088	433157	2.08	0.0001	ex	FBgn0004583
chr2L	435014	438075	1.68	1.00E-05	ex	FBgn0004583
chr2L	435014	438075	1.68	1.00E-05	CR43717	FBgn0263870
chr2L	441706	443664	0.81	0.00183	ex	FBgn0004583
chr2L	441706	443664	0.81	0.00183	CR43717	FBgn0263870
chr2L	447105	449584	1.16	0.0001	ex	FBgn0004583
chr2L	447105	449584	1.16	0.0001	crq	FBgn0015924
chr2L	451180	454028	3.11	0.0001	crq	FBgn0015924
chr2L	451180	454028	3.11	0.0001	CG4164	FBgn0031256
chr2L	454906	456365	2.86	0.0034	CR43080	FBgn0262510
chr2L	454906	456365	2.86	0.0034	CG4133	FBgn0031257
chr2L	464873	473456	1.34	0.0001	CG4297	FBgn0031258
chr2L	464873	473456	1.34	0.0001	MED15	FBgn0027592
chr2L	474383	491796	2.9	0.00052	MED15	FBgn0027592
chr2L	474383	491796	2.9	0.00052	ush	FBgn0003963
chr2L	474383	491796	2.9	0.00052	CR46258	FBgn0267991
chr2L	492377	495767	1.09	0.0001	ush	FBgn0003963
chr2L	492377	495767	1.09	0.0001	CR46258	FBgn0267991
chr2L	517504	518857	0.32	0.00486	ush	FBgn0003963
chr2L	519933	522923	1.92	0.00017	ush	FBgn0003963
chr2L	533871	534474	0.56	0.00486	ush	FBgn0003963
chr2L	540182	541128	0.75	0.00147	ush	FBgn0003963
chr2L	540182	541128	0.75	0.00147	lwr	FBgn0010602
chr2L	542060	544166	0.82	3.00E-05	lwr	FBgn0010602
chr2L	542060	544166	0.82	3.00E-05	Spp	FBgn0031260
chr2L	547789	548925	1.59	0.00286	Ets21C	FBgn0005660
chr2L	547789	548925	1.59	0.00286	nAChRbeta3	FBgn0031261
chr2L	551725	554075	1.77	0.0001	Ets21C	FBgn0005660
chr2L	551725	554075	1.77	0.0001	nAChRbeta3	FBgn0031261
chr2L	551725	554075	1.77	0.0001	rempA	FBgn0260933
chr2L	559013	559873	2.32	0.00461	rempA	FBgn0260933
chr2L	559013	559873	2.32	0.00461	Tspo	FBgn0031263
chr2L	564000	564632	1.41	0.0006	CG11835	FBgn0031264
chr2L	564000	564632	1.41	0.0006	CG2794	FBgn0031265
chr2L	567787	568995	2.12	0	CG2794	FBgn0031265
chr2L	567787	568995	2.12	0	Nle	FBgn0021874
chr2L	567787	568995	2.12	0	CG2807	FBgn0031266
chr2L	572576	573312	1.92	0.00486	CG2807	FBgn0031266
chr2L	572576	573312	1.92	0.00486	Ipk2	FBgn0031267
chr2L	574121	575834	1.49	0.0006	Ipk2	FBgn0031267
chr2L	574121	575834	1.49	0.0006	cold	FBgn0031268
chr2L	574121	575834	1.49	0.0006	Ptth	FBgn0013323
chr2L	619748	620901	0.9	0.00528	lectin-21Cb	FBgn0040106
chr2L	632554	633270	1.57	0.0034	CR45369	FBgn0266909
chr2L	636518	637362	0.83	0.00528	ds	FBgn0000497
chr2L	655826	656804	0.62	0.00147	ds	FBgn0000497
chr2L	668835	670825	1.02	3.00E-05	ds	FBgn0000497
chr2L	675612	676949	1.76	0.00706	ds	FBgn0000497
chr2L	685093	687964	1.01	0.00069	ds	FBgn0000497
chr2L	695776	696905	1.73	0.00084	ds	FBgn0000497
chr2L	700767	702787	1.57	0.00286	ds	FBgn0000497
chr2L	710917	711642	0.86	0.00286	ds	FBgn0000497
chr2L	710917	711642	0.86	0.00286	CR44988	FBgn0266323
chr2L	718265	719337	0.71	0.00528	CR44988	FBgn0266323
chr2L	718265	719337	0.71	0.00528	CR46260	FBgn0267993
chr2L	735461	736550	0.85	0.00486	Eaat2	FBgn0026438
chr2L	739706	740431	1.09	0.00183	Eaat2	FBgn0026438
chr2L	776872	777732	0.93	0.00706	CG13946	FBgn0040725
chr2L	815279	816449	2.79	0	Dbp21E2	FBgn0086130
chr2L	815279	816449	2.79	0	Saf6	FBgn0031281
chr2L	815279	816449	2.79	0	Pex12	FBgn0031282
chr2L	815279	816449	2.79	0	CG15880	FBgn0031283
chr2L	817878	819494	1.35	0.00017	Pex12	FBgn0031282
chr2L	817878	819494	1.35	0.00017	CG15880	FBgn0031283
chr2L	817878	819494	1.35	0.00017	CG3876	FBgn0031284
chr2L	820874	822954	2.11	0.0034	Clp	FBgn0015621
chr2L	820874	822954	2.11	0.0034	CG3662	FBgn0031285
chr2L	823893	824466	1.35	0.00486	CG3662	FBgn0031285
chr2L	823893	824466	1.35	0.00486	CG3862	FBgn0031286
chr2L	825706	828586	2.48	0.0001	CG3662	FBgn0031285
chr2L	825706	828586	2.48	0.0001	CG3862	FBgn0031286
chr2L	825706	828586	2.48	0.0001	dock	FBgn0010583
chr2L	830842	831268	0.42	0.00486	dock	FBgn0010583
chr2L	835765	836744	2.76	0.00031	drongo	FBgn0020304
chr2L	838661	845261	2.43	0.0001	drongo	FBgn0020304
chr2L	848861	849844	1.39	2.00E-05	drongo	FBgn0020304
chr2L	848861	849844	1.39	2.00E-05	CR44060	FBgn0264869
chr2L	852324	852824	2.85	0.00615	CG4291	FBgn0031287
chr2L	852324	852824	2.85	0.00615	kraken	FBgn0020545
chr2L	854115	862152	3.36	0.0001	kraken	FBgn0020545
chr2L	854115	862152	3.36	0.0001	aru	FBgn0029095
chr2L	854115	862152	3.36	0.0001	snoRNA:Me28S-U1230	FBgn0086031
chr2L	862163	862497	0.79	0.00528	aru	FBgn0029095
chr2L	862163	862497	0.79	0.00528	snoRNA:Me28S-U1230	FBgn0086031
chr2L	864632	869160	2.12	0.0001	aru	FBgn0029095
chr2L	864632	869160	2.12	0.0001	snoRNA:Me28S-U1230	FBgn0086031
chr2L	864632	869160	2.12	0.0001	dbe	FBgn0020305
chr2L	870003	876058	1.76	0.0013	dbe	FBgn0020305
chr2L	870003	876058	1.76	0.0013	PNUTS	FBgn0053526
chr2L	901005	902804	3.87	2.00E-05	Lsp1beta	FBgn0002563
chr2L	901005	902804	3.87	2.00E-05	snRNA:U1:21D	FBgn0003916
chr2L	1054665	1056694	2.85	0	S	FBgn0003310
chr2L	1064637	1077185	2.2	0.0006	S	FBgn0003310
chr2L	1078080	1078680	1.19	0.00461	ast	FBgn0015905
chr2L	1080222	1081727	1.58	0.00019	ast	FBgn0015905
chr2L	1080222	1081727	1.58	0.00019	Atg4a	FBgn0031298
chr2L	1092161	1096710	2.02	0.00017	CG4629	FBgn0031299
chr2L	1105873	1106857	1.56	0.00528	mtRNApol	FBgn0261938
chr2L	1107548	1107979	2.15	0.00084	mtRNApol	FBgn0261938
chr2L	1113509	1129979	2.85	0.0001	CG14340	FBgn0031302
chr2L	1113509	1129979	2.85	0.0001	CG4552	FBgn0031304
chr2L	1141699	1145174	1.97	0.00019	CG4577	FBgn0031306
chr2L	1141699	1145174	1.97	0.00019	CR45717	FBgn0267281
chr2L	1141699	1145174	1.97	0.00019	MFS3	FBgn0031307
chr2L	1150532	1151196	2.27	0.00084	l(2)10685	FBgn0283525
chr2L	1150532	1151196	2.27	0.00084	Tfb4	FBgn0031309
chr2L	1150532	1151196	2.27	0.00084	Vps29	FBgn0031310
chr2L	1151364	1151919	1.79	0.00461	Vps29	FBgn0031310
chr2L	1151364	1151919	1.79	0.00461	capt	FBgn0261458
chr2L	1152446	1152820	1.69	0.00204	Vps29	FBgn0031310
chr2L	1152446	1152820	1.69	0.00204	capt	FBgn0261458
chr2L	1154798	1158979	1.21	0.00286	Vps29	FBgn0031310
chr2L	1154798	1158979	1.21	0.00286	capt	FBgn0261458
chr2L	1154798	1158979	1.21	0.00286	CR43767	FBgn0264267
chr2L	1159237	1159792	1.39	0.0034	CR43767	FBgn0264267
chr2L	1159237	1159792	1.39	0.0034	Tango14	FBgn0031312
chr2L	1166585	1167601	2.15	0.00052	CG14341	FBgn0031315
chr2L	1166585	1167601	2.15	0.00052	Plap	FBgn0024314
chr2L	1166585	1167601	2.15	0.00052	CG31922	FBgn0051922
chr2L	1169570	1173302	2.67	0.0001	CG14341	FBgn0031315
chr2L	1169570	1173302	2.67	0.0001	Plap	FBgn0024314
chr2L	1169570	1173302	2.67	0.0001	CG31922	FBgn0051922
chr2L	1169570	1173302	2.67	0.0001	CG4887	FBgn0031318
chr2L	1173997	1175221	1.12	0.0013	CG4887	FBgn0031318
chr2L	1178033	1178245	0.31	0.00486	CG4896	FBgn0031319
chr2L	1178389	1179591	0.62	3.00E-05	CG4896	FBgn0031319
chr2L	1185423	1190196	1.55	0.0001	Tgt	FBgn0031321
chr2L	1185423	1190196	1.55	0.0001	CG5001	FBgn0031322
chr2L	1190517	1190867	0.26	0.0001	CG5001	FBgn0031322
chr2L	1190973	1191564	1.63	0.00031	CG5001	FBgn0031322
chr2L	1216926	1219366	2.15	0.00183	CR43263	FBgn0262944
chr2L	1216926	1219366	2.15	0.00183	CG42329	FBgn0259229
chr2L	1359943	1362822	0.95	0.0001	NLaz	FBgn0053126
chr2L	1397393	1399165	2.99	0.00461	robo2	FBgn0002543
chr2L	1403465	1407146	0.57	0.0001	robo2	FBgn0002543
chr2L	1409827	1410755	0.53	0.00486	robo2	FBgn0002543
chr2L	1417560	1419203	1.31	0.00183	robo2	FBgn0002543
chr2L	1419837	1421260	2.1	1.00E-05	robo2	FBgn0002543
chr2L	1424223	1425246	0.65	0.00017	robo2	FBgn0002543
chr2L	1424223	1425246	0.65	0.00017	CG43401	FBgn0263320
chr2L	1425931	1427755	0.76	0.00486	CG43401	FBgn0263320
chr2L	1432834	1433778	0.33	0.00486	snRNA:U3:22A	FBgn0003926
chr2L	1435428	1437129	1.87	0.0001	snRNA:U3:22A	FBgn0003926
chr2L	1440833	1442755	1.4	0.00147	CG43402	FBgn0263321
chr2L	1501691	1503506	1.49	0.00183	CG7420	FBgn0031344
chr2L	1501691	1503506	1.49	0.00183	CR44064	FBgn0264873
chr2L	1559030	1560482	0.73	0.00037	haf	FBgn0261509
chr2L	1610692	1611568	2.03	0.00019	CG31935	FBgn0051935
chr2L	1610692	1611568	2.03	0.00019	CG14352	FBgn0031351
chr2L	1611583	1612726	1.86	5.00E-05	CG14352	FBgn0031351
chr2L	1611583	1612726	1.86	5.00E-05	RFeSP	FBgn0021906
chr2L	1613459	1614864	3.71	0	CG14352	FBgn0031351
chr2L	1613459	1614864	3.71	0	RFeSP	FBgn0021906
chr2L	1627535	1628959	1.38	0.00486	CR44603	FBgn0265814
chr2L	1630415	1635357	1.57	0.0001	CR44603	FBgn0265814
chr2L	1644078	1653409	1.5	0.0001	CR45695	FBgn0267259
chr2L	1644078	1653409	1.5	0.0001	chinmo	FBgn0086758
chr2L	1655730	1660143	1.47	0.00017	chinmo	FBgn0086758
chr2L	1662228	1671934	4	0.0001	chinmo	FBgn0086758
chr2L	1686141	1689143	1.84	0.00017	chinmo	FBgn0086758
chr2L	1690723	1694903	0.74	0.00147	chinmo	FBgn0086758
chr2L	1696672	1698798	0.85	0.0001	chinmo	FBgn0086758
chr2L	1704375	1705497	0.99	0.00486	chinmo	FBgn0086758
chr2L	1704375	1705497	0.99	0.00486	cpb	FBgn0011570
chr2L	1707326	1712740	1.35	0.00019	CG17660	FBgn0031356
chr2L	1707326	1712740	1.35	0.00019	CR44976	FBgn0266311
chr2L	1707326	1712740	1.35	0.00019	mRpL48	FBgn0031357
chr2L	1707326	1712740	1.35	0.00019	frtz	FBgn0086698
chr2L	1715501	1716842	2.94	1.00E-05	mRpL48	FBgn0031357
chr2L	1715501	1716842	2.94	1.00E-05	frtz	FBgn0086698
chr2L	1715501	1716842	2.94	1.00E-05	Rim2	FBgn0031359
chr2L	1720891	1723891	2.84	0.00147	Rim2	FBgn0031359
chr2L	1724301	1725390	1.95	0.0001	Rim2	FBgn0031359
chr2L	1724301	1725390	1.95	0.0001	Eno	FBgn0000579
chr2L	1726626	1729160	3.41	0.0001	Eno	FBgn0000579
chr2L	1729375	1729871	0.61	0.0001	Eno	FBgn0000579
chr2L	1729375	1729871	0.61	0.0001	Rrp40	FBgn0260648
chr2L	1729375	1729871	0.61	0.0001	CG31937	FBgn0031360
chr2L	1730431	1731781	0.69	0.00486	CG31937	FBgn0031360
chr2L	1730431	1731781	0.69	0.00486	CG17652	FBgn0031361
chr2L	1733377	1734075	0.8	0.00528	CG17646	FBgn0264494
chr2L	1736434	1740156	2.16	0.0001	CG17646	FBgn0264494
chr2L	1743536	1745377	0.68	0.00183	CG17646	FBgn0264494
chr2L	1745960	1749590	1.14	0.0001	CG17646	FBgn0264494
chr2L	1750009	1751413	0.5	0.00486	CG17646	FBgn0264494
chr2L	1750009	1751413	0.5	0.00486	CG17712	FBgn0027597
chr2L	1751790	1754041	1	0.00069	CG17712	FBgn0027597
chr2L	1751790	1754041	1	0.00069	CG17648	FBgn0031364
chr2L	1882947	1883901	1.35	0.00461	CG15358	FBgn0031373
chr2L	1882947	1883901	1.35	0.00461	Wdr62	FBgn0031374
chr2L	1884120	1892373	2.29	0	CG15358	FBgn0031373
chr2L	1884120	1892373	2.29	0	Wdr62	FBgn0031374
chr2L	1902250	1903764	1.19	0.00706	Wdr62	FBgn0031374
chr2L	1905318	1917518	1.94	0	Wdr62	FBgn0031374
chr2L	1919297	1921561	3.34	0.00044	Wdr62	FBgn0031374
chr2L	1930849	1933366	2.76	9.00E-05	Wdr62	FBgn0031374
chr2L	1930849	1933366	2.76	9.00E-05	tRNA:Gly-GCC-1-1	FBgn0011859
chr2L	1936949	1939184	2.77	5.00E-05	Wdr62	FBgn0031374
chr2L	1936949	1939184	2.77	5.00E-05	tRNA:Gly-GCC-1-1	FBgn0011859
chr2L	1961004	1971113	1.19	0.0001	erm	FBgn0031375
chr2L	1961004	1971113	1.19	0.0001	tRNA:Arg-TCT-2-1	FBgn0051942
chr2L	1961004	1971113	1.19	0.0001	Der-1	FBgn0267972
chr2L	1973533	1976198	1.61	0.0001	Der-1	FBgn0267972
chr2L	1973533	1976198	1.61	0.0001	CG15356	FBgn0031377
chr2L	1981274	1982547	1.31	0.0001	CG15362	FBgn0031378
chr2L	1981274	1982547	1.31	0.0001	CG7289	FBgn0031379
chr2L	1983897	1985010	0.99	0.00147	CG7289	FBgn0031379
chr2L	1983897	1985010	0.99	0.00147	Got2	FBgn0001125
chr2L	1985313	1985484	0.25	0.0001	CG7289	FBgn0031379
chr2L	1985313	1985484	0.25	0.0001	Got2	FBgn0001125
chr2L	1985716	1988463	1.7	0.0001	CG7289	FBgn0031379
chr2L	1985716	1988463	1.7	0.0001	Got2	FBgn0001125
chr2L	1985716	1988463	1.7	0.0001	Npc2a	FBgn0031381
chr2L	1988739	1992160	1.49	0.0001	Npc2a	FBgn0031381
chr2L	1988739	1992160	1.49	0.0001	Obp22a	FBgn0043539
chr2L	1995986	1998330	0.97	0.00486	CG33543	FBgn0053543
chr2L	1995986	1998330	0.97	0.00486	CR43464	FBgn0263441
chr2L	2007097	2010724	1.02	0.0001	CG15353	FBgn0040718
chr2L	2007097	2010724	1.02	0.0001	CG4238	FBgn0031384
chr2L	2007097	2010724	1.02	0.0001	tRNA:Gln-CTG-2-4	FBgn0051939
chr2L	2007097	2010724	1.02	0.0001	tRNA:Gln-CTG-3-1	FBgn0051940
chr2L	2010745	2015791	1.09	0.0001	CG4238	FBgn0031384
chr2L	2010745	2015791	1.09	0.0001	tRNA:Gln-CTG-2-4	FBgn0051939
chr2L	2010745	2015791	1.09	0.0001	tRNA:Gln-CTG-3-1	FBgn0051940
chr2L	2010745	2015791	1.09	0.0001	tRNA:Gln-CTG-2-5	FBgn0051669
chr2L	2036711	2040407	1.74	0.00183	lectin-22C	FBgn0259230
chr2L	2036711	2040407	1.74	0.00183	Su(dx)	FBgn0003557
chr2L	2041263	2041708	0.55	0.00528	Su(dx)	FBgn0003557
chr2L	2131139	2134044	2.98	0.0001	GlyP	FBgn0004507
chr2L	2136870	2138030	1.64	0.00706	GlyP	FBgn0004507
chr2L	2136870	2138030	1.64	0.00706	tho2	FBgn0031390
chr2L	2139326	2140503	0.55	0.00183	tho2	FBgn0031390
chr2L	2143782	2146128	0.74	0.00183	tho2	FBgn0031390
chr2L	2143782	2146128	0.74	0.00183	CG11723	FBgn0031391
chr2L	2146471	2148311	2.23	3.00E-05	CG11723	FBgn0031391
chr2L	2146471	2148311	2.23	3.00E-05	TBCD	FBgn0027509
chr2L	2150613	2153483	1.51	0.0001	TBCD	FBgn0027509
chr2L	2150613	2153483	1.51	0.0001	AIF	FBgn0031392
chr2L	2156018	2156451	0.36	0.0001	CG15382	FBgn0031393
chr2L	2156542	2157845	0.59	0.00486	CG15382	FBgn0031393
chr2L	2156542	2157845	0.59	0.00486	aop	FBgn0000097
chr2L	2160529	2164850	3.02	0.0001	CG15382	FBgn0031393
chr2L	2160529	2164850	3.02	0.0001	aop	FBgn0000097
chr2L	2165079	2170468	1.62	0.0001	aop	FBgn0000097
chr2L	2173973	2179824	2.59	0.0001	aop	FBgn0000097
chr2L	2180528	2181416	0.97	0.00528	CR43751	FBgn0265017
chr2L	2181548	2181899	1.75	0.00204	CR43751	FBgn0265017
chr2L	2182200	2183127	0.61	0.00486	CR43751	FBgn0265017
chr2L	2183755	2184492	0.41	0.00183	CR43751	FBgn0265017
chr2L	2190993	2204137	2.24	0.0034	CG10874	FBgn0031395
chr2L	2190993	2204137	2.24	0.0034	CR44065	FBgn0264874
chr2L	2190993	2204137	2.24	0.0034	CG31668	FBgn0051668
chr2L	2204591	2205764	1.22	0.0013	CG31668	FBgn0051668
chr2L	2208067	2210221	0.66	0.00486	CG33124	FBgn0053124
chr2L	2208067	2210221	0.66	0.00486	CG15385	FBgn0031397
chr2L	2213439	2214769	2.24	0.0001	Uch	FBgn0010288
chr2L	2213439	2214769	2.24	0.0001	CG34174	FBgn0085203
chr2L	2215612	2218828	1.77	0.0001	CG34174	FBgn0085203
chr2L	2215612	2218828	1.77	0.0001	CG10880	FBgn0031398
chr2L	2215612	2218828	1.77	0.0001	CG42371	FBgn0259717
chr2L	2215612	2218828	1.77	0.0001	mio	FBgn0031399
chr2L	2219425	2224001	1.67	0.0001	mio	FBgn0031399
chr2L	2219425	2224001	1.67	0.0001	papi	FBgn0031401
chr2L	2225440	2229912	4.23	0	papi	FBgn0031401
chr2L	2225440	2229912	4.23	0	sau	FBgn0267378
chr2L	2225440	2229912	4.23	0	CR44114	FBgn0264945
chr2L	2225440	2229912	4.23	0	Sec24CD	FBgn0262126
chr2L	2229974	2232239	0.4	0.0001	sau	FBgn0267378
chr2L	2229974	2232239	0.4	0.0001	CR44114	FBgn0264945
chr2L	2229974	2232239	0.4	0.0001	Sec24CD	FBgn0262126
chr2L	2229974	2232239	0.4	0.0001	CR44115	FBgn0264946
chr2L	2232509	2234800	1.58	0.0001	Sec24CD	FBgn0262126
chr2L	2232509	2234800	1.58	0.0001	CR44115	FBgn0264946
chr2L	2235527	2238337	1.14	0.0001	Sec24CD	FBgn0262126
chr2L	2235527	2238337	1.14	0.0001	CR44115	FBgn0264946
chr2L	2235527	2238337	1.14	0.0001	Tengl2	FBgn0052463
chr2L	2241446	2244106	1.41	0.0001	Tengl1	FBgn0051682
chr2L	2241446	2244106	1.41	0.0001	CG4267	FBgn0264979
chr2L	2357107	2357838	1.05	0.00528	eys	FBgn0031414
chr2L	2357934	2359741	0.63	0.00183	eys	FBgn0031414
chr2L	2357934	2359741	0.63	0.00183	Rab5	FBgn0014010
chr2L	2361140	2366296	2.23	0.0001	Rab5	FBgn0014010
chr2L	2361140	2366296	2.23	0.0001	Axud1	FBgn0261647
chr2L	2366481	2366932	1.32	0.00461	Axud1	FBgn0261647
chr2L	2370303	2370721	1.34	0.00461	CG3597	FBgn0031417
chr2L	2370957	2372812	0.7	0.00017	CG3597	FBgn0031417
chr2L	2370957	2372812	0.7	0.00017	CG3609	FBgn0031418
chr2L	2373576	2377175	2.09	2.00E-05	CG3609	FBgn0031418
chr2L	2373576	2377175	2.09	2.00E-05	Atxn7	FBgn0031420
chr2L	2380177	2383853	1.67	1.00E-05	Atxn7	FBgn0031420
chr2L	2380177	2383853	1.67	1.00E-05	CG9870	FBgn0031422
chr2L	2392001	2394502	0.73	0.00183	VGlut	FBgn0031424
chr2L	2427492	2429835	0.5	0.0001	CR44912	FBgn0266217
chr2L	2427492	2429835	0.5	0.0001	dpp	FBgn0000490
chr2L	2439617	2440108	0.5	0.00486	dpp	FBgn0000490
chr2L	2444421	2446359	0.61	0.0001	dpp	FBgn0000490
chr2L	2451023	2452978	2.44	0.0001	dpp	FBgn0000490
chr2L	2458853	2461489	2.18	1.00E-05	dpp	FBgn0000490
chr2L	2458853	2461489	2.18	1.00E-05	tRNA:Tyr-GTA-1-3	FBgn0012016
chr2L	2463655	2464874	0.93	0.00183	tRNA:Tyr-GTA-1-3	FBgn0012016
chr2L	2468139	2468627	1.51	0.0034	CR45286	FBgn0266824
chr2L	2470500	2471454	0.95	0.00069	CR45286	FBgn0266824
chr2L	2488591	2490371	1.73	0.0013	Slh	FBgn0264978
chr2L	2490659	2494062	1.49	0.0001	Slh	FBgn0264978
chr2L	2490659	2494062	1.49	0.0001	oaf	FBgn0011818
chr2L	2504047	2504577	3.35	0.00791	CR44607	FBgn0265818
chr2L	2547875	2548948	0.74	0.00486	CG3515	FBgn0031431
chr2L	2576360	2577888	1.17	0.00486	insv	FBgn0031434
chr2L	2576360	2577888	1.17	0.00486	Elba2	FBgn0031435
chr2L	2578679	2582628	1.4	1.00E-05	Elba2	FBgn0031435
chr2L	2578679	2582628	1.4	1.00E-05	Arpc5	FBgn0031437
chr2L	2578679	2582628	1.4	1.00E-05	Drp1	FBgn0026479
chr2L	2584129	2586633	2.47	0.00037	Arpc5	FBgn0031437
chr2L	2584129	2586633	2.47	0.00037	Drp1	FBgn0026479
chr2L	2724374	2724998	2.79	0.00145	CG31689	FBgn0031449
chr2L	2725444	2729203	1.48	0.0001	CG31689	FBgn0031449
chr2L	2729927	2734979	1.73	0	CG31689	FBgn0031449
chr2L	2729927	2734979	1.73	0	mir-4914	FBgn0263564
chr2L	2745679	2746808	0.58	0.00147	Cwc25	FBgn0031452
chr2L	2745679	2746808	0.58	0.00147	Pgk	FBgn0250906
chr2L	2745679	2746808	0.58	0.00147	Bacc	FBgn0031453
chr2L	2748921	2758900	3.52	0.0001	Cwc25	FBgn0031452
chr2L	2748921	2758900	3.52	0.0001	Pgk	FBgn0250906
chr2L	2748921	2758900	3.52	0.0001	Bacc	FBgn0031453
chr2L	2761172	2767281	2.48	4.00E-05	Trn-SR	FBgn0031456
chr2L	2761172	2767281	2.48	4.00E-05	aph-1	FBgn0031458
chr2L	2761172	2767281	2.48	4.00E-05	Taf10b	FBgn0026324
chr2L	2769090	2771049	2.82	0.0001	Taf10	FBgn0028398
chr2L	2769090	2771049	2.82	0.0001	colt	FBgn0019830
chr2L	2769090	2771049	2.82	0.0001	CG2862	FBgn0031459
chr2L	2769090	2771049	2.82	0.0001	CG15399	FBgn0031460
chr2L	2783107	2784806	0.81	0.00486	Syt1	FBgn0004242
chr2L	2791979	2792819	0.72	0.00069	Syt1	FBgn0004242
chr2L	2802308	2805964	1.16	0.00067	Syt1	FBgn0004242
chr2L	2802308	2805964	1.16	0.00067	daw	FBgn0031461
chr2L	2807296	2808160	2.15	0.00183	daw	FBgn0031461
chr2L	2808502	2809244	0.74	0.00528	daw	FBgn0031461
chr2L	2821453	2823595	0.55	0.00486	Duox	FBgn0283531
chr2L	2821453	2823595	0.55	0.00486	CG3123	FBgn0031465
chr2L	2825380	2826718	0.85	0.00017	Duox	FBgn0283531
chr2L	2825380	2826718	0.85	0.00017	CG3123	FBgn0031465
chr2L	2826818	2828130	1.08	0.00067	Duox	FBgn0283531
chr2L	2826818	2828130	1.08	0.00067	CG3123	FBgn0031465
chr2L	2828957	2831024	0.49	0.00486	Duox	FBgn0283531
chr2L	2828957	2831024	0.49	0.00486	CG3123	FBgn0031465
chr2L	2828957	2831024	0.49	0.00486	CG3119	FBgn0031466
chr2L	2836484	2837435	0.74	0.00286	CG3119	FBgn0031466
chr2L	2837511	2838496	1.01	0.00486	CG3119	FBgn0031466
chr2L	2837511	2838496	1.01	0.00486	Cpr23B	FBgn0031467
chr2L	2839369	2841377	3.96	2.00E-05	Cpr23B	FBgn0031467
chr2L	2839369	2841377	3.96	2.00E-05	CR45342	FBgn0266881
chr2L	2839369	2841377	3.96	2.00E-05	CG2975	FBgn0031468
chr2L	2844527	2844825	0.81	0.00706	CG18558	FBgn0031469
chr2L	2844527	2844825	0.81	0.00706	CG18557	FBgn0031470
chr2L	2854220	2866966	2.65	0.0001	CG3104	FBgn0031473
chr2L	2854220	2866966	2.65	0.0001	CG2991	FBgn0031474
chr2L	2867434	2870064	1.57	0.0001	CG2991	FBgn0031474
chr2L	2867434	2870064	1.57	0.0001	CG31694	FBgn0051694
chr2L	2867434	2870064	1.57	0.0001	CG8813	FBgn0031476
chr2L	2870169	2875349	2.51	1.00E-05	CG31694	FBgn0051694
chr2L	2870169	2875349	2.51	1.00E-05	CG8813	FBgn0031476
chr2L	2870169	2875349	2.51	1.00E-05	CG8814	FBgn0031478
chr2L	2876040	2877204	1.49	0.00486	CG8814	FBgn0031478
chr2L	2876040	2877204	1.49	0.00486	Prx6005	FBgn0031479
chr2L	2877372	2878930	0.7	0.00486	CG8814	FBgn0031478
chr2L	2877372	2878930	0.7	0.00486	Prx6005	FBgn0031479
chr2L	2877372	2878930	0.7	0.00486	CG31950	FBgn0051950
chr2L	2879220	2879639	0.99	0.00706	betaggt-II	FBgn0028970
chr2L	2880241	2890874	2.71	0.0001	betaggt-II	FBgn0028970
chr2L	2880241	2890874	2.71	0.0001	lilli	FBgn0041111
chr2L	2897278	2902046	0.49	0.0001	lilli	FBgn0041111
chr2L	2904937	2907340	2.96	0.00145	lilli	FBgn0041111
chr2L	2923755	2926805	2.3	0.00528	lilli	FBgn0041111
chr2L	2936887	2940578	2.26	0.00706	lilli	FBgn0041111
chr2L	2941606	2946783	0.77	0.00069	lilli	FBgn0041111
chr2L	2951078	2952068	1.17	0.00183	lilli	FBgn0041111
chr2L	2957601	2963213	2.59	0.0001	Rbp9	FBgn0010263
chr2L	2964157	2967329	1.15	0.00069	Rbp9	FBgn0010263
chr2L	2964157	2967329	1.15	0.00069	Ts	FBgn0024920
chr2L	2970443	2972701	0.77	0.00528	Rrp1	FBgn0004584
chr2L	2970443	2972701	0.77	0.00528	gammaTub23C	FBgn0260639
chr2L	2974817	2979039	1	3.00E-05	gammaTub23C	FBgn0260639
chr2L	2974817	2979039	1	3.00E-05	CG3165	FBgn0031484
chr2L	2974817	2979039	1	3.00E-05	CG9643	FBgn0031485
chr2L	2979184	2980628	2.94	0.00067	CG3165	FBgn0031484
chr2L	2979184	2980628	2.94	0.00067	CG9643	FBgn0031485
chr2L	2979184	2980628	2.94	0.00067	Chd1	FBgn0250786
chr2L	2986790	2989835	3.02	0	Chd1	FBgn0250786
chr2L	2986790	2989835	3.02	0	Bem46	FBgn0025109
chr2L	2992559	2993882	2.4	0.00052	Bem46	FBgn0025109
chr2L	2992559	2993882	2.4	0.00052	okr	FBgn0002989
chr2L	2992559	2993882	2.4	0.00052	CG3558	FBgn0025681
chr2L	2998145	3001352	2.04	0.0001	CG3558	FBgn0025681
chr2L	2998145	3001352	2.04	0.0001	CG17265	FBgn0031488
chr2L	3009658	3012505	1.01	0.0001	CG17265	FBgn0031488
chr2L	3017863	3018648	1.14	0.00286	CG17224	FBgn0031489
chr2L	3017863	3018648	1.14	0.00286	CG17264	FBgn0031490
chr2L	3022749	3024518	0.9	0.00147	CG17264	FBgn0031490
chr2L	3022749	3024518	0.9	0.00147	alpha4GT1	FBgn0031491
chr2L	3022749	3024518	0.9	0.00147	CG3542	FBgn0031492
chr2L	3028809	3031469	1.85	5.00E-05	CG3542	FBgn0031492
chr2L	3028809	3031469	1.85	5.00E-05	CG3605	FBgn0031493
chr2L	3033453	3035717	1	0.00147	CG17258	FBgn0031496
chr2L	3033453	3035717	1	0.00147	SerRS	FBgn0031497
chr2L	3037041	3037945	1.93	0.0001	SerRS	FBgn0031497
chr2L	3037041	3037945	1.93	0.0001	CG17260	FBgn0031498
chr2L	3038695	3040456	1.23	0.00486	SerRS	FBgn0031497
chr2L	3038695	3040456	1.23	0.00486	CG17260	FBgn0031498
chr2L	3038695	3040456	1.23	0.00486	CG17221	FBgn0031500
chr2L	3046524	3047096	0.89	0.00486	FASN2	FBgn0042627
chr2L	3046524	3047096	0.89	0.00486	snRNA:LU	FBgn0263847
chr2L	3046524	3047096	0.89	0.00486	snRNA:U5:23D	FBgn0003934
chr2L	3055392	3060148	2.82	0.0001	FASN2	FBgn0042627
chr2L	3055392	3060148	2.82	0.0001	FASN1	FBgn0283427
chr2L	3078363	3080599	0.5	0.00183	toc	FBgn0015600
chr2L	3086067	3088009	2.69	0.00037	toc	FBgn0015600
chr2L	3089030	3091615	0.35	0.00486	toc	FBgn0015600
chr2L	3094594	3096687	2.42	0	toc	FBgn0015600
chr2L	3104301	3105467	1.17	0.00147	toc	FBgn0015600
chr2L	3104301	3105467	1.17	0.00147	PpD6	FBgn0005779
chr2L	3106566	3108755	2.17	0.0001	toc	FBgn0015600
chr2L	3106566	3108755	2.17	0.0001	PpD6	FBgn0005779
chr2L	3112699	3120623	3.1	0	toc	FBgn0015600
chr2L	3112699	3120623	3.1	0	PpD6	FBgn0005779
chr2L	3124006	3125379	1.38	0	toc	FBgn0015600
chr2L	3124006	3125379	1.38	0	CG15403	FBgn0031504
chr2L	3142071	3146807	2.97	5.00E-05	toc	FBgn0015600
chr2L	3142071	3146807	2.97	5.00E-05	ND-B14.5B	FBgn0031505
chr2L	3142071	3146807	2.97	5.00E-05	Mad	FBgn0011648
chr2L	3151613	3152569	0.59	0.00528	Mad	FBgn0011648
chr2L	3156650	3161036	0.61	0.0001	Mad	FBgn0011648
chr2L	3156650	3161036	0.61	0.0001	gkt	FBgn0260817
chr2L	3163285	3167889	1.35	0.00069	CR31953	FBgn0051953
chr2L	3163285	3167889	1.35	0.00069	Hydr2	FBgn0014906
chr2L	3167934	3177565	2.71	0.0001	Hydr2	FBgn0014906
chr2L	3167934	3177565	2.71	0.0001	CG34393	FBgn0085422
chr2L	3278821	3281595	2.05	0.0001	CG3332	FBgn0031514
chr2L	3293438	3295098	1.25	0.0001	CG9664	FBgn0031515
chr2L	3293438	3295098	1.25	0.0001	CG9663	FBgn0031516
chr2L	3298609	3307617	1.71	0.0001	CG9663	FBgn0031516
chr2L	3298609	3307617	1.71	0.0001	CG3277	FBgn0031518
chr2L	3298609	3307617	1.71	0.0001	CG15406	FBgn0031517
chr2L	3308132	3310415	0.49	0.00486	CG3277	FBgn0031518
chr2L	3308132	3310415	0.49	0.00486	CG15406	FBgn0031517
chr2L	3319644	3320269	2.73	0.00084	CG3326	FBgn0031519
chr2L	3319644	3320269	2.73	0.00084	CG8837	FBgn0031520
chr2L	3322408	3324200	1.89	0.00147	CG8837	FBgn0031520
chr2L	3322408	3324200	1.89	0.00147	CG33281	FBgn0053281
chr2L	3338217	3342909	2.44	0.00031	E23	FBgn0020445
chr2L	3343729	3346825	1.96	3.00E-05	E23	FBgn0020445
chr2L	3348372	3350698	1.05	0.0013	E23	FBgn0020445
chr2L	3350962	3358017	2.35	0.0001	E23	FBgn0020445
chr2L	3350962	3358017	2.35	0.0001	CG8838	FBgn0031526
chr2L	3358372	3360785	1.12	0.00069	CG8838	FBgn0031526
chr2L	3358372	3360785	1.12	0.00069	CG34394	FBgn0085423
chr2L	3361780	3362597	2.59	0.00461	CG34394	FBgn0085423
chr2L	3364570	3366428	0.92	0.00069	CG34394	FBgn0085423
chr2L	3368289	3370021	2.22	0	CG34394	FBgn0085423
chr2L	3375223	3377631	1.48	0.00037	CG15412	FBgn0031528
chr2L	3375223	3377631	1.48	0.00037	Ptpa	FBgn0016698
chr2L	3385150	3391434	0.88	0.00017	CR45301	FBgn0266839
chr2L	3385150	3391434	0.88	0.00017	CR44791	FBgn0266026
chr2L	3449866	3450648	2.57	1.00E-05	Snx1	FBgn0031534
chr2L	3451218	3453844	1.75	0.0013	Snx1	FBgn0031534
chr2L	3451218	3453844	1.75	0.0013	CG12795	FBgn0031535
chr2L	3451218	3453844	1.75	0.0013	Cog3	FBgn0031536
chr2L	3453972	3455720	0.9	0.0034	CG12795	FBgn0031535
chr2L	3453972	3455720	0.9	0.0034	Cog3	FBgn0031536
chr2L	3455861	3457855	1.87	0.0001	CG12795	FBgn0031535
chr2L	3455861	3457855	1.87	0.0001	Cog3	FBgn0031536
chr2L	3455861	3457855	1.87	0.0001	Sec5	FBgn0266670
chr2L	3464973	3466901	0.82	0.00183	msl-2	FBgn0005616
chr2L	3464973	3466901	0.82	0.00183	mir-4971	FBgn0263526
chr2L	3464973	3466901	0.82	0.00183	ND-PDSW	FBgn0021967
chr2L	3473184	3475132	1.17	0.0001	pgant4	FBgn0051956
chr2L	3475194	3481031	3.21	2.00E-05	pgant4	FBgn0051956
chr2L	3475194	3481031	3.21	2.00E-05	CG15414	FBgn0031542
chr2L	3481957	3482474	1.5	0.00204	CG15414	FBgn0031542
chr2L	3516630	3517574	1.27	0.00706	CG17593	FBgn0031544
chr2L	3516630	3517574	1.27	0.00706	CG3213	FBgn0031545
chr2L	3533121	3535308	2.03	0.00147	Che-13	FBgn0031550
chr2L	3533121	3535308	2.03	0.00147	CR44308	FBgn0265367
chr2L	3536464	3540769	1.09	0.0001	CR44308	FBgn0265367
chr2L	3536464	3540769	1.09	0.0001	drm	FBgn0024244
chr2L	3543264	3546094	1.28	0.0006	drm	FBgn0024244
chr2L	3557233	3557867	1.98	0.00706	CR44309	FBgn0265368
chr2L	3559110	3559639	1.42	0.0013	CR44309	FBgn0265368
chr2L	3569440	3571026	0.89	2.00E-05	CR43822	FBgn0264370
chr2L	3580549	3581490	0.96	0.00037	sob	FBgn0004892
chr2L	3592578	3593894	0.58	0.00069	CR43823	FBgn0264371
chr2L	3609658	3612588	0.79	0.00069	odd	FBgn0002985
chr2L	3609658	3612588	0.79	0.00069	CR44310	FBgn0265369
chr2L	3619195	3620611	2.49	2.00E-05	Dot	FBgn0015663
chr2L	3621574	3622163	2.54	0.00084	Dot	FBgn0015663
chr2L	3621574	3622163	2.54	0.00084	CG15418	FBgn0031554
chr2L	3621574	3622163	2.54	0.00084	for	FBgn0000721
chr2L	3623879	3624521	1.4	0.00147	for	FBgn0000721
chr2L	3627079	3628470	2.11	0.0001	for	FBgn0000721
chr2L	3628719	3635055	2.94	0.0001	for	FBgn0000721
chr2L	3628719	3635055	2.94	0.0001	mir-4972	FBgn0263523
chr2L	3636668	3638599	1.34	0.00067	for	FBgn0000721
chr2L	3636668	3638599	1.34	0.00067	mir-4972	FBgn0263523
chr2L	3639683	3641956	2.2	0	for	FBgn0000721
chr2L	3639683	3641956	2.2	0	mir-4972	FBgn0263523
chr2L	3642189	3643387	2.75	0	for	FBgn0000721
chr2L	3643425	3649838	2.98	0.0001	for	FBgn0000721
chr2L	3654611	3657335	4.32	1.00E-05	for	FBgn0000721
chr2L	3662787	3665431	0.85	0.00069	Drgx	FBgn0085369
chr2L	3662787	3665431	0.85	0.00069	Sfp24Ba	FBgn0259951
chr2L	3678424	3679437	0.84	0.00486	Drgx	FBgn0085369
chr2L	3680402	3690001	1.61	0.0001	Drgx	FBgn0085369
chr2L	3680402	3690001	1.61	0.0001	CG16704	FBgn0031558
chr2L	3691433	3693036	1.32	0.00486	Drgx	FBgn0085369
chr2L	3691433	3693036	1.32	0.00486	CG16704	FBgn0031558
chr2L	3691433	3693036	1.32	0.00486	CG3513	FBgn0031559
chr2L	3695474	3696696	0.51	0.00486	CG16713	FBgn0031560
chr2L	3695474	3696696	0.51	0.00486	IM33	FBgn0031561
chr2L	3695474	3696696	0.51	0.00486	CG3604	FBgn0031562
chr2L	3704560	3707773	0.75	0.0001	CG2816	FBgn0031564
chr2L	3704560	3707773	0.75	0.0001	CG31778	FBgn0051778
chr2L	3704560	3707773	0.75	0.0001	cutlet	FBgn0015376
chr2L	3712344	3714256	3.71	0	CG31955	FBgn0051955
chr2L	3712344	3714256	3.71	0	CG2818	FBgn0031566
chr2L	3769594	3779400	2.79	0.0001	CG43707	FBgn0263846
chr2L	3769594	3779400	2.79	0.0001	CR43704	FBgn0263843
chr2L	3769594	3779400	2.79	0.0001	bowl	FBgn0004893
chr2L	3780573	3782036	1.57	0.00486	bowl	FBgn0004893
chr2L	3782999	3793272	1.36	1.00E-05	bowl	FBgn0004893
chr2L	3782999	3793272	1.36	1.00E-05	bark	FBgn0031571
chr2L	3804747	3807064	1.18	0.0001	Reph	FBgn0021800
chr2L	3808708	3811162	0.73	0.00183	Reph	FBgn0021800
chr2L	3808708	3811162	0.73	0.00183	CG3407	FBgn0031573
chr2L	3812919	3814768	0.51	0.00069	CG3407	FBgn0031573
chr2L	3812919	3814768	0.51	0.00069	CR44076	FBgn0264885
chr2L	3815894	3819392	0.96	0.00486	CR44076	FBgn0264885
chr2L	3815894	3819392	0.96	0.00486	CR44077	FBgn0264886
chr2L	3821021	3821858	0.58	0.00486	CR44077	FBgn0264886
chr2L	3824947	3826234	1.75	0.00183	slp1	FBgn0003430
chr2L	3826792	3829021	0.69	3.00E-05	slp1	FBgn0003430
chr2L	3833884	3834881	1.03	0.00069	slp2	FBgn0004567
chr2L	3842275	3843828	1.54	0.00486	CR44983	FBgn0266318
chr2L	3844052	3847565	2.13	0.00286	CR44983	FBgn0266318
chr2L	3848568	3850767	0.91	0.00017	CR44983	FBgn0266318
chr2L	3848568	3850767	0.91	0.00017	CR45451	FBgn0267007
chr2L	3854896	3856280	1.19	0.00183	CR45449	FBgn0267005
chr2L	3854896	3856280	1.19	0.00183	CR45450	FBgn0267006
chr2L	3856711	3857247	0.42	0.00486	CR45450	FBgn0267006
chr2L	4029238	4034437	1.59	1.00E-05	ed	FBgn0000547
chr2L	4036578	4039750	2.69	0.0001	ed	FBgn0000547
chr2L	4043109	4044996	2.42	0.0001	ed	FBgn0000547
chr2L	4082321	4095998	1.45	0.0001	ed	FBgn0000547
chr2L	4082321	4095998	1.45	0.0001	snoRNA:Me28S-C437	FBgn0086032
chr2L	4106163	4110439	1.14	0.00017	ed	FBgn0000547
chr2L	4113943	4117181	0.49	0.00183	ed	FBgn0000547
chr2L	4113943	4117181	0.49	0.00183	Sr-CIII	FBgn0020376
chr2L	4119093	4120795	2.67	0.00011	Sr-CIII	FBgn0020376
chr2L	4187220	4187454	0.27	0.0001	TBCC	FBgn0051961
chr2L	4194570	4196121	0.59	0.00486	CG3714	FBgn0031589
chr2L	4196521	4198927	3.44	0.00067	CG3714	FBgn0031589
chr2L	4196521	4198927	3.44	0.00067	ft	FBgn0001075
chr2L	4219257	4223455	1.18	0.0006	ft	FBgn0001075
chr2L	4219257	4223455	1.18	0.0006	CG3702	FBgn0031590
chr2L	4224654	4225481	1.27	0.00147	CG3702	FBgn0031590
chr2L	4226059	4226868	0.85	0.00286	CG3702	FBgn0031590
chr2L	4228112	4230506	1.53	0.00019	RpL40	FBgn0003941
chr2L	4228112	4230506	1.53	0.00019	CR44608	FBgn0265819
chr2L	4255643	4256867	0.69	0.00486	CR45294	FBgn0266832
chr2L	4255643	4256867	0.69	0.00486	CR45296	FBgn0266834
chr2L	4320832	4322685	1.35	0.0001	tutl	FBgn0010473
chr2L	4323767	4324691	0.88	0.00486	tutl	FBgn0010473
chr2L	4323767	4324691	0.88	0.00486	bdl	FBgn0028482
chr2L	4332899	4336543	1.66	1.00E-05	Atet	FBgn0020762
chr2L	4349773	4352901	2.09	0.00019	CR44699	FBgn0265910
chr2L	4349773	4352901	2.09	0.00019	CR44700	FBgn0265911
chr2L	4349773	4352901	2.09	0.00019	CG15429	FBgn0031596
chr2L	4355074	4357805	0.56	0.00183	CG15429	FBgn0031596
chr2L	4365804	4367850	1.03	0.0001	CR45363	FBgn0266903
chr2L	4370096	4378864	1.84	0.0001	CR45363	FBgn0266903
chr2L	4370096	4378864	1.84	0.0001	Traf4	FBgn0026319
chr2L	4381846	4383446	1.09	0.0001	CG17612	FBgn0031597
chr2L	4381846	4383446	1.09	0.0001	Vps53	FBgn0031598
chr2L	4385292	4388087	2.33	1.00E-05	Vps53	FBgn0031598
chr2L	4385292	4388087	2.33	1.00E-05	Psf2	FBgn0261976
chr2L	4385292	4388087	2.33	1.00E-05	Tps1	FBgn0027560
chr2L	4402924	4403709	2.93	0.00037	CG33003	FBgn0053003
chr2L	4402924	4403709	2.93	0.00037	Dim1	FBgn0031601
chr2L	4441539	4443199	1.95	0.00037	Sfp24F	FBgn0259958
chr2L	4441539	4443199	1.95	0.00037	CG15432	FBgn0031603
chr2L	4441539	4443199	1.95	0.00037	morgue	FBgn0027609
chr2L	4444180	4446309	2.29	0.0001	CG15432	FBgn0031603
chr2L	4444180	4446309	2.29	0.0001	morgue	FBgn0027609
chr2L	4444180	4446309	2.29	0.0001	Elp3	FBgn0031604
chr2L	4446450	4449549	3.13	0	Elp3	FBgn0031604
chr2L	4446450	4449549	3.13	0	CG15439	FBgn0031606
chr2L	4453589	4454943	2.56	0.0001	CG15440	FBgn0031607
chr2L	4453589	4454943	2.56	0.0001	ND-B8	FBgn0040705
chr2L	4456296	4460543	1.94	0.0001	ND-B8	FBgn0040705
chr2L	4456296	4460543	1.94	0.0001	Gs1l	FBgn0019982
chr2L	4456296	4460543	1.94	0.0001	CG15435	FBgn0031608
chr2L	4462877	4465500	3.06	5.00E-05	CG15435	FBgn0031608
chr2L	4462877	4465500	3.06	5.00E-05	CG15443	FBgn0031609
chr2L	4462877	4465500	3.06	5.00E-05	FIG4	FBgn0031611
chr2L	4469851	4472245	0.63	0.00017	FIG4	FBgn0031611
chr2L	4469851	4472245	0.63	0.00017	ine	FBgn0011603
chr2L	4473820	4478421	2.48	0.00069	ine	FBgn0011603
chr2L	4473820	4478421	2.48	0.00069	dpy	FBgn0053196
chr2L	4570378	4573358	2.29	0.0001	dpy	FBgn0053196
chr2L	4570378	4573358	2.29	0.0001	HP6	FBgn0031613
chr2L	4586567	4591573	1.18	0.00286	dpy	FBgn0053196
chr2L	4586567	4591573	1.18	0.00286	CR43716	FBgn0263869
chr2L	4594941	4596224	0.83	0.00037	dpy	FBgn0053196
chr2L	4600577	4602058	0.85	0.00486	dpy	FBgn0053196
chr2L	4608853	4610734	1.29	0.00037	dpy	FBgn0053196
chr2L	4694313	4695353	1.7	0.00461	CG34351	FBgn0085380
chr2L	4798957	4800776	0.64	0.0001	Clect27	FBgn0031629
chr2L	4802331	4802816	1.01	0.00147	Clect27	FBgn0031629
chr2L	4806612	4808858	1.06	0.0001	Clect27	FBgn0031629
chr2L	4806612	4808858	1.06	0.0001	CR45297	FBgn0266835
chr2L	4809392	4815004	2.73	0.0001	CR45297	FBgn0266835
chr2L	4809392	4815004	2.73	0.0001	CG15629	FBgn0031630
chr2L	4829890	4831062	2.49	3.00E-05	Fnta	FBgn0031633
chr2L	4829890	4831062	2.49	3.00E-05	mir-4912	FBgn0263575
chr2L	4829890	4831062	2.49	3.00E-05	Ir25a	FBgn0031634
chr2L	4837277	4838831	1.26	0.00037	tank	FBgn0031635
chr2L	4837277	4838831	1.26	0.00037	CG12194	FBgn0031636
chr2L	4845871	4851820	2.29	0.0001	mxt	FBgn0031637
chr2L	4845871	4851820	2.29	0.0001	Mon1	FBgn0031640
chr2L	4852015	4857415	1.41	0.00017	Mon1	FBgn0031640
chr2L	4852015	4857415	1.41	0.00017	smog	FBgn0051660
chr2L	4875503	4876151	1.17	0.00147	smog	FBgn0051660
chr2L	4882339	4884146	1.41	0.0006	Cf2	FBgn0000286
chr2L	4882339	4884146	1.41	0.0006	CG3008	FBgn0031643
chr2L	4885803	4889004	1.55	0.0013	CG3008	FBgn0031643
chr2L	4885803	4889004	1.55	0.0013	CG15625	FBgn0031644
chr2L	4889428	4890143	0.62	0.0001	CG15625	FBgn0031644
chr2L	4891312	4901091	1.35	0.0001	CG15625	FBgn0031644
chr2L	4891312	4901091	1.35	0.0001	CR45716	FBgn0267280
chr2L	4891312	4901091	1.35	0.0001	CG3036	FBgn0031645
chr2L	4891312	4901091	1.35	0.0001	CG2837	FBgn0031646
chr2L	4905344	4907817	1.85	3.00E-05	CG3036	FBgn0031645
chr2L	4905344	4907817	1.85	3.00E-05	CG2837	FBgn0031646
chr2L	4905344	4907817	1.85	3.00E-05	hoe1	FBgn0041150
chr2L	4936156	4938708	2.01	0.0001	hoe2	FBgn0031649
chr2L	4936156	4938708	2.01	0.0001	Sgs1	FBgn0003372
chr2L	4938804	4938996	0.69	0.00528	Sgs1	FBgn0003372
chr2L	4940532	4940772	0.72	0.00486	Sgs1	FBgn0003372
chr2L	4940916	4943047	3.43	0.00128	Sgs1	FBgn0003372
chr2L	4940916	4943047	3.43	0.00128	CG14044	FBgn0031650
chr2L	4944839	4950000	1.48	0.0006	CG14044	FBgn0031650
chr2L	4944839	4950000	1.48	0.0006	mRpL24	FBgn0031651
chr2L	4944839	4950000	1.48	0.0006	Jon25Biii	FBgn0031653
chr2L	4956199	4957195	0.58	0.00147	Marcal1	FBgn0031655
chr2L	4965231	4969418	2.23	1.00E-05	CG34124	FBgn0083960
chr2L	4965231	4969418	2.23	1.00E-05	CR43824	FBgn0264372
chr2L	4965231	4969418	2.23	1.00E-05	CG3756	FBgn0031657
chr2L	4970548	4971830	4.11	3.00E-05	CG3756	FBgn0031657
chr2L	4970548	4971830	4.11	3.00E-05	l(2)05714	FBgn0010607
chr2L	4970548	4971830	4.11	3.00E-05	CG14043	FBgn0031659
chr2L	4972020	4974484	1.75	4.00E-05	CG3756	FBgn0031657
chr2L	4972020	4974484	1.75	4.00E-05	l(2)05714	FBgn0010607
chr2L	4972020	4974484	1.75	4.00E-05	CG14043	FBgn0031659
chr2L	4972020	4974484	1.75	4.00E-05	mRpL28	FBgn0031660
chr2L	4974673	4978215	2.68	0.00011	mRpL28	FBgn0031660
chr2L	4974673	4978215	2.68	0.00011	CG3792	FBgn0031662
chr2L	4978232	4979690	3.82	0	CG3792	FBgn0031662
chr2L	4978232	4979690	3.82	0	CG8892	FBgn0031664
chr2L	4980767	4983953	2.53	0.00052	CG8892	FBgn0031664
chr2L	4980767	4983953	2.53	0.00052	CG34126	FBgn0083962
chr2L	4987404	4988054	1.27	0.00528	CG34126	FBgn0083962
chr2L	4991105	5008578	2.19	0.0001	CG34126	FBgn0083962
chr2L	4991105	5008578	2.19	0.0001	Rtnl1	FBgn0053113
chr2L	4991105	5008578	2.19	0.0001	CG31917	FBgn0031668
chr2L	5010670	5012744	0.88	0.00037	vkg	FBgn0016075
chr2L	5024222	5025485	1.93	0.00461	vkg	FBgn0016075
chr2L	5036672	5037415	2.24	0.00461	Cg25C	FBgn0000299
chr2L	5036672	5037415	2.24	0.00461	SP555	FBgn0260470
chr2L	5036672	5037415	2.24	0.00461	CG14042	FBgn0260451
chr2L	5036672	5037415	2.24	0.00461	CG31650	FBgn0031673
chr2L	5036672	5037415	2.24	0.00461	CG33995	FBgn0053995
chr2L	5036672	5037415	2.24	0.00461	CG44000	FBgn0264742
chr2L	5036672	5037415	2.24	0.00461	CG44001	FBgn0264743
chr2L	5041512	5048833	2.88	0.0001	CG9121	FBgn0031675
chr2L	5049815	5056646	3.05	9.00E-05	CG9121	FBgn0031675
chr2L	5049815	5056646	3.05	9.00E-05	His3.3A	FBgn0014857
chr2L	5049815	5056646	3.05	9.00E-05	CG31918	FBgn0031678
chr2L	5056721	5058807	2.51	0.00017	His3.3A	FBgn0014857
chr2L	5056721	5058807	2.51	0.00017	CG31918	FBgn0031678
chr2L	5056721	5058807	2.51	0.00017	Rpn11	FBgn0028694
chr2L	5059069	5060164	0.48	0.00486	Rpn11	FBgn0028694
chr2L	5059069	5060164	0.48	0.00486	CR45291	FBgn0266829
chr2L	5062144	5066833	1.47	0.00147	qtc	FBgn0028572
chr2L	5062144	5066833	1.47	0.00147	CR43820	FBgn0264368
chr2L	5062144	5066833	1.47	0.00147	mir-2495	FBgn0262213
chr2L	5068724	5078708	1.6	0.0001	qtc	FBgn0028572
chr2L	5068724	5078708	1.6	0.0001	mir-2495	FBgn0262213
chr2L	5068724	5078708	1.6	0.0001	pgant5	FBgn0031681
chr2L	5078897	5084349	2.22	0.0001	pgant5	FBgn0031681
chr2L	5086474	5094422	1.52	0.0001	pgant5	FBgn0031681
chr2L	5086474	5094422	1.52	0.0001	CG5828	FBgn0031682
chr2L	5094635	5098637	1.92	0.0001	CG5828	FBgn0031682
chr2L	5094635	5098637	1.92	0.0001	CG4230	FBgn0031683
chr2L	5098644	5100644	1.19	0	CG4230	FBgn0031683
chr2L	5098644	5100644	1.19	0	ND-13A	FBgn0031684
chr2L	5098644	5100644	1.19	0	Msp300	FBgn0261836
chr2L	5104830	5108099	0.99	0.00486	Msp300	FBgn0261836
chr2L	5111264	5113439	2.85	0	Msp300	FBgn0261836
chr2L	5118154	5118636	2.35	0.00791	Msp300	FBgn0261836
chr2L	5147259	5154110	2.02	0.0001	Msp300	FBgn0261836
chr2L	5155721	5159054	1.32	3.00E-05	Msp300	FBgn0261836
chr2L	5164165	5165851	0.59	0.00183	Msp300	FBgn0261836
chr2L	5186140	5187608	1.5	0.0001	Msp300	FBgn0261836
chr2L	5186140	5187608	1.5	0.0001	snoRNA:Psi28S-2263	FBgn0082990
chr2L	5196048	5197933	1.88	0.00019	Msp300	FBgn0261836
chr2L	5196048	5197933	1.88	0.00019	snmRNA:128	FBgn0065107
chr2L	5208862	5209564	2.7	0.00486	Cyp28d2	FBgn0031688
chr2L	5208862	5209564	2.7	0.00486	Cyp28d1	FBgn0031689
chr2L	5209650	5210553	1.63	0.00204	Cyp28d2	FBgn0031688
chr2L	5209650	5210553	1.63	0.00204	Cyp28d1	FBgn0031689
chr2L	5210970	5212022	2.34	0.0001	Cyp28d1	FBgn0031689
chr2L	5217408	5218421	0.76	0.00183	TpnC25D	FBgn0031692
chr2L	5221819	5224093	1.66	0.00037	TpnC25D	FBgn0031692
chr2L	5221819	5224093	1.66	0.00037	tkv	FBgn0003716
chr2L	5224950	5227478	1.52	2.00E-05	tkv	FBgn0003716
chr2L	5229933	5231440	0.65	0.00486	tkv	FBgn0003716
chr2L	5233796	5235243	0.63	0.00147	tkv	FBgn0003716
chr2L	5236486	5239400	2.66	0.0001	tkv	FBgn0003716
chr2L	5236486	5239400	2.66	0.0001	tRNA:Asp-GTC-2-1	FBgn0051971
chr2L	5240642	5243652	1.26	0.0001	tkv	FBgn0003716
chr2L	5240642	5243652	1.26	0.0001	tRNA:Asp-GTC-2-1	FBgn0051971
chr2L	5240642	5243652	1.26	0.0001	CR14033	FBgn0046776
chr2L	5245188	5246072	1.25	2.00E-05	tkv	FBgn0003716
chr2L	5245188	5246072	1.25	2.00E-05	tRNA:Asp-GTC-2-1	FBgn0051971
chr2L	5245188	5246072	1.25	2.00E-05	CR14033	FBgn0046776
chr2L	5246246	5249256	0.94	0.0001	tkv	FBgn0003716
chr2L	5246246	5249256	0.94	0.0001	CR14033	FBgn0046776
chr2L	5255376	5256904	2.06	0	tkv	FBgn0003716
chr2L	5255376	5256904	2.06	0	CR44744	FBgn0265957
chr2L	5260896	5262506	0.75	0.00486	tkv	FBgn0003716
chr2L	5260896	5262506	0.75	0.00486	CR44744	FBgn0265957
chr2L	5260896	5262506	0.75	0.00486	Cyp4ac1	FBgn0031693
chr2L	5277412	5279389	0.84	0.00147	Bsg25D	FBgn0000228
chr2L	5277412	5279389	0.84	0.00147	Bub1	FBgn0031696
chr2L	5282663	5284211	1.1	0.00147	Bub1	FBgn0031696
chr2L	5287234	5301385	2.84	0.0001	CR44743	FBgn0265956
chr2L	5287234	5301385	2.84	0.0001	vri	FBgn0016076
chr2L	5287234	5301385	2.84	0.0001	CR45730	FBgn0267294
chr2L	5302017	5307949	1.7	0.0001	vri	FBgn0016076
chr2L	5302017	5307949	1.7	0.0001	CR45730	FBgn0267294
chr2L	5302017	5307949	1.7	0.0001	CG14024	FBgn0031697
chr2L	5325161	5328829	2.57	1.00E-05	Ncoa6	FBgn0031698
chr2L	5325161	5328829	2.57	1.00E-05	CR44985	FBgn0266320
chr2L	5325161	5328829	2.57	1.00E-05	CG14022	FBgn0031700
chr2L	5336131	5339292	1.55	0.00017	fusl	FBgn0031702
chr2L	5336131	5339292	1.55	0.00017	CG12512	FBgn0031703
chr2L	5340530	5344379	2.16	0.00069	CG12512	FBgn0031703
chr2L	5340530	5344379	2.16	0.00069	nompC	FBgn0016920
chr2L	5389835	5392052	0.75	0.00017	CR44745	FBgn0265958
chr2L	5392201	5392752	1.46	0.0013	CR44745	FBgn0265958
chr2L	5393168	5393899	0.64	0.00486	CR44745	FBgn0265958
chr2L	5408973	5410935	0.43	0.00486	H15	FBgn0016660
chr2L	5437241	5438457	0.59	0.0001	CR31647	FBgn0051647
chr2L	5437241	5438457	0.59	0.0001	snoRNA:Me28S-A2486	FBgn0086033
chr2L	5440368	5441185	3.43	0	CR31647	FBgn0051647
chr2L	5519598	5521855	0.84	0.00037	CG14020	FBgn0031707
chr2L	5519598	5521855	0.84	0.00037	CG7382	FBgn0031708
chr2L	5519598	5521855	0.84	0.00037	cl	FBgn0000318
chr2L	5519598	5521855	0.84	0.00037	Vps52	FBgn0031710
chr2L	5526525	5527425	1.09	0.00017	CG6907	FBgn0031711
chr2L	5526525	5527425	1.09	0.00017	CR44793	FBgn0266028
chr2L	5526525	5527425	1.09	0.00017	Cap-D3	FBgn0051989
chr2L	5526525	5527425	1.09	0.00017	CG31648	FBgn0051648
chr2L	5527465	5529394	1.56	0.00019	Cap-D3	FBgn0051989
chr2L	5527465	5529394	1.56	0.00019	CG31648	FBgn0051648
chr2L	5527465	5529394	1.56	0.00019	CG31915	FBgn0051915
chr2L	5545471	5548031	2.36	0.00486	Lam	FBgn0002525
chr2L	5545471	5548031	2.36	0.00486	Oscillin	FBgn0031717
chr2L	5721179	5721557	3.56	9.00E-05	sip1	FBgn0024191
chr2L	5740324	5740909	1.94	0.00204	CG11030	FBgn0031736
chr2L	5740324	5740909	1.94	0.00204	CG11147	FBgn0031734
chr2L	5743430	5746099	1.72	2.00E-05	CG11030	FBgn0031736
chr2L	5743430	5746099	1.72	2.00E-05	CG11147	FBgn0031734
chr2L	5743430	5746099	1.72	2.00E-05	CG11029	FBgn0031735
chr2L	5764304	5767154	0.78	0.00017	obst-E	FBgn0031737
chr2L	5764304	5767154	0.78	0.00017	CG9171	FBgn0031738
chr2L	5764304	5767154	0.78	0.00017	CR31912	FBgn0051912
chr2L	5784568	5790425	1.19	0.00183	CG9171	FBgn0031738
chr2L	5784568	5790425	1.19	0.00183	CG31913	FBgn0051913
chr2L	5796328	5801474	1.45	0.0001	CG9171	FBgn0031738
chr2L	5796328	5801474	1.45	0.0001	CG14005	FBgn0031739
chr2L	5871934	5876406	0.5	0.0001	rau	FBgn0031745
chr2L	5877829	5883448	2.02	0.0001	rau	FBgn0031745
chr2L	5877829	5883448	2.02	0.0001	CG44574	FBgn0265785
chr2L	5886941	5891077	1.72	0.00147	CG9029	FBgn0031746
chr2L	5886941	5891077	1.72	0.00147	CR44577	FBgn0265788
chr2L	5886941	5891077	1.72	0.00147	Acp26Ab	FBgn0002856
chr2L	5901303	5902634	0.64	0.00528	CR44579	FBgn0265790
chr2L	5901303	5902634	0.64	0.00528	CG9021	FBgn0031747
chr2L	5906378	5909664	1.81	0.00019	CR43808	FBgn0264352
chr2L	5906378	5909664	1.81	0.00019	bchs	FBgn0043362
chr2L	5906378	5909664	1.81	0.00019	CG14000	FBgn0031749
chr2L	5943055	5950163	2.7	0.0001	Sfp26Ad	FBgn0261055
chr2L	5943055	5950163	2.7	0.0001	CG9044	FBgn0031752
chr2L	5967467	5968947	0.67	0.00486	CG13992	FBgn0031756
chr2L	5967467	5968947	0.67	0.00486	Ucp4C	FBgn0031757
chr2L	5967467	5968947	0.67	0.00486	Ucp4B	FBgn0031758
chr2L	5970330	5984121	3.01	0.0001	eIF-4a	FBgn0001942
chr2L	5984461	5989380	1.79	0.0013	eIF-4a	FBgn0001942
chr2L	5984461	5989380	1.79	0.0013	ifc	FBgn0001941
chr2L	5984461	5989380	1.79	0.0013	lid	FBgn0031759
chr2L	5996253	6000516	2.46	0.0001	lid	FBgn0031759
chr2L	5996253	6000516	2.46	0.0001	Tsp26A	FBgn0031760
chr2L	6011975	6012938	1.81	0	CG9098	FBgn0031762
chr2L	6011975	6012938	1.81	0	H2.0	FBgn0001170
chr2L	6014381	6016230	2.25	0.00017	H2.0	FBgn0001170
chr2L	6023649	6025262	1.69	0.0034	CG9107	FBgn0031764
chr2L	6023649	6025262	1.69	0.0034	CG9109	FBgn0031765
chr2L	6036495	6040852	2.09	0.00052	mtm	FBgn0025742
chr2L	6036495	6040852	2.09	0.00052	CG31643	FBgn0051643
chr2L	6045595	6049187	3.24	0.0001	CG31643	FBgn0051643
chr2L	6045595	6049187	3.24	0.0001	ade2	FBgn0000052
chr2L	6045595	6049187	3.24	0.0001	mir-966	FBgn0262317
chr2L	6045595	6049187	3.24	0.0001	slmo	FBgn0029161
chr2L	6045595	6049187	3.24	0.0001	CG34179	FBgn0085208
chr2L	6045595	6049187	3.24	0.0001	CG12393	FBgn0031768
chr2L	6049586	6052972	0.83	0.00017	CG12393	FBgn0031768
chr2L	6049586	6052972	0.83	0.00017	CG9135	FBgn0031769
chr2L	6058786	6064375	1.34	0.0001	CG13995	FBgn0031770
chr2L	6058786	6064375	1.34	0.0001	CG13994	FBgn0031772
chr2L	6058786	6064375	1.34	0.0001	Fbw5	FBgn0031773
chr2L	6065626	6067957	0.76	0.00069	CG13994	FBgn0031772
chr2L	6065626	6067957	0.76	0.00069	Fbw5	FBgn0031773
chr2L	6065626	6067957	0.76	0.00069	CG9150	FBgn0031775
chr2L	6069365	6072518	1.99	0.0001	CG13993	FBgn0031776
chr2L	6069365	6072518	1.99	0.0001	Kr-h2	FBgn0266449
chr2L	6073136	6078493	1.94	0	Kr-h2	FBgn0266449
chr2L	6073136	6078493	1.94	0	CR9162	FBgn0031778
chr2L	6080819	6091985	2.99	0.0001	CR44773	FBgn0265999
chr2L	6080819	6091985	2.99	0.0001	Kr-h1	FBgn0266450
chr2L	6080819	6091985	2.99	0.0001	CG45075	FBgn0266445
chr2L	6095238	6100979	1.87	0.0001	CG45075	FBgn0266445
chr2L	6095238	6100979	1.87	0.0001	stai	FBgn0266521
chr2L	6103499	6107325	2.21	1.00E-05	stai	FBgn0266521
chr2L	6123075	6125672	2.88	0.00302	stai	FBgn0266521
chr2L	6123075	6125672	2.88	0.00302	CG31642	FBgn0051642
chr2L	6123075	6125672	2.88	0.00302	Arpc4	FBgn0031781
chr2L	6126341	6128865	1.87	0	Arpc4	FBgn0031781
chr2L	6126341	6128865	1.87	0	WDR79	FBgn0031782
chr2L	6126341	6128865	1.87	0	B9d2	FBgn0261683
chr2L	6182617	6184913	1.7	3.00E-05	CG34380	FBgn0085409
chr2L	6191833	6194821	1.46	0.0001	CG34380	FBgn0085409
chr2L	6200075	6201355	1.09	0.00147	CG34380	FBgn0085409
chr2L	6203505	6206486	3.81	0.0001	CG34380	FBgn0085409
chr2L	6212816	6215416	1.62	0.0001	CG34380	FBgn0085409
chr2L	6250842	6255975	1.36	0.00528	Ddr	FBgn0053531
chr2L	6250842	6255975	1.36	0.00528	AANATL2	FBgn0031791
chr2L	6270849	6273528	0.64	0.00183	Ddr	FBgn0053531
chr2L	6270849	6273528	0.64	0.00183	CR42735	FBgn0261699
chr2L	6291099	6292895	1.8	0.0034	Ddr	FBgn0053531
chr2L	6321716	6325756	1.64	1.00E-05	Ddr	FBgn0053531
chr2L	6321716	6325756	1.64	1.00E-05	PDZ-GEF	FBgn0265778
chr2L	6331029	6332452	0.63	0.00183	PDZ-GEF	FBgn0265778
chr2L	6337244	6340583	1.55	0.00183	Pez	FBgn0031799
chr2L	6337244	6340583	1.55	0.00183	Cpr	FBgn0015623
chr2L	6340628	6342542	1.91	0	Cpr	FBgn0015623
chr2L	6343047	6344498	1.23	0.00183	Cpr	FBgn0015623
chr2L	6344664	6345121	2.16	0.00031	Cpr	FBgn0015623
chr2L	6422603	6425983	1.21	0.0001	Tig	FBgn0011722
chr2L	6422603	6425983	1.21	0.0001	Fic	FBgn0263278
chr2L	6444863	6446257	0.77	0.00147	CG9527	FBgn0031813
chr2L	6447381	6449806	1.57	0.00286	CG9527	FBgn0031813
chr2L	6447381	6449806	1.57	0.00286	retm	FBgn0031814
chr2L	6452021	6456498	1.18	0.00037	retm	FBgn0031814
chr2L	6452021	6456498	1.18	0.00037	frj	FBgn0031815
chr2L	6457029	6466158	2.67	0.0001	frj	FBgn0031815
chr2L	6457029	6466158	2.67	0.0001	CG16947	FBgn0031816
chr2L	6457029	6466158	2.67	0.0001	CG9531	FBgn0031817
chr2L	6466537	6467137	0.4	0.0001	CG9531	FBgn0031817
chr2L	6469514	6469705	0.39	0.0001	mmy	FBgn0259749
chr2L	6470249	6474577	2.85	0.0001	mmy	FBgn0259749
chr2L	6470249	6474577	2.85	0.0001	CG9536	FBgn0031818
chr2L	6475276	6478686	2.28	0.0001	CG9536	FBgn0031818
chr2L	6475276	6478686	2.28	0.0001	Sec61alpha	FBgn0086357
chr2L	6478995	6482011	0.59	0.00486	Sec61alpha	FBgn0086357
chr2L	6478995	6482011	0.59	0.00486	CR45463	FBgn0267019
chr2L	6478995	6482011	0.59	0.00486	Daxx	FBgn0031820
chr2L	6488084	6491171	2.74	0.0001	KFase	FBgn0031821
chr2L	6488084	6491171	2.74	0.0001	CG31638	FBgn0051638
chr2L	6488084	6491171	2.74	0.0001	CG9547	FBgn0031824
chr2L	6493661	6495658	2.01	0	CG31638	FBgn0051638
chr2L	6493661	6495658	2.01	0	CG9547	FBgn0031824
chr2L	6498836	6499620	1.04	0.00017	CG31637	FBgn0051637
chr2L	6521246	6525384	1.31	0.0001	CG31637	FBgn0051637
chr2L	6521246	6525384	1.31	0.0001	eya	FBgn0000320
chr2L	6533796	6534571	1.57	0.0034	eya	FBgn0000320
chr2L	6534961	6536893	2.32	0.00147	eya	FBgn0000320
chr2L	6537921	6539015	0.64	0.00069	eya	FBgn0000320
chr2L	6539533	6542840	2.32	0.0001	eya	FBgn0000320
chr2L	6557822	6559656	2.49	2.00E-05	COX5B	FBgn0031830
chr2L	6557822	6559656	2.49	2.00E-05	CG9596	FBgn0031832
chr2L	6557822	6559656	2.49	2.00E-05	COX5BL	FBgn0031831
chr2L	6561935	6562810	2.55	0.00052	CG9596	FBgn0031832
chr2L	6561935	6562810	2.55	0.00052	COX5BL	FBgn0031831
chr2L	6561935	6562810	2.55	0.00052	Ent2	FBgn0263916
chr2L	6565213	6566761	1.51	0.00286	Ent2	FBgn0263916
chr2L	6565213	6566761	1.51	0.00286	CG13766	FBgn0031834
chr2L	6610433	6616263	2.29	0.00204	CG11050	FBgn0031836
chr2L	6641746	6650111	1.26	0.0001	CG31635	FBgn0051635
chr2L	6641746	6650111	1.26	0.0001	Tango1	FBgn0031842
chr2L	6650186	6652371	0.59	0.0001	Tango1	FBgn0031842
chr2L	6655038	6657526	1.21	0.0001	CG31633	FBgn0051633
chr2L	6655038	6657526	1.21	0.0001	CG31636	FBgn0051636
chr2L	6666669	6668578	1.77	0.0001	Galt	FBgn0263200
chr2L	6670543	6675104	2.7	0.00067	CG34310	FBgn0085339
chr2L	6670543	6675104	2.7	0.00067	Galt	FBgn0263200
chr2L	6670543	6675104	2.7	0.00067	Spn27A	FBgn0028990
chr2L	6670543	6675104	2.7	0.00067	cort	FBgn0000351
chr2L	6676057	6679499	1.78	1.00E-05	CG34310	FBgn0085339
chr2L	6676057	6679499	1.78	1.00E-05	cort	FBgn0000351
chr2L	6676057	6679499	1.78	1.00E-05	Nhe3	FBgn0028703
chr2L	6680653	6685202	1.76	0.00017	Nhe3	FBgn0028703
chr2L	6680653	6685202	1.76	0.00017	CG11327	FBgn0031849
chr2L	6700452	6703468	1.81	0.0001	Tsp	FBgn0031850
chr2L	6707025	6708550	0.86	2.00E-05	Tsp	FBgn0031850
chr2L	6709023	6709915	0.99	0.00037	Tsp	FBgn0031850
chr2L	6710110	6711964	1.27	0.00486	Tsp	FBgn0031850
chr2L	6710110	6711964	1.27	0.00486	AkhR	FBgn0025595
chr2L	6715763	6716731	0.58	0.00486	AkhR	FBgn0025595
chr2L	6715763	6716731	0.58	0.00486	Aatf	FBgn0031851
chr2L	6721931	6725326	1.39	0.0006	homer	FBgn0025777
chr2L	6721931	6725326	1.39	0.0006	Liprin-alpha	FBgn0046704
chr2L	6744515	6745482	0.36	0.00183	CG11221	FBgn0031855
chr2L	6744515	6745482	0.36	0.00183	snoRNA:Me28S-G2743	FBgn0086034
chr2L	6748432	6749387	2.12	0.0013	CG11221	FBgn0031855
chr2L	6748432	6749387	2.12	0.0013	CG44271	FBgn0265257
chr2L	6780324	6783506	0.38	0.0001	nrv1	FBgn0015776
chr2L	6784270	6790687	2.81	0.0001	nrv1	FBgn0015776
chr2L	6784270	6790687	2.81	0.0001	nrv2	FBgn0015777
chr2L	6790773	6793395	1.6	0.0001	nrv2	FBgn0015777
chr2L	6794832	6795843	0.62	0.0001	nrv2	FBgn0015777
chr2L	6815180	6817037	0.86	0.00069	CR44081	FBgn0264890
chr2L	6840621	6843827	0.97	0.00183	sens-2	FBgn0051632
chr2L	6853404	6855434	1.43	0.0001	Rca1	FBgn0017551
chr2L	6853404	6855434	1.43	0.0001	l(2)k09022	FBgn0086451
chr2L	6868339	6869326	1.66	0.0001	Nha1	FBgn0031865
chr2L	6905938	6908571	2.38	0.0001	Nlg2	FBgn0031866
chr2L	6905938	6908571	2.38	0.0001	mir-932	FBgn0262205
chr2L	6905938	6908571	2.38	0.0001	CG13773	FBgn0042092
chr2L	6905938	6908571	2.38	0.0001	Rat1	FBgn0031868
chr2L	6910009	6910423	1.44	0.0034	Rat1	FBgn0031868
chr2L	6913495	6915153	0.82	0.00069	Rat1	FBgn0031868
chr2L	6913495	6915153	0.82	0.00069	Wee1	FBgn0011737
chr2L	6913495	6915153	0.82	0.00069	x16	FBgn0028554
chr2L	6913495	6915153	0.82	0.00069	CG32829	FBgn0052829
chr2L	6917587	6918136	0.64	0.00486	x16	FBgn0028554
chr2L	6917587	6918136	0.64	0.00486	CG32829	FBgn0052829
chr2L	6917587	6918136	0.64	0.00486	nop5	FBgn0026196
chr2L	6917587	6918136	0.64	0.00486	snoRNA:nop5-x16-a	FBgn0263467
chr2L	6919901	6924717	1.12	3.00E-05	x16	FBgn0028554
chr2L	6919901	6924717	1.12	3.00E-05	CG32829	FBgn0052829
chr2L	6919901	6924717	1.12	3.00E-05	nop5	FBgn0026196
chr2L	6919901	6924717	1.12	3.00E-05	Hrb27C	FBgn0004838
chr2L	6925466	6926171	2.58	0	Hrb27C	FBgn0004838
chr2L	6928167	6932245	1.38	0.00019	Hrb27C	FBgn0004838
chr2L	6928167	6932245	1.38	0.00019	CG43232	FBgn0262877
chr2L	6940730	6944352	1.46	0.0001	CG18304	FBgn0031869
chr2L	6940730	6944352	1.46	0.0001	Fgop2	FBgn0031871
chr2L	6948140	6949890	0.75	0.00069	ihog	FBgn0031872
chr2L	6948140	6949890	0.75	0.00069	Gas41	FBgn0031873
chr2L	6952764	6954079	0.6	0.00183	SA	FBgn0020616
chr2L	6954435	6955527	0.55	0.00486	SA	FBgn0020616
chr2L	6954435	6955527	0.55	0.00486	CG13775	FBgn0031874
chr2L	6955567	6957186	1.65	2.00E-05	SA	FBgn0020616
chr2L	6955567	6957186	1.65	2.00E-05	CG13775	FBgn0031874
chr2L	6955567	6957186	1.65	2.00E-05	CG3430	FBgn0031875
chr2L	6958029	6958882	0.72	0.00528	CG3430	FBgn0031875
chr2L	6959625	6961378	2.37	0.0001	CG3430	FBgn0031875
chr2L	6959625	6961378	2.37	0.0001	Atac1	FBgn0031876
chr2L	6959625	6961378	2.37	0.0001	CG10399	FBgn0031877
chr2L	6964035	6969228	2.77	0.0001	CG10399	FBgn0031877
chr2L	6964035	6969228	2.77	0.0001	sip2	FBgn0031878
chr2L	6964035	6969228	2.77	0.0001	snRNP-U1-70K	FBgn0016978
chr2L	6986141	6988497	0.86	0.00037	uif	FBgn0031879
chr2L	6986141	6988497	0.86	0.00037	CR44326	FBgn0265414
chr2L	6989940	6990899	1.57	0.0013	uif	FBgn0031879
chr2L	6989940	6990899	1.57	0.0013	CR44326	FBgn0265414
chr2L	6998318	7000715	0.73	0.00486	uif	FBgn0031879
chr2L	7005751	7007042	0.85	0.00183	uif	FBgn0031879
chr2L	7008731	7011114	1.08	0.00017	uif	FBgn0031879
chr2L	7008731	7011114	1.08	0.00017	CG43321	FBgn0263026
chr2L	7011678	7013388	0.43	0.00069	uif	FBgn0031879
chr2L	7011678	7013388	0.43	0.00069	CG43321	FBgn0263026
chr2L	7011678	7013388	0.43	0.00069	CG43322	FBgn0263027
chr2L	7020061	7021892	1.15	0.0001	ade3	FBgn0000053
chr2L	7020061	7021892	1.15	0.0001	Pcp	FBgn0003046
chr2L	7022418	7025385	3.63	0.0001	ade3	FBgn0000053
chr2L	7022418	7025385	3.63	0.0001	Pcp	FBgn0003046
chr2L	7022418	7025385	3.63	0.0001	CG31908	FBgn0051908
chr2L	7026469	7029604	1.04	0.00069	CG31908	FBgn0051908
chr2L	7026469	7029604	1.04	0.00069	MME1	FBgn0031881
chr2L	7026469	7029604	1.04	0.00069	Rab30	FBgn0031882
chr2L	7029646	7030831	1.12	0.00461	MME1	FBgn0031881
chr2L	7029646	7030831	1.12	0.00461	Rab30	FBgn0031882
chr2L	7030953	7032655	1.47	0.0001	Rab30	FBgn0031882
chr2L	7030953	7032655	1.47	0.0001	Caper	FBgn0031883
chr2L	7034835	7035675	0.77	0.00147	Caper	FBgn0031883
chr2L	7034835	7035675	0.77	0.00147	milt	FBgn0262872
chr2L	7037413	7040044	1.13	0.00286	Caper	FBgn0031883
chr2L	7037413	7040044	1.13	0.00286	milt	FBgn0262872
chr2L	7041253	7052011	1.98	0.0001	Caper	FBgn0031883
chr2L	7041253	7052011	1.98	0.0001	milt	FBgn0262872
chr2L	7055146	7057953	2.74	0.0001	milt	FBgn0262872
chr2L	7055146	7057953	2.74	0.0001	Mnn1	FBgn0031885
chr2L	7055146	7057953	2.74	0.0001	CG31907	FBgn0051907
chr2L	7062401	7066657	2.3	5.00E-05	Mnn1	FBgn0031885
chr2L	7062401	7066657	2.3	5.00E-05	CG31907	FBgn0051907
chr2L	7062401	7066657	2.3	5.00E-05	Nuf2	FBgn0031886
chr2L	7075707	7079116	1.25	0.00069	Pvf2	FBgn0031888
chr2L	7075707	7079116	1.25	0.00069	CR44611	FBgn0265822
chr2L	7079261	7081813	0.96	0.0001	Pvf2	FBgn0031888
chr2L	7079261	7081813	0.96	0.0001	CR44611	FBgn0265822
chr2L	7082403	7084661	0.46	0.0001	Pvf2	FBgn0031888
chr2L	7082403	7084661	0.46	0.0001	CR44611	FBgn0265822
chr2L	7086152	7087017	1.45	0.00183	Pvf2	FBgn0031888
chr2L	7089017	7089756	2.98	0.00145	Pvf2	FBgn0031888
chr2L	7089017	7089756	2.98	0.00145	CR46196	FBgn0267915
chr2L	7096398	7098148	0.57	0.00486	CR46196	FBgn0267915
chr2L	7096398	7098148	0.57	0.00486	Pvf3	FBgn0085407
chr2L	7121641	7127000	1.75	0.00031	Pvf3	FBgn0085407
chr2L	7181116	7185295	2.31	0	CG4495	FBgn0031893
chr2L	7187505	7190463	1.22	0.0001	CG4495	FBgn0031893
chr2L	7187505	7190463	1.22	0.0001	CG4496	FBgn0031894
chr2L	7187505	7190463	1.22	0.0001	CG4497	FBgn0031895
chr2L	7190528	7191246	0.73	0.00486	CG4497	FBgn0031895
chr2L	7193048	7195651	2.62	0.0001	CG4497	FBgn0031895
chr2L	7193048	7195651	2.62	0.0001	CG4502	FBgn0031896
chr2L	7207012	7212149	0.98	0.00286	CG13784	FBgn0031897
chr2L	7215482	7220597	4.07	0.00951	CG13784	FBgn0031897
chr2L	7215482	7220597	4.07	0.00951	ico	FBgn0263133
chr2L	7215482	7220597	4.07	0.00951	CR44989	FBgn0266324
chr2L	7221475	7224380	0.55	0.00017	ico	FBgn0263133
chr2L	7221475	7224380	0.55	0.00017	CR44989	FBgn0266324
chr2L	7221475	7224380	0.55	0.00017	Ndae1	FBgn0259111
chr2L	7221475	7224380	0.55	0.00017	CG43799	FBgn0264343
chr2L	7227312	7229213	1.67	0.00037	Ndae1	FBgn0259111
chr2L	7227312	7229213	1.67	0.00037	CG43799	FBgn0264343
chr2L	7231332	7234235	1.27	0.00286	Ndae1	FBgn0259111
chr2L	7231332	7234235	1.27	0.00286	CG43799	FBgn0264343
chr2L	7231332	7234235	1.27	0.00286	CG43800	FBgn0264344
chr2L	7237742	7245075	1.93	0.0001	Ndae1	FBgn0259111
chr2L	7237742	7245075	1.93	0.0001	CG43800	FBgn0264344
chr2L	7246513	7249945	0.57	0.00183	Ndae1	FBgn0259111
chr2L	7246513	7249945	0.57	0.00183	CG13786	FBgn0031900
chr2L	7252884	7256393	1.31	0.0001	CG13786	FBgn0031900
chr2L	7252884	7256393	1.31	0.0001	Wnt4	FBgn0010453
chr2L	7252884	7256393	1.31	0.0001	CG31909	FBgn0051909
chr2L	7271451	7274699	1.82	0.0001	Wnt4	FBgn0010453
chr2L	7307104	7309185	0.83	0.0001	wg	FBgn0004009
chr2L	7320387	7320950	0.22	0.00486	wg	FBgn0004009
chr2L	7324848	7325571	0.37	0.00183	CR45304	FBgn0266842
chr2L	7339343	7340586	0.96	0.00183	Wnt6	FBgn0031902
chr2L	7354519	7355123	2.33	0.00145	Wnt6	FBgn0031902
chr2L	7375799	7378432	2.62	2.00E-05	Wnt10	FBgn0031903
chr2L	7375799	7378432	2.62	2.00E-05	ninaC	FBgn0002938
chr2L	7386105	7388976	1.23	0.00017	CG5149	FBgn0031904
chr2L	7386105	7388976	1.23	0.00017	gudu	FBgn0031905
chr2L	7403952	7405175	0.94	0.00147	CG5171	FBgn0031907
chr2L	7403952	7405175	0.94	0.00147	CR46205	FBgn0267924
chr2L	7403952	7405175	0.94	0.00147	CG5177	FBgn0031908
chr2L	7407781	7408208	1.4	0.00706	CG5177	FBgn0031908
chr2L	7414188	7415943	2.49	5.00E-05	chm	FBgn0028387
chr2L	7417117	7421578	1.6	0.0001	chm	FBgn0028387
chr2L	7421826	7428254	3.32	0.0001	chm	FBgn0028387
chr2L	7421826	7428254	3.32	0.0001	muc	FBgn0283658
chr2L	7433320	7435942	1.16	0.00067	CG5958	FBgn0031913
chr2L	7433320	7435942	1.16	0.00067	CG5973	FBgn0031914
chr2L	7436937	7443698	1.22	0.0001	CG5973	FBgn0031914
chr2L	7436937	7443698	1.22	0.0001	santa-maria	FBgn0025697
chr2L	7488440	7489079	2.17	0.00951	Ziz	FBgn0260486
chr2L	7494524	7497004	2.65	0	Ziz	FBgn0260486
chr2L	7494524	7497004	2.65	0	Obp28a	FBgn0011283
chr2L	7497480	7498804	0.72	0.00017	Obp28a	FBgn0011283
chr2L	7497480	7498804	0.72	0.00017	RapGAP1	FBgn0264895
chr2L	7504813	7508800	3.17	0.0001	RapGAP1	FBgn0264895
chr2L	7509796	7513843	2.31	0.0001	RapGAP1	FBgn0264895
chr2L	7515087	7518661	0.94	0.00486	RapGAP1	FBgn0264895
chr2L	7515087	7518661	0.94	0.00486	CR44082	FBgn0264891
chr2L	7519460	7532782	2.41	0.00019	RapGAP1	FBgn0264895
chr2L	7519460	7532782	2.41	0.00019	CR44082	FBgn0264891
chr2L	7542641	7546758	1.85	0.0001	RapGAP1	FBgn0264895
chr2L	7573231	7576760	1.61	0	RapGAP1	FBgn0264895
chr2L	7573231	7576760	1.61	0	CR46063	FBgn0267732
chr2L	7600850	7602222	1.04	0.00037	CR45370	FBgn0266910
chr2L	7607416	7609170	0.69	0.00069	Cyp4d21	FBgn0031925
chr2L	7607416	7609170	0.69	0.00069	CG6739	FBgn0031926
chr2L	7637112	7639449	1.79	1.00E-05	CR44800	FBgn0266035
chr2L	7676549	7681116	2.98	0	Slob	FBgn0264087
chr2L	7676549	7681116	2.98	0	Myo28B1	FBgn0040299
chr2L	7676549	7681116	2.98	0	CR44148	FBgn0264997
chr2L	7681161	7682261	0.89	0.00486	Myo28B1	FBgn0040299
chr2L	7681161	7682261	0.89	0.00486	CR44148	FBgn0264997
chr2L	7684280	7686407	1.35	0.00037	Myo28B1	FBgn0040299
chr2L	7684280	7686407	1.35	0.00037	CR44148	FBgn0264997
chr2L	7692508	7694166	2.68	0.0001	CG7025	FBgn0031930
chr2L	7692508	7694166	2.68	0.0001	CG43235	FBgn0262880
chr2L	7692508	7694166	2.68	0.0001	Tep2	FBgn0041182
chr2L	7701574	7704109	2.26	0	Tep2	FBgn0041182
chr2L	7701574	7704109	2.26	0	Tep3	FBgn0041181
chr2L	7701574	7704109	2.26	0	CR44990	FBgn0266325
chr2L	7726463	7727890	0.65	0.00486	CG13795	FBgn0031937
chr2L	7726463	7727890	0.65	0.00486	CG13796	FBgn0031939
chr2L	7785943	7787179	0.83	0.00147	CG7154	FBgn0031947
chr2L	7785943	7787179	0.83	0.00147	CG7149	FBgn0031948
chr2L	7788826	7791753	2.98	3.00E-05	CG7149	FBgn0031948
chr2L	7788826	7791753	2.98	3.00E-05	LKRSDH	FBgn0025687
chr2L	7795624	7801087	2.8	0.0001	LKRSDH	FBgn0025687
chr2L	7795624	7801087	2.8	0.0001	r2d2	FBgn0031951
chr2L	7807021	7814848	3.58	0.0001	r2d2	FBgn0031951
chr2L	7807021	7814848	3.58	0.0001	cdc14	FBgn0031952
chr2L	7807021	7814848	3.58	0.0001	LanB1	FBgn0261800
chr2L	7820307	7822236	3.69	0.00037	LanB1	FBgn0261800
chr2L	7820307	7822236	3.69	0.00037	CR45008	FBgn0266360
chr2L	7820307	7822236	3.69	0.00037	CG7115	FBgn0027515
chr2L	7823245	7830846	1.72	0	CR45008	FBgn0266360
chr2L	7823245	7830846	1.72	0	CG7115	FBgn0027515
chr2L	7823245	7830846	1.72	0	mts	FBgn0004177
chr2L	7830892	7833596	1.26	0.00019	mts	FBgn0004177
chr2L	7876048	7877892	0.59	3.00E-05	spz3	FBgn0031959
chr2L	7890156	7890839	3.2	0.00052	Spn28Db	FBgn0053121
chr2L	7890156	7890839	3.2	0.00052	Snoo	FBgn0085450
chr2L	7940267	7943615	2.37	0.0013	Snoo	FBgn0085450
chr2L	7954076	7956303	1.88	0	Snoo	FBgn0085450
chr2L	7960457	7963500	0.54	0.00528	Snoo	FBgn0085450
chr2L	7968843	7975675	1.44	0.00951	Snoo	FBgn0085450
chr2L	7989756	7991428	0.82	0.00069	pes	FBgn0031969
chr2L	7991443	7995134	2.36	0	pes	FBgn0031969
chr2L	7991443	7995134	2.36	0	CG7227	FBgn0031970
chr2L	7991443	7995134	2.36	0	CR44996	FBgn0266331
chr2L	8003000	8004708	1.44	0.00017	Sirup	FBgn0031971
chr2L	8003000	8004708	1.44	0.00017	Wwox	FBgn0031972
chr2L	8003000	8004708	1.44	0.00017	Spn28Dc	FBgn0031973
chr2L	8006283	8006576	1.5	0.0034	Spn28Dc	FBgn0031973
chr2L	8008079	8013472	2.94	0.0001	Spn28Dc	FBgn0031973
chr2L	8008079	8013472	2.94	0.0001	CG12560	FBgn0031974
chr2L	8008079	8013472	2.94	0.0001	Tg	FBgn0031975
chr2L	8028399	8030291	1.28	0.00017	CG7367	FBgn0031976
chr2L	8028399	8030291	1.28	0.00017	baf	FBgn0031977
chr2L	8030446	8032366	1.28	0.00486	CG7367	FBgn0031976
chr2L	8030446	8032366	1.28	0.00486	baf	FBgn0031977
chr2L	8030446	8032366	1.28	0.00486	Cka	FBgn0044323
chr2L	8038260	8039903	0.57	0.0001	CG7367	FBgn0031976
chr2L	8038260	8039903	0.57	0.0001	Cka	FBgn0044323
chr2L	8040434	8043245	2.33	0.0001	CG7367	FBgn0031976
chr2L	8040434	8043245	2.33	0.0001	Cka	FBgn0044323
chr2L	8040434	8043245	2.33	0.0001	RpL36A	FBgn0031980
chr2L	8040434	8043245	2.33	0.0001	CG7466	FBgn0031981
chr2L	8066775	8068115	1.12	0.00069	poe	FBgn0011230
chr2L	8071433	8072696	0.77	0.00486	poe	FBgn0011230
chr2L	8071433	8072696	0.77	0.00486	MED20	FBgn0013531
chr2L	8076618	8077150	1.91	0.0034	Mcr	FBgn0267488
chr2L	8084985	8098971	2.21	0.0001	Bsg	FBgn0261822
chr2L	8103641	8110643	1.48	1.00E-05	Bsg	FBgn0261822
chr2L	8121751	8123699	2.67	0.0001	mon2	FBgn0031985
chr2L	8126551	8134583	2.55	0.0001	CG8673	FBgn0031986
chr2L	8126551	8134583	2.55	0.0001	CG12375	FBgn0031987
chr2L	8126551	8134583	2.55	0.0001	PAPLA1	FBgn0031990
chr2L	8135054	8136225	1.12	0.00486	PAPLA1	FBgn0031990
chr2L	8140842	8145757	1.1	0.0001	PAPLA1	FBgn0031990
chr2L	8140842	8145757	1.1	0.0001	mir-4984	FBgn0263561
chr2L	8140842	8145757	1.1	0.0001	CG42763	FBgn0261831
chr2L	8140842	8145757	1.1	0.0001	CG43394	FBgn0263256
chr2L	8148018	8152618	1.64	0	PAPLA1	FBgn0031990
chr2L	8148018	8152618	1.64	0	CG43394	FBgn0263256
chr2L	8148018	8152618	1.64	0	CG31606	FBgn0051606
chr2L	8155343	8160183	2.78	0.0001	PAPLA1	FBgn0031990
chr2L	8155343	8160183	2.78	0.0001	CG43394	FBgn0263256
chr2L	8155343	8160183	2.78	0.0001	Rbsn-5	FBgn0261064
chr2L	8160290	8161015	1.12	0.00528	Rbsn-5	FBgn0261064
chr2L	8161497	8165041	2.37	0.0001	Rbsn-5	FBgn0261064
chr2L	8161497	8165041	2.37	0.0001	Piezo	FBgn0264953
chr2L	8169973	8172158	1.44	0.0013	Piezo	FBgn0264953
chr2L	8196248	8199675	2.11	0	CG8475	FBgn0031995
chr2L	8196248	8199675	2.11	0	PGAP5	FBgn0031997
chr2L	8196248	8199675	2.11	0	SLC5A11	FBgn0031998
chr2L	8200391	8201700	1.9	0.00019	PGAP5	FBgn0031997
chr2L	8200391	8201700	1.9	0.00019	SLC5A11	FBgn0031998
chr2L	8201786	8203671	0.48	0.00069	PGAP5	FBgn0031997
chr2L	8201786	8203671	0.48	0.00069	SLC5A11	FBgn0031998
chr2L	8204508	8206665	1.61	0.00486	PGAP5	FBgn0031997
chr2L	8204508	8206665	1.61	0.00486	SLC5A11	FBgn0031998
chr2L	8204508	8206665	1.61	0.00486	CG8419	FBgn0031999
chr2L	8210758	8215050	2.24	0.0001	CG8419	FBgn0031999
chr2L	8210758	8215050	2.24	0.0001	Su(var)205	FBgn0003607
chr2L	8210758	8215050	2.24	0.0001	CG8360	FBgn0032001
chr2L	8210758	8215050	2.24	0.0001	CG8353	FBgn0032002
chr2L	8218478	8219266	1.45	0.00286	Snx6	FBgn0032005
chr2L	8219272	8220208	0.28	0.00486	Snx6	FBgn0032005
chr2L	8232523	8235360	1.12	0.00528	Pvr	FBgn0032006
chr2L	8236003	8241213	1.34	0.0001	Pvr	FBgn0032006
chr2L	8236003	8241213	1.34	0.0001	Spn28F	FBgn0028987
chr2L	8243741	8245354	0.57	0.00183	CG14277	FBgn0032008
chr2L	8243741	8245354	0.57	0.00183	CG43057	FBgn0262359
chr2L	8243741	8245354	0.57	0.00183	CG8086	FBgn0032010
chr2L	8254713	8256494	1.05	0.00037	CG8086	FBgn0032010
chr2L	8264931	8266370	1.89	0.0013	Btk29A	FBgn0003502
chr2L	8270706	8271714	2.24	0.00486	Btk29A	FBgn0003502
chr2L	8275070	8280101	2.38	0.0001	Btk29A	FBgn0003502
chr2L	8286921	8290521	1.68	0.0001	Btk29A	FBgn0003502
chr2L	8286921	8290521	1.68	0.0001	tRNA:Lys-TTT-1-1	FBgn0011902
chr2L	8291486	8295581	1.85	0.0001	Btk29A	FBgn0003502
chr2L	8291486	8295581	1.85	0.0001	tRNA:Lys-TTT-1-1	FBgn0011902
chr2L	8291486	8295581	1.85	0.0001	CR43752	FBgn0264083
chr2L	8299029	8304412	1.93	0.0001	Btk29A	FBgn0003502
chr2L	8299029	8304412	1.93	0.0001	wol	FBgn0261020
chr2L	8299029	8304412	1.93	0.0001	Scgalpha	FBgn0032013
chr2L	8305890	8312544	2.65	0.00052	CG7840	FBgn0032014
chr2L	8305890	8312544	2.65	0.00052	CG7806	FBgn0032018
chr2L	8305890	8312544	2.65	0.00052	mtsh	FBgn0262598
chr2L	8317429	8317981	1.47	0.00067	CG7806	FBgn0032018
chr2L	8317429	8317981	1.47	0.00067	mtsh	FBgn0262598
chr2L	8344785	8349087	1.63	0.00461	CG14273	FBgn0032024
chr2L	8344785	8349087	1.63	0.00461	CR45371	FBgn0266911
chr2L	8344785	8349087	1.63	0.00461	CG7778	FBgn0032025
chr2L	8359811	8364002	1.1	0.00017	CG7627	FBgn0032026
chr2L	8359811	8364002	1.1	0.00017	RpS13	FBgn0010265
chr2L	8364987	8367726	1.08	0.0006	CSN8	FBgn0261437
chr2L	8364987	8367726	1.08	0.0006	Pp2A-29B	FBgn0260439
chr2L	8368857	8372069	2.28	0.0001	Pp2A-29B	FBgn0260439
chr2L	8368857	8372069	2.28	0.0001	CR45341	FBgn0266880
chr2L	8368857	8372069	2.28	0.0001	CG17292	FBgn0032029
chr2L	8374602	8375163	1	0.00019	Wdr82	FBgn0032030
chr2L	8377337	8379284	0.68	0.0001	CG17294	FBgn0032032
chr2L	8377337	8379284	0.68	0.0001	AlaRS	FBgn0027094
chr2L	8381194	8385938	3.17	0.0001	AlaRS	FBgn0027094
chr2L	8381194	8385938	3.17	0.0001	CG13384	FBgn0032036
chr2L	8400519	8404891	2.1	0.00204	CG31898	FBgn0051898
chr2L	8400519	8404891	2.1	0.00204	CR44991	FBgn0266326
chr2L	8400519	8404891	2.1	0.00204	emb	FBgn0020497
chr2L	8406721	8408644	1.02	0.00147	CR44991	FBgn0266326
chr2L	8406721	8408644	1.02	0.00147	emb	FBgn0020497
chr2L	8411343	8411785	2.95	0.00044	CG13397	FBgn0014417
chr2L	8413953	8427195	3.08	0.0001	CG13398	FBgn0032042
chr2L	8413953	8427195	3.08	0.0001	Akap200	FBgn0027932
chr2L	8413953	8427195	3.08	0.0001	grk	FBgn0001137
chr2L	8427899	8430285	1.31	1.00E-05	Akap200	FBgn0027932
chr2L	8427899	8430285	1.31	1.00E-05	grk	FBgn0001137
chr2L	8430729	8432286	0.45	0.00486	Akap200	FBgn0027932
chr2L	8430729	8432286	0.45	0.00486	grk	FBgn0001137
chr2L	8432547	8435094	1.97	0.00037	Akap200	FBgn0027932
chr2L	8432547	8435094	1.97	0.00037	grk	FBgn0001137
chr2L	8432547	8435094	1.97	0.00037	D12	FBgn0027490
chr2L	8436552	8437524	1.59	0.00147	D12	FBgn0027490
chr2L	8436552	8437524	1.59	0.00147	Chrac-14	FBgn0043002
chr2L	8437767	8439147	1.77	0.0006	Chrac-14	FBgn0043002
chr2L	8437767	8439147	1.77	0.0006	mus201	FBgn0002887
chr2L	8464641	8465362	2.27	1.00E-05	fu2	FBgn0029173
chr2L	8466862	8469169	0.81	0.00183	d	FBgn0262029
chr2L	8469291	8470122	1.52	0.00528	d	FBgn0262029
chr2L	8477280	8482629	1.48	0.00019	d	FBgn0262029
chr2L	8477280	8482629	1.48	0.00019	CheA29a	FBgn0053194
chr2L	8477280	8482629	1.48	0.00019	CG43796	FBgn0264340
chr2L	8488009	8489577	0.44	0.00069	d	FBgn0262029
chr2L	8488009	8489577	0.44	0.00069	CG13088	FBgn0032047
chr2L	8510834	8513147	1.75	1.00E-05	CG13096	FBgn0032050
chr2L	8510834	8513147	1.75	1.00E-05	CG13097	FBgn0032051
chr2L	8514070	8517821	1.96	0.0001	CG13097	FBgn0032051
chr2L	8514070	8517821	1.96	0.0001	CG13090	FBgn0032054
chr2L	8521115	8521526	1.24	0.00461	CG13091	FBgn0032055
chr2L	8525226	8526417	0.81	0.00183	Acer	FBgn0016122
chr2L	8525226	8526417	0.81	0.00183	lmgB	FBgn0085470
chr2L	8528674	8537086	2.49	0	lmgA	FBgn0250903
chr2L	8528674	8537086	2.49	0	CG17834	FBgn0028394
chr2L	8537434	8540483	2.38	0.00183	CG17834	FBgn0028394
chr2L	8555154	8557793	0.99	0.00486	Sema-1a	FBgn0011259
chr2L	8604708	8606415	0.7	0.00486	Sema-1a	FBgn0011259
chr2L	8609461	8613813	0.82	0.00019	Sema-1a	FBgn0011259
chr2L	8614386	8614955	0.49	0.0001	Sema-1a	FBgn0011259
chr2L	8683228	8686874	2.5	0.00084	CG9289	FBgn0032058
chr2L	8683228	8686874	2.5	0.00084	tRNA:Asp-GTC-1-8	FBgn0051890
chr2L	8683228	8686874	2.5	0.00084	Trs23	FBgn0260861
chr2L	8689511	8702327	2.4	0	Hnf4	FBgn0004914
chr2L	8689511	8702327	2.4	0	CR44992	FBgn0266327
chr2L	8703312	8706158	2.21	0.0001	Hnf4	FBgn0004914
chr2L	8703312	8706158	2.21	0.0001	CR44992	FBgn0266327
chr2L	8703312	8706158	2.21	0.0001	CG9314	FBgn0032061
chr2L	8706572	8710541	1.88	0.0001	Hnf4	FBgn0004914
chr2L	8706572	8710541	1.88	0.0001	CR44992	FBgn0266327
chr2L	8706572	8710541	1.88	0.0001	CG9314	FBgn0032061
chr2L	8706572	8710541	1.88	0.0001	raw	FBgn0003209
chr2L	8713103	8717699	1.65	0.00183	raw	FBgn0003209
chr2L	8731086	8741257	1.87	0.0001	raw	FBgn0003209
chr2L	8752946	8753425	0.58	0.00486	CG12438	FBgn0032065
chr2L	8825112	8827681	0.92	0.00069	SoxN	FBgn0029123
chr2L	8828114	8838098	2.29	0	SoxN	FBgn0029123
chr2L	8841710	8848171	2.12	0.0006	CR45365	FBgn0266905
chr2L	8848421	8855850	1.31	0.00147	CR45365	FBgn0266905
chr2L	8855996	8857466	0.97	0.0001	CR45365	FBgn0266905
chr2L	8857629	8859440	0.91	0.00017	CR45365	FBgn0266905
chr2L	8857629	8859440	0.91	0.00017	CR45260	FBgn0266798
chr2L	8865429	8865903	1.36	0.00706	CR45260	FBgn0266798
chr2L	8865429	8865903	1.36	0.00706	CG32986	FBgn0052986
chr2L	8865429	8865903	1.36	0.00706	CG32988	FBgn0052988
chr2L	8865429	8865903	1.36	0.00706	CG32983	FBgn0052983
chr2L	8866159	8866904	1.18	0.00286	CR45260	FBgn0266798
chr2L	8866159	8866904	1.18	0.00286	CG32986	FBgn0052986
chr2L	8866159	8866904	1.18	0.00286	CG32983	FBgn0052983
chr2L	8866159	8866904	1.18	0.00286	CG9483	FBgn0032072
chr2L	8867468	8868491	2.47	0.0001	CR45260	FBgn0266798
chr2L	8867468	8868491	2.47	0.0001	CG32986	FBgn0052986
chr2L	8867468	8868491	2.47	0.0001	CG9483	FBgn0032072
chr2L	8867468	8868491	2.47	0.0001	CR44414	FBgn0265587
chr2L	8868643	8872309	2.09	0.00951	CR44414	FBgn0265587
chr2L	8889118	8889623	0.68	0.00486	CR44415	FBgn0265588
chr2L	8890084	8891522	0.47	0.00486	CG42713	FBgn0261630
chr2L	8897759	8904345	1.31	0.0001	CG34398	FBgn0085427
chr2L	8904676	8906428	0.42	0.00486	CG34398	FBgn0085427
chr2L	8907196	8911694	1.34	0.0001	CG34398	FBgn0085427
chr2L	8919009	8920812	0.53	0.00486	CG34398	FBgn0085427
chr2L	8924145	8925113	0.59	0.00183	CG34398	FBgn0085427
chr2L	8935130	8938987	2.07	0.0001	Tsp29Fa	FBgn0032074
chr2L	8935130	8938987	2.07	0.0001	CR46071	FBgn0267740
chr2L	8935130	8938987	2.07	0.0001	Tsp29Fb	FBgn0032075
chr2L	8935130	8938987	2.07	0.0001	CG9510	FBgn0032076
chr2L	8939614	8940081	1.63	0.00706	Tsp29Fb	FBgn0032075
chr2L	8939614	8940081	1.63	0.00706	CG9510	FBgn0032076
chr2L	8941714	8943113	1.44	1.00E-05	Tsp29Fb	FBgn0032075
chr2L	8941714	8943113	1.44	1.00E-05	CG9510	FBgn0032076
chr2L	8941714	8943113	1.44	1.00E-05	CG9515	FBgn0032077
chr2L	8945105	8951312	1.67	0.0001	C1GalTA	FBgn0032078
chr2L	8952600	8953629	1.49	0.00019	CG31886	FBgn0032079
chr2L	8967787	8969155	1.15	0.00461	CG18088	FBgn0032082
chr2L	8974584	8975067	3.62	0.00219	CG18088	FBgn0032082
chr2L	8974584	8975067	3.62	0.00219	CG9541	FBgn0032083
chr2L	8978534	8989404	1.55	0.0001	CG13101	FBgn0032084
chr2L	8978534	8989404	1.55	0.0001	CG18662	FBgn0040963
chr2L	8978534	8989404	1.55	0.0001	rost	FBgn0011705
chr2L	8989500	8991976	1.87	0	rost	FBgn0011705
chr2L	8989500	8991976	1.87	0	CG9555	FBgn0032085
chr2L	8994470	8995037	1.36	0.0013	alien	FBgn0013746
chr2L	8994470	8995037	1.36	0.0013	CG17906	FBgn0032086
chr2L	8996617	8998037	0.98	0.00019	alien	FBgn0013746
chr2L	8996617	8998037	0.98	0.00019	CG17906	FBgn0032086
chr2L	8996617	8998037	0.98	0.00019	CG18661	FBgn0040964
chr2L	9135600	9137102	0.86	0.00486	CG32982	FBgn0052982
chr2L	9141423	9147011	1.09	0.00017	CG32982	FBgn0052982
chr2L	9147717	9151242	1.2	0.00183	CG32982	FBgn0052982
chr2L	9155473	9157083	1.06	0.00528	CG32982	FBgn0052982
chr2L	9163413	9167786	1.97	0.0001	CG32982	FBgn0052982
chr2L	9163413	9167786	1.97	0.0001	tai	FBgn0041092
chr2L	9168391	9172383	1.29	0.00286	tai	FBgn0041092
chr2L	9174212	9191947	2.84	0.0001	tai	FBgn0041092
chr2L	9196473	9202512	1.83	0.00069	tai	FBgn0041092
chr2L	9204075	9206544	2.75	0.00052	tai	FBgn0041092
chr2L	9211878	9216140	1.22	0.00486	tai	FBgn0041092
chr2L	9225282	9239132	2.45	0.0001	tai	FBgn0041092
chr2L	9225282	9239132	2.45	0.0001	tRNA:Thr-AGT-1-1	FBgn0051885
chr2L	9243930	9245837	0.94	0.00019	tai	FBgn0041092
chr2L	9243930	9245837	0.94	0.00019	aust	FBgn0032104
chr2L	9271292	9272523	1.24	0.00706	Ggamma30A	FBgn0267252
chr2L	9286702	9289307	0.65	0.00486	Ggamma30A	FBgn0267252
chr2L	9336711	9338679	1.54	0.0001	Eaat1	FBgn0026439
chr2L	9383358	9390429	1.78	0.0001	Shawl	FBgn0085395
chr2L	9383358	9390429	1.78	0.0001	Aldh	FBgn0012036
chr2L	9416152	9418807	0.75	0.00147	Shawl	FBgn0085395
chr2L	9416152	9418807	0.75	0.00147	Mco1	FBgn0032116
chr2L	9426178	9427199	0.85	0.00147	Mco1	FBgn0032116
chr2L	9426178	9427199	0.85	0.00147	Fbp2	FBgn0000640
chr2L	9426178	9427199	0.85	0.00147	CG42847	FBgn0262036
chr2L	9429771	9432496	0.74	0.00183	FucTB	FBgn0032117
chr2L	9429771	9432496	0.74	0.00183	scat	FBgn0011232
chr2L	9432768	9434068	1.59	0.00147	scat	FBgn0011232
chr2L	9436649	9439475	3.92	0.00486	CG3769	FBgn0032119
chr2L	9436649	9439475	3.92	0.00486	numb	FBgn0002973
chr2L	9436649	9439475	3.92	0.00486	CG33723	FBgn0053723
chr2L	9443137	9451041	2.97	0.0001	numb	FBgn0002973
chr2L	9443137	9451041	2.97	0.0001	CG33723	FBgn0053723
chr2L	9452032	9460551	2.39	0.0001	numb	FBgn0002973
chr2L	9490638	9493170	1.63	0.0001	Gdi	FBgn0004868
chr2L	9494344	9495145	0.95	0.0001	Gdi	FBgn0004868
chr2L	9494344	9495145	0.95	0.0001	CG33298	FBgn0032120
chr2L	9495231	9500427	3.02	0.0001	Gdi	FBgn0004868
chr2L	9495231	9500427	3.02	0.0001	CG33298	FBgn0032120
chr2L	9504741	9509803	2.81	0.0001	CG33298	FBgn0032120
chr2L	9512498	9516774	1.58	0.00286	CG33298	FBgn0032120
chr2L	9519557	9533531	2.62	0.0001	CG33298	FBgn0032120
chr2L	9519557	9533531	2.62	0.0001	Oatp30B	FBgn0032123
chr2L	9519557	9533531	2.62	0.0001	CG31883	FBgn0032122
chr2L	9538593	9541812	1.06	0.00019	Oatp30B	FBgn0032123
chr2L	9538593	9541812	1.06	0.00019	CG17855	FBgn0032124
chr2L	9547645	9549083	0.45	0.00486	CG13114	FBgn0032127
chr2L	9547645	9549083	0.45	0.00486	jp	FBgn0032129
chr2L	9556723	9571789	1.8	0.0001	jp	FBgn0032129
chr2L	9556723	9571789	1.8	0.0001	CG3838	FBgn0032130
chr2L	9572914	9574067	1.2	0.00069	CG3838	FBgn0032130
chr2L	9572914	9574067	1.2	0.00069	Mtpalpha	FBgn0028479
chr2L	9576001	9578022	1.79	0	CG3838	FBgn0032130
chr2L	9576001	9578022	1.79	0	Mtpalpha	FBgn0028479
chr2L	9576001	9578022	1.79	0	CG31709	FBgn0051709
chr2L	9578590	9579237	0.83	0.0001	CG31709	FBgn0051709
chr2L	9584430	9586976	1.2	0.00017	CR43621	FBgn0263612
chr2L	9587204	9589603	1.13	0.00286	CR43621	FBgn0263612
chr2L	9587204	9589603	1.13	0.00286	CG3841	FBgn0032131
chr2L	9595798	9596535	0.5	0.00183	CG4382	FBgn0032132
chr2L	9612391	9616528	3.35	0	gcm2	FBgn0019809
chr2L	9612391	9616528	3.35	0	GlcAT-S	FBgn0032135
chr2L	9617489	9618816	1.07	0.00183	GlcAT-S	FBgn0032135
chr2L	9619918	9620961	0.71	0.00486	GlcAT-S	FBgn0032135
chr2L	9674906	9683031	2.54	0.0001	CR44150	FBgn0264999
chr2L	9674906	9683031	2.54	0.0001	Pka-C1	FBgn0000273
chr2L	9683513	9696548	2.58	0.0001	Pka-C1	FBgn0000273
chr2L	9696821	9697382	0.99	0.00486	Pka-C1	FBgn0000273
chr2L	9697630	9701565	3.12	0	Pka-C1	FBgn0000273
chr2L	9697630	9701565	3.12	0	pelo	FBgn0011207
chr2L	9697630	9701565	3.12	0	CG31710	FBgn0051710
chr2L	9701755	9708271	3.4	0.0001	pelo	FBgn0011207
chr2L	9701755	9708271	3.4	0.0001	CG31710	FBgn0051710
chr2L	9701755	9708271	3.4	0.0001	CG4364	FBgn0032138
chr2L	9712080	9713629	2.51	3.00E-05	Nckx30C	FBgn0028704
chr2L	9720305	9721979	1	0.00147	Nckx30C	FBgn0028704
chr2L	9728076	9729477	1.43	0.0006	Nckx30C	FBgn0028704
chr2L	9728076	9729477	1.43	0.0006	CG13116	FBgn0032139
chr2L	9762165	9764030	2.52	1.00E-05	zf30C	FBgn0270924
chr2L	9762165	9764030	2.52	1.00E-05	und	FBgn0283478
chr2L	9774747	9781238	3.24	0.0001	IP3K1	FBgn0032147
chr2L	9781443	9786765	2.67	0.0001	IP3K1	FBgn0032147
chr2L	9786900	9787389	1.77	0.00204	IP3K1	FBgn0032147
chr2L	9787941	9790123	1.07	1.00E-05	IP3K1	FBgn0032147
chr2L	9787941	9790123	1.07	1.00E-05	CR18854	FBgn0042174
chr2L	9791344	9794690	1.15	0.0001	CG4036	FBgn0032149
chr2L	9791344	9794690	1.15	0.0001	nAChRalpha6	FBgn0032151
chr2L	9888197	9898388	2.37	0.0001	FKBP59	FBgn0029174
chr2L	9888197	9898388	2.37	0.0001	Muc30E	FBgn0053300
chr2L	9904636	9909296	1.94	0.0001	CG13124	FBgn0032156
chr2L	9904636	9909296	1.94	0.0001	Etl1	FBgn0032157
chr2L	9911355	9913911	0.69	0.0001	Etl1	FBgn0032157
chr2L	9911355	9913911	0.69	0.0001	Srp54	FBgn0024285
chr2L	9914402	9915970	2.54	0	Srp54	FBgn0024285
chr2L	9914402	9915970	2.54	0	yip2	FBgn0040064
chr2L	9916380	9922231	2.37	0.0001	yip2	FBgn0040064
chr2L	9916380	9922231	2.37	0.0001	CG4592	FBgn0032162
chr2L	9925604	9927151	0.87	0.00486	CG42366	FBgn0259712
chr2L	9930310	9932569	0.81	0.00017	CG42366	FBgn0259712
chr2L	9930310	9932569	0.81	0.00017	Cpr30F	FBgn0051876
chr2L	9932716	9939883	1.67	0.0001	Cpr30F	FBgn0051876
chr2L	9932716	9939883	1.67	0.0001	CG4619	FBgn0032166
chr2L	9940978	9941849	0.68	0.0001	CG4619	FBgn0032166
chr2L	9943051	9944582	1.24	0.0001	CG4619	FBgn0032166
chr2L	9943051	9944582	1.24	0.0001	CG5853	FBgn0032167
chr2L	9945447	9950006	2.19	0.0001	CG4619	FBgn0032166
chr2L	9945447	9950006	2.19	0.0001	CG5853	FBgn0032167
chr2L	9945447	9950006	2.19	0.0001	CR45949	FBgn0267611
chr2L	9945447	9950006	2.19	0.0001	mir-87	FBgn0262428
chr2L	9951626	9955272	1.34	2.00E-05	CR45949	FBgn0267611
chr2L	9951626	9955272	1.34	2.00E-05	CG13126	FBgn0032168
chr2L	9951626	9955272	1.34	2.00E-05	CG4709	FBgn0032169
chr2L	9951626	9955272	1.34	2.00E-05	CG5846	FBgn0032171
chr2L	9951626	9955272	1.34	2.00E-05	CG4658	FBgn0032170
chr2L	9955687	9961022	2.05	0.0001	CG4709	FBgn0032169
chr2L	9955687	9961022	2.05	0.0001	CG5846	FBgn0032171
chr2L	9955687	9961022	2.05	0.0001	CG4658	FBgn0032170
chr2L	9955687	9961022	2.05	0.0001	CG5850	FBgn0032172
chr2L	9955687	9961022	2.05	0.0001	CR44872	FBgn0266166
chr2L	9955687	9961022	2.05	0.0001	CR43683	FBgn0263766
chr2L	9961695	9964791	1.99	1.00E-05	CG5850	FBgn0032172
chr2L	9961695	9964791	1.99	1.00E-05	CR44872	FBgn0266166
chr2L	9961695	9964791	1.99	1.00E-05	CR43683	FBgn0263766
chr2L	9961695	9964791	1.99	1.00E-05	Dref	FBgn0015664
chr2L	9966631	9968438	1.51	0.0001	Dref	FBgn0015664
chr2L	9966631	9968438	1.51	0.0001	RpL13	FBgn0011272
chr2L	9994701	9995390	0.38	0.00486	bib	FBgn0000180
chr2L	9994701	9995390	0.38	0.00486	CG31875	FBgn0051875
chr2L	10001148	10005767	2.76	0.0001	CG4747	FBgn0043456
chr2L	10001148	10005767	2.76	0.0001	CR44873	FBgn0266167
chr2L	10006789	10011119	2.95	0.0001	CG4747	FBgn0043456
chr2L	10006789	10011119	2.95	0.0001	CR44873	FBgn0266167
chr2L	10006789	10011119	2.95	0.0001	Trp1	FBgn0011584
chr2L	10011205	10012418	0.58	0.00183	Trp1	FBgn0011584
chr2L	10014442	10015304	0.6	0.00147	CG13131	FBgn0032175
chr2L	10056920	10057915	2.64	0.0034	Pen	FBgn0267727
chr2L	10059805	10061148	0.42	0.00069	Pen	FBgn0267727
chr2L	10059805	10061148	0.42	0.00069	Spn31A	FBgn0032178
chr2L	10102348	10104684	0.82	0.00528	CG44153	FBgn0265002
chr2L	10102348	10104684	0.82	0.00528	CG34109	FBgn0083945
chr2L	10122399	10125090	1.28	0.00017	CG44153	FBgn0265002
chr2L	10122399	10125090	1.28	0.00017	CG34109	FBgn0083945
chr2L	10122399	10125090	1.28	0.00017	CG13135	FBgn0032184
chr2L	10146129	10149706	3.24	0	CG44153	FBgn0265002
chr2L	10146129	10149706	3.24	0	CG4839	FBgn0032187
chr2L	10153479	10156034	1.3	0.0001	CG44153	FBgn0265002
chr2L	10153479	10156034	1.3	0.0001	CG4839	FBgn0032187
chr2L	10197782	10201877	2.37	2.00E-05	Sur	FBgn0028675
chr2L	10197782	10201877	2.37	2.00E-05	Ripalpha	FBgn0032189
chr2L	10197782	10201877	2.37	2.00E-05	RpL7	FBgn0005593
chr2L	10201891	10204183	0.9	0.0001	RpL7	FBgn0005593
chr2L	10201891	10204183	0.9	0.0001	CG34159	FBgn0085188
chr2L	10205020	10205654	1.97	0.00084	CG5734	FBgn0032191
chr2L	10207698	10213731	2.2	0.0001	CG5731	FBgn0032192
chr2L	10207698	10213731	2.2	0.0001	CG4901	FBgn0032194
chr2L	10207698	10213731	2.2	0.0001	Npc1a	FBgn0024320
chr2L	10216954	10222493	1.5	0.0001	Npc1a	FBgn0024320
chr2L	10216954	10222493	1.5	0.0001	Prosalpha6	FBgn0250843
chr2L	10224161	10230195	0.58	0.00019	CG4908	FBgn0032195
chr2L	10224161	10230195	0.58	0.00019	CG5694	FBgn0032197
chr2L	10230355	10232829	1.9	0.0001	CG5694	FBgn0032197
chr2L	10230355	10232829	1.9	0.0001	eEF1delta	FBgn0032198
chr2L	10233693	10237672	0.95	0.0001	eEF1delta	FBgn0032198
chr2L	10233693	10237672	0.95	0.0001	mthl15	FBgn0051720
chr2L	10238424	10241268	1.69	0.00183	mthl15	FBgn0051720
chr2L	10238424	10241268	1.69	0.00183	me31B	FBgn0004419
chr2L	10241378	10251136	1.61	0	me31B	FBgn0004419
chr2L	10241378	10251136	1.61	0	CG31717	FBgn0051717
chr2L	10252958	10256235	1.89	0.00069	Ror	FBgn0010407
chr2L	10252958	10256235	1.89	0.00069	CG5676	FBgn0032200
chr2L	10252958	10256235	1.89	0.00069	Pten	FBgn0026379
chr2L	10258970	10262702	1.15	0.00183	Pten	FBgn0026379
chr2L	10258970	10262702	1.15	0.00183	Rsf1	FBgn0011305
chr2L	10263401	10271688	2.39	0.0001	Rsf1	FBgn0011305
chr2L	10263401	10271688	2.39	0.0001	Mulk	FBgn0260750
chr2L	10263401	10271688	2.39	0.0001	trk	FBgn0003751
chr2L	10277971	10279887	0.25	0.0001	Utx	FBgn0260749
chr2L	10277971	10279887	0.25	0.0001	CG34043	FBgn0054043
chr2L	10280718	10282598	0.39	0.0001	CG34043	FBgn0054043
chr2L	10280718	10282598	0.39	0.0001	CG5604	FBgn0032208
chr2L	10294567	10300585	1.65	0.0001	Hand	FBgn0032209
chr2L	10294567	10300585	1.65	0.0001	CG13138	FBgn0032211
chr2L	10300792	10301700	0.73	0.00183	CG13138	FBgn0032211
chr2L	10302948	10303812	1.05	0.0001	nmd	FBgn0005322
chr2L	10305319	10309300	1.57	0.0001	CG5390	FBgn0032213
chr2L	10305319	10309300	1.57	0.0001	Cdk5alpha	FBgn0027491
chr2L	10309394	10311929	1.88	0.0034	Cdk5alpha	FBgn0027491
chr2L	10309394	10311929	1.88	0.0034	l(2)SH0834	FBgn0267365
chr2L	10313180	10317127	2.93	0.0001	Usp14	FBgn0032216
chr2L	10313180	10317127	2.93	0.0001	CG4972	FBgn0032217
chr2L	10313180	10317127	2.93	0.0001	CG5381	FBgn0032218
chr2L	10317807	10323672	2.3	0.0001	CG4972	FBgn0032217
chr2L	10317807	10323672	2.3	0.0001	CG5381	FBgn0032218
chr2L	10317807	10323672	2.3	0.0001	CG4995	FBgn0032219
chr2L	10327017	10330445	1.84	0.0001	RnrL	FBgn0011703
chr2L	10327017	10330445	1.84	0.0001	CG5375	FBgn0032221
chr2L	10332425	10343855	1.61	0.00067	CG5037	FBgn0032222
chr2L	10332425	10343855	1.61	0.00067	Sps2	FBgn0032224
chr2L	10356370	10358401	2.87	2.00E-05	CG5367	FBgn0032228
chr2L	10356370	10358401	2.87	2.00E-05	Cand1	FBgn0027568
chr2L	10360318	10361326	0.45	0.00486	Cand1	FBgn0027568
chr2L	10362530	10363655	1.98	0.00286	Cand1	FBgn0027568
chr2L	10362530	10363655	1.98	0.00286	pim	FBgn0003087
chr2L	10374249	10377295	2.3	0.0001	rho-5	FBgn0041723
chr2L	10374249	10377295	2.3	0.0001	CG33303	FBgn0053303
chr2L	10374249	10377295	2.3	0.0001	dpr19	FBgn0032233
chr2L	10379631	10381684	0.82	0.00069	dpr19	FBgn0032233
chr2L	10379631	10381684	0.82	0.00069	gny	FBgn0032234
chr2L	10383614	10384923	0.74	0.0001	gny	FBgn0032234
chr2L	10383614	10384923	0.74	0.0001	CG5096	FBgn0032235
chr2L	10383614	10384923	0.74	0.0001	Cdk1	FBgn0004106
chr2L	10385409	10389701	1.71	0.00286	Cdk1	FBgn0004106
chr2L	10385409	10389701	1.71	0.00286	da	FBgn0267821
chr2L	10393155	10394192	1.37	0.00017	da	FBgn0267821
chr2L	10393155	10394192	1.37	0.00017	Mdh1	FBgn0262782
chr2L	10394648	10396278	2.25	0.00706	Mdh1	FBgn0262782
chr2L	10399088	10400354	1.4	0.0001	Cnot4	FBgn0051716
chr2L	10399088	10400354	1.4	0.0001	LSm-4	FBgn0067622
chr2L	10400632	10407112	1.37	0.00017	Cnot4	FBgn0051716
chr2L	10400632	10407112	1.37	0.00017	LSm-4	FBgn0067622
chr2L	10400632	10407112	1.37	0.00017	Ir31a	FBgn0051718
chr2L	10407560	10415199	2.1	0.0001	Ir31a	FBgn0051718
chr2L	10407560	10415199	2.1	0.0001	Klp31E	FBgn0032243
chr2L	10419318	10419888	0.7	0.0001	RfC3	FBgn0032244
chr2L	10420451	10425565	2.16	0.0001	RfC3	FBgn0032244
chr2L	10420451	10425565	2.16	0.0001	SmB	FBgn0262601
chr2L	10427196	10431644	2.3	0.0001	KdelR	FBgn0267330
chr2L	10427196	10431644	2.3	0.0001	TfIIB	FBgn0004915
chr2L	10431788	10432506	1.07	0.00147	TfIIB	FBgn0004915
chr2L	10434958	10439015	1.67	0.00037	TfIIB	FBgn0004915
chr2L	10434958	10439015	1.67	0.00037	TBC1D16	FBgn0032249
chr2L	10434958	10439015	1.67	0.00037	STUB1	FBgn0027052
chr2L	10439218	10439933	2.22	1.00E-05	STUB1	FBgn0027052
chr2L	10439218	10439933	2.22	1.00E-05	Nse4	FBgn0032251
chr2L	10446819	10447747	1.13	0.00528	loh	FBgn0032252
chr2L	10457547	10458562	0.5	0.0001	LManI	FBgn0032253
chr2L	10457547	10458562	0.5	0.0001	LManII	FBgn0027611
chr2L	10465959	10468483	1.49	0.00069	RluA-1	FBgn0051719
chr2L	10469227	10470062	0.39	0.00486	RluA-1	FBgn0051719
chr2L	10476011	10477585	3.01	0.00461	RluA-2	FBgn0032256
chr2L	10481546	10484876	1.26	1.00E-05	RluA-2	FBgn0032256
chr2L	10481546	10484876	1.26	1.00E-05	Grip75	FBgn0026431
chr2L	10484993	10488115	1.57	0.0001	Grip75	FBgn0026431
chr2L	10484993	10488115	1.57	0.0001	CG7456	FBgn0032258
chr2L	10488220	10489575	0.84	0.00037	Grip75	FBgn0026431
chr2L	10488220	10489575	0.84	0.00037	CG7456	FBgn0032258
chr2L	10488220	10489575	0.84	0.00037	CG6144	FBgn0032259
chr2L	10489800	10490543	1.13	0.0013	CG6144	FBgn0032259
chr2L	10489800	10490543	1.13	0.0013	CG13144	FBgn0032260
chr2L	10491207	10492601	0.5	0.0001	CG6144	FBgn0032259
chr2L	10491207	10492601	0.5	0.0001	CG13144	FBgn0032260
chr2L	10491207	10492601	0.5	0.0001	Myo31DF	FBgn0086347
chr2L	10493802	10494598	1.65	0.00147	Myo31DF	FBgn0086347
chr2L	10494790	10499843	2.52	0.0001	Myo31DF	FBgn0086347
chr2L	10504850	10506080	2.01	0.00461	Myo31DF	FBgn0086347
chr2L	10504850	10506080	2.01	0.00461	CR44224	FBgn0265155
chr2L	10506525	10508048	1.35	0.0001	Myo31DF	FBgn0086347
chr2L	10506525	10508048	1.35	0.0001	CR44224	FBgn0265155
chr2L	10506525	10508048	1.35	0.0001	CG6094	FBgn0032261
chr2L	10506525	10508048	1.35	0.0001	CG7384	FBgn0032262
chr2L	10513277	10518184	3.25	0.0001	Fatp	FBgn0267828
chr2L	10513277	10518184	3.25	0.0001	Lrr47	FBgn0010398
chr2L	10527853	10529715	1.86	0.00183	Lip4	FBgn0032264
chr2L	10568891	10571398	0.58	0.00486	Trim9	FBgn0051721
chr2L	10568891	10571398	0.58	0.00486	CG6138	FBgn0032268
chr2L	10661043	10661979	0.62	0.00147	CG31871	FBgn0051871
chr2L	10676300	10677938	1.33	0.00037	CG17104	FBgn0040496
chr2L	10679008	10686974	1.49	0	CG17104	FBgn0040496
chr2L	10679008	10686974	1.49	0	CG7296	FBgn0032283
chr2L	10687445	10688034	0.37	0.0001	CG7296	FBgn0032283
chr2L	10687445	10688034	0.37	0.0001	CG7294	FBgn0032284
chr2L	10689372	10691834	1.18	0.0001	CG7294	FBgn0032284
chr2L	10689372	10691834	1.18	0.0001	CG17108	FBgn0032285
chr2L	10701299	10703754	1.11	0.0001	Lip1	FBgn0023496
chr2L	10701299	10703754	1.11	0.0001	Lip2	FBgn0024740
chr2L	10701299	10703754	1.11	0.0001	CG6415	FBgn0032287
chr2L	10729444	10730464	0.49	0.00528	CG6443	FBgn0032290
chr2L	10729444	10730464	0.49	0.00528	CG17118	FBgn0032291
chr2L	10732273	10733411	1.91	0.0006	EMC3	FBgn0032292
chr2L	10732273	10733411	1.91	0.0006	Dpy-30L1	FBgn0032293
chr2L	10732273	10733411	1.91	0.0006	Nup107	FBgn0027868
chr2L	10735778	10736995	0.91	1.00E-05	Dpy-30L1	FBgn0032293
chr2L	10735778	10736995	0.91	1.00E-05	Nup107	FBgn0027868
chr2L	10735778	10736995	0.91	1.00E-05	Vha16-5	FBgn0032294
chr2L	10751613	10755482	2.05	2.00E-05	CG17124	FBgn0032297
chr2L	10751613	10755482	2.05	2.00E-05	mir-9378	FBgn0283551
chr2L	10765939	10766699	1.81	0.00486	Ubc2	FBgn0015320
chr2L	10796777	10802430	0.61	0.00069	CG31869	FBgn0051869
chr2L	10796777	10802430	0.61	0.00069	CR44581	FBgn0265792
chr2L	10819258	10823108	1.55	0.0001	Nos	FBgn0011676
chr2L	10819258	10823108	1.55	0.0001	CG6508	FBgn0032303
chr2L	10819258	10823108	1.55	0.0001	CG17134	FBgn0032304
chr2L	10837096	10839988	0.79	0.0001	Nos	FBgn0011676
chr2L	10837096	10839988	0.79	0.0001	CG6700	FBgn0032305
chr2L	10837096	10839988	0.79	0.0001	mir-4987	FBgn0263560
chr2L	10837096	10839988	0.79	0.0001	CG17140	FBgn0260453
chr2L	10840711	10842989	0.86	0.00147	CG6700	FBgn0032305
chr2L	10840711	10842989	0.86	0.00147	mir-4987	FBgn0263560
chr2L	10840711	10842989	0.86	0.00147	CG17140	FBgn0260453
chr2L	10856456	10859879	0.93	0.0001	Dnz1	FBgn0027453
chr2L	10856456	10859879	0.93	0.0001	Stam	FBgn0027363
chr2L	10914161	10914704	2.5	0.00791	dpr2	FBgn0261871
chr2L	10935796	10939888	0.39	0.00183	dpr2	FBgn0261871
chr2L	10935796	10939888	0.39	0.00183	CG14072	FBgn0032318
chr2L	10963951	10967549	1.44	0.0013	dpr2	FBgn0261871
chr2L	10963951	10967549	1.44	0.0013	CG33129	FBgn0053129
chr2L	10967607	10972620	1.75	0	CG33129	FBgn0053129
chr2L	10967607	10972620	1.75	0	CG16743	FBgn0032322
chr2L	10973890	10976881	0.74	0.0001	abo	FBgn0000018
chr2L	10973890	10976881	0.74	0.0001	SCAR	FBgn0041781
chr2L	10978425	10980519	1.7	0.00183	SCAR	FBgn0041781
chr2L	10978425	10980519	1.7	0.00183	piwi	FBgn0004872
chr2L	10981665	10984783	1.39	0.00037	SCAR	FBgn0041781
chr2L	10981665	10984783	1.39	0.00037	piwi	FBgn0004872
chr2L	10998722	11000177	0.9	0.0001	CG16833	FBgn0026147
chr2L	10998722	11000177	0.9	0.0001	aub	FBgn0000146
chr2L	11000295	11002283	0.94	0.00183	CG16833	FBgn0026147
chr2L	11000295	11002283	0.94	0.00183	aub	FBgn0000146
chr2L	11000295	11002283	0.94	0.00183	lectin-33A	FBgn0040096
chr2L	11002646	11005331	1.95	0.00037	lectin-33A	FBgn0040096
chr2L	11002646	11005331	1.95	0.00037	Nup154	FBgn0021761
chr2L	11002646	11005331	1.95	0.00037	Art8	FBgn0032329
chr2L	11002646	11005331	1.95	0.00037	CR45778	FBgn0267425
chr2L	11005352	11006539	0.83	0.00037	Nup154	FBgn0021761
chr2L	11005352	11006539	0.83	0.00037	Art8	FBgn0032329
chr2L	11005352	11006539	0.83	0.00037	CR45778	FBgn0267425
chr2L	11007147	11009118	0.57	0.0001	Nup154	FBgn0021761
chr2L	11007147	11009118	0.57	0.0001	Art8	FBgn0032329
chr2L	11007147	11009118	0.57	0.0001	CR45778	FBgn0267425
chr2L	11009879	11010809	2.66	0.00052	Nup154	FBgn0021761
chr2L	11009879	11010809	2.66	0.00052	Art8	FBgn0032329
chr2L	11009879	11010809	2.66	0.00052	CR45778	FBgn0267425
chr2L	11011634	11012736	2.57	0.00019	dUTPase	FBgn0250837
chr2L	11011634	11012736	2.57	0.00019	Samuel	FBgn0032330
chr2L	11036106	11047674	3.27	0.0001	Samuel	FBgn0032330
chr2L	11036106	11047674	3.27	0.0001	CG18666	FBgn0040967
chr2L	11047770	11049826	2.44	0.0001	Samuel	FBgn0032330
chr2L	11049880	11054726	1.68	0.0001	Samuel	FBgn0032330
chr2L	11057348	11064334	2.12	0.0001	Samuel	FBgn0032330
chr2L	11064570	11068943	2.63	0.0001	Samuel	FBgn0032330
chr2L	11064570	11068943	2.63	0.0001	CR46264	FBgn0275432
chr2L	11099231	11100750	2.53	1.00E-05	Ge-1	FBgn0283682
chr2L	11105893	11109020	2.1	0	Reps	FBgn0032341
chr2L	11105893	11109020	2.1	0	l(2)gd1	FBgn0261983
chr2L	11114576	11117659	0.9	0.00069	Gr32a	FBgn0041246
chr2L	11114576	11117659	0.9	0.00069	CG6230	FBgn0027582
chr2L	11118640	11120879	1.1	0.0001	Gr32a	FBgn0041246
chr2L	11118640	11120879	1.1	0.0001	CG6230	FBgn0027582
chr2L	11118640	11120879	1.1	0.0001	CG14921	FBgn0032345
chr2L	11121548	11123063	0.69	0.00147	CG14921	FBgn0032345
chr2L	11121548	11123063	0.69	0.00147	Csl4	FBgn0032346
chr2L	11124962	11125850	0.77	0.00286	Nup160	FBgn0262647
chr2L	11124962	11125850	0.77	0.00286	RfC38	FBgn0028700
chr2L	11128674	11131397	0.48	0.0001	Nup160	FBgn0262647
chr2L	11128674	11131397	0.48	0.0001	RfC38	FBgn0028700
chr2L	11128674	11131397	0.48	0.0001	CG4751	FBgn0032348
chr2L	11131417	11132830	1.05	0.0006	CG4751	FBgn0032348
chr2L	11153017	11156509	3.02	2.00E-05	CG6287	FBgn0032350
chr2L	11153017	11156509	3.02	2.00E-05	Ca-beta	FBgn0259822
chr2L	11158240	11159148	0.57	0.00528	Ca-beta	FBgn0259822
chr2L	11179920	11180647	1.42	0.0034	Ca-beta	FBgn0259822
chr2L	11179920	11180647	1.42	0.0034	CG4788	FBgn0032354
chr2L	11187461	11189220	1.6	2.00E-05	Ca-beta	FBgn0259822
chr2L	11195762	11197032	2.09	0	Ca-beta	FBgn0259822
chr2L	11198556	11199724	0.64	0.00486	Ca-beta	FBgn0259822
chr2L	11206243	11207679	0.52	0.00037	CR43859	FBgn0264441
chr2L	11227660	11230649	1.37	0.0001	ab	FBgn0264442
chr2L	11227660	11230649	1.37	0.0001	snoRNA:Me18S-G642	FBgn0086035
chr2L	11268676	11270073	2.63	0.00028	cmet	FBgn0040232
chr2L	11268676	11270073	2.63	0.00028	cana	FBgn0040233
chr2L	11270768	11273872	1.74	0.00286	cana	FBgn0040233
chr2L	11275066	11276066	0.33	0.0001	cana	FBgn0040233
chr2L	11276300	11277206	0.6	0.00486	cana	FBgn0040233
chr2L	11277681	11278681	1.01	0.00147	cana	FBgn0040233
chr2L	11277681	11278681	1.01	0.00147	CG33695	FBgn0052831
chr2L	11279968	11281253	2.36	0.00052	CG33695	FBgn0052831
chr2L	11279968	11281253	2.36	0.00052	CR44182	FBgn0265071
chr2L	11279968	11281253	2.36	0.00052	Ppt2	FBgn0032358
chr2L	11281288	11282312	0.47	0.00486	CR44182	FBgn0265071
chr2L	11281288	11282312	0.47	0.00486	Ppt2	FBgn0032358
chr2L	11281288	11282312	0.47	0.00486	mre11	FBgn0020270
chr2L	11295859	11297798	1.78	0.0006	CR43409	FBgn0263328
chr2L	11312686	11314027	0.89	0.00069	CR43721	FBgn0263874
chr2L	11312686	11314027	0.89	0.00069	CR44583	FBgn0265794
chr2L	11342943	11344039	0.36	0.00486	CG14926	FBgn0032360
chr2L	11352510	11353031	2.47	0.00791	CR44586	FBgn0265797
chr2L	11356815	11359654	2.37	0.00084	salr	FBgn0000287
chr2L	11386017	11387181	0.69	0.00486	CR43681	FBgn0263764
chr2L	11394596	11395477	1.52	0.00461	CR43681	FBgn0263764
chr2L	11433258	11435017	1.06	0.00017	salm	FBgn0261648
chr2L	11433258	11435017	1.06	0.00017	sala	FBgn0003313
chr2L	11497639	11499053	0.72	0.00037	CG6488	FBgn0032361
chr2L	11515757	11518027	2.05	0.0006	Dlg5	FBgn0032363
chr2L	11515757	11518027	2.05	0.0006	CG4970	FBgn0032364
chr2L	11521541	11522849	0.96	0.00183	CG14929	FBgn0032365
chr2L	11521541	11522849	0.96	0.00183	CG43153	FBgn0262683
chr2L	11521541	11522849	0.96	0.00183	CG31705	FBgn0028490
chr2L	11525423	11529804	1.78	0.00017	CG31705	FBgn0028490
chr2L	11525423	11529804	1.78	0.00017	CG31706	FBgn0051706
chr2L	11531236	11532965	0.77	0.00286	CG31706	FBgn0051706
chr2L	11531236	11532965	0.77	0.00286	CG34162	FBgn0085191
chr2L	11630107	11632697	0.57	0.00486	kek2	FBgn0015400
chr2L	11720674	11723290	0.6	0.00183	CR44143	FBgn0264992
chr2L	11794693	11797210	0.6	0.00037	crol	FBgn0020309
chr2L	11794693	11797210	0.6	0.00037	snoRNA:Me18S-A934	FBgn0086036
chr2L	11797696	11799182	0.67	3.00E-05	crol	FBgn0020309
chr2L	11797696	11799182	0.67	3.00E-05	snoRNA:Me18S-A934	FBgn0086036
chr2L	11800885	11802222	1.54	0.00067	crol	FBgn0020309
chr2L	11800885	11802222	1.54	0.00067	snoRNA:Me18S-A934	FBgn0086036
chr2L	11802730	11808300	2.72	0.0001	crol	FBgn0020309
chr2L	11802730	11808300	2.72	0.0001	snoRNA:Me18S-A934	FBgn0086036
chr2L	11802730	11808300	2.72	0.0001	CycY	FBgn0032378
chr2L	11809234	11809880	0.53	0.0001	crol	FBgn0020309
chr2L	11809234	11809880	0.53	0.0001	CycY	FBgn0032378
chr2L	11810675	11811677	1.23	0.0001	CycY	FBgn0032378
chr2L	11813940	11817550	0.54	0.0001	CycY	FBgn0032378
chr2L	11813940	11817550	0.54	0.0001	Pde1c	FBgn0264815
chr2L	11818267	11826890	2.39	0.0001	Pde1c	FBgn0264815
chr2L	11818267	11826890	2.39	0.0001	esc	FBgn0000588
chr2L	11828692	11829458	2.05	0.00067	Pde1c	FBgn0264815
chr2L	11828692	11829458	2.05	0.00067	esc	FBgn0000588
chr2L	11833842	11835027	0.81	0.00069	Pde1c	FBgn0264815
chr2L	11833842	11835027	0.81	0.00069	esc	FBgn0000588
chr2L	11833842	11835027	0.81	0.00069	CG45011	FBgn0266363
chr2L	11833842	11835027	0.81	0.00069	CG45012	FBgn0266364
chr2L	11833842	11835027	0.81	0.00069	CR45013	FBgn0266365
chr2L	11838597	11847365	3.07	0.00031	Pde1c	FBgn0264815
chr2L	11838597	11847365	3.07	0.00031	Sfp33A2	FBgn0259963
chr2L	11838597	11847365	3.07	0.00031	CR43937	FBgn0264565
chr2L	11838597	11847365	3.07	0.00031	Mal-B1	FBgn0032381
chr2L	11941626	11943753	2.76	0.00706	Or33c	FBgn0026390
chr2L	11941626	11943753	2.76	0.00706	Crys	FBgn0005664
chr2L	11950120	11954912	1.32	0	CG16964	FBgn0032385
chr2L	11950120	11954912	1.32	0	CR43314	FBgn0263019
chr2L	11950120	11954912	1.32	0	bft	FBgn0263107
chr2L	11956117	11958616	0.81	0.0001	CR43314	FBgn0263019
chr2L	11956117	11958616	0.81	0.0001	bft	FBgn0263107
chr2L	11959711	11964251	0.79	0.00017	CR43314	FBgn0263019
chr2L	11964409	11966448	1.11	0.0001	CR43314	FBgn0263019
chr2L	11966992	11971570	3.4	0.0001	CR43314	FBgn0263019
chr2L	11975070	11976849	0.38	0.00183	CR43314	FBgn0263019
chr2L	11975070	11976849	0.38	0.00183	CG16965	FBgn0032387
chr2L	11980043	11980990	0.59	0.00486	CG16965	FBgn0032387
chr2L	11985714	11986923	0.94	0.00486	CG16965	FBgn0032387
chr2L	11985714	11986923	0.94	0.00486	CG6686	FBgn0032388
chr2L	11987242	11989379	2.71	0.0001	CG16965	FBgn0032387
chr2L	11987242	11989379	2.71	0.0001	CG6686	FBgn0032388
chr2L	11987242	11989379	2.71	0.0001	CG34163	FBgn0085192
chr2L	11987242	11989379	2.71	0.0001	zuc	FBgn0261266
chr2L	11989538	11991231	2.93	1.00E-05	CG34163	FBgn0085192
chr2L	11989538	11991231	2.93	1.00E-05	zuc	FBgn0261266
chr2L	11989538	11991231	2.93	1.00E-05	dgt2	FBgn0032390
chr2L	11989538	11991231	2.93	1.00E-05	escl	FBgn0032391
chr2L	12001460	12002594	1.9	0.0001	CG12264	FBgn0032393
chr2L	12001460	12002594	1.9	0.0001	CG6746	FBgn0032394
chr2L	12006770	12009247	1.39	0.00069	Rh5	FBgn0014019
chr2L	12009382	12015071	1.99	0.0013	Rh5	FBgn0014019
chr2L	12009382	12015071	1.99	0.0013	CG6734	FBgn0032395
chr2L	12019944	12020336	1.49	0.00461	CG6734	FBgn0032395
chr2L	12020967	12027843	2.89	0.0001	CG6734	FBgn0032395
chr2L	12020967	12027843	2.89	0.0001	dmGlut	FBgn0010497
chr2L	12030337	12031916	0.95	0.0001	dmGlut	FBgn0010497
chr2L	12033397	12035023	1.52	0.0001	dmGlut	FBgn0010497
chr2L	12033397	12035023	1.52	0.0001	CG18788	FBgn0042126
chr2L	12036517	12037054	1.21	0.00706	CG18788	FBgn0042126
chr2L	12036517	12037054	1.21	0.00706	Tom70	FBgn0032397
chr2L	12038564	12049471	2.32	0.0001	Tom70	FBgn0032397
chr2L	12038564	12049471	2.32	0.0001	CG6766	FBgn0032398
chr2L	12038564	12049471	2.32	0.0001	CG14945	FBgn0032402
chr2L	12051691	12054334	1.07	0.0001	CG14945	FBgn0032402
chr2L	12051691	12054334	1.07	0.0001	JhI-21	FBgn0028425
chr2L	12051691	12054334	1.07	0.0001	RpL7-like	FBgn0032404
chr2L	12054497	12057961	1.5	0.00037	CG14945	FBgn0032402
chr2L	12054497	12057961	1.5	0.00037	JhI-21	FBgn0028425
chr2L	12054497	12057961	1.5	0.00037	RpL7-like	FBgn0032404
chr2L	12063893	12064753	1.41	0.0013	CG14946	FBgn0032405
chr2L	12066691	12067680	1.34	0.00706	CG14946	FBgn0032405
chr2L	12096659	12098602	1.58	2.00E-05	Mt2	FBgn0028707
chr2L	12096659	12098602	1.58	2.00E-05	Ced-12	FBgn0032409
chr2L	12101438	12101991	1.48	0.0034	Ced-12	FBgn0032409
chr2L	12101438	12101991	1.48	0.0034	Patsas	FBgn0029137
chr2L	12104666	12105425	2.08	0.00067	ThrRS	FBgn0027081
chr2L	12106485	12108666	2.09	0.0001	ThrRS	FBgn0027081
chr2L	12106485	12108666	2.09	0.0001	Rab6	FBgn0015797
chr2L	12132670	12135340	0.97	0.00183	rho-6	FBgn0032415
chr2L	12172162	12173999	2.18	0.00128	CG17217	FBgn0032419
chr2L	12172162	12173999	2.18	0.00128	CG6583	FBgn0032420
chr2L	12172162	12173999	2.18	0.00128	crok	FBgn0032421
chr2L	12176573	12178861	1	0.0006	aret	FBgn0000114
chr2L	12176573	12178861	1	0.0006	atilla	FBgn0032422
chr2L	12200263	12201040	0.97	0.00706	aret	FBgn0000114
chr2L	12207349	12209099	1.73	0.00017	aret	FBgn0000114
chr2L	12207349	12209099	1.73	0.00017	CG31759	FBgn0051759
chr2L	12287169	12288953	0.89	0.00037	aret	FBgn0000114
chr2L	12363684	12379539	2.78	2.00E-05	bru-2	FBgn0262475
chr2L	12395625	12398409	0.97	0.00486	bru-2	FBgn0262475
chr2L	12395625	12398409	0.97	0.00486	Pkd2	FBgn0041195
chr2L	12404043	12404878	3.23	0.00791	vir-1	FBgn0043841
chr2L	12415281	12416939	3.11	0.00145	vir-1	FBgn0043841
chr2L	12422794	12424437	2.85	1.00E-05	vir-1	FBgn0043841
chr2L	12422794	12424437	2.85	1.00E-05	CG6405	FBgn0032428
chr2L	12427271	12428422	1.41	0.00037	CG5446	FBgn0032429
chr2L	12427271	12428422	1.41	0.00037	CG6388	FBgn0032430
chr2L	12429582	12430991	1.38	0.00067	CG6388	FBgn0032430
chr2L	12429582	12430991	1.38	0.00067	CG5435	FBgn0032431
chr2L	12429582	12430991	1.38	0.00067	SC35	FBgn0265298
chr2L	12432743	12440242	2.31	0.0001	SC35	FBgn0265298
chr2L	12432743	12440242	2.31	0.0001	snoRNA:SC35-a	FBgn0263468
chr2L	12432743	12440242	2.31	0.0001	Elf	FBgn0020443
chr2L	12445877	12446250	1.34	0.00052	Oatp33Ea	FBgn0032433
chr2L	12445877	12446250	1.34	0.00052	CG5421	FBgn0032434
chr2L	12454794	12456808	0.59	0.00486	CR17024	FBgn0032437
chr2L	12454794	12456808	0.59	0.00486	bun	FBgn0259176
chr2L	12454794	12456808	0.59	0.00486	mir-967	FBgn0262203
chr2L	12458138	12466205	1.51	0.0001	bun	FBgn0259176
chr2L	12458138	12466205	1.51	0.0001	mir-967	FBgn0262203
chr2L	12468225	12477731	2.84	0.0001	bun	FBgn0259176
chr2L	12480478	12490302	1.95	0.0001	bun	FBgn0259176
chr2L	12491673	12500878	1.75	0.0001	bun	FBgn0259176
chr2L	12491673	12500878	1.75	0.0001	t-cup	FBgn0051858
chr2L	12506031	12514557	2.55	0.0001	bun	FBgn0259176
chr2L	12506031	12514557	2.55	0.0001	CR43051	FBgn0262353
chr2L	12516899	12531024	1.84	0.0001	bun	FBgn0259176
chr2L	12533457	12535958	1.98	0.00183	bun	FBgn0259176
chr2L	12539319	12548233	2.21	0.0001	bun	FBgn0259176
chr2L	12539319	12548233	2.21	0.0001	CR42746	FBgn0261709
chr2L	12587171	12587736	2.47	0.00791	nub	FBgn0085424
chr2L	12671488	12671923	1.82	0.00204	pdm2	FBgn0004394
chr2L	12671488	12671923	1.82	0.00204	CG15485	FBgn0032442
chr2L	12681619	12683687	1.92	0.00286	pdm2	FBgn0004394
chr2L	12688029	12690494	0.74	0.00069	pdm2	FBgn0004394
chr2L	12688029	12690494	0.74	0.00069	CG5525	FBgn0032444
chr2L	12691757	12694232	0.91	0.0001	CG5525	FBgn0032444
chr2L	12691757	12694232	0.91	0.0001	CG6153	FBgn0032445
chr2L	12691757	12694232	0.91	0.0001	CG5780	FBgn0032446
chr2L	12701334	12702190	1.54	0.00528	CG5776	FBgn0032450
chr2L	12703732	12705760	3.07	0.0001	CG5776	FBgn0032450
[truncated: 17,114 more rows]
