# Supplementary material for: Neuronal protein Sex-lethal modulates tRNA synthesis via the polymerase III subunit Polr3E in male Drosophila neurons
Source: PLoS Biol. 2026 Jul 17;24(7):e3003863. doi: 10.1371/journal.pbio.3003863 (PMC13432123; doi:10.1371/journal.pbio.3003863)
Supplement: S4 Table — (CSV) [file pbio.3003863.s004.csv]

Chrom	Peak start coord	Peak end coord	Log2 Fold Change (over Dam-only)	FDR	Gene symbol	Fbgn number
chr2L	14067	14667	1.29	0.00415	l(2)gl	FBgn0002121
chr2L	15664	16175	1.79	0.00059	l(2)gl	FBgn0002121
chr2L	17449	18553	2.21	0.00016	l(2)gl	FBgn0002121
chr2L	20833	21643	1.44	0.00415	l(2)gl	FBgn0002121
chr2L	20833	21643	1.44	0.00415	Ir21a	FBgn0031209
chr2L	25085	26686	2.37	0.00145	Ir21a	FBgn0031209
chr2L	25085	26686	2.37	0.00145	CR43609	FBgn0263584
chr2L	25085	26686	2.37	0.00145	Cda5	FBgn0051973
chr2L	45262	48099	2.4	0	Cda5	FBgn0051973
chr2L	56327	57481	1.09	0.00694	Cda5	FBgn0051973
chr2L	56327	57481	1.09	0.00694	CR46254	FBgn0267987
chr2L	57891	58764	2.22	0.00271	Cda5	FBgn0051973
chr2L	57891	58764	2.22	0.00271	CR46254	FBgn0267987
chr2L	64718	67817	3.32	0	Cda5	FBgn0051973
chr2L	64718	67817	3.32	0	CR45339	FBgn0266878
chr2L	64718	67817	3.32	0	CR45340	FBgn0266879
chr2L	64718	67817	3.32	0	dbr	FBgn0067779
chr2L	64718	67817	3.32	0	CR44987	FBgn0266322
chr2L	70111	71990	2.34	0.00504	CR45340	FBgn0266879
chr2L	70111	71990	2.34	0.00504	dbr	FBgn0067779
chr2L	70111	71990	2.34	0.00504	CR44987	FBgn0266322
chr2L	72787	76557	0.45	0.00071	CG11374	FBgn0031214
chr2L	78446	78827	2.13	0.00504	CG11374	FBgn0031214
chr2L	79782	82987	3.1	0	CG11374	FBgn0031214
chr2L	79782	82987	3.1	0	net	FBgn0002931
chr2L	84509	87956	2.9	0	net	FBgn0002931
chr2L	90143	92311	1.26	0.00694	net	FBgn0002931
chr2L	90143	92311	1.26	0.00694	Zir	FBgn0031216
chr2L	92848	93377	0.37	0.00792	Zir	FBgn0031216
chr2L	101514	102687	2.23	0.00015	Zir	FBgn0031216
chr2L	101514	102687	2.23	0.00015	CG11377	FBgn0031217
chr2L	103683	104393	1.4	0.00415	CG11377	FBgn0031217
chr2L	103683	104393	1.4	0.00415	Nhe1	FBgn0026787
chr2L	106388	107318	0.95	0.00792	CG11377	FBgn0031217
chr2L	106388	107318	0.95	0.00792	Nhe1	FBgn0026787
chr2L	106388	107318	0.95	0.00792	Sam-S	FBgn0005278
chr2L	107444	110460	3.95	0	Sam-S	FBgn0005278
chr2L	110796	112002	1.89	0.00348	Sam-S	FBgn0005278
chr2L	113160	116624	1.95	0.0001	Sam-S	FBgn0005278
chr2L	113160	116624	1.95	0.0001	ND-15	FBgn0031228
chr2L	113160	116624	1.95	0.0001	CG13694	FBgn0031219
chr2L	113160	116624	1.95	0.0001	CG4822	FBgn0031220
chr2L	118800	120665	1.62	4.00E-05	ND-15	FBgn0031228
chr2L	118800	120665	1.62	4.00E-05	CG13694	FBgn0031219
chr2L	118800	120665	1.62	4.00E-05	CG4822	FBgn0031220
chr2L	122268	123376	1.84	0.00059	ND-15	FBgn0031228
chr2L	122268	123376	1.84	0.00059	CG4822	FBgn0031220
chr2L	122268	123376	1.84	0.00059	CG3164	FBgn0025683
chr2L	122268	123376	1.84	0.00059	CR44969	FBgn0266304
chr2L	129233	132687	2.04	0.00071	ND-15	FBgn0031228
chr2L	129233	132687	2.04	0.00071	CG3164	FBgn0025683
chr2L	129233	132687	2.04	0.00071	Gs1	FBgn0001142
chr2L	134039	135654	1.77	0.00415	ND-15	FBgn0031228
chr2L	134039	135654	1.77	0.00415	Gs1	FBgn0001142
chr2L	134039	135654	1.77	0.00415	CR44185	FBgn0265074
chr2L	136557	138449	4.03	0	ND-15	FBgn0031228
chr2L	136557	138449	4.03	0	CR44186	FBgn0265075
chr2L	136557	138449	4.03	0	CG31975	FBgn0051975
chr2L	158553	169128	2.73	0	CG33635	FBgn0053635
chr2L	158553	169128	2.73	0	spen	FBgn0016977
chr2L	171000	172754	3.19	0	spen	FBgn0016977
chr2L	173891	177809	1.42	0.00059	spen	FBgn0016977
chr2L	178560	179845	0.74	0.00792	spen	FBgn0016977
chr2L	202601	204052	3.55	0	spen	FBgn0016977
chr2L	202601	204052	3.55	0	mRpL10	FBgn0031231
chr2L	202601	204052	3.55	0	CG11617	FBgn0031232
chr2L	210039	210477	0.67	0.00694	Tbc1d15-17	FBgn0031233
chr2L	218514	220950	1.86	0.00197	kis	FBgn0266557
chr2L	218514	220950	1.86	0.00197	CR44220	FBgn0265151
chr2L	229349	230291	1.86	0.00013	kis	FBgn0266557
chr2L	229349	230291	1.86	0.00013	CR44221	FBgn0265152
chr2L	242924	250672	2.22	0	kis	FBgn0266557
chr2L	242924	250672	2.22	0	mir-965	FBgn0262252
chr2L	242924	250672	2.22	0	CR44218	FBgn0265149
chr2L	242924	250672	2.22	0	Rpp30	FBgn0283652
chr2L	289304	289643	2.55	2.00E-05	CG3625	FBgn0031245
chr2L	289304	289643	2.55	2.00E-05	Amnionless	FBgn0025686
chr2L	296793	298022	2.03	0.00348	Hop	FBgn0024352
chr2L	296793	298022	2.03	0.00348	Pi3K21B	FBgn0020622
chr2L	303519	306666	2.21	0	Pi3K21B	FBgn0020622
chr2L	303519	306666	2.21	0	Plc21C	FBgn0004611
chr2L	303519	306666	2.21	0	CR43719	FBgn0263872
chr2L	306795	308613	1.79	0	Plc21C	FBgn0004611
chr2L	306795	308613	1.79	0	CR43719	FBgn0263872
chr2L	387757	389459	2.01	0	al	FBgn0000061
chr2L	424569	426687	2.22	0.00043	BBS8	FBgn0031255
chr2L	426797	428931	1.47	0.00504	BBS8	FBgn0031255
chr2L	426797	428931	1.47	0.00504	ex	FBgn0004583
chr2L	435915	437008	1.09	0.00694	ex	FBgn0004583
chr2L	435915	437008	1.09	0.00694	CR43717	FBgn0263870
chr2L	448169	449272	1.22	0.00415	ex	FBgn0004583
chr2L	448169	449272	1.22	0.00415	crq	FBgn0015924
chr2L	454906	456137	2.35	0.00089	CR43080	FBgn0262510
chr2L	454906	456137	2.35	0.00089	CG4133	FBgn0031257
chr2L	467165	468632	2.08	0.00089	CG4297	FBgn0031258
chr2L	469702	471295	0.99	0.00792	CG4297	FBgn0031258
chr2L	478007	481040	0.64	0.00792	ush	FBgn0003963
chr2L	478007	481040	0.64	0.00792	cbt	FBgn0043364
chr2L	481711	484275	1.76	0.00043	ush	FBgn0003963
chr2L	481711	484275	1.76	0.00043	cbt	FBgn0043364
chr2L	496206	496980	1.77	0.00348	ush	FBgn0003963
chr2L	496206	496980	1.77	0.00348	CR46258	FBgn0267991
chr2L	496206	496980	1.77	0.00348	CR46259	FBgn0267992
chr2L	534079	534474	0.47	8.00E-05	ush	FBgn0003963
chr2L	572771	573312	1.82	0.00197	CG2807	FBgn0031266
chr2L	572771	573312	1.82	0.00197	Ipk2	FBgn0031267
chr2L	574121	575068	1.5	0.00059	Ipk2	FBgn0031267
chr2L	574121	575068	1.5	0.00059	cold	FBgn0031268
chr2L	598118	598505	2.46	0.00074	Gsc	FBgn0010323
chr2L	598118	598505	2.46	0.00074	CG13689	FBgn0031270
chr2L	663076	663189	0.28	0.00792	ds	FBgn0000497
chr2L	709365	710950	1.12	0	ds	FBgn0000497
chr2L	709365	710950	1.12	0	CR44988	FBgn0266323
chr2L	718265	718800	2.08	0.00415	CR44988	FBgn0266323
chr2L	718265	718800	2.08	0.00415	CR46260	FBgn0267993
chr2L	825706	827256	0.47	0.00071	CG3662	FBgn0031285
chr2L	825706	827256	0.47	0.00071	CG3862	FBgn0031286
chr2L	825706	827256	0.47	0.00071	dock	FBgn0010583
chr2L	840669	841922	5.17	0	drongo	FBgn0020304
chr2L	856001	856320	5.81	0	CG13949	FBgn0031288
chr2L	867939	868770	1.61	0.00504	aru	FBgn0029095
chr2L	867939	868770	1.61	0.00504	snoRNA:Me28S-U1230	FBgn0086031
chr2L	867939	868770	1.61	0.00504	dbe	FBgn0020305
chr2L	1007529	1008800	1.12	0.00504	IA-2	FBgn0031294
chr2L	1022171	1024368	2.13	0.00504	IA-2	FBgn0031294
chr2L	1022171	1024368	2.13	0.00504	CG4375	FBgn0031295
chr2L	1072044	1072527	0.61	0.00059	S	FBgn0003310
chr2L	1072942	1073252	1.04	0.00043	S	FBgn0003310
chr2L	1074297	1074747	0.58	0.00694	S	FBgn0003310
chr2L	1110540	1110902	0.52	0.00059	CG14339	FBgn0031301
chr2L	1117718	1119264	2.78	0	Pino	FBgn0016926
chr2L	1121562	1122653	2.82	0	Pino	FBgn0016926
chr2L	1123825	1124159	1.86	0.00348	Pino	FBgn0016926
chr2L	1143075	1145174	5.06	1.00E-05	CR45717	FBgn0267281
chr2L	1143075	1145174	5.06	1.00E-05	MFS3	FBgn0031307
chr2L	1172051	1172173	0.6	0.00792	CG5118	FBgn0031317
chr2L	1172647	1173275	2.13	0.00016	CG5118	FBgn0031317
chr2L	1172647	1173275	2.13	0.00016	CG4887	FBgn0031318
chr2L	1186435	1189181	1.54	8.00E-05	CG5001	FBgn0031322
chr2L	1190973	1191403	1.4	3.00E-05	CG5001	FBgn0031322
chr2L	1254528	1255412	0.4	0.00792	robo3	FBgn0041097
chr2L	1361235	1361852	1.6	0.00271	NLaz	FBgn0053126
chr2L	1372502	1373695	2.36	0.00074	CG14346	FBgn0031337
chr2L	1378811	1380347	0.9	0.00567	CR44898	FBgn0266203
chr2L	1378811	1380347	0.9	0.00567	CR44897	FBgn0266202
chr2L	1486675	1488907	1.18	0.00792	CG31928	FBgn0051928
chr2L	1578370	1579560	1.7	0.00415	haf	FBgn0261509
chr2L	1588629	1591560	0.61	0.00694	haf	FBgn0261509
chr2L	1588629	1591560	0.61	0.00694	CG10869	FBgn0031347
chr2L	1588629	1591560	0.61	0.00694	CG31935	FBgn0051935
chr2L	1613482	1614864	2.14	3.00E-05	CG14352	FBgn0031351
chr2L	1613482	1614864	2.14	3.00E-05	RFeSP	FBgn0021906
chr2L	1644524	1646317	1.46	0.00415	CR45695	FBgn0267259
chr2L	1648164	1655698	2.44	0	CR45695	FBgn0267259
chr2L	1648164	1655698	2.44	0	chinmo	FBgn0086758
chr2L	1656708	1657733	1.27	0.00043	chinmo	FBgn0086758
chr2L	1664421	1671070	3.47	0	chinmo	FBgn0086758
chr2L	1690862	1692467	2.18	0.00348	chinmo	FBgn0086758
chr2L	1702508	1703481	2.37	0.00145	chinmo	FBgn0086758
chr2L	1710306	1710794	2.08	0.00271	CG17660	FBgn0031356
chr2L	1710306	1710794	2.08	0.00271	CR44976	FBgn0266311
chr2L	1710306	1710794	2.08	0.00271	mRpL48	FBgn0031357
chr2L	1715615	1715928	1.93	0.00016	mRpL48	FBgn0031357
chr2L	1715615	1715928	1.93	0.00016	frtz	FBgn0086698
chr2L	1715615	1715928	1.93	0.00016	Rim2	FBgn0031359
chr2L	1715995	1716842	2.89	0.00074	frtz	FBgn0086698
chr2L	1715995	1716842	2.89	0.00074	Rim2	FBgn0031359
chr2L	1724344	1724647	1.88	0.00197	Rim2	FBgn0031359
chr2L	1724344	1724647	1.88	0.00197	Eno	FBgn0000579
chr2L	1727557	1728544	3.58	0	Eno	FBgn0000579
chr2L	1737474	1739127	2.15	8.00E-05	CG17646	FBgn0264494
chr2L	1883901	1885490	1.06	0.00694	CG15358	FBgn0031373
chr2L	1883901	1885490	1.06	0.00694	Wdr62	FBgn0031374
chr2L	1903807	1906790	0.76	0.00043	Wdr62	FBgn0031374
chr2L	1910574	1913825	1.69	0	Wdr62	FBgn0031374
chr2L	1931002	1932693	2	0.00034	Wdr62	FBgn0031374
chr2L	1963255	1963669	1.11	0.00567	erm	FBgn0031375
chr2L	1963255	1963669	1.11	0.00567	tRNA:Arg-TCT-2-1	FBgn0051942
chr2L	1986013	1986668	4.03	7.00E-05	CG7289	FBgn0031379
chr2L	1986013	1986668	4.03	7.00E-05	Got2	FBgn0001125
chr2L	2009200	2010604	4.03	3.00E-05	tRNA:Gln-CTG-2-2	FBgn0051943
chr2L	2009200	2010604	4.03	3.00E-05	CG4238	FBgn0031384
chr2L	2009200	2010604	4.03	3.00E-05	tRNA:Gln-CTG-2-4	FBgn0051939
chr2L	2010745	2012106	3.08	0	CG4238	FBgn0031384
chr2L	2010745	2012106	3.08	0	tRNA:Gln-CTG-2-4	FBgn0051939
chr2L	2010745	2012106	3.08	0	tRNA:Gln-CTG-3-1	FBgn0051940
chr2L	2010745	2012106	3.08	0	tRNA:Gln-CTG-2-5	FBgn0051669
chr2L	2038552	2039270	1.19	0.00792	Su(dx)	FBgn0003557
chr2L	2044843	2045442	1.51	0.00271	CR45298	FBgn0266836
chr2L	2044843	2045442	1.51	0.00271	Kebab	FBgn0028952
chr2L	2126989	2128609	0.84	0.00694	CG4259	FBgn0031389
chr2L	2131247	2133878	1.83	0	GlyP	FBgn0004507
chr2L	2165530	2166572	3.46	0	aop	FBgn0000097
chr2L	2174039	2176324	2.08	0	aop	FBgn0000097
chr2L	2177403	2179301	2.7	0.00059	aop	FBgn0000097
chr2L	2212927	2213021	0.69	0.00567	Uch	FBgn0010288
chr2L	2219862	2222293	2.47	8.00E-05	mio	FBgn0031399
chr2L	2219862	2222293	2.47	8.00E-05	papi	FBgn0031401
chr2L	2225856	2229477	1.95	0.00043	CG15387	FBgn0031403
chr2L	2225856	2229477	1.95	0.00043	sau	FBgn0267378
chr2L	2225856	2229477	1.95	0.00043	CR44114	FBgn0264945
chr2L	2225856	2229477	1.95	0.00043	Sec24CD	FBgn0262126
chr2L	2253805	2254365	2.06	0.00197	CG17234	FBgn0042187
chr2L	2253805	2254365	2.06	0.00197	Send1	FBgn0031406
chr2L	2362612	2365680	2.72	0	Rab5	FBgn0014010
chr2L	2362612	2365680	2.72	0	Axud1	FBgn0261647
chr2L	2371815	2372332	0.84	0.00567	CG3597	FBgn0031417
chr2L	2371815	2372332	0.84	0.00567	CG3609	FBgn0031418
chr2L	2388800	2390142	1.41	0.00348	CG43750	FBgn0264081
chr2L	2409349	2410916	2.23	0.00089	VGlut	FBgn0031424
chr2L	2409349	2410916	2.23	0.00089	CG18641	FBgn0031426
chr2L	2450061	2451023	1.45	4.00E-05	dpp	FBgn0000490
chr2L	2459974	2460290	1.61	0.00015	tRNA:Tyr-GTA-1-2	FBgn0012017
chr2L	2464874	2466308	0.73	0.00694	tRNA:Tyr-GTA-1-3	FBgn0012016
chr2L	2492346	2494062	1.37	4.00E-05	Slh	FBgn0264978
chr2L	2492346	2494062	1.37	4.00E-05	oaf	FBgn0011818
chr2L	2504047	2504577	1.12	0.00415	CR44607	FBgn0265818
chr2L	2576599	2577341	2.19	0.00071	insv	FBgn0031434
chr2L	2576599	2577341	2.19	0.00071	Elba2	FBgn0031435
chr2L	2691901	2693910	0.31	0.00792	CG31690	FBgn0051690
chr2L	2691901	2693910	0.31	0.00792	CG15398	FBgn0031446
chr2L	2707394	2708287	1.99	0.00145	CG31690	FBgn0051690
chr2L	2713208	2717589	0.82	0.00694	CG31690	FBgn0051690
chr2L	2724374	2724998	2.43	0.00011	CG31689	FBgn0031449
chr2L	2728353	2729142	0.86	0.00567	CG31689	FBgn0031449
chr2L	2730842	2731542	0.95	0.00792	CG31689	FBgn0031449
chr2L	2748909	2751349	1.8	4.00E-05	Cwc25	FBgn0031452
chr2L	2748909	2751349	1.8	4.00E-05	Pgk	FBgn0250906
chr2L	2748909	2751349	1.8	4.00E-05	Bacc	FBgn0031453
chr2L	2752626	2753008	2.67	0.00043	CR44772	FBgn0265997
chr2L	2752626	2753008	2.67	0.00043	Snapin	FBgn0031455
chr2L	2753671	2755788	1.36	0.00016	CR44772	FBgn0265997
chr2L	2753671	2755788	1.36	0.00016	Snapin	FBgn0031455
chr2L	2756284	2756863	2.12	0.00197	CR44772	FBgn0265997
chr2L	2756284	2756863	2.12	0.00197	Snapin	FBgn0031455
chr2L	2757626	2758802	0.71	0.00567	CR44772	FBgn0265997
chr2L	2757626	2758802	0.71	0.00567	Snapin	FBgn0031455
chr2L	2759660	2760367	3.14	0.00064	Trn-SR	FBgn0031456
chr2L	2767397	2767685	2.32	0.00034	Taf10b	FBgn0026324
chr2L	2769884	2770368	1.55	0.00504	Taf10	FBgn0028398
chr2L	2769884	2770368	1.55	0.00504	colt	FBgn0019830
chr2L	2769884	2770368	1.55	0.00504	CG2862	FBgn0031459
chr2L	2781853	2782450	1.56	0.00415	Syt1	FBgn0004242
chr2L	2797400	2800644	1.36	0.00415	Syt1	FBgn0004242
chr2L	2797400	2800644	1.36	0.00415	CR43821	FBgn0264369
chr2L	2821453	2823595	2.45	0	Duox	FBgn0283531
chr2L	2821453	2823595	2.45	0	CG3123	FBgn0031465
chr2L	2855004	2856284	3.15	1.00E-05	CG3104	FBgn0031473
chr2L	2855004	2856284	3.15	1.00E-05	RpS21	FBgn0015521
chr2L	2856501	2860810	1.76	3.00E-05	RpS21	FBgn0015521
chr2L	2856501	2860810	1.76	3.00E-05	CG2991	FBgn0031474
chr2L	2860991	2864505	2.76	0	CG2991	FBgn0031474
chr2L	2870931	2875349	2.14	3.00E-05	CG31694	FBgn0051694
chr2L	2870931	2875349	2.14	3.00E-05	CG8813	FBgn0031476
chr2L	2870931	2875349	2.14	3.00E-05	CG8814	FBgn0031478
chr2L	2883598	2885123	2.26	0	betaggt-II	FBgn0028970
chr2L	2883598	2885123	2.26	0	NTPase	FBgn0024947
chr2L	2887736	2890648	3.54	0	lilli	FBgn0041111
chr2L	2899431	2902046	0.98	0.00567	lilli	FBgn0041111
chr2L	2903760	2912723	2.91	0	lilli	FBgn0041111
chr2L	2959304	2960996	1.17	2.00E-05	Rbp9	FBgn0010263
chr2L	2964981	2966976	1.59	3.00E-05	Rbp9	FBgn0010263
chr2L	2964981	2966976	1.59	3.00E-05	Ts	FBgn0024920
chr2L	2987399	2988045	1.46	0.00504	Chd1	FBgn0250786
chr2L	2987399	2988045	1.46	0.00504	Bem46	FBgn0025109
chr2L	3029796	3030810	2.67	8.00E-05	CG17219	FBgn0031494
chr2L	3029796	3030810	2.67	8.00E-05	CR44147	FBgn0264996
chr2L	3029796	3030810	2.67	8.00E-05	GABPI	FBgn0031495
chr2L	3041766	3042982	0.66	0.00071	CG17221	FBgn0031500
chr2L	3041766	3042982	0.66	0.00071	CG17261	FBgn0031501
chr2L	3048525	3049414	1.65	0.00197	FASN2	FBgn0042627
chr2L	3048525	3049414	1.65	0.00197	snRNA:LU	FBgn0263847
chr2L	3048525	3049414	1.65	0.00197	snRNA:U5:23D	FBgn0003934
chr2L	3057116	3057884	2.95	0.00064	FASN1	FBgn0283427
chr2L	3058428	3058912	0.36	0.00071	FASN1	FBgn0283427
chr2L	3114969	3123942	2.17	0.00271	toc	FBgn0015600
chr2L	3114969	3123942	2.17	0.00271	PpD6	FBgn0005779
chr2L	3114969	3123942	2.17	0.00271	CG15403	FBgn0031504
chr2L	3156990	3157722	2.5	0.00074	Mad	FBgn0011648
chr2L	3158074	3160390	4.41	0.0002	Mad	FBgn0011648
chr2L	3158074	3160390	4.41	0.0002	gkt	FBgn0260817
chr2L	3172255	3173850	2.32	0.00071	CG44002	FBgn0264744
chr2L	3172255	3173850	2.32	0.00071	CR44003	FBgn0264745
chr2L	3172255	3173850	2.32	0.00071	CG31698	FBgn0051698
chr2L	3172255	3173850	2.32	0.00071	CG15404	FBgn0031512
chr2L	3174437	3176930	3.41	3.00E-05	CG15404	FBgn0031512
chr2L	3174437	3176930	3.41	3.00E-05	CG34393	FBgn0085422
chr2L	3193661	3194749	2.57	0.00271	CG34393	FBgn0085422
chr2L	3198547	3199522	1.62	0.00348	CG34393	FBgn0085422
chr2L	3271343	3273161	0.85	0.00792	CG3347	FBgn0031513
chr2L	3280249	3281595	1.39	0.00043	CG3332	FBgn0031514
chr2L	3293913	3294802	0.85	0.00071	CG9664	FBgn0031515
chr2L	3293913	3294802	0.85	0.00071	CG9663	FBgn0031516
chr2L	3299680	3300819	1.03	0.00567	CG9663	FBgn0031516
chr2L	3302550	3306156	3.22	0	CG9663	FBgn0031516
chr2L	3302550	3306156	3.22	0	CG3277	FBgn0031518
chr2L	3302550	3306156	3.22	0	CG15406	FBgn0031517
chr2L	3332332	3332854	1.24	0.00043	CG3285	FBgn0031522
chr2L	3340547	3342347	2.22	0.00504	E23	FBgn0020445
chr2L	3349490	3350375	1.78	0.00348	E23	FBgn0020445
chr2L	3352884	3354817	2.22	0.00043	E23	FBgn0020445
chr2L	3354836	3357446	3.64	0	E23	FBgn0020445
chr2L	3354836	3357446	3.64	0	CG8838	FBgn0031526
chr2L	3358504	3359556	2.74	2.00E-05	CG8838	FBgn0031526
chr2L	3358504	3359556	2.74	2.00E-05	CG34394	FBgn0085423
chr2L	3368289	3368578	1.58	0.00016	CG34394	FBgn0085423
chr2L	3376615	3377565	0.95	0.00694	CG9662	FBgn0031529
chr2L	3376615	3377565	0.95	0.00694	Ptpa	FBgn0016698
chr2L	3386371	3390563	0.9	4.00E-05	CR45301	FBgn0266839
chr2L	3386371	3390563	0.9	4.00E-05	CR44791	FBgn0266026
chr2L	3424971	3429358	0.87	0.00043	pgant2	FBgn0031530
chr2L	3477341	3478007	3.3	0.00016	CR43928	FBgn0264549
chr2L	3477341	3478007	3.3	0.00016	Thor	FBgn0261560
chr2L	3479467	3480142	2.64	0.00048	Thor	FBgn0261560
chr2L	3479467	3480142	2.64	0.00048	CG15414	FBgn0031542
chr2L	3487494	3490625	2.57	2.00E-05	CG15414	FBgn0031542
chr2L	3534526	3535286	0.57	8.00E-05	Che-13	FBgn0031550
chr2L	3534526	3535286	0.57	8.00E-05	CR44308	FBgn0265367
chr2L	3592578	3592902	0.69	0.00694	CR43823	FBgn0264371
chr2L	3628830	3629853	1.41	0.00059	for	FBgn0000721
chr2L	3629951	3630311	1.49	0.00016	for	FBgn0000721
chr2L	3631539	3632450	1.61	0	for	FBgn0000721
chr2L	3631539	3632450	1.61	0	mir-4972	FBgn0263523
chr2L	3634348	3634825	0.97	0.00504	for	FBgn0000721
chr2L	3634348	3634825	0.97	0.00504	mir-4972	FBgn0263523
chr2L	3640781	3641865	3.37	0	for	FBgn0000721
chr2L	3640781	3641865	3.37	0	mir-4972	FBgn0263523
chr2L	3642189	3642442	1.77	0.00197	for	FBgn0000721
chr2L	3644934	3645270	0.86	0.00567	for	FBgn0000721
chr2L	3647048	3649838	2.68	0	for	FBgn0000721
chr2L	3656906	3657777	1.57	0.00415	for	FBgn0000721
chr2L	3656906	3657777	1.57	0.00415	Drgx	FBgn0085369
chr2L	3657942	3659738	1.29	0.00567	for	FBgn0000721
chr2L	3657942	3659738	1.29	0.00567	Drgx	FBgn0085369
chr2L	3679409	3680402	1.35	0.00059	Drgx	FBgn0085369
chr2L	3695474	3696063	2.54	0.00074	CG16713	FBgn0031560
chr2L	3695474	3696063	2.54	0.00074	IM33	FBgn0031561
chr2L	3705191	3705824	1.91	0.00015	CG2816	FBgn0031564
chr2L	3705191	3705824	1.91	0.00015	CG31778	FBgn0051778
chr2L	3705191	3705824	1.91	0.00015	CG31777	FBgn0051777
chr2L	3712747	3713559	4.23	2.00E-05	CG31955	FBgn0051955
chr2L	3712747	3713559	4.23	2.00E-05	CG2818	FBgn0031566
chr2L	3725205	3726745	1.36	0.00059	Shaw	FBgn0003386
chr2L	3752508	3753078	1.44	0.00567	CG10019	FBgn0031568
chr2L	3768639	3773507	1.69	0	CG43707	FBgn0263846
chr2L	3768639	3773507	1.69	0	CG43703	FBgn0263842
chr2L	3768639	3773507	1.69	0	mir-1004	FBgn0262392
chr2L	3768639	3773507	1.69	0	bowl	FBgn0004893
chr2L	3773563	3774805	1.47	0.00043	bowl	FBgn0004893
chr2L	3776221	3777658	3.72	0	bowl	FBgn0004893
chr2L	3786364	3787326	2.45	0	CR31958	FBgn0051958
chr2L	3786364	3787326	2.45	0	bark	FBgn0031571
chr2L	3789554	3792517	1.25	0.00043	bark	FBgn0031571
chr2L	3803072	3805800	2.78	2.00E-05	bark	FBgn0031571
chr2L	3803072	3805800	2.78	2.00E-05	Reph	FBgn0021800
chr2L	3823126	3824399	1.56	0.00504	slp1	FBgn0003430
chr2L	3828461	3829021	0.84	0.00694	slp1	FBgn0003430
chr2L	3849786	3850812	0.92	0.00792	CR45451	FBgn0267007
chr2L	3855462	3856280	0.69	0.00694	CR45449	FBgn0267005
chr2L	3855462	3856280	0.69	0.00694	CR45450	FBgn0267006
chr2L	3941686	3944219	0.63	0.00792	fred	FBgn0051774
chr2L	3974999	3975983	1.61	0.00415	fred	FBgn0051774
chr2L	4008432	4009070	1.6	0	CG43773	FBgn0264295
chr2L	4008432	4009070	1.6	0	CG43774	FBgn0264296
chr2L	4010944	4011772	1.46	0.00271	CG43774	FBgn0264296
chr2L	4029579	4038066	2.56	0.0001	ed	FBgn0000547
chr2L	4039004	4039719	1.61	0.00348	ed	FBgn0000547
chr2L	4083760	4088355	2.05	0	ed	FBgn0000547
chr2L	4083760	4088355	2.05	0	snoRNA:Me28S-C437	FBgn0086032
chr2L	4091778	4093318	2.15	0	ed	FBgn0000547
chr2L	4094234	4095567	0.98	0.00567	ed	FBgn0000547
chr2L	4109146	4110439	2.43	0.00145	ed	FBgn0000547
chr2L	4119955	4120795	2.44	0.00089	Sr-CIII	FBgn0020376
chr2L	4195068	4195522	0.69	0.00792	CG3714	FBgn0031589
chr2L	4196576	4197973	1.75	0.00504	CG3714	FBgn0031589
chr2L	4231948	4234617	0.84	0.00694	CR44608	FBgn0265819
chr2L	4321701	4322105	2.14	0.00145	tutl	FBgn0010473
chr2L	4332899	4334827	2.14	0.00011	Atet	FBgn0020762
chr2L	4344591	4346479	1.8	4.00E-05	Atet	FBgn0020762
chr2L	4344591	4346479	1.8	4.00E-05	mir-1005	FBgn0262375
chr2L	4344591	4346479	1.8	4.00E-05	CR44697	FBgn0265908
chr2L	4348128	4349682	0.4	0.00792	CR44697	FBgn0265908
chr2L	4348128	4349682	0.4	0.00792	CR44698	FBgn0265909
chr2L	4348128	4349682	0.4	0.00792	CR44699	FBgn0265910
chr2L	4357805	4358494	2.15	0.00034	CG15429	FBgn0031596
chr2L	4357805	4358494	2.15	0.00034	CR45363	FBgn0266903
chr2L	4370563	4371862	1.38	0.00071	CR45363	FBgn0266903
chr2L	4370563	4371862	1.38	0.00071	Traf4	FBgn0026319
chr2L	4382275	4383428	1.46	0.00271	CG17612	FBgn0031597
chr2L	4382275	4383428	1.46	0.00271	Vps53	FBgn0031598
chr2L	4419011	4421352	1.12	4.00E-05	CG15431	FBgn0031602
chr2L	4419011	4421352	1.12	4.00E-05	tRNA:Trp-CCA-2-1	FBgn0051963
chr2L	4419011	4421352	1.12	4.00E-05	CG34177	FBgn0085206
chr2L	4436136	4437197	0.82	0.00567	CG15431	FBgn0031602
chr2L	4436136	4437197	0.82	0.00567	CG34178	FBgn0085207
chr2L	4436136	4437197	0.82	0.00567	CG43056	FBgn0262358
chr2L	4441876	4442450	2.94	0.00145	Sfp24F	FBgn0259958
chr2L	4441876	4442450	2.94	0.00145	CG15432	FBgn0031603
chr2L	4475896	4477024	3.08	0.00034	ine	FBgn0011603
chr2L	4475896	4477024	3.08	0.00034	dpy	FBgn0053196
chr2L	4477096	4478590	4.16	0	ine	FBgn0011603
chr2L	4477096	4478590	4.16	0	dpy	FBgn0053196
chr2L	4571517	4572099	1.43	0.00034	dpy	FBgn0053196
chr2L	4589374	4590619	0.49	0.00792	dpy	FBgn0053196
chr2L	4694946	4695353	1.91	0.00197	CG34351	FBgn0085380
chr2L	4782107	4783467	0.73	0.00567	CG15630	FBgn0031627
chr2L	4813385	4815004	1.18	0.00415	CG15629	FBgn0031630
chr2L	4827935	4829613	1.53	0.00504	CG15628	FBgn0031632
chr2L	4827935	4829613	1.53	0.00504	Fnta	FBgn0031633
chr2L	4827935	4829613	1.53	0.00504	mir-4912	FBgn0263575
chr2L	4846311	4847300	0.83	0.00043	mxt	FBgn0031637
chr2L	4846311	4847300	0.83	0.00043	CG11927	FBgn0031638
chr2L	4855540	4857415	1.44	0.00348	smog	FBgn0051660
chr2L	4875700	4876108	1.61	0.00043	smog	FBgn0051660
chr2L	4895456	4897951	1.55	0.00348	CG3036	FBgn0031645
chr2L	4898885	4899933	1.75	0.00348	CG3036	FBgn0031645
chr2L	4898885	4899933	1.75	0.00348	CG2837	FBgn0031646
chr2L	4899970	4900730	2.4	0.00271	CG3036	FBgn0031645
chr2L	4899970	4900730	2.4	0.00271	CG2837	FBgn0031646
chr2L	4905988	4907817	2.25	0.00089	CG3036	FBgn0031645
chr2L	4905988	4907817	2.25	0.00089	CG2837	FBgn0031646
chr2L	4905988	4907817	2.25	0.00089	hoe1	FBgn0041150
chr2L	4915445	4918252	3.47	3.00E-05	hoe1	FBgn0041150
chr2L	4927743	4931956	1.2	0.00043	hoe1	FBgn0041150
chr2L	4938228	4938372	2.46	0.00074	Sgs1	FBgn0003372
chr2L	4940532	4940724	1.83	0	Sgs1	FBgn0003372
chr2L	4971830	4971909	1.05	0.00504	CG3756	FBgn0031657
chr2L	4971830	4971909	1.05	0.00504	l(2)05714	FBgn0010607
chr2L	4971830	4971909	1.05	0.00504	CG14043	FBgn0031659
chr2L	4981348	4983953	3.01	0.00048	CG8892	FBgn0031664
chr2L	4981348	4983953	3.01	0.00048	CG34126	FBgn0083962
chr2L	4992160	4992925	3.62	2.00E-05	CG34126	FBgn0083962
chr2L	4992160	4992925	3.62	2.00E-05	Rtnl1	FBgn0053113
chr2L	4992160	4992925	3.62	2.00E-05	CG31917	FBgn0031668
chr2L	4993049	4994275	1.44	0.00415	Rtnl1	FBgn0053113
chr2L	4993049	4994275	1.44	0.00415	CG31917	FBgn0031668
chr2L	4995772	4999534	3	0	Rtnl1	FBgn0053113
chr2L	4995772	4999534	3	0	CG31917	FBgn0031668
chr2L	5001832	5004618	2.54	0.00074	Rtnl1	FBgn0053113
chr2L	5001832	5004618	2.54	0.00074	CG31917	FBgn0031668
chr2L	5005181	5007680	3.34	0	Rtnl1	FBgn0053113
chr2L	5005181	5007680	3.34	0	CG31917	FBgn0031668
chr2L	5062144	5062403	1.54	0.00348	qtc	FBgn0028572
chr2L	5062144	5062403	1.54	0.00348	CR43820	FBgn0264368
chr2L	5071716	5073614	3.02	0	CR45305	FBgn0266843
chr2L	5071716	5073614	3.02	0	RpL37A	FBgn0261608
chr2L	5071716	5073614	3.02	0	pgant5	FBgn0031681
chr2L	5074495	5075352	1.15	0.00043	pgant5	FBgn0031681
chr2L	5083028	5090955	1.52	0	pgant5	FBgn0031681
chr2L	5091759	5094131	0.76	0.00694	pgant5	FBgn0031681
chr2L	5091759	5094131	0.76	0.00694	CG5828	FBgn0031682
chr2L	5095825	5096300	4.64	7.00E-05	CG5828	FBgn0031682
chr2L	5095825	5096300	4.64	7.00E-05	CG4230	FBgn0031683
chr2L	5099981	5100644	2.09	0.00504	CG4230	FBgn0031683
chr2L	5099981	5100644	2.09	0.00504	ND-13A	FBgn0031684
chr2L	5099981	5100644	2.09	0.00504	Msp300	FBgn0261836
chr2L	5104525	5108099	2.5	0	Msp300	FBgn0261836
chr2L	5116450	5118636	1.07	0.00071	Msp300	FBgn0261836
chr2L	5147246	5153783	2.77	0.0001	Msp300	FBgn0261836
chr2L	5156529	5157837	1.54	0.00271	Msp300	FBgn0261836
chr2L	5208880	5209564	3.74	0	Cyp28d2	FBgn0031688
chr2L	5208880	5209564	3.74	0	Cyp28d1	FBgn0031689
chr2L	5209650	5210297	0.61	0.00792	Cyp28d2	FBgn0031688
chr2L	5209650	5210297	0.61	0.00792	Cyp28d1	FBgn0031689
chr2L	5229933	5230010	0.57	0.00694	tkv	FBgn0003716
chr2L	5236886	5238500	2.75	0.00034	tkv	FBgn0003716
chr2L	5236886	5238500	2.75	0.00034	tRNA:Asp-GTC-2-1	FBgn0051971
chr2L	5240642	5241244	2.06	0.00145	tkv	FBgn0003716
chr2L	5240642	5241244	2.06	0.00145	tRNA:Asp-GTC-2-1	FBgn0051971
chr2L	5240642	5241244	2.06	0.00145	tRNA:Asp-GTC-1-1	FBgn0051914
chr2L	5240642	5241244	2.06	0.00145	CR14033	FBgn0046776
chr2L	5270360	5271965	3.35	2.00E-05	tkv	FBgn0003716
chr2L	5270360	5271965	3.35	2.00E-05	Cyp4ac3	FBgn0031695
chr2L	5270360	5271965	3.35	2.00E-05	Bsg25D	FBgn0000228
chr2L	5288891	5292103	2.35	8.00E-05	CR44743	FBgn0265956
chr2L	5288891	5292103	2.35	8.00E-05	vri	FBgn0016076
chr2L	5293491	5296777	2.74	0	vri	FBgn0016076
chr2L	5293491	5296777	2.74	0	CR45730	FBgn0267294
chr2L	5302017	5303975	1.21	0.00694	vri	FBgn0016076
chr2L	5302017	5303975	1.21	0.00694	CR45730	FBgn0267294
chr2L	5310807	5312279	1.45	0.00059	vri	FBgn0016076
chr2L	5310807	5312279	1.45	0.00059	CG14024	FBgn0031697
chr2L	5341974	5344379	2.11	0.00016	CG12512	FBgn0031703
chr2L	5341974	5344379	2.11	0.00016	nompC	FBgn0016920
chr2L	5437650	5440368	1.87	0	CR31647	FBgn0051647
chr2L	5437650	5440368	1.87	0	snoRNA:Me28S-A2486	FBgn0086033
chr2L	5462823	5463653	1.47	0.00504	mid	FBgn0261963
chr2L	5484589	5485106	1.87	0.00792	CR45287	FBgn0266825
chr2L	5545471	5546266	0.55	0.00792	Lam	FBgn0002525
chr2L	5559523	5560116	1.74	0.00197	GluRIIB	FBgn0020429
chr2L	5590051	5592532	1.47	0.00016	CG7251	FBgn0031723
chr2L	5737885	5740819	1.24	0.00567	CG11030	FBgn0031736
chr2L	5737885	5740819	1.24	0.00567	CG11147	FBgn0031734
chr2L	5743430	5744342	2.25	0.00031	CG11030	FBgn0031736
chr2L	5743430	5744342	2.25	0.00031	CG11147	FBgn0031734
chr2L	5743430	5744342	2.25	0.00031	CG11029	FBgn0031735
chr2L	5751887	5753269	0.93	0.00504	CG11030	FBgn0031736
chr2L	5751887	5753269	0.93	0.00504	CG11029	FBgn0031735
chr2L	5795327	5798153	2.7	0.00043	CG9171	FBgn0031738
chr2L	5795327	5798153	2.7	0.00043	CG14005	FBgn0031739
chr2L	5798301	5800626	3.1	3.00E-05	CG9171	FBgn0031738
chr2L	5798301	5800626	3.1	3.00E-05	CG14005	FBgn0031739
chr2L	5805000	5805356	1.37	0.00792	CG7239	FBgn0031740
chr2L	5805000	5805356	1.37	0.00792	CG11034	FBgn0031741
chr2L	5811349	5814164	1.99	0.00071	CR44576	FBgn0265787
chr2L	5811349	5814164	1.99	0.00071	CG43307	FBgn0262999
chr2L	5882093	5883767	0.65	0.00694	CG44574	FBgn0265785
chr2L	5887262	5891077	2.96	3.00E-05	CR44577	FBgn0265788
chr2L	5887262	5891077	2.96	3.00E-05	Acp26Ab	FBgn0002856
chr2L	5906874	5907788	2.41	0.00145	CR43808	FBgn0264352
chr2L	5906874	5907788	2.41	0.00145	bchs	FBgn0043362
chr2L	5906874	5907788	2.41	0.00145	CG14000	FBgn0031749
chr2L	5942957	5943055	2.33	0.00015	Sfp26Ad	FBgn0261055
chr2L	5944848	5945573	1.16	0.00504	Gpdh	FBgn0001128
chr2L	5944848	5945573	1.16	0.00504	CR44986	FBgn0266321
chr2L	5947912	5948361	2.6	0.00074	Gpdh	FBgn0001128
chr2L	5947912	5948361	2.6	0.00074	CR44986	FBgn0266321
chr2L	5948757	5949893	3.51	2.00E-05	Gpdh	FBgn0001128
chr2L	5948757	5949893	3.51	2.00E-05	CR44986	FBgn0266321
chr2L	5948757	5949893	3.51	2.00E-05	CG9044	FBgn0031752
chr2L	5970778	5973649	3.02	0	chic	FBgn0000308
chr2L	5976754	5978345	2.44	3.00E-05	chic	FBgn0000308
chr2L	5985290	5986657	0.95	8.00E-05	eIF-4a	FBgn0001942
chr2L	5985290	5986657	0.95	8.00E-05	ifc	FBgn0001941
chr2L	5989507	5991154	1.59	0.00567	lid	FBgn0031759
chr2L	5999495	6000103	2.26	0.00043	lid	FBgn0031759
chr2L	5999495	6000103	2.26	0.00043	Tsp26A	FBgn0031760
chr2L	6002495	6003589	1.26	0.00567	Tsp26A	FBgn0031760
chr2L	6002495	6003589	1.26	0.00567	CR43866	FBgn0264448
chr2L	6076737	6078376	0.83	0.00567	CR9162	FBgn0031778
chr2L	6080869	6087395	1.87	0	CR44773	FBgn0265999
chr2L	6080869	6087395	1.87	0	Kr-h1	FBgn0266450
chr2L	6080869	6087395	1.87	0	CG45075	FBgn0266445
chr2L	6087838	6090290	5.42	0	CG45075	FBgn0266445
chr2L	6095979	6096585	1.82	0.00792	CG45075	FBgn0266445
chr2L	6095979	6096585	1.82	0.00792	CG9175	FBgn0031779
chr2L	6099328	6099935	1.97	0.00415	CG9175	FBgn0031779
chr2L	6099328	6099935	1.97	0.00415	stai	FBgn0266521
chr2L	6100320	6100709	2.41	0	CG9175	FBgn0031779
chr2L	6100320	6100709	2.41	0	stai	FBgn0266521
chr2L	6103882	6105818	0.86	0.00043	stai	FBgn0266521
chr2L	6110371	6111894	2.68	0.00064	stai	FBgn0266521
chr2L	6213799	6215416	2.53	0.00015	CG34380	FBgn0085409
chr2L	6331117	6331853	1.69	0.00567	PDZ-GEF	FBgn0265778
chr2L	6345892	6347248	0.27	0.00792	Cpr	FBgn0015623
chr2L	6345892	6347248	0.27	0.00792	CG9497	FBgn0031800
chr2L	6348212	6349154	0.86	0.00792	CG9497	FBgn0031800
chr2L	6348212	6349154	0.86	0.00792	CG9498	FBgn0031801
chr2L	6403436	6405955	0.86	0.00567	DIP-epsilon	FBgn0259714
chr2L	6426112	6428339	2.04	4.00E-05	Fic	FBgn0263278
chr2L	6426112	6428339	2.04	4.00E-05	CG9527	FBgn0031813
chr2L	6444863	6445868	0.63	0.00567	CG9527	FBgn0031813
chr2L	6453800	6456452	4.33	0	retm	FBgn0031814
chr2L	6453800	6456452	4.33	0	frj	FBgn0031815
chr2L	6460739	6462335	2.34	0	CG16947	FBgn0031816
chr2L	6465177	6466037	2.58	0.00043	CG16947	FBgn0031816
chr2L	6465177	6466037	2.58	0.00043	CG9531	FBgn0031817
chr2L	6466047	6466537	2.31	0.00013	CG16947	FBgn0031816
chr2L	6466047	6466537	2.31	0.00013	CG9531	FBgn0031817
chr2L	6470249	6471467	0.49	0.00694	mmy	FBgn0259749
chr2L	6472336	6474577	1.43	0.00071	mmy	FBgn0259749
chr2L	6472336	6474577	1.43	0.00071	CG9536	FBgn0031818
chr2L	6479061	6482011	2.34	0.00015	Sec61alpha	FBgn0086357
chr2L	6479061	6482011	2.34	0.00015	CR45463	FBgn0267019
chr2L	6479061	6482011	2.34	0.00015	Daxx	FBgn0031820
chr2L	6505237	6506744	1.35	0.00567	CG31637	FBgn0051637
chr2L	6505237	6506744	1.35	0.00567	CR44775	FBgn0266001
chr2L	6525883	6528167	1.76	0	CG31637	FBgn0051637
chr2L	6525883	6528167	1.76	0	eya	FBgn0000320
chr2L	6552298	6553570	1.48	0.00348	CR44776	FBgn0266002
chr2L	6558948	6559585	0.97	0.00059	COX5B	FBgn0031830
chr2L	6558948	6559585	0.97	0.00059	CG9596	FBgn0031832
chr2L	6558948	6559585	0.97	0.00059	COX5BL	FBgn0031831
chr2L	6566761	6569126	1.47	0.00504	CG13766	FBgn0031834
chr2L	6566761	6569126	1.47	0.00504	CG11319	FBgn0031835
chr2L	6612269	6615273	3.45	0	CG11050	FBgn0031836
chr2L	6633007	6633665	1.93	0.00567	CG31635	FBgn0051635
chr2L	6642640	6645475	2	3.00E-05	CG31635	FBgn0051635
chr2L	6667603	6668519	2.96	0.00059	Galt	FBgn0263200
chr2L	6677692	6678545	3.36	0.0002	Nse1	FBgn0031848
chr2L	6677692	6678545	3.36	0.0002	Nhe3	FBgn0028703
chr2L	6735968	6736373	1.66	0.00415	TTLL3B	FBgn0031853
chr2L	6735968	6736373	1.66	0.00415	TTLL3A	FBgn0031854
chr2L	6755519	6756005	1.97	0.00059	CG11221	FBgn0031855
chr2L	6755519	6756005	1.97	0.00059	CG11322	FBgn0031856
chr2L	6778351	6778964	1.62	0.00348	CG17378	FBgn0031858
chr2L	6778351	6778964	1.62	0.00348	nrv1	FBgn0015776
chr2L	6783506	6784270	0.64	0.00694	nrv1	FBgn0015776
chr2L	6785274	6786332	3.05	0.00048	nrv1	FBgn0015776
chr2L	6789510	6790687	1.18	0.00504	nrv2	FBgn0015777
chr2L	6793325	6794825	1.4	0.00348	nrv2	FBgn0015777
chr2L	6797429	6798514	0.74	0.00694	nrv2	FBgn0015777
chr2L	6798819	6799660	1.77	0.00271	nrv2	FBgn0015777
chr2L	6798819	6799660	1.77	0.00271	CR43610	FBgn0263585
chr2L	6798819	6799660	1.77	0.00271	tRNA:Arg-CCT-1-1	FBgn0051631
chr2L	6807410	6809521	0.92	0.00504	CG17375	FBgn0031861
chr2L	6807410	6809521	0.92	0.00504	CR44081	FBgn0264890
chr2L	6816980	6818042	2.05	0.00197	CR44081	FBgn0264890
chr2L	6816980	6818042	2.05	0.00197	sens-2	FBgn0051632
chr2L	6832708	6835978	0.92	0.00694	sens-2	FBgn0051632
chr2L	6841910	6845114	1.96	0	sens-2	FBgn0051632
chr2L	6849814	6852189	0.97	0.00694	Rca1	FBgn0017551
chr2L	6928167	6931541	3.15	0	Hrb27C	FBgn0004838
chr2L	6963963	6964789	3.23	0.0002	CG10399	FBgn0031877
chr2L	6963963	6964789	3.23	0.0002	sip2	FBgn0031878
chr2L	6963963	6964789	3.23	0.0002	Coprox	FBgn0021944
chr2L	6968343	6968866	3	7.00E-05	smt3	FBgn0264922
chr2L	6968343	6968866	3	7.00E-05	snRNP-U1-70K	FBgn0016978
chr2L	6987775	6988546	0.72	0.00792	uif	FBgn0031879
chr2L	6987775	6988546	0.72	0.00792	CR44326	FBgn0265414
chr2L	7000931	7002178	1.97	0.00348	uif	FBgn0031879
chr2L	7008731	7009667	2.06	0.00145	uif	FBgn0031879
chr2L	7008731	7009667	2.06	0.00145	CG43321	FBgn0263026
chr2L	7024459	7024971	2.18	0	ade3	FBgn0000053
chr2L	7024459	7024971	2.18	0	CG31908	FBgn0051908
chr2L	7030227	7030953	2.2	0.00016	MME1	FBgn0031881
chr2L	7030227	7030953	2.2	0.00016	Rab30	FBgn0031882
chr2L	7043381	7044508	1.66	0.00567	milt	FBgn0262872
chr2L	7044671	7045624	4.59	0	milt	FBgn0262872
chr2L	7048713	7051319	1.6	8.00E-05	milt	FBgn0262872
chr2L	7055783	7057299	1.52	0.00567	milt	FBgn0262872
chr2L	7055783	7057299	1.52	0.00567	Mnn1	FBgn0031885
chr2L	7055783	7057299	1.52	0.00567	CG31907	FBgn0051907
chr2L	7125194	7129613	2.45	4.00E-05	Pvf3	FBgn0085407
chr2L	7144717	7147782	0.73	0.00792	Pvf3	FBgn0085407
chr2L	7144717	7147782	0.73	0.00792	CR44612	FBgn0265823
chr2L	7181163	7182489	1.61	0.00415	CG4495	FBgn0031893
chr2L	7188594	7189695	2.18	4.00E-05	CG4495	FBgn0031893
chr2L	7188594	7189695	2.18	4.00E-05	CG4496	FBgn0031894
chr2L	7189776	7190528	2.93	0.00071	CG4495	FBgn0031893
chr2L	7189776	7190528	2.93	0.00071	CG4496	FBgn0031894
chr2L	7189776	7190528	2.93	0.00071	CG4497	FBgn0031895
chr2L	7193509	7193873	1.92	0.00694	CG4497	FBgn0031895
chr2L	7209582	7218361	2.62	0	CG13784	FBgn0031897
chr2L	7219020	7220597	1.75	4.00E-05	CG13784	FBgn0031897
chr2L	7219020	7220597	1.75	4.00E-05	ico	FBgn0263133
chr2L	7219020	7220597	1.75	4.00E-05	CR44989	FBgn0266324
chr2L	7223883	7224380	2.29	0.00013	Ndae1	FBgn0259111
chr2L	7223883	7224380	2.29	0.00013	CG43799	FBgn0264343
chr2L	7225995	7227125	0.52	0.00694	Ndae1	FBgn0259111
chr2L	7225995	7227125	0.52	0.00694	CG43799	FBgn0264343
chr2L	7227312	7228760	1.36	0.00034	Ndae1	FBgn0259111
chr2L	7227312	7228760	1.36	0.00034	CG43799	FBgn0264343
chr2L	7232362	7232923	1.95	0.00145	Ndae1	FBgn0259111
chr2L	7232362	7232923	1.95	0.00145	CG43799	FBgn0264343
chr2L	7232362	7232923	1.95	0.00145	CG43800	FBgn0264344
chr2L	7237742	7240454	3.58	2.00E-05	Ndae1	FBgn0259111
chr2L	7237742	7240454	3.58	2.00E-05	CG43800	FBgn0264344
chr2L	7270481	7270946	1.03	0.00504	Wnt4	FBgn0010453
chr2L	7271451	7272433	0.94	0.00694	Wnt4	FBgn0010453
chr2L	7273538	7274699	1.49	0.00415	Wnt4	FBgn0010453
chr2L	7280290	7285296	2.65	2.00E-05	Wnt4	FBgn0010453
chr2L	7333440	7333788	2.18	0.00145	Wnt6	FBgn0031902
chr2L	7361575	7364101	1.04	0.00567	Wnt10	FBgn0031903
chr2L	7371226	7372153	0.64	0.00059	Wnt10	FBgn0031903
chr2L	7371226	7372153	0.64	0.00059	CR44063	FBgn0264872
chr2L	7422224	7425021	2.6	0	chm	FBgn0028387
chr2L	7422224	7425021	2.6	0	CR43857	FBgn0264439
chr2L	7422224	7425021	2.6	0	mir-275	FBgn0262453
chr2L	7427290	7427803	0.38	0.00792	muc	FBgn0283658
chr2L	7434604	7438120	2.59	0	CG5958	FBgn0031913
chr2L	7434604	7438120	2.59	0	CG5973	FBgn0031914
chr2L	7444306	7444742	1.46	0.00348	CG5973	FBgn0031914
chr2L	7444306	7444742	1.46	0.00348	santa-maria	FBgn0025697
chr2L	7447766	7448982	1.42	0.00792	CG5973	FBgn0031914
chr2L	7447766	7448982	1.42	0.00792	santa-maria	FBgn0025697
chr2L	7485355	7488440	1.26	0.00043	Ziz	FBgn0260486
chr2L	7492303	7495638	1.88	0	Ziz	FBgn0260486
chr2L	7492303	7495638	1.88	0	Obp28a	FBgn0011283
chr2L	7506488	7508800	1.31	3.00E-05	RapGAP1	FBgn0264895
chr2L	7518661	7520885	1.59	0	RapGAP1	FBgn0264895
chr2L	7518661	7520885	1.59	0	CR44082	FBgn0264891
chr2L	7521107	7523949	2.16	3.00E-05	RapGAP1	FBgn0264895
chr2L	7521107	7523949	2.16	3.00E-05	CR44082	FBgn0264891
chr2L	7524513	7529159	1.43	0	RapGAP1	FBgn0264895
chr2L	7524513	7529159	1.43	0	CR44082	FBgn0264891
chr2L	7529840	7532316	2.49	0.00064	RapGAP1	FBgn0264895
chr2L	7550448	7552319	2.73	0.00348	RapGAP1	FBgn0264895
chr2L	7573231	7575183	2.23	0	RapGAP1	FBgn0264895
chr2L	7573231	7575183	2.23	0	CR46063	FBgn0267732
chr2L	7575270	7576760	1.85	4.00E-05	RapGAP1	FBgn0264895
chr2L	7578533	7579221	1.64	0.00348	RapGAP1	FBgn0264895
chr2L	7578533	7579221	1.64	0.00348	Spn28B	FBgn0083141
chr2L	7581385	7582239	2.23	0.00034	Spn28B	FBgn0083141
chr2L	7599232	7600821	1.26	0.00504	CR45370	FBgn0266910
chr2L	7600892	7601516	0.48	0.00792	CR45370	FBgn0266910
chr2L	7619417	7619932	0.8	0.00694	CG6739	FBgn0031926
chr2L	7629405	7633446	2.21	3.00E-05	CR44799	FBgn0266034
chr2L	7638355	7640512	2.42	0.00059	CR44800	FBgn0266035
chr2L	7638355	7640512	2.42	0.00059	Slob	FBgn0264087
chr2L	7678954	7679661	3.7	7.00E-05	Slob	FBgn0264087
chr2L	7678954	7679661	3.7	7.00E-05	Myo28B1	FBgn0040299
chr2L	7678954	7679661	3.7	7.00E-05	CR44148	FBgn0264997
chr2L	7693267	7693702	1.78	0.00504	CG43235	FBgn0262880
chr2L	7701574	7702247	1.66	4.00E-05	Tep2	FBgn0041182
chr2L	7701574	7702247	1.66	4.00E-05	Tep3	FBgn0041181
chr2L	7714027	7714548	1.88	0.00271	CG33296	FBgn0053296
chr2L	7721129	7721613	0.75	0.00694	CG13794	FBgn0031936
chr2L	7721847	7722373	2.53	0.00348	CG13794	FBgn0031936
chr2L	7790198	7791217	3.37	3.00E-05	CG7149	FBgn0031948
chr2L	7790198	7791217	3.37	3.00E-05	LKRSDH	FBgn0025687
chr2L	7791227	7791409	1.77	0.00197	LKRSDH	FBgn0025687
chr2L	7798122	7799369	1.86	0.00271	Herp	FBgn0031950
chr2L	7808415	7808985	1.46	0.00348	cdc14	FBgn0031952
chr2L	7809046	7811723	2.7	0	cdc14	FBgn0031952
chr2L	7809046	7811723	2.7	0	LanB1	FBgn0261800
chr2L	7812105	7814623	3.75	0	LanB1	FBgn0261800
chr2L	7827645	7829797	2.8	2.00E-05	Rack1	FBgn0020618
chr2L	7827645	7829797	2.8	2.00E-05	mts	FBgn0004177
chr2L	7841461	7845311	1.17	0.00043	CG14537	FBgn0031954
chr2L	7841461	7845311	1.17	0.00043	CG14535	FBgn0031955
chr2L	7846257	7846831	0.73	0.00694	CG14535	FBgn0031955
chr2L	7941846	7943194	2.92	3.00E-05	Snoo	FBgn0085450
chr2L	7954076	7955667	1.5	0	Snoo	FBgn0085450
chr2L	7956453	7958153	0.65	0.00792	Snoo	FBgn0085450
chr2L	7960457	7963491	1.52	0.00034	Snoo	FBgn0085450
chr2L	7969146	7970488	2.29	0	Snoo	FBgn0085450
chr2L	7972289	7973466	1.72	0.00504	Snoo	FBgn0085450
chr2L	7973485	7974893	4.2	0	Snoo	FBgn0085450
chr2L	7992188	7994122	5.04	0	pes	FBgn0031969
chr2L	7997667	7999314	0.99	0.00043	CG7227	FBgn0031970
chr2L	7997667	7999314	0.99	0.00043	CR44996	FBgn0266331
chr2L	7997667	7999314	0.99	0.00043	Sirup	FBgn0031971
chr2L	8010320	8011267	4.22	0	CG34010	FBgn0054010
chr2L	8010320	8011267	4.22	0	Tg	FBgn0031975
chr2L	8011392	8012549	3.46	0	CG34010	FBgn0054010
chr2L	8011392	8012549	3.46	0	Tg	FBgn0031975
chr2L	8013095	8013472	3.26	0.00074	Tg	FBgn0031975
chr2L	8029796	8031654	1.61	0	CG7367	FBgn0031976
chr2L	8029796	8031654	1.61	0	baf	FBgn0031977
chr2L	8029796	8031654	1.61	0	Cka	FBgn0044323
chr2L	8038792	8039506	1.14	0.00567	CG7367	FBgn0031976
chr2L	8038792	8039506	1.14	0.00567	Cka	FBgn0044323
chr2L	8039903	8041052	1.86	0.00034	CG7367	FBgn0031976
chr2L	8039903	8041052	1.86	0.00034	Cka	FBgn0044323
chr2L	8039903	8041052	1.86	0.00034	CCDC53	FBgn0031979
chr2L	8082145	8083549	1.38	0.00071	Mcr	FBgn0267488
chr2L	8082145	8083549	1.38	0.00071	CR45257	FBgn0266795
chr2L	8082145	8083549	1.38	0.00071	Bsg	FBgn0261822
chr2L	8087667	8090345	2.12	0	Bsg	FBgn0261822
chr2L	8092759	8098971	3.82	0	Bsg	FBgn0261822
chr2L	8108459	8109819	2.51	0.00074	Bsg	FBgn0261822
chr2L	8115132	8117092	1.99	0.00015	Bsg	FBgn0261822
chr2L	8115132	8117092	1.99	0.00015	mon2	FBgn0031985
chr2L	8122111	8122808	2.5	0	mon2	FBgn0031985
chr2L	8128641	8130434	2.46	0.00013	CG8668	FBgn0031988
chr2L	8133578	8134377	2.25	4.00E-05	CG8668	FBgn0031988
chr2L	8133578	8134377	2.25	4.00E-05	PAPLA1	FBgn0031990
chr2L	8141803	8142731	0.68	0.00792	PAPLA1	FBgn0031990
chr2L	8141803	8142731	0.68	0.00792	mir-4984	FBgn0263561
chr2L	8141803	8142731	0.68	0.00792	CG42762	FBgn0261830
chr2L	8155399	8156629	0.93	0.00792	PAPLA1	FBgn0031990
chr2L	8155399	8156629	0.93	0.00792	CG43394	FBgn0263256
chr2L	8155399	8156629	0.93	0.00792	Rbsn-5	FBgn0261064
chr2L	8159650	8160183	1.63	0.00415	PAPLA1	FBgn0031990
chr2L	8159650	8160183	1.63	0.00415	CG43394	FBgn0263256
chr2L	8159650	8160183	1.63	0.00415	Rbsn-5	FBgn0261064
chr2L	8171165	8173373	2.49	0.00015	Piezo	FBgn0264953
chr2L	8200391	8200743	2.58	0.00145	PGAP5	FBgn0031997
chr2L	8200391	8200743	2.58	0.00145	SLC5A11	FBgn0031998
chr2L	8204522	8205950	1.29	0.00071	PGAP5	FBgn0031997
chr2L	8204522	8205950	1.29	0.00071	SLC5A11	FBgn0031998
chr2L	8204522	8205950	1.29	0.00071	CR44121	FBgn0264952
chr2L	8213574	8214785	2.06	0	CG8360	FBgn0032001
chr2L	8213574	8214785	2.06	0	CG8353	FBgn0032002
chr2L	8220287	8221425	1.13	0.00415	Snx6	FBgn0032005
chr2L	8220287	8221425	1.13	0.00415	Pvr	FBgn0032006
chr2L	8232523	8234033	0.75	0.00071	Pvr	FBgn0032006
chr2L	8237960	8240751	4.17	0	Pvr	FBgn0032006
chr2L	8237960	8240751	4.17	0	Spn28F	FBgn0028987
chr2L	8276592	8277264	0.98	0.00504	Btk29A	FBgn0003502
chr2L	8277527	8277972	1.39	0.00348	Btk29A	FBgn0003502
chr2L	8278002	8279306	1.19	0.00415	Btk29A	FBgn0003502
chr2L	8285036	8288332	1.15	0.00694	Btk29A	FBgn0003502
chr2L	8285036	8288332	1.15	0.00694	tRNA:Lys-TTT-1-1	FBgn0011902
chr2L	8292259	8293974	0.87	0.00071	Btk29A	FBgn0003502
chr2L	8292259	8293974	0.87	0.00071	tRNA:Lys-TTT-1-1	FBgn0011902
chr2L	8292259	8293974	0.87	0.00071	CR43752	FBgn0264083
chr2L	8297641	8298224	2.12	0.00016	Btk29A	FBgn0003502
chr2L	8297641	8298224	2.12	0.00016	CR43752	FBgn0264083
chr2L	8301894	8303351	0.98	0.00059	wol	FBgn0261020
chr2L	8301894	8303351	0.98	0.00059	Scgalpha	FBgn0032013
chr2L	8316821	8317319	0.92	0.00567	CG7806	FBgn0032018
chr2L	8316821	8317319	0.92	0.00567	mtsh	FBgn0262598
chr2L	8326619	8328295	1.5	8.00E-05	CG14275	FBgn0032022
chr2L	8343699	8344086	2.06	0.00034	CG14273	FBgn0032024
chr2L	8346282	8347201	2.68	0.00011	CR45371	FBgn0266911
chr2L	8346282	8347201	2.68	0.00011	CG7778	FBgn0032025
chr2L	8347207	8348330	1.5	0.00043	CG7778	FBgn0032025
chr2L	8360718	8363408	2.63	4.00E-05	CG7627	FBgn0032026
chr2L	8360718	8363408	2.63	4.00E-05	RpS13	FBgn0010265
chr2L	8364065	8366792	2.32	3.00E-05	RpS13	FBgn0010265
chr2L	8364065	8366792	2.32	3.00E-05	Pp2A-29B	FBgn0260439
chr2L	8369576	8370529	1.79	0	Pp2A-29B	FBgn0260439
chr2L	8369576	8370529	1.79	0	CR45341	FBgn0266880
chr2L	8370894	8372069	2.42	0.00015	CR45341	FBgn0266880
chr2L	8370894	8372069	2.42	0.00015	CG17292	FBgn0032029
chr2L	8381194	8382542	1.11	8.00E-05	AlaRS	FBgn0027094
chr2L	8381194	8382542	1.11	8.00E-05	CG13392	FBgn0032033
chr2L	8391558	8392132	0.56	0.00792	CG42820	FBgn0262002
chr2L	8397812	8398586	0.87	0.00504	CG13385	FBgn0032039
chr2L	8397812	8398586	0.87	0.00504	CG13386	FBgn0032040
chr2L	8425246	8426954	3.05	7.00E-05	Akap200	FBgn0027932
chr2L	8425246	8426954	3.05	7.00E-05	grk	FBgn0001137
chr2L	8430297	8430819	1.18	0.00504	Akap200	FBgn0027932
chr2L	8430297	8430819	1.18	0.00504	grk	FBgn0001137
chr2L	8437916	8438220	1.11	0.00792	Chrac-14	FBgn0043002
chr2L	8437916	8438220	1.11	0.00792	mus201	FBgn0002887
chr2L	8477351	8478226	1.41	0.00792	d	FBgn0262029
chr2L	8477351	8478226	1.41	0.00792	CheA29a	FBgn0053194
chr2L	8528985	8529196	0.25	0.00071	lmgA	FBgn0250903
chr2L	8528985	8529196	0.25	0.00071	CG17834	FBgn0028394
chr2L	8529449	8531633	3.55	0	CG17834	FBgn0028394
chr2L	8531878	8536950	4.44	2.00E-05	CG17834	FBgn0028394
chr2L	8538172	8539214	1.67	0.00348	CG17834	FBgn0028394
chr2L	8556629	8561510	2.74	0.00043	Sema-1a	FBgn0011259
chr2L	8583972	8585361	1.88	0.00348	Sema-1a	FBgn0011259
chr2L	8601220	8603567	1.51	0.00567	Sema-1a	FBgn0011259
chr2L	8612178	8613106	3.23	0.00031	Sema-1a	FBgn0011259
chr2L	8623413	8623837	0.92	0.00792	Sema-1a	FBgn0011259
chr2L	8623413	8623837	0.92	0.00792	tRNA:Asp-GTC-1-6	FBgn0051602
chr2L	8668300	8668921	2.08	0.00348	Sema-1a	FBgn0011259
chr2L	8668300	8668921	2.08	0.00348	Glt	FBgn0001114
chr2L	8683228	8684408	1.95	0.00034	CG9289	FBgn0032058
chr2L	8683228	8684408	1.95	0.00034	tRNA:Asp-GTC-1-8	FBgn0051890
chr2L	8683228	8684408	1.95	0.00034	tRNA:Asp-GTC-1-9	FBgn0051888
chr2L	8683228	8684408	1.95	0.00034	PrBP	FBgn0032059
chr2L	8684624	8685317	1.08	0.00792	CG9289	FBgn0032058
chr2L	8684624	8685317	1.08	0.00792	tRNA:Asp-GTC-1-9	FBgn0051888
chr2L	8684624	8685317	1.08	0.00792	PrBP	FBgn0032059
chr2L	8690594	8695021	3.45	0	Hnf4	FBgn0004914
chr2L	8696033	8696701	1.73	0.00197	Hnf4	FBgn0004914
chr2L	8697353	8700023	2.58	0	Hnf4	FBgn0004914
chr2L	8697353	8700023	2.58	0	CR44992	FBgn0266327
chr2L	8700057	8701646	3.08	0	Hnf4	FBgn0004914
chr2L	8700057	8701646	3.08	0	CR44992	FBgn0266327
chr2L	8702315	8703312	1.15	0.00043	Hnf4	FBgn0004914
chr2L	8702315	8703312	1.15	0.00043	CR44992	FBgn0266327
chr2L	8707797	8710161	2.28	0	Hnf4	FBgn0004914
chr2L	8707797	8710161	2.28	0	CR44992	FBgn0266327
chr2L	8707797	8710161	2.28	0	CG9314	FBgn0032061
chr2L	8707797	8710161	2.28	0	raw	FBgn0003209
chr2L	8714635	8717699	3.1	4.00E-05	raw	FBgn0003209
chr2L	8721484	8722451	2.92	0.00013	raw	FBgn0003209
chr2L	8732050	8733781	1.43	0	raw	FBgn0003209
chr2L	8735136	8735839	1.05	0.00504	raw	FBgn0003209
chr2L	8736525	8742242	3.26	0	raw	FBgn0003209
chr2L	8747409	8749162	0.52	0.00792	CG45307	FBgn0266845
chr2L	8749432	8751828	1.06	0.00792	CG45307	FBgn0266845
chr2L	8759063	8760533	0.91	0.00504	LManIII	FBgn0032066
chr2L	8822943	8825112	0.89	0.00567	SoxN	FBgn0029123
chr2L	8829763	8831634	4	0	SoxN	FBgn0029123
chr2L	8848252	8848421	2.35	0.00074	CR45365	FBgn0266905
chr2L	8851432	8853978	2.72	0.00059	CR45365	FBgn0266905
chr2L	8862345	8863095	2.57	0.00011	CR45260	FBgn0266798
chr2L	8862345	8863095	2.57	0.00011	CG32986	FBgn0052986
chr2L	8866525	8866904	1.39	0.00034	CR45260	FBgn0266798
chr2L	8866525	8866904	1.39	0.00034	CG32986	FBgn0052986
chr2L	8866525	8866904	1.39	0.00034	CG32983	FBgn0052983
chr2L	8866525	8866904	1.39	0.00034	CG9483	FBgn0032072
chr2L	8887917	8889118	0.82	0.00694	CR44415	FBgn0265588
chr2L	8889623	8890571	2.62	0.00011	CR44415	FBgn0265588
chr2L	8889623	8890571	2.62	0.00011	CG42713	FBgn0261630
chr2L	8894318	8894921	1.55	0.00415	CG42713	FBgn0261630
chr2L	8897759	8899138	2.48	2.00E-05	CG34398	FBgn0085427
chr2L	8908907	8910999	1.38	0.00567	CG34398	FBgn0085427
chr2L	8925069	8925565	0.69	0.00694	CG34398	FBgn0085427
chr2L	8934507	8935130	1.84	0.00415	Tsp29Fa	FBgn0032074
chr2L	8934507	8935130	1.84	0.00415	CR46071	FBgn0267740
chr2L	8935554	8937643	1	0.00694	Tsp29Fa	FBgn0032074
chr2L	8935554	8937643	1	0.00694	CR46071	FBgn0267740
chr2L	8935554	8937643	1	0.00694	Tsp29Fb	FBgn0032075
chr2L	8935554	8937643	1	0.00694	CG9510	FBgn0032076
chr2L	8937664	8938413	2.32	0.00034	Tsp29Fb	FBgn0032075
chr2L	8937664	8938413	2.32	0.00034	CG9510	FBgn0032076
chr2L	8947173	8952600	2.7	0.0001	C1GalTA	FBgn0032078
chr2L	8947173	8952600	2.7	0.0001	CG31886	FBgn0032079
chr2L	8952951	8954044	3.46	0	CG31886	FBgn0032079
chr2L	8961244	8961812	2.09	0.00145	CG9525	FBgn0032080
chr2L	8978534	8979823	0.79	0.00694	CG13101	FBgn0032084
chr2L	8978534	8979823	0.79	0.00694	CG18662	FBgn0040963
chr2L	8981195	8981260	0.49	0.00694	CG13101	FBgn0032084
chr2L	8981195	8981260	0.49	0.00694	CG18662	FBgn0040963
chr2L	8984826	8986627	2.07	3.00E-05	CG13101	FBgn0032084
chr2L	8984826	8986627	2.07	3.00E-05	CG18662	FBgn0040963
chr2L	8984826	8986627	2.07	3.00E-05	rost	FBgn0011705
chr2L	8987695	8989515	3.22	0	rost	FBgn0011705
chr2L	8996944	8997003	0.22	0.00792	alien	FBgn0013746
chr2L	8996944	8997003	0.22	0.00792	CG17906	FBgn0032086
chr2L	8996944	8997003	0.22	0.00792	CG18661	FBgn0040964
chr2L	9100377	9103164	1.48	0.00694	CR44482	FBgn0265675
chr2L	9121475	9126691	0.9	8.00E-05	CR44617	FBgn0265828
chr2L	9121475	9126691	0.9	8.00E-05	CR44616	FBgn0265827
chr2L	9121475	9126691	0.9	8.00E-05	CG32982	FBgn0052982
chr2L	9141423	9144686	2.17	0.00016	CG32982	FBgn0052982
chr2L	9148429	9150148	1.21	0.00034	CG32982	FBgn0052982
chr2L	9166173	9167786	1.96	0.00145	CG13108	FBgn0032100
chr2L	9166173	9167786	1.96	0.00145	CG9586	FBgn0032101
chr2L	9166173	9167786	1.96	0.00145	tai	FBgn0041092
chr2L	9169899	9172189	2.51	0.00016	tai	FBgn0041092
chr2L	9175065	9191329	3.27	0	tai	FBgn0041092
chr2L	9197380	9198466	2.57	0.00792	tai	FBgn0041092
chr2L	9198699	9203948	1.51	0.00059	tai	FBgn0041092
chr2L	9204346	9206544	3.71	0.00043	tai	FBgn0041092
chr2L	9212801	9215206	2.25	0.00197	tai	FBgn0041092
chr2L	9228911	9230730	4.7	0	tai	FBgn0041092
chr2L	9271292	9272499	2.21	0.00089	Ggamma30A	FBgn0267252
chr2L	9341115	9342454	2.04	0.00043	Eaat1	FBgn0026439
chr2L	9341115	9342454	2.04	0.00043	CG3748	FBgn0032110
chr2L	9362076	9363006	1.42	0.00348	CR43404	FBgn0263323
chr2L	9383358	9384708	1.63	0.00415	Shawl	FBgn0085395
chr2L	9383358	9384708	1.63	0.00415	Aldh	FBgn0012036
chr2L	9385247	9390105	2.43	0	Shawl	FBgn0085395
chr2L	9385247	9390105	2.43	0	Aldh	FBgn0012036
chr2L	9417099	9418774	1.82	4.00E-05	Mco1	FBgn0032116
chr2L	9426187	9426716	1.29	0.00567	Mco1	FBgn0032116
chr2L	9426187	9426716	1.29	0.00567	Fbp2	FBgn0000640
chr2L	9426187	9426716	1.29	0.00567	CG42847	FBgn0262036
chr2L	9427945	9430034	1.78	4.00E-05	Fbp2	FBgn0000640
chr2L	9427945	9430034	1.78	4.00E-05	CG42847	FBgn0262036
chr2L	9427945	9430034	1.78	4.00E-05	FucTB	FBgn0032117
chr2L	9437050	9440823	2.28	0	CG3769	FBgn0032119
chr2L	9437050	9440823	2.28	0	RpS28-like	FBgn0085211
chr2L	9437050	9440823	2.28	0	numb	FBgn0002973
chr2L	9437050	9440823	2.28	0	CG33723	FBgn0053723
chr2L	9445087	9449633	3.02	0	numb	FBgn0002973
chr2L	9445087	9449633	3.02	0	CG33723	FBgn0053723
chr2L	9450089	9451508	3.19	0	numb	FBgn0002973
chr2L	9459117	9459853	1.14	0.00567	numb	FBgn0002973
chr2L	9496501	9498419	2.35	0	CG33298	FBgn0032120
chr2L	9498835	9499188	2.08	0.00197	CG33298	FBgn0032120
chr2L	9504753	9507013	3.39	2.00E-05	CG33298	FBgn0032120
chr2L	9508037	9509108	0.97	0.00043	CG33298	FBgn0032120
chr2L	9513270	9513857	1.99	0.00034	CG33298	FBgn0032120
chr2L	9521083	9527522	3.2	0	CG33298	FBgn0032120
chr2L	9521083	9527522	3.2	0	Oatp30B	FBgn0032123
chr2L	9521083	9527522	3.2	0	CG31883	FBgn0032122
chr2L	9528018	9530359	3.06	1.00E-05	Oatp30B	FBgn0032123
chr2L	9528018	9530359	3.06	1.00E-05	CG31883	FBgn0032122
chr2L	9531503	9531871	1.71	0.00348	Oatp30B	FBgn0032123
chr2L	9531503	9531871	1.71	0.00348	CG31883	FBgn0032122
chr2L	9556723	9559664	2.12	0.00415	jp	FBgn0032129
chr2L	9565859	9568157	2.66	0.00071	jp	FBgn0032129
chr2L	9565859	9568157	2.66	0.00071	CR44149	FBgn0264998
chr2L	9573042	9573753	0.8	0.00694	CG3838	FBgn0032130
chr2L	9573042	9573753	0.8	0.00694	Mtpalpha	FBgn0028479
chr2L	9578022	9579237	0.92	0	Mtpalpha	FBgn0028479
chr2L	9578022	9579237	0.92	0	CG31709	FBgn0051709
chr2L	9588786	9589552	1.14	0.00071	CG3841	FBgn0032131
chr2L	9591013	9592199	1.12	0.00504	CG3841	FBgn0032131
chr2L	9596126	9596324	0.38	0.00792	CG4382	FBgn0032132
chr2L	9607580	9609200	1.63	0.00348	gcm2	FBgn0019809
chr2L	9613559	9614615	0.95	0.00059	Trx-2	FBgn0040070
chr2L	9640811	9641925	2.8	0.00074	Apoltp	FBgn0032136
chr2L	9676737	9678752	2.95	0	Pka-C1	FBgn0000273
chr2L	9678780	9683229	3.89	0	Pka-C1	FBgn0000273
chr2L	9683666	9684282	1.04	0.00567	Pka-C1	FBgn0000273
chr2L	9685219	9687955	1.45	0	Pka-C1	FBgn0000273
chr2L	9690445	9692775	3.18	0	Pka-C1	FBgn0000273
chr2L	9698208	9699430	2.03	4.00E-05	Pka-C1	FBgn0000273
chr2L	9698208	9699430	2.03	4.00E-05	hoip	FBgn0015393
chr2L	9702628	9702690	0.56	0.00694	pelo	FBgn0011207
chr2L	9702628	9702690	0.56	0.00694	CG31710	FBgn0051710
chr2L	9703705	9705050	3.27	0	pelo	FBgn0011207
chr2L	9703705	9705050	3.27	0	CG31710	FBgn0051710
chr2L	9706031	9706445	0.71	0.00694	pelo	FBgn0011207
chr2L	9706031	9706445	0.71	0.00694	CG31710	FBgn0051710
chr2L	9712498	9712828	1.13	0.00504	Nckx30C	FBgn0028704
chr2L	9731462	9731912	1.67	0.00271	Nckx30C	FBgn0028704
chr2L	9731462	9731912	1.67	0.00271	CG13116	FBgn0032139
chr2L	9774747	9776617	2.39	0.00074	ppk11	FBgn0065109
chr2L	9777511	9777768	1.15	0.00415	ppk11	FBgn0065109
chr2L	9781800	9783233	3.19	0	IP3K1	FBgn0032147
chr2L	9784978	9785530	1.91	0.00145	IP3K1	FBgn0032147
chr2L	9789108	9791148	0.83	0.00694	IP3K1	FBgn0032147
chr2L	9789108	9791148	0.83	0.00694	CR18854	FBgn0042174
chr2L	9789108	9791148	0.83	0.00694	CG4036	FBgn0032149
chr2L	9816497	9818630	0.94	0.00694	nAChRalpha6	FBgn0032151
chr2L	9889677	9891224	1.43	0.00034	FKBP59	FBgn0029174
chr2L	9889677	9891224	1.43	0.00034	CG4537	FBgn0032153
chr2L	9893848	9895529	2.51	0	Uhg2	FBgn0063449
chr2L	9893848	9895529	2.51	0	snoRNA:U14:30Eb	FBgn0063391
chr2L	9893848	9895529	2.51	0	Bka	FBgn0010520
chr2L	9906568	9908454	3.63	0	CG13124	FBgn0032156
chr2L	9908620	9909038	2.5	0	CG13124	FBgn0032156
chr2L	9908620	9909038	2.5	0	Etl1	FBgn0032157
chr2L	9919749	9920461	1.9	0.00415	CG4598	FBgn0032160
chr2L	9919749	9920461	1.9	0.00415	CG4594	FBgn0032161
chr2L	9934590	9936567	1.76	0.00071	Cpr30F	FBgn0051876
chr2L	9934590	9936567	1.76	0.00071	CG31712	FBgn0051712
chr2L	9943786	9944244	1.09	0.00043	CG4619	FBgn0032166
chr2L	9943786	9944244	1.09	0.00043	CG5853	FBgn0032167
chr2L	9946664	9947516	1.61	3.00E-05	CG4619	FBgn0032166
chr2L	9946664	9947516	1.61	3.00E-05	CG5853	FBgn0032167
chr2L	9948178	9949194	1.37	0	CG5853	FBgn0032167
chr2L	9948178	9949194	1.37	0	CR45949	FBgn0267611
chr2L	9948178	9949194	1.37	0	mir-87	FBgn0262428
chr2L	9963655	9964791	1.15	0.00504	CG5850	FBgn0032172
chr2L	9963655	9964791	1.15	0.00504	CR44872	FBgn0266166
chr2L	9963655	9964791	1.15	0.00504	Dref	FBgn0015664
chr2L	9971380	9973673	1.38	0.00071	RpL13	FBgn0011272
chr2L	10002838	10003378	1.56	0.00271	SoYb	FBgn0051755
chr2L	10002838	10003378	1.56	0.00271	CG4747	FBgn0043456
chr2L	10008438	10008755	1.46	0.00415	CG4747	FBgn0043456
chr2L	10008438	10008755	1.46	0.00415	CR44873	FBgn0266167
chr2L	10008438	10008755	1.46	0.00415	Trp1	FBgn0011584
chr2L	10009562	10010677	0.59	0.00059	Trp1	FBgn0011584
chr2L	10031991	10035429	1.28	3.00E-05	obst-B	FBgn0027600
chr2L	10051006	10051396	1.16	0.00567	CG33301	FBgn0053301
chr2L	10051006	10051396	1.16	0.00567	CR44874	FBgn0266168
chr2L	10122720	10123814	1.88	4.00E-05	CG44153	FBgn0265002
chr2L	10122720	10123814	1.88	4.00E-05	CG34109	FBgn0083945
chr2L	10122720	10123814	1.88	4.00E-05	CG13135	FBgn0032184
chr2L	10143359	10148268	2.02	0	CG44153	FBgn0265002
chr2L	10143359	10148268	2.02	0	CG4839	FBgn0032187
chr2L	10148719	10149432	1.29	0.00504	CG44153	FBgn0265002
chr2L	10148719	10149432	1.29	0.00504	CG4839	FBgn0032187
chr2L	10169636	10171794	0.71	0.00792	CG44153	FBgn0265002
chr2L	10169636	10171794	0.71	0.00792	CG13137	FBgn0032188
chr2L	10198860	10199223	2.24	0.00145	Sur	FBgn0028675
chr2L	10198860	10199223	2.24	0.00145	Ripalpha	FBgn0032189
chr2L	10201891	10203184	0.97	0.00694	RpL7	FBgn0005593
chr2L	10201891	10203184	0.97	0.00694	CG34159	FBgn0085188
chr2L	10208777	10210119	2.12	4.00E-05	CG5731	FBgn0032192
chr2L	10208777	10210119	2.12	4.00E-05	CG5727	FBgn0032193
chr2L	10224771	10227050	3.29	3.00E-05	CG5708	FBgn0032196
chr2L	10224771	10227050	3.29	3.00E-05	CG5694	FBgn0032197
chr2L	10230355	10232265	2.71	0	CG5694	FBgn0032197
chr2L	10230355	10232265	2.71	0	eEF1delta	FBgn0032198
chr2L	10232622	10233488	2.63	0.00074	eEF1delta	FBgn0032198
chr2L	10238769	10240503	2.71	0.00015	mthl15	FBgn0051720
chr2L	10238769	10240503	2.71	0.00015	me31B	FBgn0004419
chr2L	10245451	10247753	1.6	0.00415	chico	FBgn0024248
chr2L	10245451	10247753	1.6	0.00415	CR44995	FBgn0266330
chr2L	10245451	10247753	1.6	0.00415	bsk	FBgn0000229
chr2L	10249117	10251052	2.98	0.00013	bsk	FBgn0000229
chr2L	10249117	10251052	2.98	0.00013	CG31717	FBgn0051717
chr2L	10259933	10262149	2.39	0.00089	Pten	FBgn0026379
chr2L	10259933	10262149	2.39	0.00089	Rsf1	FBgn0011305
chr2L	10278664	10280493	2.16	3.00E-05	Utx	FBgn0260749
chr2L	10278664	10280493	2.16	3.00E-05	CG34043	FBgn0054043
chr2L	10296998	10297070	0.36	0.00792	CYLD	FBgn0032210
chr2L	10296998	10297070	0.36	0.00792	CR44968	FBgn0266303
chr2L	10297110	10298016	2.63	0.00074	CYLD	FBgn0032210
chr2L	10297110	10298016	2.63	0.00074	CR44968	FBgn0266303
chr2L	10303418	10303751	0.94	0.00567	nmd	FBgn0005322
chr2L	10305883	10306604	0.99	0.00567	CG5390	FBgn0032213
chr2L	10305883	10306604	0.99	0.00567	CG4968	FBgn0032214
chr2L	10311887	10312723	0.51	0.00694	l(2)SH0834	FBgn0267365
chr2L	10311887	10312723	0.51	0.00694	Usp14	FBgn0032216
chr2L	10314130	10316628	3.18	0	Usp14	FBgn0032216
chr2L	10314130	10316628	3.18	0	CG4972	FBgn0032217
chr2L	10314130	10316628	3.18	0	CG5381	FBgn0032218
chr2L	10319814	10323672	4.23	0.0001	CG4972	FBgn0032217
chr2L	10319814	10323672	4.23	0.0001	CG5381	FBgn0032218
chr2L	10319814	10323672	4.23	0.0001	CG4995	FBgn0032219
chr2L	10327690	10329106	2.72	0	RnrL	FBgn0011703
chr2L	10327690	10329106	2.72	0	CG5375	FBgn0032221
chr2L	10341279	10343069	4.39	0	SamDC	FBgn0019932
chr2L	10341279	10343069	4.39	0	Sps2	FBgn0032224
chr2L	10379631	10380281	2.43	0.00059	dpr19	FBgn0032233
chr2L	10379631	10380281	2.43	0.00059	gny	FBgn0032234
chr2L	10385557	10386840	0.79	0.00567	Cdk1	FBgn0004106
chr2L	10385557	10386840	0.79	0.00567	mRpS7	FBgn0032236
chr2L	10388127	10389953	4.7	0	da	FBgn0267821
chr2L	10393371	10394076	2.6	2.00E-05	da	FBgn0267821
chr2L	10393371	10394076	2.6	2.00E-05	CR45789	FBgn0267439
chr2L	10393371	10394076	2.6	2.00E-05	Mdh1	FBgn0262782
chr2L	10394849	10398185	5.72	0	Mdh1	FBgn0262782
chr2L	10394849	10398185	5.72	0	Cnot4	FBgn0051716
chr2L	10394849	10398185	5.72	0	LSm-4	FBgn0067622
chr2L	10411214	10412417	1.24	0.00567	CG5355	FBgn0032242
chr2L	10413123	10414868	2.83	2.00E-05	CG5355	FBgn0032242
chr2L	10413123	10414868	2.83	2.00E-05	Klp31E	FBgn0032243
chr2L	10422681	10424406	2.8	0	pie	FBgn0005683
chr2L	10422681	10424406	2.8	0	CG5168	FBgn0032246
chr2L	10426120	10427165	2.36	0.00197	SmB	FBgn0262601
chr2L	10426120	10427165	2.36	0.00197	KdelR	FBgn0267330
chr2L	10427711	10429056	3.01	0	KdelR	FBgn0267330
chr2L	10427711	10429056	3.01	0	CG5188	FBgn0032247
chr2L	10439045	10439361	1.75	0.00504	STUB1	FBgn0027052
chr2L	10439045	10439361	1.75	0.00504	Nse4	FBgn0032251
chr2L	10440167	10441931	1.35	0.00034	Nse4	FBgn0032251
chr2L	10440167	10441931	1.35	0.00034	CR45375	FBgn0266915
chr2L	10443051	10445612	1.71	0	loh	FBgn0032252
chr2L	10467510	10468297	3.29	0.00064	RluA-1	FBgn0051719
chr2L	10469540	10470140	2.14	0.00043	RluA-1	FBgn0051719
chr2L	10479997	10480422	1.49	0.00567	RluA-2	FBgn0032256
chr2L	10495839	10496207	3.43	0.00031	Myo31DF	FBgn0086347
chr2L	10496831	10497595	3.29	0.00064	Myo31DF	FBgn0086347
chr2L	10498563	10501262	1.84	0.00348	Myo31DF	FBgn0086347
chr2L	10514570	10517712	2.01	0.0001	Fatp	FBgn0267828
chr2L	10514570	10517712	2.01	0.0001	Lrr47	FBgn0010398
chr2L	10525093	10526012	1.08	0.00504	Lip4	FBgn0032264
chr2L	10534947	10535331	2.59	0	CG18302	FBgn0032266
chr2L	10543331	10544907	0.88	0.00567	CR44618	FBgn0265829
chr2L	10543331	10544907	0.88	0.00567	Trim9	FBgn0051721
chr2L	10551302	10557192	0.69	0.00567	Trim9	FBgn0051721
chr2L	10565448	10566632	1.72	0.00197	Trim9	FBgn0051721
chr2L	10565448	10566632	1.72	0.00197	CG6138	FBgn0032268
chr2L	10656802	10657586	1.54	0.00271	CR45692	FBgn0267256
chr2L	10661473	10661979	1.09	0.00504	CG31871	FBgn0051871
chr2L	10663314	10663847	1.09	0.00415	CG31871	FBgn0051871
chr2L	10679487	10681965	1.99	0	CG17104	FBgn0040496
chr2L	10679487	10681965	1.99	0	CG17107	FBgn0032281
chr2L	10685017	10685707	3.08	0.00015	CG7299	FBgn0032282
chr2L	10685017	10685707	3.08	0.00015	CG7296	FBgn0032283
chr2L	10694224	10695528	1.6	0	CG17108	FBgn0032285
chr2L	10694224	10695528	1.6	0	CG7300	FBgn0032286
chr2L	10723338	10724360	1.75	0.00504	CG6431	FBgn0032289
chr2L	10736921	10737735	1.39	0.00567	Vha16-5	FBgn0032294
chr2L	10736921	10737735	1.39	0.00567	CG12299	FBgn0032295
chr2L	10748693	10750284	2.4	0.00034	CG17124	FBgn0032297
chr2L	10748693	10750284	2.4	0.00034	mir-9378	FBgn0283551
chr2L	10751613	10754879	1.84	0	CG17124	FBgn0032297
chr2L	10751613	10754879	1.84	0	mir-9378	FBgn0283551
chr2L	10756993	10758331	1.77	0.00348	CG17124	FBgn0032297
chr2L	10756993	10758331	1.77	0.00348	CG6495	FBgn0027550
chr2L	10758823	10761633	0.59	0.00694	CG6495	FBgn0027550
chr2L	10768422	10768584	1.47	0.00348	CG6724	FBgn0032298
chr2L	10797057	10801707	2.39	0	CG31869	FBgn0051869
chr2L	10797057	10801707	2.39	0	CR44581	FBgn0265792
chr2L	10920624	10922561	1.71	0.00071	dpr2	FBgn0261871
chr2L	10963951	10965730	1.22	0.00694	dpr2	FBgn0261871
chr2L	10963951	10965730	1.22	0.00694	CG33129	FBgn0053129
chr2L	10975221	10976174	4.97	3.00E-05	abo	FBgn0000018
chr2L	10975221	10976174	4.97	3.00E-05	ATPsynG	FBgn0010612
chr2L	10976266	10976881	2.13	0.00504	ATPsynG	FBgn0010612
chr2L	10976266	10976881	2.13	0.00504	SCAR	FBgn0041781
chr2L	10979116	10979603	1.27	0.00694	SCAR	FBgn0041781
chr2L	10979116	10979603	1.27	0.00694	piwi	FBgn0004872
chr2L	11012179	11012736	1.49	0.00504	dUTPase	FBgn0250837
chr2L	11012179	11012736	1.49	0.00504	Samuel	FBgn0032330
chr2L	11038896	11041677	2.33	0.00034	Samuel	FBgn0032330
chr2L	11038896	11041677	2.33	0.00034	CG18666	FBgn0040967
chr2L	11043860	11045001	1.94	0.00415	Samuel	FBgn0032330
chr2L	11045385	11046387	4.7	0	Samuel	FBgn0032330
chr2L	11049957	11051031	3.3	2.00E-05	Samuel	FBgn0032330
chr2L	11053022	11054145	3.22	0	Samuel	FBgn0032330
chr2L	11054150	11054726	1.22	0.00415	Samuel	FBgn0032330
chr2L	11055448	11058038	2.28	0	Samuel	FBgn0032330
chr2L	11062441	11063740	2.76	0.00271	Samuel	FBgn0032330
chr2L	11065709	11067573	3.18	0	Samuel	FBgn0032330
chr2L	11065709	11067573	3.18	0	CR46264	FBgn0275432
chr2L	11105893	11107240	2.08	2.00E-05	Reps	FBgn0032341
chr2L	11105893	11107240	2.08	2.00E-05	l(2)gd1	FBgn0261983
chr2L	11109979	11110752	2.24	0.00013	l(2)gd1	FBgn0261983
chr2L	11121902	11122863	0.26	0.00792	CG14921	FBgn0032345
chr2L	11121902	11122863	0.26	0.00792	Csl4	FBgn0032346
chr2L	11164124	11164517	1.31	0.00415	Ca-beta	FBgn0259822
chr2L	11171627	11172651	2.3	0.00015	Ca-beta	FBgn0259822
chr2L	11171627	11172651	2.3	0.00015	Vm32E	FBgn0014076
chr2L	11199047	11200018	2.65	0.00016	Ca-beta	FBgn0259822
chr2L	11206950	11207679	2.57	0.00043	CR43859	FBgn0264441
chr2L	11209407	11212038	0.95	0.00504	ab	FBgn0264442
chr2L	11229470	11230366	0.91	0.00059	ab	FBgn0264442
chr2L	11229470	11230366	0.91	0.00059	snoRNA:Me18S-G642	FBgn0086035
chr2L	11234712	11235121	0.96	0.00567	ab	FBgn0264442
chr2L	11234712	11235121	0.96	0.00567	snoRNA:Me18S-G642	FBgn0086035
chr2L	11268940	11270073	3.23	3.00E-05	cmet	FBgn0040232
chr2L	11268940	11270073	3.23	3.00E-05	cana	FBgn0040233
chr2L	11285998	11286628	2.78	0.00089	Osi21	FBgn0283678
chr2L	11327162	11328036	1.25	0.00059	CR44584	FBgn0265795
chr2L	11332983	11333684	2.34	0.00074	CR44584	FBgn0265795
chr2L	11336353	11338119	0.92	0.00567	CR44585	FBgn0265796
chr2L	11357502	11360569	2.57	8.00E-05	salr	FBgn0000287
chr2L	11378237	11379133	0.35	0.00792	salr	FBgn0000287
chr2L	11519674	11520522	0.96	0.00059	CG4970	FBgn0032364
chr2L	11519674	11520522	0.96	0.00059	CG14929	FBgn0032365
chr2L	11519674	11520522	0.96	0.00059	CG14930	FBgn0032366
chr2L	11522247	11522849	1.07	0.00792	CG43153	FBgn0262683
chr2L	11522247	11522849	1.07	0.00792	CG31705	FBgn0028490
chr2L	11525677	11528764	3.76	0.0002	CG31705	FBgn0028490
chr2L	11525677	11528764	3.76	0.0002	CG31706	FBgn0051706
chr2L	11700738	11701775	1.18	0.00504	CG4988	FBgn0032372
chr2L	11743627	11746850	1.34	0.00071	Vha100-5	FBgn0032373
chr2L	11743627	11746850	1.34	0.00071	CR44144	FBgn0264993
chr2L	11795125	11796869	2.15	4.00E-05	crol	FBgn0020309
chr2L	11795125	11796869	2.15	4.00E-05	snoRNA:Me18S-A934	FBgn0086036
chr2L	11805395	11807573	3.6	0	crol	FBgn0020309
chr2L	11805395	11807573	3.6	0	CycY	FBgn0032378
chr2L	11808300	11809234	1.62	0.00348	crol	FBgn0020309
chr2L	11808300	11809234	1.62	0.00348	CycY	FBgn0032378
chr2L	11809253	11809876	3.82	0	crol	FBgn0020309
chr2L	11809253	11809876	3.82	0	CycY	FBgn0032378
chr2L	11814444	11815868	1.6	0.00504	Pde1c	FBgn0264815
chr2L	11822224	11825179	4.72	3.00E-05	Pde1c	FBgn0264815
chr2L	11822224	11825179	4.72	3.00E-05	esc	FBgn0000588
chr2L	11839894	11840812	4.02	0	Pde1c	FBgn0264815
chr2L	11839894	11840812	4.02	0	CR43937	FBgn0264565
chr2L	11839894	11840812	4.02	0	Sfp33A3	FBgn0259964
chr2L	11839894	11840812	4.02	0	CR43936	FBgn0264564
chr2L	11840825	11843478	2.83	0	Pde1c	FBgn0264815
chr2L	11840825	11843478	2.83	0	CR43936	FBgn0264564
chr2L	11840825	11843478	2.83	0	CG14933	FBgn0040968
chr2L	11859269	11861861	1.96	0.00348	Pde1c	FBgn0264815
chr2L	11871973	11872834	1.49	0.00271	Pde1c	FBgn0264815
chr2L	11917881	11921551	1.1	0.00415	Pde1c	FBgn0264815
chr2L	11925451	11927749	0.64	0.00792	Pde1c	FBgn0264815
chr2L	11940137	11943753	2.18	0	Or33c	FBgn0026390
chr2L	11940137	11943753	2.18	0	Crys	FBgn0005664
chr2L	11957204	11958081	0.4	0.00792	CR43314	FBgn0263019
chr2L	11957204	11958081	0.4	0.00792	bft	FBgn0263107
chr2L	11969145	11970054	2.31	3.00E-05	CR43314	FBgn0263019
chr2L	11970125	11970894	2.68	0	CR43314	FBgn0263019
chr2L	11982145	11982977	1.1	3.00E-05	CG16965	FBgn0032387
chr2L	12009864	12013908	4.23	0.00071	Rh5	FBgn0014019
chr2L	12009864	12013908	4.23	0.00071	CR44588	FBgn0265799
chr2L	12009864	12013908	4.23	0.00071	CG6734	FBgn0032395
chr2L	12022315	12023142	2.54	0.00059	CG6734	FBgn0032395
chr2L	12022315	12023142	2.54	0.00059	CR44587	FBgn0265798
chr2L	12024853	12026411	2.86	3.00E-05	CR44587	FBgn0265798
chr2L	12024853	12026411	2.86	3.00E-05	dmGlut	FBgn0010497
chr2L	12026661	12027262	0.99	0.00504	dmGlut	FBgn0010497
chr2L	12028354	12030463	2.11	0.00071	dmGlut	FBgn0010497
chr2L	12043715	12047242	3.66	0	CR46070	FBgn0267739
chr2L	12043715	12047242	3.66	0	CG6785	FBgn0032399
chr2L	12043715	12047242	3.66	0	Plzf	FBgn0032401
chr2L	12066888	12067680	2.17	0.00348	CG14946	FBgn0032405
chr2L	12086708	12087150	2.19	0.00034	CR44593	FBgn0265804
chr2L	12107001	12107845	1.17	0.00792	ThrRS	FBgn0027081
chr2L	12107001	12107845	1.17	0.00792	Rab6	FBgn0015797
chr2L	12133448	12135340	4.99	3.00E-05	rho-6	FBgn0032415
chr2L	12141903	12143625	1.12	0.00504	CG31760	FBgn0051760
chr2L	12154169	12156768	1.15	0.00792	CG31760	FBgn0051760
chr2L	12154169	12156768	1.15	0.00792	CG31861	FBgn0051861
chr2L	12177748	12178212	1.85	3.00E-05	aret	FBgn0000114
chr2L	12177748	12178212	1.85	3.00E-05	atilla	FBgn0032422
chr2L	12207792	12208490	2.37	0.00074	aret	FBgn0000114
chr2L	12207792	12208490	2.37	0.00074	CG31759	FBgn0051759
chr2L	12355399	12356920	1.08	0.00059	bru-2	FBgn0262475
chr2L	12355399	12356920	1.08	0.00059	CG17010	FBgn0032424
chr2L	12365508	12366378	1.66	0	bru-2	FBgn0262475
chr2L	12366385	12370564	4.05	0.0001	bru-2	FBgn0262475
chr2L	12371212	12376526	3.61	0	bru-2	FBgn0262475
chr2L	12377524	12379539	1.07	0.00504	bru-2	FBgn0262475
chr2L	12381423	12383927	1.56	0.00504	bru-2	FBgn0262475
chr2L	12414731	12416162	1.53	0.00348	vir-1	FBgn0043841
chr2L	12422838	12423393	2	0.00013	vir-1	FBgn0043841
chr2L	12452949	12453764	1.98	0.00034	Oatp33Eb	FBgn0032435
chr2L	12452949	12453764	1.98	0.00034	CG5418	FBgn0032436
chr2L	12452949	12453764	1.98	0.00034	CR17024	FBgn0032437
chr2L	12458221	12462604	2.01	0	bun	FBgn0259176
chr2L	12458221	12462604	2.01	0	mir-967	FBgn0262203
chr2L	12468225	12469261	2.28	0.00074	bun	FBgn0259176
chr2L	12473199	12477661	2.38	0.0001	bun	FBgn0259176
chr2L	12481340	12485611	2.05	0	bun	FBgn0259176
chr2L	12485672	12487219	1.95	0	bun	FBgn0259176
chr2L	12489408	12491673	1.31	0.00694	bun	FBgn0259176
chr2L	12489408	12491673	1.31	0.00694	t-cup	FBgn0051858
chr2L	12491845	12494493	0.97	8.00E-05	bun	FBgn0259176
chr2L	12491845	12494493	0.97	8.00E-05	t-cup	FBgn0051858
chr2L	12497045	12499854	2.98	0.00011	bun	FBgn0259176
chr2L	12497045	12499854	2.98	0.00011	t-cup	FBgn0051858
chr2L	12501538	12502865	3.4	0.00059	bun	FBgn0259176
chr2L	12501538	12502865	3.4	0.00059	t-cup	FBgn0051858
chr2L	12507114	12507708	1.38	0.00504	bun	FBgn0259176
chr2L	12507114	12507708	1.38	0.00504	CR43051	FBgn0262353
chr2L	12508432	12513609	1.91	0.00348	bun	FBgn0259176
chr2L	12508432	12513609	1.91	0.00348	CR43051	FBgn0262353
chr2L	12508432	12513609	1.91	0.00348	snoRNA:CG43051-a	FBgn0263458
chr2L	12519277	12522605	2.92	0.00034	bun	FBgn0259176
chr2L	12528007	12532037	2.8	0	bun	FBgn0259176
chr2L	12532310	12533457	2.06	0.00059	bun	FBgn0259176
chr2L	12540983	12542178	2.91	2.00E-05	bun	FBgn0259176
chr2L	12540983	12542178	2.91	2.00E-05	CR42746	FBgn0261709
chr2L	12544760	12548233	3.61	0	bun	FBgn0259176
chr2L	12544760	12548233	3.61	0	CR42746	FBgn0261709
chr2L	12579091	12580072	1.37	0.00034	CR44596	FBgn0265807
chr2L	12611470	12612141	2.13	0.00059	nub	FBgn0085424
chr2L	12611470	12612141	2.13	0.00059	Ref2	FBgn0032439
chr2L	12641101	12642642	2.06	0.00015	Ref2	FBgn0032439
chr2L	12674565	12675469	1.66	0.00348	pdm2	FBgn0004394
chr2L	12674565	12675469	1.66	0.00348	CG15485	FBgn0032442
chr2L	12679887	12682278	1.34	0.00071	pdm2	FBgn0004394
chr2L	12688644	12689669	0.88	0.00071	CG5525	FBgn0032444
chr2L	12717739	12718895	3.33	0.00064	Pih1D1	FBgn0032455
chr2L	12721518	12722472	1.23	0.00694	Pih1D1	FBgn0032455
chr2L	12721518	12722472	1.23	0.00694	MRP	FBgn0032456
chr2L	12721518	12722472	1.23	0.00694	mir-9382	FBgn0283550
chr2L	12729837	12730742	0.27	0.00792	MRP	FBgn0032456
chr2L	12729837	12730742	0.27	0.00792	mir-9382	FBgn0283550
chr2L	12974608	12976151	2.52	0.00071	Vha68-2	FBgn0263598
chr2L	13000760	13001476	1.23	0.00694	CG12404	FBgn0032465
chr2L	13000760	13001476	1.23	0.00694	Vha68-1	FBgn0265262
chr2L	13017985	13018003	0.71	0.00567	CG9934	FBgn0032467
chr2L	13021059	13022798	2.49	0.00792	A16	FBgn0028965
chr2L	13021059	13022798	2.49	0.00792	CG9932	FBgn0262160
chr2L	13056605	13059191	2.77	0	CG9932	FBgn0262160
chr2L	13078904	13087641	1.78	0	CR44197	FBgn0265086
chr2L	13096792	13097377	1.82	0.00504	CR45447	FBgn0267003
chr2L	13098573	13100556	1.03	0.00567	CR45447	FBgn0267003
chr2L	13100705	13104782	3.01	0.0001	CR45447	FBgn0267003
chr2L	13100705	13104782	3.01	0.0001	CR45461	FBgn0267017
chr2L	13116140	13120102	0.96	0.00504	CR44198	FBgn0265087
chr2L	13116140	13120102	0.96	0.00504	CG43050	FBgn0262352
chr2L	13122075	13122965	0.89	0.00043	CG43050	FBgn0262352
chr2L	13140239	13142601	1.17	4.00E-05	CG9928	FBgn0032472
chr2L	13168900	13170618	1.92	4.00E-05	DnaJ-H	FBgn0032474
chr2L	13168900	13170618	1.92	4.00E-05	Sirt1	FBgn0024291
chr2L	13168900	13170618	1.92	4.00E-05	Sfmbt	FBgn0032475
chr2L	13168900	13170618	1.92	4.00E-05	CR46256	FBgn0267989
chr2L	13175328	13177656	3.43	0.00015	Sfmbt	FBgn0032475
chr2L	13175328	13177656	3.43	0.00015	CR46256	FBgn0267989
chr2L	13175328	13177656	3.43	0.00015	CG5439	FBgn0032476
chr2L	13180613	13181007	0.59	0.00694	CG5287	FBgn0032477
chr2L	13180613	13181007	0.59	0.00694	CG31849	FBgn0051849
chr2L	13190312	13192373	4.11	2.00E-05	CG16974	FBgn0032479
chr2L	13190312	13192373	4.11	2.00E-05	Edem2	FBgn0032480
chr2L	13203544	13206326	2.44	0	CG16972	FBgn0032481
chr2L	13203544	13206326	2.44	0	Pect	FBgn0032482
chr2L	13203544	13206326	2.44	0	CG15482	FBgn0032483
chr2L	13211886	13212501	2.34	0.00348	CG15482	FBgn0032483
chr2L	13211886	13212501	2.34	0.00348	snRNA:U2:34ABa	FBgn0004191
chr2L	13211886	13212501	2.34	0.00348	kek4	FBgn0032484
chr2L	13214648	13217364	2.17	2.00E-05	kek4	FBgn0032484
chr2L	13214648	13217364	2.17	2.00E-05	CG9426	FBgn0032485
chr2L	13230820	13231253	1.55	0.00348	CG16815	FBgn0032491
chr2L	13230820	13231253	1.55	0.00348	Prosalpha6T	FBgn0032492
chr2L	13253181	13254064	1.87	0.00034	CG31728	FBgn0051728
chr2L	13288540	13290905	3.29	0.00016	Uvrag	FBgn0032499
chr2L	13288540	13290905	3.29	0.00016	CR44972	FBgn0266307
chr2L	13288540	13290905	3.29	0.00016	CG31729	FBgn0051729
chr2L	13288540	13290905	3.29	0.00016	CG16824	FBgn0040973
chr2L	13291195	13292917	3.19	0.00011	CG31729	FBgn0051729
chr2L	13291195	13292917	3.19	0.00011	CG16824	FBgn0040973
chr2L	13293273	13297599	4.61	0	CG31729	FBgn0051729
chr2L	13293273	13297599	4.61	0	CG16824	FBgn0040973
chr2L	13300672	13302829	1.12	0.00792	CG31729	FBgn0051729
chr2L	13300672	13302829	1.12	0.00792	CG43778	FBgn0264308
chr2L	13367369	13368001	1.82	0.00348	CG6523	FBgn0032509
chr2L	13367369	13368001	1.82	0.00348	Tap42	FBgn0051852
chr2L	13384045	13384833	0.85	0.00504	loqs	FBgn0032515
chr2L	13384045	13384833	0.85	0.00504	CR44599	FBgn0265810
chr2L	13385282	13386171	0.99	0.00792	loqs	FBgn0032515
chr2L	13385282	13386171	0.99	0.00792	CR44599	FBgn0265810
chr2L	13385282	13386171	0.99	0.00792	CG9293	FBgn0032516
chr2L	13387052	13387656	0.74	0.00567	CG9293	FBgn0032516
chr2L	13387052	13387656	0.74	0.00567	CG7099	FBgn0032517
chr2L	13394875	13395538	2.42	0.00197	CG7099	FBgn0032517
chr2L	13394875	13395538	2.42	0.00197	RpL24	FBgn0032518
chr2L	13394875	13395538	2.42	0.00197	CG16957	FBgn0032519
chr2L	13399869	13402752	1.16	0.00034	CR44600	FBgn0265811
chr2L	13399869	13402752	1.16	0.00034	CG7110	FBgn0032521
chr2L	13458124	13459603	1.09	0.00792	CG42784	FBgn0263354
chr2L	13458124	13459603	1.09	0.00792	CG42809	FBgn0261991
chr2L	13458124	13459603	1.09	0.00792	CR45684	FBgn0267244
chr2L	13458124	13459603	1.09	0.00792	CG42810	FBgn0261992
chr2L	13462654	13466066	1.03	0.00792	CG42784	FBgn0263354
chr2L	13462654	13466066	1.03	0.00792	CG42810	FBgn0261992
chr2L	13488293	13491450	2.49	0.00013	CG42784	FBgn0263354
chr2L	13502714	13503546	2.04	0.00071	B4	FBgn0023407
chr2L	13506630	13509574	0.86	0.00567	B4	FBgn0023407
chr2L	13510829	13512765	1.2	0	B4	FBgn0023407
chr2L	13513458	13514665	1.08	0.00567	B4	FBgn0023407
chr2L	13515305	13516024	3.06	2.00E-05	B4	FBgn0023407
chr2L	13516092	13519591	2.15	3.00E-05	B4	FBgn0023407
chr2L	13531856	13532636	0.59	0.00792	B4	FBgn0023407
chr2L	13531856	13532636	0.59	0.00792	CG33640	FBgn0053640
chr2L	13531856	13532636	0.59	0.00792	CG33643	FBgn0053643
chr2L	13531856	13532636	0.59	0.00792	CG33644	FBgn0053644
chr2L	13531856	13532636	0.59	0.00792	CG33645	FBgn0053645
chr2L	13547716	13551642	3.75	0.00013	B4	FBgn0023407
chr2L	13547716	13551642	3.75	0.00013	kuz	FBgn0259984
chr2L	13566066	13568397	1.36	0.00415	kuz	FBgn0259984
chr2L	13575712	13577843	0.57	0.00071	kuz	FBgn0259984
chr2L	13575712	13577843	0.57	0.00071	CR44973	FBgn0266308
chr2L	13583622	13586173	1.51	0.00034	kuz	FBgn0259984
chr2L	13583622	13586173	1.51	0.00034	CR44973	FBgn0266308
chr2L	13642419	13643467	1.82	4.00E-05	ics	FBgn0028546
chr2L	13642419	13643467	1.82	4.00E-05	CR44726	FBgn0265939
chr2L	13664548	13665179	3.56	2.00E-05	CG18507	FBgn0028527
chr2L	13670974	13672679	1.61	0.00271	CG18507	FBgn0028527
chr2L	13700970	13703382	0.55	0.00071	CG31814	FBgn0051814
chr2L	13700970	13703382	0.55	0.00071	CG7311	FBgn0028848
chr2L	13705108	13707139	1.78	0.00034	CG31814	FBgn0051814
chr2L	13705108	13707139	1.78	0.00034	CG7311	FBgn0028848
chr2L	13710820	13713367	1.06	0.00792	CG31814	FBgn0051814
chr2L	13710820	13713367	1.06	0.00792	CG7311	FBgn0028848
chr2L	13730223	13732335	3.06	0	CG31813	FBgn0051813
chr2L	13779779	13780578	2.29	0.00059	CG9008	FBgn0028540
chr2L	13779779	13780578	2.29	0.00059	CR31845	FBgn0051845
chr2L	13779779	13780578	2.29	0.00059	p38b	FBgn0024846
chr2L	13779779	13780578	2.29	0.00059	CG16890	FBgn0028932
chr2L	13782919	13785500	3.01	0	p38b	FBgn0024846
chr2L	13782919	13785500	3.01	0	CG16890	FBgn0028932
chr2L	13782919	13785500	3.01	0	CG31731	FBgn0028539
chr2L	13782919	13785500	3.01	0	CR44847	FBgn0266141
chr2L	13799713	13800564	2.35	0.00145	Sec71	FBgn0028538
chr2L	13802492	13802523	0.22	0.00792	CAH1	FBgn0027844
chr2L	13806896	13808028	4.66	0	CAH1	FBgn0027844
chr2L	13837415	13838641	2.54	0.00348	CenG1A	FBgn0028509
chr2L	13837415	13838641	2.54	0.00348	CG33307	FBgn0053307
chr2L	13839019	13840591	2.2	0.00089	CenG1A	FBgn0028509
chr2L	13839019	13840591	2.2	0.00089	CG33307	FBgn0053307
chr2L	13851593	13852470	1.95	0.00197	CenG1A	FBgn0028509
chr2L	13851593	13852470	1.95	0.00197	CG7968	FBgn0028532
chr2L	13867878	13868373	1.47	0.00415	CenG1A	FBgn0028509
chr2L	13867878	13868373	1.47	0.00415	CR44848	FBgn0266142
chr2L	13873232	13878514	1.57	0	CenG1A	FBgn0028509
chr2L	13880985	13882674	3.56	0	CenG1A	FBgn0028509
chr2L	13883955	13885099	0.77	4.00E-05	CenG1A	FBgn0028509
chr2L	13887424	13888145	0.86	0.00694	CenG1A	FBgn0028509
chr2L	13903893	13905530	1.9	0.00016	Smg5	FBgn0019890
chr2L	13903893	13905530	1.9	0.00016	Ance	FBgn0012037
chr2L	13911493	13911894	0.39	0.00792	Ance-2	FBgn0032535
chr2L	13911493	13911894	0.39	0.00792	Acyp	FBgn0025115
chr2L	13936841	13938607	2.81	0.00011	Ance-3	FBgn0032536
chr2L	13936841	13938607	2.81	0.00011	CG16885	FBgn0032538
chr2L	13947199	13948368	2.4	0.00034	Ance-3	FBgn0032536
chr2L	13947199	13948368	2.4	0.00034	CG16884	FBgn0028544
chr2L	13962742	13963954	1.76	0.00197	NimA	FBgn0261514
chr2L	13962742	13963954	1.76	0.00197	NimB1	FBgn0027929
chr2L	14008991	14011067	2.18	0.00034	CG42692	FBgn0261582
chr2L	14008991	14011067	2.18	0.00034	tRNA:Gln-CTG-4-1	FBgn0028909
chr2L	14014496	14015668	0.99	0.00792	bgm	FBgn0027348
chr2L	14023108	14026623	1.19	0.00071	CR45352	FBgn0266892
chr2L	14023108	14026623	1.19	0.00071	CR31840	FBgn0051840
chr2L	14023108	14026623	1.19	0.00071	hll	FBgn0028519
chr2L	14047950	14051349	1.55	0.00043	nAChRalpha5	FBgn0028875
chr2L	14047950	14051349	1.55	0.00043	NimC4	FBgn0260011
chr2L	14075487	14076680	1.36	0.00348	nAChRalpha5	FBgn0028875
chr2L	14087439	14088043	1.17	0.00415	nAChRalpha5	FBgn0028875
chr2L	14106760	14107813	1.23	0.00504	CG46301	FBgn0283651
chr2L	14106760	14107813	1.23	0.00504	CG15293	FBgn0028526
chr2L	14181726	14182143	1.16	0.00415	CG43333	FBgn0263038
chr2L	14190838	14193086	0.86	0.00694	Dyrk2	FBgn0016930
chr2L	14197212	14197672	1.03	0.00059	Dyrk2	FBgn0016930
chr2L	14208074	14210103	1.1	0.00504	Dyrk2	FBgn0016930
chr2L	14219092	14224284	1.79	0	Dyrk2	FBgn0016930
chr2L	14225708	14226520	0.83	0.00567	Dyrk2	FBgn0016930
chr2L	14229568	14230336	3.13	2.00E-05	Dyrk2	FBgn0016930
chr2L	14232686	14235489	4.47	0	Dyrk2	FBgn0016930
chr2L	14232686	14235489	4.47	0	CR44728	FBgn0265941
chr2L	14264976	14266190	1.5	0.00348	wb	FBgn0261563
chr2L	14315397	14316497	1.08	3.00E-05	wb	FBgn0261563
chr2L	14334512	14338339	3.83	3.00E-05	CG33090	FBgn0028916
chr2L	14334512	14338339	3.83	3.00E-05	CG15286	FBgn0028531
chr2L	14354966	14357591	4.8	0	CG43052	FBgn0262354
chr2L	14354966	14357591	4.8	0	l(2)34Fd	FBgn0261535
chr2L	14354966	14357591	4.8	0	Rab14	FBgn0015791
chr2L	14354966	14357591	4.8	0	CR44851	FBgn0266145
chr2L	14358562	14359376	3.35	0.0002	Rab14	FBgn0015791
chr2L	14358562	14359376	3.35	0.0002	CR44851	FBgn0266145
chr2L	14358562	14359376	3.35	0.0002	Pgant35A	FBgn0001970
chr2L	14358562	14359376	3.35	0.0002	CR43463	FBgn0266428
chr2L	14367166	14370681	1.58	0	spel1	FBgn0015546
chr2L	14376929	14378318	2.94	0.00048	ppk	FBgn0020258
chr2L	14385721	14385757	2.54	0.00074	ppk	FBgn0020258
chr2L	14394281	14405221	2.51	0.0001	elB	FBgn0004858
chr2L	14407030	14410362	1.51	4.00E-05	elB	FBgn0004858
chr2L	14407030	14410362	1.51	4.00E-05	CR44733	FBgn0265946
chr2L	14414401	14415413	1.54	4.00E-05	Pburs	FBgn0264810
chr2L	14427471	14428803	1.02	0.00504	CR44732	FBgn0265945
chr2L	14431875	14434824	1.52	4.00E-05	CR44732	FBgn0265945
chr2L	14487088	14488000	2.45	0.00064	CR44731	FBgn0265944
chr2L	14488706	14490978	2.36	0.00043	CR44731	FBgn0265944
chr2L	14488706	14490978	2.36	0.00043	noc	FBgn0005771
chr2L	14493913	14496869	1.59	0.00016	noc	FBgn0005771
chr2L	14493913	14496869	1.59	0.00016	tRNA:Pro-AGG-1-1	FBgn0028882
chr2L	14493913	14496869	1.59	0.00016	CR45303	FBgn0266841
chr2L	14499036	14502003	2.1	3.00E-05	CR45303	FBgn0266841
chr2L	14504463	14508282	1.53	0.00071	CR45693	FBgn0267257
chr2L	14553345	14555361	0.76	0.00567	CR44853	FBgn0266147
chr2L	14553345	14555361	0.76	0.00567	CR44854	FBgn0266148
chr2L	14560938	14561766	0.56	0.00694	CR44855	FBgn0266149
chr2L	14560938	14561766	0.56	0.00694	CG3473	FBgn0028913
chr2L	14598204	14600769	1.68	0.00034	tRNA:Pro-AGG-1-2	FBgn0028912
chr2L	14598204	14600769	1.68	0.00034	osp	FBgn0003016
chr2L	14598204	14600769	1.68	0.00034	tRNA:Pro-AGG-1-3	FBgn0028911
chr2L	14598204	14600769	1.68	0.00034	tRNA:Pro-AGG-1-4	FBgn0028910
chr2L	14610198	14610695	1.48	0.00504	osp	FBgn0003016
chr2L	14610198	14610695	1.48	0.00504	CR43411	FBgn0263330
chr2L	14610198	14610695	1.48	0.00504	Adhr	FBgn0000056
chr2L	14615037	14615639	1.71	0.00348	osp	FBgn0003016
chr2L	14615037	14615639	1.71	0.00348	CR43411	FBgn0263330
chr2L	14615037	14615639	1.71	0.00348	Adhr	FBgn0000056
chr2L	14630468	14631627	1.09	0.00504	osp	FBgn0003016
chr2L	14634509	14637527	1.88	0	osp	FBgn0003016
chr2L	14639698	14640410	0.84	0.00567	osp	FBgn0003016
chr2L	14654371	14655071	1.72	0.00034	osp	FBgn0003016
chr2L	14666446	14669644	1.92	0	osp	FBgn0003016
chr2L	14670664	14672176	2.2	0.00089	osp	FBgn0003016
chr2L	14683879	14686418	2.09	0	osp	FBgn0003016
chr2L	14713186	14714299	0.57	0.00694	CG15282	FBgn0028855
chr2L	14713186	14714299	0.57	0.00694	CG34165	FBgn0085194
chr2L	14745137	14745805	1.25	0.00567	CG42587	FBgn0260955
chr2L	14745137	14745805	1.25	0.00567	CR45460	FBgn0267016
chr2L	14745137	14745805	1.25	0.00567	CR45459	FBgn0267015
chr2L	14775105	14776552	1.01	0.00504	CG4650	FBgn0032549
chr2L	14871380	14873293	2.05	0.00059	CG4480	FBgn0032553
chr2L	14871380	14873293	2.05	0.00059	CG15278	FBgn0032554
chr2L	14877573	14879847	1.9	0.00071	CR45727	FBgn0267291
chr2L	14877573	14879847	1.9	0.00071	ProtA	FBgn0013300
chr2L	14981580	14983450	1.11	0.00059	mol	FBgn0086711
chr2L	14992505	14997791	2.65	0	mol	FBgn0086711
chr2L	15004931	15004959	2.31	0.00197	DCTN5-p25	FBgn0040228
chr2L	15023698	15025649	1.04	0.00567	GABA-B-R1	FBgn0260446
chr2L	15023698	15025649	1.04	0.00567	CG33310	FBgn0053310
chr2L	15033375	15036097	2.67	0	GABA-B-R1	FBgn0260446
chr2L	15033375	15036097	2.67	0	CG33310	FBgn0053310
chr2L	15033375	15036097	2.67	0	CG31832	FBgn0051832
chr2L	15033375	15036097	2.67	0	yellow-c	FBgn0041713
chr2L	15054871	15056714	2.07	0.00145	ck	FBgn0000317
chr2L	15060358	15062835	2.82	0	CG33679	FBgn0053679
chr2L	15060358	15062835	2.82	0	TfIIS	FBgn0010422
chr2L	15060358	15062835	2.82	0	solo	FBgn0283440
chr2L	15060358	15062835	2.82	0	vig	FBgn0024183
chr2L	15074463	15075608	1.22	0.00504	vas	FBgn0283442
chr2L	15074463	15075608	1.22	0.00504	CG15270	FBgn0028879
chr2L	15100948	15101475	1.68	0	CG15270	FBgn0028879
chr2L	15219070	15220016	1.74	0.00415	CG43230	FBgn0262875
chr2L	15224908	15225949	1.79	0.00197	ZnT35C	FBgn0028516
chr2L	15254084	15254576	2.79	0.00064	dao	FBgn0028862
chr2L	15264288	15266401	3.55	0	yuri	FBgn0045842
chr2L	15264288	15266401	3.55	0	Cul3	FBgn0261268
chr2L	15274991	15275187	0.69	0.00792	UK114	FBgn0086691
chr2L	15275747	15276911	0.77	0.00694	UK114	FBgn0086691
chr2L	15275747	15276911	0.77	0.00694	CR43682	FBgn0263765
chr2L	15312716	15313502	0.51	0.00694	nht	FBgn0041103
chr2L	15332498	15333496	3.01	0.00145	esg	FBgn0001981
chr2L	15338897	15340269	2.24	0	esg	FBgn0001981
chr2L	15360114	15360997	0.94	4.00E-05	CG15258	FBgn0032563
chr2L	15425916	15426565	3.01	0	wor	FBgn0001983
chr2L	15428341	15429673	1.48	2.00E-05	wor	FBgn0001983
chr2L	15428341	15429673	1.48	2.00E-05	CG4161	FBgn0028892
chr2L	15435527	15435804	1.72	0.00197	CG4161	FBgn0028892
chr2L	15435527	15435804	1.72	0.00197	CR44861	FBgn0266155
chr2L	15436294	15437431	1.64	0.00694	CR44861	FBgn0266155
chr2L	15441932	15442917	1.27	0.00071	CR44862	FBgn0266156
chr2L	15460370	15460777	1.12	0.00415	CR44863	FBgn0266157
chr2L	15487798	15488343	0.43	0.00071	CR45293	FBgn0266831
chr2L	15501224	15502129	2.02	4.00E-05	lace	FBgn0002524
chr2L	15503147	15503429	1.09	0.00071	lace	FBgn0002524
chr2L	15520065	15522032	1.09	0.00792	CR43761	FBgn0264261
chr2L	15557843	15559010	0.7	0.00694	kek3	FBgn0028370
chr2L	15573767	15574830	0.66	0.00792	kek3	FBgn0028370
chr2L	15731085	15731366	0.61	0.00694	CycE	FBgn0010382
chr2L	15734748	15735159	0.88	0.00792	CycE	FBgn0010382
chr2L	15735929	15736951	0.88	0.00694	CycE	FBgn0010382
chr2L	15744750	15747460	4.25	0	CycE	FBgn0010382
chr2L	15744750	15747460	4.25	0	CR44974	FBgn0266309
chr2L	15744750	15747460	4.25	0	CR44866	FBgn0266160
chr2L	15760573	15763679	3.67	1.00E-05	Gli	FBgn0001987
chr2L	15760573	15763679	3.67	1.00E-05	CG3793	FBgn0028507
chr2L	15801633	15804806	1.28	0.00415	CR44602	FBgn0265813
chr2L	15861538	15863838	2.26	0.00071	CR42791	FBgn0261924
chr2L	15861538	15863838	2.26	0.00071	CG42792	FBgn0261925
chr2L	15906685	15911100	3.2	0	beat-Ib	FBgn0028645
chr2L	15906685	15911100	3.2	0	CR44867	FBgn0266161
chr2L	15911845	15915247	2.74	0	beat-Ib	FBgn0028645
chr2L	15911845	15915247	2.74	0	CR44867	FBgn0266161
chr2L	15911845	15915247	2.74	0	CG13244	FBgn0032577
chr2L	15930995	15932507	1.19	0.00504	beat-Ib	FBgn0028645
chr2L	15930995	15932507	1.19	0.00504	CG4793	FBgn0028514
chr2L	15960632	15961925	1.91	0.00043	beat-Ib	FBgn0028645
chr2L	15960632	15961925	1.91	0.00043	CR43803	FBgn0264347
chr2L	16166444	16166773	1.78	0.00034	Ca-alpha1D	FBgn0001991
chr2L	16167244	16168273	1.9	0.00567	Ca-alpha1D	FBgn0001991
chr2L	16246566	16248486	2.05	0.00145	PRL-1	FBgn0024734
chr2L	16249540	16251699	3.47	0	PRL-1	FBgn0024734
chr2L	16255169	16258274	2.22	0	PRL-1	FBgn0024734
chr2L	16255169	16258274	2.22	0	EndoGI	FBgn0028515
chr2L	16261428	16262324	1.97	0.00792	EndoGI	FBgn0028515
chr2L	16261428	16262324	1.97	0.00792	twe	FBgn0002673
chr2L	16261428	16262324	1.97	0.00792	CG4935	FBgn0028897
chr2L	16268982	16273464	4.06	0	crp	FBgn0001994
chr2L	16273995	16274654	0.82	0.00071	crp	FBgn0001994
chr2L	16283459	16289197	2.83	0.0001	crp	FBgn0001994
chr2L	16283459	16289197	2.83	0.0001	pkaap	FBgn0040079
chr2L	16309072	16310101	1.21	0.00567	Syx5	FBgn0011708
chr2L	16309072	16310101	1.21	0.00567	cni	FBgn0000339
chr2L	16310547	16311013	2.13	0.00504	cni	FBgn0000339
chr2L	16310547	16311013	2.13	0.00504	fzy	FBgn0001086
chr2L	16313442	16314412	2.21	0.00145	fzy	FBgn0001086
chr2L	16313442	16314412	2.21	0.00145	cact	FBgn0000250
chr2L	16314990	16318380	3.97	0	fzy	FBgn0001086
chr2L	16314990	16318380	3.97	0	cact	FBgn0000250
chr2L	16318643	16319527	1.54	0	cact	FBgn0000250
chr2L	16320543	16323032	2.06	0.00011	cact	FBgn0000250
chr2L	16354148	16354993	1.16	0.00694	CG4455	FBgn0028506
chr2L	16354148	16354993	1.16	0.00694	CaBP1	FBgn0025678
chr2L	16398757	16399950	1.48	0.00348	CG5888	FBgn0028523
chr2L	16417654	16420980	1.94	0	CG5888	FBgn0028523
chr2L	16417654	16420980	1.94	0	snoRNA:Me28S-A2958	FBgn0086037
chr2L	16421077	16422442	1.61	0.00271	CG5888	FBgn0028523
chr2L	16421077	16422442	1.61	0.00271	snoRNA:Me28S-A2958	FBgn0086037
chr2L	16425017	16427793	1.67	0.00071	CG5888	FBgn0028523
chr2L	16439020	16442187	1.04	0.00034	CG5888	FBgn0028523
chr2L	16439020	16442187	1.04	0.00034	Idgf1	FBgn0020416
chr2L	16447590	16448276	2.07	0.00415	CG5888	FBgn0028523
chr2L	16447590	16448276	2.07	0.00415	Idgf2	FBgn0020415
chr2L	16448499	16449048	2.01	0	CG5888	FBgn0028523
chr2L	16448499	16449048	2.01	0	Idgf2	FBgn0020415
chr2L	16450310	16451396	1.53	3.00E-05	Idgf2	FBgn0020415
chr2L	16450310	16451396	1.53	3.00E-05	Idgf3	FBgn0020414
chr2L	16466221	16468090	0.82	0.00059	dac	FBgn0005677
chr2L	16484503	16487898	1.12	0.00034	dac	FBgn0005677
chr2L	16484503	16487898	1.12	0.00034	CG4580	FBgn0032585
chr2L	16492683	16496596	1.95	0	Tpr2	FBgn0032586
chr2L	16496964	16497672	1.31	0.00348	Tpr2	FBgn0032586
chr2L	16507019	16509218	2.92	0.00016	Tpr2	FBgn0032586
chr2L	16507019	16509218	2.92	0.00016	CG5953	FBgn0032587
chr2L	16518440	16522972	2.21	0	CG5953	FBgn0032587
chr2L	16523730	16526928	0.72	0.00071	CG5953	FBgn0032587
chr2L	16523730	16526928	0.72	0.00071	mir-4943	FBgn0263555
chr2L	16530498	16537151	1.38	8.00E-05	CG5953	FBgn0032587
chr2L	16530498	16537151	1.38	8.00E-05	mir-4943	FBgn0263555
chr2L	16530498	16537151	1.38	8.00E-05	snoRNA:Me28S-C1237	FBgn0086038
chr2L	16530498	16537151	1.38	8.00E-05	CR45355	FBgn0266895
chr2L	16547804	16552872	1.69	3.00E-05	CG42389	FBgn0259735
chr2L	16547804	16552872	1.69	3.00E-05	CG5968	FBgn0032588
chr2L	16586732	16588576	2.59	2.00E-05	CG42389	FBgn0259735
chr2L	16646802	16653361	1.06	4.00E-05	CG42389	FBgn0259735
chr2L	16679755	16680716	0.86	0.00059	her	FBgn0001185
chr2L	16679755	16680716	0.86	0.00059	grp	FBgn0261278
chr2L	16679755	16680716	0.86	0.00059	squ	FBgn0267347
chr2L	16690233	16692542	1.72	3.00E-05	grp	FBgn0261278
chr2L	16690233	16692542	1.72	3.00E-05	CR44975	FBgn0266310
chr2L	16707052	16709962	1.75	8.00E-05	CG31808	FBgn0062978
chr2L	16709991	16711768	3.73	0.00011	CG31808	FBgn0062978
chr2L	16709991	16711768	3.73	0.00011	Cyt-c-d	FBgn0086907
chr2L	16712958	16716031	1.87	0.00792	CG31808	FBgn0062978
chr2L	16712958	16716031	1.87	0.00792	Cyt-c-d	FBgn0086907
chr2L	16717896	16719014	2.17	0.00145	CG31808	FBgn0062978
chr2L	16717896	16719014	2.17	0.00145	Cyt-c-d	FBgn0086907
chr2L	16731867	16732732	0.95	0.00567	CG31812	FBgn0051812
chr2L	16731867	16732732	0.95	0.00567	Prosbeta4	FBgn0032596
chr2L	16731867	16732732	0.95	0.00567	CG17904	FBgn0032597
chr2L	16742907	16743791	0.91	0.00059	ChLD3	FBgn0032598
chr2L	16742907	16743791	0.91	0.00059	LSm7	FBgn0261068
chr2L	16742907	16743791	0.91	0.00059	BuGZ	FBgn0032600
chr2L	16753138	16754388	0.98	0.00504	BuGZ	FBgn0032600
chr2L	16753138	16754388	0.98	0.00504	yellow-b	FBgn0032601
chr2L	16771812	16772706	2.55	0.00011	Mhc	FBgn0264695
chr2L	16793231	16794239	2.84	0.00197	CG17928	FBgn0032603
chr2L	16793231	16794239	2.84	0.00197	Ugt36Ba	FBgn0040262
chr2L	16798014	16799689	2.5	0.00071	Ugt36Bb	FBgn0040261
chr2L	16798014	16799689	2.5	0.00071	Ugt36Bc	FBgn0040260
chr2L	16818271	16819094	2.56	2.00E-05	CG13280	FBgn0032609
chr2L	16818271	16819094	2.56	2.00E-05	CG13272	FBgn0086673
chr2L	16818271	16819094	2.56	2.00E-05	mdy	FBgn0004797
chr2L	16818271	16819094	2.56	2.00E-05	Cas	FBgn0022213
chr2L	16825860	16826510	0.57	0.00071	mdy	FBgn0004797
chr2L	16825860	16826510	0.57	0.00071	Cas	FBgn0022213
chr2L	16825860	16826510	0.57	0.00071	AspRS-m	FBgn0051739
chr2L	16841608	16842816	1.94	0.00567	CG13284	FBgn0032614
chr2L	16843903	16844552	0.6	0.00071	CG13284	FBgn0032614
chr2L	16845620	16846737	2.7	0.00034	CG13284	FBgn0032614
chr2L	16851156	16854234	3.25	3.00E-05	CG31810	FBgn0051810
chr2L	16851156	16854234	3.25	3.00E-05	CG31809	FBgn0051809
chr2L	16857261	16860269	4.21	0	CG31809	FBgn0051809
chr2L	16857261	16860269	4.21	0	CG6012	FBgn0032615
chr2L	16894949	16895442	1.07	0.00694	tweek	FBgn0261671
chr2L	16894949	16895442	1.07	0.00694	CG31805	FBgn0051805
chr2L	16972458	16976979	0.69	0.00792	beat-IIIb	FBgn0053179
chr2L	16972458	16976979	0.69	0.00792	CG44406	FBgn0265579
chr2L	16985372	16988464	1.34	0.00792	beat-IIIb	FBgn0053179
chr2L	16985372	16988464	1.34	0.00792	CG44406	FBgn0265579
chr2L	16985372	16988464	1.34	0.00792	CG31806	FBgn0051806
chr2L	17089352	17090800	0.64	0.00567	CG12620	FBgn0032626
chr2L	17176119	17176669	2.67	0.00011	CR44394	FBgn0265544
chr2L	17176119	17176669	2.67	0.00011	Gr36a	FBgn0045487
chr2L	17228131	17230416	0.93	0.00694	beat-IIIc	FBgn0032629
chr2L	17265040	17267938	1.44	4.00E-05	beat-IIIc	FBgn0032629
chr2L	17277951	17280393	1.71	0.00016	CR45729	FBgn0267293
chr2L	17351653	17354046	1.81	0.00059	CR43239	FBgn0265270
chr2L	17375805	17380526	3.8	0	Lrch	FBgn0032633
chr2L	17375805	17380526	3.8	0	CLIP-190	FBgn0020503
chr2L	17375805	17380526	3.8	0	Rpb11	FBgn0032634
chr2L	17380578	17381776	1.84	0.00197	Lrch	FBgn0032633
chr2L	17380578	17381776	1.84	0.00197	CLIP-190	FBgn0020503
chr2L	17380578	17381776	1.84	0.00197	Rpb11	FBgn0032634
chr2L	17425724	17428283	0.61	0.00694	Dif	FBgn0011274
chr2L	17425724	17428283	0.61	0.00694	CR44409	FBgn0265582
chr2L	17428371	17429650	4.06	0	Dif	FBgn0011274
chr2L	17428371	17429650	4.06	0	CR44409	FBgn0265582
chr2L	17430355	17432689	2.4	0	Dif	FBgn0011274
chr2L	17430355	17432689	2.4	0	CR44409	FBgn0265582
chr2L	17430355	17432689	2.4	0	CG5043	FBgn0032636
chr2L	17443654	17444227	0.99	0.00504	dl	FBgn0260632
chr2L	17444307	17445244	1.74	0.00504	dl	FBgn0260632
chr2L	17445517	17447541	1.55	0.00016	dl	FBgn0260632
chr2L	17448062	17452062	3.74	0	dl	FBgn0260632
chr2L	17448062	17452062	3.74	0	CR46204	FBgn0267923
chr2L	17458552	17461329	2.12	0	CG5050	FBgn0032637
chr2L	17458552	17461329	2.12	0	SPH93	FBgn0032638
chr2L	17458552	17461329	2.12	0	CG18563	FBgn0032639
chr2L	17458552	17461329	2.12	0	BicD	FBgn0000183
chr2L	17470793	17471431	4.03	7.00E-05	BicD	FBgn0000183
chr2L	17470793	17471431	4.03	7.00E-05	Sgt	FBgn0032640
chr2L	17471467	17471754	1.3	0.00504	BicD	FBgn0000183
chr2L	17471467	17471754	1.3	0.00504	Sgt	FBgn0032640
chr2L	17480241	17481584	1.2	0.00071	fws	FBgn0024689
chr2L	17480241	17481584	1.2	0.00071	CG5110	FBgn0032642
chr2L	17501864	17502070	1.47	0.00415	Dhc36C	FBgn0013810
chr2L	17539952	17543625	3.21	0	CR43304	FBgn0262996
chr2L	17546076	17548847	0.46	0.00792	CR45697	FBgn0267261
chr2L	17560028	17561757	2.5	3.00E-05	CR45919	FBgn0267579
chr2L	17560028	17561757	2.5	3.00E-05	mir-124	FBgn0262398
chr2L	17578266	17581506	1.56	0	CR45698	FBgn0267262
chr2L	17581527	17581954	0.58	0.00694	CR45698	FBgn0267262
chr2L	17583812	17586264	3.29	0.00031	CR45111	FBgn0266586
chr2L	17583812	17586264	3.29	0.00031	CR45112	FBgn0266587
chr2L	17586884	17588177	1.69	0.00071	CR44411	FBgn0265584
chr2L	17619683	17622090	0.59	0.00792	CR44413	FBgn0265586
chr2L	17702303	17704102	1.49	0.00059	CadN	FBgn0015609
chr2L	17702303	17704102	1.49	0.00059	CG43231	FBgn0262876
chr2L	17720947	17723301	0.73	0.00567	CadN	FBgn0015609
chr2L	17731208	17733037	1.47	0.00071	CadN	FBgn0015609
chr2L	17740957	17742274	1.44	0.00504	CadN	FBgn0015609
chr2L	17742536	17743436	0.89	0.00792	CadN	FBgn0015609
chr2L	17747025	17748379	1.08	0.00071	CadN	FBgn0015609
chr2L	17825154	17826018	0.95	0.00792	CadN2	FBgn0262018
chr2L	17994907	17996516	1.34	0.00792	CR44767	FBgn0265992
chr2L	18013049	18013646	1.88	0.00348	rdo	FBgn0243486
chr2L	18017307	18019345	1.47	0.00415	rdo	FBgn0243486
chr2L	18050299	18051567	1.11	0.00415	rdo	FBgn0243486
chr2L	18094389	18095557	0.78	0.00694	CG15153	FBgn0032663
chr2L	18094389	18095557	0.78	0.00694	CG5755	FBgn0032664
chr2L	18136286	18137213	3.78	0	kel	FBgn0001301
chr2L	18137941	18139433	2.25	0.00059	kel	FBgn0001301
chr2L	18137941	18139433	2.25	0.00059	Socs36E	FBgn0041184
chr2L	18148414	18149893	2.3	0.00043	Socs36E	FBgn0041184
chr2L	18148414	18149893	2.3	0.00043	CR44478	FBgn0265671
chr2L	18148414	18149893	2.3	0.00043	CG17681	FBgn0032668
chr2L	18159991	18160528	1.57	0.00271	CG42750	FBgn0261804
chr2L	18233021	18234123	1.21	0.00567	CG42750	FBgn0261804
chr2L	18312497	18315040	1.35	0.00504	CR44489	FBgn0265682
chr2L	18320352	18321258	0.95	0.00694	Fas3	FBgn0000636
chr2L	18324450	18328186	1.71	0.00016	Fas3	FBgn0000636
chr2L	18333321	18335393	1.62	0.00043	Fas3	FBgn0000636
chr2L	18367529	18369613	2.54	2.00E-05	Fas3	FBgn0000636
chr2L	18369748	18371752	1.22	0.00071	Fas3	FBgn0000636
chr2L	18377337	18378695	0.56	0.00694	Fas3	FBgn0000636
chr2L	18377337	18378695	0.56	0.00694	CG34171	FBgn0085200
chr2L	18471185	18472791	2.13	0	let-7-C	FBgn0263049
chr2L	18471185	18472791	2.13	0	mir-100	FBgn0262463
chr2L	18471185	18472791	2.13	0	mir-125	FBgn0262456
chr2L	18471185	18472791	2.13	0	CG10283	FBgn0032681
chr2L	18477186	18477377	1.7	0.00271	let-7-C	FBgn0263049
chr2L	18477186	18477377	1.7	0.00271	CG10283	FBgn0032681
chr2L	18477616	18477944	3.19	0	let-7-C	FBgn0263049
chr2L	18477616	18477944	3.19	0	CG10283	FBgn0032681
chr2L	18482650	18483636	1.1	0.00504	CG10283	FBgn0032681
chr2L	18483912	18485887	3.73	2.00E-05	CG10283	FBgn0032681
chr2L	18483912	18485887	3.73	2.00E-05	grnd	FBgn0032682
chr2L	18486252	18486842	0.97	0.00567	grnd	FBgn0032682
chr2L	18489301	18489538	1.39	0.00348	grnd	FBgn0032682
chr2L	18489301	18489538	1.39	0.00348	kon	FBgn0032683
chr2L	18505954	18507237	1.11	0.00792	kon	FBgn0032683
chr2L	18505954	18507237	1.11	0.00792	CG10178	FBgn0032684
chr2L	18508949	18511242	2.45	3.00E-05	CG10178	FBgn0032684
chr2L	18517572	18518706	2.22	0.00271	CG10211	FBgn0032685
chr2L	18517572	18518706	2.22	0.00271	CR44903	FBgn0266208
chr2L	18520353	18520885	2.45	0.00015	CG10211	FBgn0032685
chr2L	18520353	18520885	2.45	0.00015	CR44903	FBgn0266208
chr2L	18521069	18521587	1.04	0.00792	CG10211	FBgn0032685
chr2L	18521069	18521587	1.04	0.00792	CR44903	FBgn0266208
chr2L	18521837	18522310	0.85	0.00567	CG10211	FBgn0032685
chr2L	18521837	18522310	0.85	0.00567	CR44903	FBgn0266208
chr2L	18524678	18525844	0.78	0.00792	CG10211	FBgn0032685
chr2L	18524678	18525844	0.78	0.00792	CR44903	FBgn0266208
chr2L	18554799	18559841	2.65	0	Pde11	FBgn0085370
chr2L	18560341	18560938	1.42	0.00071	Pde11	FBgn0085370
chr2L	18561876	18565049	1.22	0	Pde11	FBgn0085370
chr2L	18566512	18567341	2.12	0.00089	Pde11	FBgn0085370
chr2L	18571191	18572100	1.37	0.00567	Pde11	FBgn0085370
chr2L	18573151	18574650	2.52	0	Pde11	FBgn0085370
chr2L	18574973	18577168	2.07	4.00E-05	Pde11	FBgn0085370
chr2L	18595051	18595577	2.36	2.00E-05	CG15160	FBgn0032688
chr2L	18595051	18595577	2.36	2.00E-05	amos	FBgn0003270
chr2L	18604008	18604744	1.68	0.00271	CG10413	FBgn0032689
chr2L	18615797	18618191	1.72	0.00197	CG15161	FBgn0032692
chr2L	18615797	18618191	1.72	0.00197	MESR3	FBgn0032694
chr2L	18618667	18620316	1.99	0.00043	MESR3	FBgn0032694
chr2L	18621107	18624276	1.07	0.00567	MESR3	FBgn0032694
chr2L	18624798	18635212	3.63	0	MESR3	FBgn0032694
chr2L	18638070	18639260	3.4	0.0002	MESR3	FBgn0032694
chr2L	18646105	18649614	1.34	2.00E-05	MESR3	FBgn0032694
chr2L	18646105	18649614	1.34	2.00E-05	Cyp310a1	FBgn0032693
chr2L	18654871	18656162	1.63	0.00071	MESR3	FBgn0032694
chr2L	18654871	18656162	1.63	0.00071	Cyp310a1	FBgn0032693
chr2L	18672441	18672676	2.26	0.00013	CG43339	FBgn0263078
chr2L	18677950	18679094	1.11	0	CG31751	FBgn0086909
chr2L	18677950	18679094	1.11	0	tos	FBgn0015553
chr2L	18693330	18694387	2.8	0.00015	CG10336	FBgn0032698
chr2L	18693330	18694387	2.8	0.00015	CG10383	FBgn0032699
chr2L	18695102	18696711	2.36	0	CG10336	FBgn0032698
chr2L	18695102	18696711	2.36	0	CG10383	FBgn0032699
chr2L	18695102	18696711	2.36	0	CG10338	FBgn0032700
chr2L	18716831	18717961	1.99	0.00792	CG10348	FBgn0032707
chr2L	18732331	18732435	1.73	0.00197	CG10348	FBgn0032707
chr2L	18732331	18732435	1.73	0.00197	CR44768	FBgn0265993
chr2L	18736015	18737170	2.17	0.00145	CR44769	FBgn0265994
chr2L	18743934	18744228	1.31	0.00348	CG15167	FBgn0032709
chr2L	18761858	18762216	1.79	0.00016	ham	FBgn0045852
chr2L	18786833	18786928	1.14	0.00415	ham	FBgn0045852
chr2L	18812712	18814832	0.83	8.00E-05	CG42305	FBgn0259201
chr2L	18863001	18864713	2.39	0.00074	tup	FBgn0003896
chr2L	18863001	18864713	2.39	0.00074	mir-4946	FBgn0263568
chr2L	18875624	18876960	1.23	0.00504	tup	FBgn0003896
chr2L	18916190	18916816	2.69	0.00074	ssp3	FBgn0032723
chr2L	18926758	18928677	1.47	0.00348	ssp3	FBgn0032723
chr2L	18937092	18937725	1.61	0.00271	ssp3	FBgn0032723
chr2L	18943331	18945465	1.29	0.00415	ssp3	FBgn0032723
chr2L	18943331	18945465	1.29	0.00415	CR44740	FBgn0265953
chr2L	18956938	18958531	2.37	0.00034	CG10623	FBgn0032727
chr2L	18956938	18958531	2.37	0.00034	Nak	FBgn0015772
chr2L	18965489	18968892	1.7	0.00071	Nak	FBgn0015772
chr2L	18965489	18968892	1.7	0.00071	Tango6	FBgn0032728
chr2L	18973611	18973864	2.06	0.00145	Tango6	FBgn0032728
chr2L	18973611	18973864	2.06	0.00145	CG10639	FBgn0032729
chr2L	18981646	18985719	1.89	0	CG10431	FBgn0032730
chr2L	18981646	18985719	1.89	0	Swip-1	FBgn0032731
chr2L	18995910	18997459	1.7	0.00567	CG10650	FBgn0046302
chr2L	18995910	18997459	1.7	0.00567	CG31792	FBgn0051792
chr2L	19034091	19034623	2.19	0.00348	CG31800	FBgn0051800
chr2L	19034091	19034623	2.19	0.00348	mib2	FBgn0086442
chr2L	19035850	19037117	3.26	0	CG31800	FBgn0051800
chr2L	19035850	19037117	3.26	0	mib2	FBgn0086442
chr2L	19093458	19094992	0.52	0.00792	Lim3	FBgn0002023
chr2L	19133321	19135562	0.98	0.00792	DCTN6-p27	FBgn0086446
chr2L	19133321	19135562	0.98	0.00792	l(2)37Cg	FBgn0086447
chr2L	19133321	19135562	0.98	0.00792	brat	FBgn0010300
chr2L	19137235	19139473	3.42	0.00271	brat	FBgn0010300
chr2L	19144404	19145491	1.48	0.00504	brat	FBgn0010300
chr2L	19145659	19147083	1.67	0.00271	brat	FBgn0010300
chr2L	19154579	19156334	0.59	0	brat	FBgn0010300
chr2L	19154579	19156334	0.59	0	CR44977	FBgn0266312
chr2L	19157116	19160595	1.56	0.00043	brat	FBgn0010300
chr2L	19157116	19160595	1.56	0.00043	CR44977	FBgn0266312
chr2L	19163469	19164577	2.28	0.00074	brat	FBgn0010300
chr2L	19163469	19164577	2.28	0.00074	CR44977	FBgn0266312
chr2L	19178855	19179860	1.21	0.00415	brat	FBgn0010300
chr2L	19178855	19179860	1.21	0.00415	CG17568	FBgn0032763
chr2L	19360417	19363951	1.91	0	dnt	FBgn0024245
chr2L	19360417	19363951	1.91	0	CG13086	FBgn0032770
chr2L	19397689	19399736	1.49	0.00348	CG17544	FBgn0032775
chr2L	19397689	19399736	1.49	0.00348	CG31798	FBgn0051798
chr2L	19397689	19399736	1.49	0.00348	Pax	FBgn0041789
chr2L	19413460	19414484	0.45	0.00694	Pax	FBgn0041789
chr2L	19413460	19414484	0.45	0.00694	Lectin-galC1	FBgn0016675
chr2L	19414812	19415853	2.28	0.00015	Pax	FBgn0041789
chr2L	19414812	19415853	2.28	0.00015	Lectin-galC1	FBgn0016675
chr2L	19422943	19424462	5.07	2.00E-05	Pax	FBgn0041789
chr2L	19422943	19424462	5.07	2.00E-05	CG13085	FBgn0032780
chr2L	19422943	19424462	5.07	2.00E-05	CG16771	FBgn0032779
chr2L	19424915	19427229	1.2	8.00E-05	Pax	FBgn0041789
chr2L	19424915	19427229	1.2	8.00E-05	CG13085	FBgn0032780
chr2L	19424915	19427229	1.2	8.00E-05	CG16771	FBgn0032779
chr2L	19435547	19436044	3.77	1.00E-05	Rab9	FBgn0032782
chr2L	19435547	19436044	3.77	1.00E-05	CG10237	FBgn0032783
chr2L	19436145	19436327	0.51	0.00694	CG10237	FBgn0032783
chr2L	19437081	19437526	0.33	0.00792	CG10237	FBgn0032783
chr2L	19439733	19439754	1.51	0.00271	CG10237	FBgn0032783
chr2L	19441145	19441502	1.64	0.00348	CG10237	FBgn0032783
chr2L	19452119	19453638	1.77	0.00197	Top2	FBgn0003732
chr2L	19452119	19453638	1.77	0.00197	CG10026	FBgn0032785
chr2L	19453860	19454837	1.64	0.00792	Top2	FBgn0003732
chr2L	19453860	19454837	1.64	0.00792	CG10026	FBgn0032785
chr2L	19461263	19462349	2.47	0.00415	tj	FBgn0000964
chr2L	19467450	19467946	2.28	0.00145	tj	FBgn0000964
chr2L	19467450	19467946	2.28	0.00145	CR45722	FBgn0267286
chr2L	19489641	19490707	1.36	0.00034	CG13083	FBgn0032789
chr2L	19489641	19490707	1.36	0.00034	CG10194	FBgn0032790
chr2L	19489641	19490707	1.36	0.00034	CG18094	FBgn0032791
chr2L	19489641	19490707	1.36	0.00034	CG10189	FBgn0032793
chr2L	19512815	19513070	1.9	0.00059	Hasp	FBgn0032797
chr2L	19516728	19519482	2.05	3.00E-05	Hasp	FBgn0032797
chr2L	19516728	19519482	2.05	3.00E-05	CG10132	FBgn0032798
chr2L	19528039	19528906	2.12	0.00016	CG10137	FBgn0032800
chr2L	19528039	19528906	2.12	0.00016	CG10165	FBgn0032801
chr2L	19532689	19533222	2.45	0.00271	CG10137	FBgn0032800
chr2L	19532689	19533222	2.45	0.00271	CG10165	FBgn0032801
chr2L	19532689	19533222	2.45	0.00271	CG33116	FBgn0053116
chr2L	19536805	19537561	1.12	0.00567	CG33116	FBgn0053116
chr2L	19536805	19537561	1.12	0.00567	CG31697	FBgn0051697
chr2L	19536805	19537561	1.12	0.00567	CR45455	FBgn0267011
chr2L	19541725	19542985	1.5	0.00348	CG13081	FBgn0032804
chr2L	19541725	19542985	1.5	0.00348	ref(2)P	FBgn0003231
chr2L	19545811	19546726	1.47	0.00792	ref(2)P	FBgn0003231
chr2L	19545811	19546726	1.47	0.00792	CG10337	FBgn0032805
chr2L	19547440	19549304	1.9	0.00504	CG10337	FBgn0032805
chr2L	19547440	19549304	1.9	0.00504	Tep4	FBgn0041180
chr2L	19550681	19551244	2.25	0	Tep4	FBgn0041180
chr2L	19562245	19563553	1.11	0	Tep5	FBgn0264845
chr2L	19562245	19563553	1.11	0	CG13078	FBgn0032809
chr2L	19570876	19577687	2.34	0	spi	FBgn0005672
chr2L	19570876	19577687	2.34	0	mir-2a-2	FBgn0262460
chr2L	19570876	19577687	2.34	0	mir-2b-2	FBgn0262449
chr2L	19570876	19577687	2.34	0	msb1l	FBgn0027949
chr2L	19586212	19587104	1.54	0.00034	CG10366	FBgn0032814
chr2L	19586212	19587104	1.54	0.00034	Lar	FBgn0000464
chr2L	19589792	19591647	2.13	0.00145	Lar	FBgn0000464
chr2L	19651133	19652806	0.39	0.00792	Lar	FBgn0000464
chr2L	19651133	19652806	0.39	0.00792	CG46244	FBgn0267964
chr2L	19739719	19740589	2.4	0.00348	CR44906	FBgn0266211
chr2L	19763506	19766350	2.27	0	fbp	FBgn0032820
chr2L	19763506	19766350	2.27	0	bsh	FBgn0000529
chr2L	19790567	19791848	2.34	0.00089	CdGAPr	FBgn0032821
chr2L	19794054	19794648	1.36	0.00415	CG10466	FBgn0032822
chr2L	19794054	19794648	1.36	0.00415	fs(2)ltoPP43	FBgn0004811
chr2L	19810448	19812529	2.19	0.00011	sick	FBgn0263873
chr2L	19810448	19812529	2.19	0.00011	snRNA:U4:38AB	FBgn0003931
chr2L	19810448	19812529	2.19	0.00011	snRNA:U5:38ABa	FBgn0043022
chr2L	19810448	19812529	2.19	0.00011	snRNA:U2:38ABb	FBgn0003923
chr2L	19816380	19817091	2.6	0.00016	sick	FBgn0263873
chr2L	19816380	19817091	2.6	0.00016	snRNA:U2:38ABa	FBgn0003922
chr2L	19816380	19817091	2.6	0.00016	snRNA:U5:38ABb	FBgn0043021
chr2L	19835517	19836424	1.69	0.00271	sick	FBgn0263873
chr2L	19865918	19866763	0.96	0.00694	sick	FBgn0263873
chr2L	19877409	19878616	1.48	0.00504	sick	FBgn0263873
chr2L	19931118	19931569	0.67	0.00792	sick	FBgn0263873
chr2L	19931118	19931569	0.67	0.00792	CR45183	FBgn0266693
chr2L	19946692	19947779	1.41	0.00415	sick	FBgn0263873
chr2L	19997137	20000254	1.33	0.00415	CG43861	FBgn0264443
chr2L	19997137	20000254	1.33	0.00415	CR44908	FBgn0266213
chr2L	20019675	20022395	1.31	0	CG43861	FBgn0264443
chr2L	20019675	20022395	1.31	0	CG10659	FBgn0032839
chr2L	20061297	20062125	2.08	4.00E-05	barr	FBgn0014127
chr2L	20061297	20062125	2.08	4.00E-05	lok	FBgn0019686
chr2L	20080426	20082105	2.42	0	neb	FBgn0004374
chr2L	20080426	20082105	2.42	0	fok	FBgn0263773
chr2L	20082155	20085655	1.85	0.00271	neb	FBgn0004374
chr2L	20082155	20085655	1.85	0.00271	fok	FBgn0263773
chr2L	20293759	20294942	2.35	0.00043	CG12617	FBgn0040996
chr2L	20347825	20348609	1.82	0.00034	spir	FBgn0003475
chr2L	20347825	20348609	1.82	0.00034	La	FBgn0011638
chr2L	20353158	20353596	1.04	0.00567	RtGEF	FBgn0015803
chr2L	20353158	20353596	1.04	0.00567	snoRNA:Me28S-A3365	FBgn0086040
chr2L	20385156	20386302	0.61	0.00694	CG10947	FBgn0032857
chr2L	20387487	20392035	1.2	0.00034	CG10947	FBgn0032857
chr2L	20398593	20400417	1.63	0.00271	CG10947	FBgn0032857
chr2L	20402053	20405334	0.81	0.00792	CG10947	FBgn0032857
chr2L	20416661	20417597	2	0.00145	CG10949	FBgn0032858
chr2L	20416661	20417597	2	0.00145	Arpc2	FBgn0032859
chr2L	20416661	20417597	2	0.00145	snoRNA:Psi18S-525a	FBgn0083038
chr2L	20418007	20419657	3.14	0	Arpc2	FBgn0032859
chr2L	20418007	20419657	3.14	0	snoRNA:Psi18S-525a	FBgn0083038
chr2L	20418007	20419657	3.14	0	snoRNA:Psi18S-640d	FBgn0083023
chr2L	20421545	20423189	0.71	0.00071	Arpc2	FBgn0032859
chr2L	20421545	20423189	0.71	0.00071	snoRNA:Psi18S-525a	FBgn0083038
chr2L	20421545	20423189	0.71	0.00071	snoRNA:Psi18S-640f	FBgn0083021
chr2L	20421545	20423189	0.71	0.00071	CG15130	FBgn0032860
chr2L	20429433	20430939	1.02	0.00694	CG31688	FBgn0263355
chr2L	20463648	20464796	2.69	0.00064	CG2493	FBgn0032864
chr2L	20463648	20464796	2.69	0.00064	CR44980	FBgn0266315
chr2L	20484809	20488035	2.35	0	CR44980	FBgn0266315
chr2L	20484809	20488035	2.35	0	CR45361	FBgn0266901
chr2L	20484809	20488035	2.35	0	mir-1	FBgn0262455
chr2L	20484809	20488035	2.35	0	CR45360	FBgn0266900
chr2L	20488768	20491509	1.51	0.00504	CR45360	FBgn0266900
chr2L	20488768	20491509	1.51	0.00504	CR45359	FBgn0266899
chr2L	20615419	20616123	1.64	0.00271	CR44909	FBgn0266214
chr2L	20615419	20616123	1.64	0.00271	CG15475	FBgn0032867
chr2L	20615419	20616123	1.64	0.00271	mir-133	FBgn0262445
chr2L	20645190	20646099	2.96	0.00145	phr6-4	FBgn0016054
chr2L	20645190	20646099	2.96	0.00145	CG2608	FBgn0032870
chr2L	20649832	20650223	0.47	0.00059	CG18810	FBgn0042133
chr2L	20649832	20650223	0.47	0.00059	CG2611	FBgn0032871
chr2L	20664044	20667323	2.05	0	CG2614	FBgn0032873
chr2L	20664044	20667323	2.05	0	CG31678	FBgn0051678
chr2L	20664044	20667323	2.05	0	CR45004	FBgn0266356
chr2L	20670003	20670568	1.52	0.00034	CG31678	FBgn0051678
chr2L	20670003	20670568	1.52	0.00034	CR45004	FBgn0266356
chr2L	20685121	20686803	2.18	3.00E-05	CG2617	FBgn0032877
chr2L	20685121	20686803	2.18	3.00E-05	Hr38	FBgn0014859
chr2L	20700111	20701000	1.47	0.00792	Hr38	FBgn0014859
chr2L	20703641	20704355	1.79	0.00348	Hr38	FBgn0014859
chr2L	20732731	20734059	0.82	0.00792	TM9SF2	FBgn0032880
chr2L	20756944	20758242	1.21	0.00071	Ns4	FBgn0032882
chr2L	20756944	20758242	1.21	0.00071	CG9323	FBgn0032883
chr2L	20756944	20758242	1.21	0.00071	dia	FBgn0011202
chr2L	20787192	20789254	0.94	0.00792	Pomp	FBgn0032884
chr2L	20787192	20789254	0.94	0.00792	vari	FBgn0250785
chr2L	20792018	20794480	2.35	0	Pomp	FBgn0032884
chr2L	20792018	20794480	2.35	0	vari	FBgn0250785
chr2L	20792018	20794480	2.35	0	CR44146	FBgn0264995
chr2L	20803040	20804616	2.03	0.00694	CG9328	FBgn0032886
chr2L	20805323	20811380	2.38	3.00E-05	CG9328	FBgn0032886
chr2L	20820926	20823699	0.92	0.00694	CheB38c	FBgn0032888
chr2L	20820926	20823699	0.92	0.00694	CG9331	FBgn0032889
chr2L	20824227	20825475	3.16	0.00011	CG9331	FBgn0032889
chr2L	20855237	20856318	0.81	0.00694	twit	FBgn0032895
chr2L	20860821	20861465	3.39	1.00E-05	CG9336	FBgn0032897
chr2L	20860821	20861465	3.39	1.00E-05	CR9337	FBgn0032898
chr2L	20877507	20878016	1.36	0.00504	CR44981	FBgn0266316
chr2L	20878327	20881904	1.28	0.00034	CR44981	FBgn0266316
chr2L	20897767	20898770	1.32	0.00415	CR33317	FBgn0053317
chr2L	20899187	20900651	1.75	0.00013	CR33317	FBgn0053317
chr2L	20912639	20918157	2.7	0.00145	Mtp	FBgn0266369
chr2L	20921764	20922336	1.56	0.00059	Mtp	FBgn0266369
chr2L	20922639	20923296	2.12	0	Mtp	FBgn0266369
chr2L	20922639	20923296	2.12	0	CR33318	FBgn0053318
chr2L	20933629	20935783	1.45	0.00348	CR33319	FBgn0053319
chr2L	20933629	20935783	1.45	0.00348	CG9270	FBgn0032908
chr2L	20982439	20984424	0.72	0.00694	CG42238	FBgn0250867
chr2L	20992551	20993255	1.77	0.00197	CG42238	FBgn0250867
[truncated: 10,234 more rows]
