# Supplementary material for: Neuronal protein Sex-lethal modulates tRNA synthesis via the polymerase III subunit Polr3E in male Drosophila neurons
Source: PLoS Biol. 2026 Jul 17;24(7):e3003863. doi: 10.1371/journal.pbio.3003863 (PMC13432123; doi:10.1371/journal.pbio.3003863)
Supplement: S5 Table — (CSV) [file pbio.3003863.s005.csv]

Chrom	Peak start coord	Peak end coord	Log2 Fold Change (over Dam-only)	FDR	Gene symbol	Fbgn number
chr2L	16093	18817	1.13	0.00041	l(2)gl	FBgn0002121
chr2L	20258	22096	0.9	0.0001	l(2)gl	FBgn0002121
chr2L	20258	22096	0.9	0.0001	Ir21a	FBgn0031209
chr2L	20258	22096	0.9	0.0001	CR43609	FBgn0263584
chr2L	22671	25085	0.28	0.0001	Ir21a	FBgn0031209
chr2L	22671	25085	0.28	0.0001	CR43609	FBgn0263584
chr2L	22671	25085	0.28	0.0001	Cda5	FBgn0051973
chr2L	32455	34489	0.64	0.00088	Cda5	FBgn0051973
chr2L	40181	41890	0.64	0.0029	Cda5	FBgn0051973
chr2L	47325	48099	2.35	0.0011	Cda5	FBgn0051973
chr2L	52463	54051	1.04	0.00041	Cda5	FBgn0051973
chr2L	52463	54051	1.04	0.00041	CR46254	FBgn0267987
chr2L	55635	60342	0.55	0.00057	Cda5	FBgn0051973
chr2L	55635	60342	0.55	0.00057	CR46254	FBgn0267987
chr2L	62774	64482	0.6	0.00574	Cda5	FBgn0051973
chr2L	62774	64482	0.6	0.00574	CR45339	FBgn0266878
chr2L	64718	68886	1.07	0.0001	Cda5	FBgn0051973
chr2L	64718	68886	1.07	0.0001	CR45339	FBgn0266878
chr2L	64718	68886	1.07	0.0001	CR45340	FBgn0266879
chr2L	64718	68886	1.07	0.0001	dbr	FBgn0067779
chr2L	64718	68886	1.07	0.0001	CR44987	FBgn0266322
chr2L	69241	75584	1.91	0.0001	CR45340	FBgn0266879
chr2L	69241	75584	1.91	0.0001	dbr	FBgn0067779
chr2L	69241	75584	1.91	0.0001	CR44987	FBgn0266322
chr2L	69241	75584	1.91	0.0001	galectin	FBgn0031213
chr2L	79378	87956	2.19	0.0001	CG11374	FBgn0031214
chr2L	79378	87956	2.19	0.0001	net	FBgn0002931
chr2L	90048	92848	0.72	0.0029	net	FBgn0002931
chr2L	90048	92848	0.72	0.0029	Zir	FBgn0031216
chr2L	94100	95662	1.19	0.0001	Zir	FBgn0031216
chr2L	97583	98244	0.4	0.00933	Zir	FBgn0031216
chr2L	99974	101553	0.58	0.00057	Zir	FBgn0031216
chr2L	102022	105125	1.88	0.00039	Zir	FBgn0031216
chr2L	102022	105125	1.88	0.00039	CG11377	FBgn0031217
chr2L	102022	105125	1.88	0.00039	Nhe1	FBgn0026787
chr2L	105864	112002	2.79	0.0001	CG11377	FBgn0031217
chr2L	105864	112002	2.79	0.0001	Nhe1	FBgn0026787
chr2L	105864	112002	2.79	0.0001	Sam-S	FBgn0005278
chr2L	113160	116646	3.59	0.0001	Sam-S	FBgn0005278
chr2L	113160	116646	3.59	0.0001	ND-15	FBgn0031228
chr2L	113160	116646	3.59	0.0001	CG13694	FBgn0031219
chr2L	113160	116646	3.59	0.0001	CG4822	FBgn0031220
chr2L	118800	123864	2.11	0.0001	ND-15	FBgn0031228
chr2L	118800	123864	2.11	0.0001	CG13694	FBgn0031219
chr2L	118800	123864	2.11	0.0001	CG4822	FBgn0031220
chr2L	118800	123864	2.11	0.0001	CG3164	FBgn0025683
chr2L	118800	123864	2.11	0.0001	CR44969	FBgn0266304
chr2L	124504	131214	2.96	0.0001	ND-15	FBgn0031228
chr2L	124504	131214	2.96	0.0001	CG3164	FBgn0025683
chr2L	124504	131214	2.96	0.0001	CR44969	FBgn0266304
chr2L	124504	131214	2.96	0.0001	Gs1	FBgn0001142
chr2L	136098	139269	2.57	0.0001	ND-15	FBgn0031228
chr2L	136098	139269	2.57	0.0001	CR44185	FBgn0265074
chr2L	141129	144055	2.14	0.0001	ND-15	FBgn0031228
chr2L	141129	144055	2.14	0.0001	CG31974	FBgn0051974
chr2L	141129	144055	2.14	0.0001	CG11454	FBgn0031224
chr2L	154674	155925	1.78	1.00E-05	ND-15	FBgn0031228
chr2L	154674	155925	1.78	1.00E-05	CG3709	FBgn0031227
chr2L	154674	155925	1.78	1.00E-05	CG3436	FBgn0031229
chr2L	156305	157499	1.31	0.00057	ND-15	FBgn0031228
chr2L	156305	157499	1.31	0.00057	CG3436	FBgn0031229
chr2L	158198	162540	1.8	0.00057	CG33635	FBgn0053635
chr2L	158198	162540	1.8	0.00057	spen	FBgn0016977
chr2L	163668	170177	1.94	2.00E-05	spen	FBgn0016977
chr2L	172408	174383	1.08	0.0001	spen	FBgn0016977
chr2L	177809	180711	0.89	0.0001	spen	FBgn0016977
chr2L	184757	185703	1.49	0.0011	spen	FBgn0016977
chr2L	187558	188318	0.64	0.00057	spen	FBgn0016977
chr2L	202601	205174	0.88	2.00E-05	spen	FBgn0016977
chr2L	202601	205174	0.88	2.00E-05	mRpL10	FBgn0031231
chr2L	202601	205174	0.88	2.00E-05	CG11617	FBgn0031232
chr2L	206837	207769	0.86	0.00284	mRpL10	FBgn0031231
chr2L	206837	207769	0.86	0.00284	CG11617	FBgn0031232
chr2L	206837	207769	0.86	0.00284	Tbc1d15-17	FBgn0031233
chr2L	207812	208417	0.56	0.00284	Tbc1d15-17	FBgn0031233
chr2L	209161	209517	0.66	0.00933	Tbc1d15-17	FBgn0031233
chr2L	214582	215400	1.18	0.00182	kis	FBgn0266557
chr2L	214582	215400	1.18	0.00182	CR44220	FBgn0265151
chr2L	229349	231994	0.59	0.00041	kis	FBgn0266557
chr2L	229349	231994	0.59	0.00041	CR44221	FBgn0265152
chr2L	229349	231994	0.59	0.00041	snoRNA:kis-a	FBgn0263465
chr2L	241900	250672	1.14	0.0001	kis	FBgn0266557
chr2L	241900	250672	1.14	0.0001	mir-965	FBgn0262252
chr2L	241900	250672	1.14	0.0001	CR44218	FBgn0265149
chr2L	241900	250672	1.14	0.0001	Rpp30	FBgn0283652
chr2L	273425	275480	1.28	0.00088	mbm	FBgn0086912
chr2L	273425	275480	1.28	0.00088	CG11555	FBgn0086856
chr2L	273425	275480	1.28	0.00088	CG17078	FBgn0086855
chr2L	273425	275480	1.28	0.00088	smo	FBgn0003444
chr2L	275782	276304	0.88	0.00574	CG11555	FBgn0086856
chr2L	275782	276304	0.88	0.00574	CG17078	FBgn0086855
chr2L	275782	276304	0.88	0.00574	smo	FBgn0003444
chr2L	276587	277446	2.32	0	CG11555	FBgn0086856
chr2L	276587	277446	2.32	0	CG17078	FBgn0086855
chr2L	276587	277446	2.32	0	smo	FBgn0003444
chr2L	280898	287286	1.54	0.0001	CG3625	FBgn0031245
chr2L	280898	287286	1.54	0.0001	CR46262	FBgn0267995
chr2L	280898	287286	1.54	0.0001	CR46263	FBgn0267996
chr2L	287680	288075	1.03	0.00574	CG3625	FBgn0031245
chr2L	287680	288075	1.03	0.00574	CR46262	FBgn0267995
chr2L	287680	288075	1.03	0.00574	CR46263	FBgn0267996
chr2L	291526	293780	1.4	7.00E-05	CG3625	FBgn0031245
chr2L	291526	293780	1.4	7.00E-05	CG11562	FBgn0031247
chr2L	291526	293780	1.4	7.00E-05	U2af38	FBgn0017457
chr2L	294346	296439	0.88	0.00088	CG11562	FBgn0031247
chr2L	294346	296439	0.88	0.00088	U2af38	FBgn0017457
chr2L	294346	296439	0.88	0.00088	Hop	FBgn0024352
chr2L	296771	299285	0.81	5.00E-05	Hop	FBgn0024352
chr2L	296771	299285	0.81	5.00E-05	Pi3K21B	FBgn0020622
chr2L	299860	301544	0.81	0.00088	Pi3K21B	FBgn0020622
chr2L	303281	304570	0.72	0.00933	Pi3K21B	FBgn0020622
chr2L	306679	309169	0.51	7.00E-05	Plc21C	FBgn0004611
chr2L	306679	309169	0.51	7.00E-05	CR43719	FBgn0263872
chr2L	332270	336437	0.42	0.00933	Plc21C	FBgn0004611
chr2L	332270	336437	0.42	0.00933	CG31921	FBgn0051921
chr2L	345637	346742	0.3	0.00933	Plc21C	FBgn0004611
chr2L	358548	359329	1.86	0.00048	Ent1	FBgn0031250
chr2L	358548	359329	1.86	0.00048	CR45366	FBgn0266906
chr2L	376874	378292	0.39	0.00088	al	FBgn0000061
chr2L	385199	386208	0.47	0.00933	al	FBgn0000061
chr2L	387642	389957	1.79	1.00E-05	al	FBgn0000061
chr2L	391524	393752	0.92	0.0001	al	FBgn0000061
chr2L	391524	393752	0.92	0.0001	CR43718	FBgn0263871
chr2L	394746	397036	1.06	0.00933	CR43718	FBgn0263871
chr2L	394746	397036	1.06	0.00933	CG4213	FBgn0031251
chr2L	412875	416017	1.31	1.00E-05	AP-2alpha	FBgn0264855
chr2L	412875	416017	1.31	1.00E-05	ebi	FBgn0263933
chr2L	418078	418283	0.31	0.0001	ebi	FBgn0263933
chr2L	418788	419179	0.84	0.0001	ebi	FBgn0263933
chr2L	418788	419179	0.84	0.0001	CG13690	FBgn0031252
chr2L	420301	422103	0.66	0.00057	RpLP1	FBgn0002593
chr2L	420301	422103	0.66	0.00057	CG13692	FBgn0031254
chr2L	424569	433012	2.32	0	BBS8	FBgn0031255
chr2L	424569	433012	2.32	0	ex	FBgn0004583
chr2L	433157	440398	1.74	0.0001	ex	FBgn0004583
chr2L	433157	440398	1.74	0.0001	CR43717	FBgn0263870
chr2L	441706	443544	0.29	0.00284	ex	FBgn0004583
chr2L	441706	443544	0.29	0.00284	CR43717	FBgn0263870
chr2L	445225	446117	0.3	0.00088	ex	FBgn0004583
chr2L	445225	446117	0.3	0.00088	crq	FBgn0015924
chr2L	451471	454028	1.86	0.0001	crq	FBgn0015924
chr2L	451471	454028	1.86	0.0001	CG4164	FBgn0031256
chr2L	454906	456365	1.68	0.00307	CR43080	FBgn0262510
chr2L	454906	456365	1.68	0.00307	CG4133	FBgn0031257
chr2L	466991	468632	0.65	0.0029	CG4297	FBgn0031258
chr2L	475488	487188	1.71	0.0001	MED15	FBgn0027592
chr2L	475488	487188	1.71	0.0001	ush	FBgn0003963
chr2L	475488	487188	1.71	0.0001	CR46258	FBgn0267991
chr2L	487502	491796	1.25	0.0001	ush	FBgn0003963
chr2L	487502	491796	1.25	0.0001	CR46258	FBgn0267991
chr2L	492377	495771	0.76	0.0001	ush	FBgn0003963
chr2L	492377	495771	0.76	0.0001	CR46258	FBgn0267991
chr2L	495894	496206	0.86	0.00574	ush	FBgn0003963
chr2L	495894	496206	0.86	0.00574	CR46258	FBgn0267991
chr2L	506625	506930	1.27	0.00011	ush	FBgn0003963
chr2L	506625	506930	1.27	0.00011	CR46259	FBgn0267992
chr2L	507329	507844	0.92	0.00574	ush	FBgn0003963
chr2L	518089	518857	0.48	0.00933	ush	FBgn0003963
chr2L	520871	522851	0.81	0.00284	ush	FBgn0003963
chr2L	524216	529425	1.06	0.00284	ush	FBgn0003963
chr2L	542191	545353	0.91	0	lwr	FBgn0010602
chr2L	542191	545353	0.91	0	Ets21C	FBgn0005660
chr2L	542191	545353	0.91	0	nAChRbeta3	FBgn0031261
chr2L	547789	548925	1	0.00125	Ets21C	FBgn0005660
chr2L	547789	548925	1	0.00125	nAChRbeta3	FBgn0031261
chr2L	551411	553956	2.12	0.0001	Ets21C	FBgn0005660
chr2L	551411	553956	2.12	0.0001	nAChRbeta3	FBgn0031261
chr2L	551411	553956	2.12	0.0001	rempA	FBgn0260933
chr2L	558892	561129	1.86	0.00041	rempA	FBgn0260933
chr2L	558892	561129	1.86	0.00041	Tspo	FBgn0031263
chr2L	558892	561129	1.86	0.00041	CG11835	FBgn0031264
chr2L	564000	564632	1.86	2.00E-05	CG11835	FBgn0031264
chr2L	564000	564632	1.86	2.00E-05	CG2794	FBgn0031265
chr2L	567787	568995	1.19	2.00E-05	CG2794	FBgn0031265
chr2L	567787	568995	1.19	2.00E-05	Nle	FBgn0021874
chr2L	567787	568995	1.19	2.00E-05	CG2807	FBgn0031266
chr2L	572604	573312	0.5	0.00933	CG2807	FBgn0031266
chr2L	572604	573312	0.5	0.00933	Ipk2	FBgn0031267
chr2L	573758	575212	2.03	5.00E-05	Ipk2	FBgn0031267
chr2L	573758	575212	2.03	5.00E-05	cold	FBgn0031268
chr2L	602099	603232	0.67	0.0029	CG13689	FBgn0031270
chr2L	636518	637191	0.93	0.00574	ds	FBgn0000497
chr2L	655826	657043	0.5	7.00E-05	ds	FBgn0000497
chr2L	668835	670042	0.92	0.00088	ds	FBgn0000497
chr2L	681826	682735	0.48	0.00933	ds	FBgn0000497
chr2L	685693	687964	1.01	0.00933	ds	FBgn0000497
chr2L	695776	697200	1.34	5.00E-05	ds	FBgn0000497
chr2L	700767	702787	1.15	0.00048	ds	FBgn0000497
chr2L	707776	708855	0.71	0.00088	ds	FBgn0000497
chr2L	707776	708855	0.71	0.00088	CR44988	FBgn0266323
chr2L	710297	712439	0.68	5.00E-05	ds	FBgn0000497
chr2L	710297	712439	0.68	5.00E-05	CR44988	FBgn0266323
chr2L	715941	717314	0.65	0.0001	CR44988	FBgn0266323
chr2L	718265	719337	0.51	0.00933	CR44988	FBgn0266323
chr2L	718265	719337	0.51	0.00933	CR46260	FBgn0267993
chr2L	723245	723657	0.85	0.0029	CR46260	FBgn0267993
chr2L	739649	740562	1.25	2.00E-05	Eaat2	FBgn0026438
chr2L	761854	765320	0.54	7.00E-05	GABA-B-R3	FBgn0031275
chr2L	779079	781879	0.67	0.00088	CG13947	FBgn0031277
chr2L	779079	781879	0.67	0.00088	Gr21a	FBgn0041250
chr2L	805626	807126	0.47	0.00933	Nnf1b	FBgn0051658
chr2L	808535	810742	0.43	0.00284	Nnf1b	FBgn0051658
chr2L	815279	816449	1.44	2.00E-05	Dbp21E2	FBgn0086130
chr2L	815279	816449	1.44	2.00E-05	Saf6	FBgn0031281
chr2L	815279	816449	1.44	2.00E-05	Pex12	FBgn0031282
chr2L	815279	816449	1.44	2.00E-05	CG15880	FBgn0031283
chr2L	818763	820623	2.18	2.00E-05	Pex12	FBgn0031282
chr2L	818763	820623	2.18	2.00E-05	CG3876	FBgn0031284
chr2L	818763	820623	2.18	2.00E-05	Clp	FBgn0015621
chr2L	820740	822954	1.89	0.00182	Clp	FBgn0015621
chr2L	820740	822954	1.89	0.00182	CG3662	FBgn0031285
chr2L	823175	823655	0.89	0.00026	CG3662	FBgn0031285
chr2L	825706	828972	1.91	0	CG3662	FBgn0031285
chr2L	825706	828972	1.91	0	CG3862	FBgn0031286
chr2L	825706	828972	1.91	0	dock	FBgn0010583
chr2L	831042	832100	0.44	0.00041	dock	FBgn0010583
chr2L	840676	843472	2.69	0.0001	drongo	FBgn0020304
chr2L	843972	846381	0.78	5.00E-05	drongo	FBgn0020304
chr2L	843972	846381	0.78	5.00E-05	CR44060	FBgn0264869
chr2L	849317	851919	0.86	7.00E-05	drongo	FBgn0020304
chr2L	849317	851919	0.86	7.00E-05	CR44060	FBgn0264869
chr2L	849317	851919	0.86	7.00E-05	CG4291	FBgn0031287
chr2L	852178	853668	1.3	0.0001	CG4291	FBgn0031287
chr2L	852178	853668	1.3	0.0001	kraken	FBgn0020545
chr2L	854000	862152	2.69	0.0001	kraken	FBgn0020545
chr2L	854000	862152	2.69	0.0001	aru	FBgn0029095
chr2L	854000	862152	2.69	0.0001	snoRNA:Me28S-U1230	FBgn0086031
chr2L	862163	863179	1.27	7.00E-05	aru	FBgn0029095
chr2L	862163	863179	1.27	7.00E-05	snoRNA:Me28S-U1230	FBgn0086031
chr2L	864924	869472	1.47	0.0001	aru	FBgn0029095
chr2L	864924	869472	1.47	0.0001	snoRNA:Me28S-U1230	FBgn0086031
chr2L	864924	869472	1.47	0.0001	dbe	FBgn0020305
chr2L	870003	875551	2.16	0.00026	dbe	FBgn0020305
chr2L	870003	875551	2.16	0.00026	PNUTS	FBgn0053526
chr2L	891897	894650	0.93	0.00088	CR45348	FBgn0266887
chr2L	900636	902804	1.38	7.00E-05	Lsp1beta	FBgn0002563
chr2L	900636	902804	1.38	7.00E-05	snRNA:U1:21D	FBgn0003916
chr2L	960291	963821	1.08	0.00088	CG4341	FBgn0028481
chr2L	1041571	1049317	0.99	0.0001	IA-2	FBgn0031294
chr2L	1041571	1049317	0.99	0.0001	CG4415	FBgn0031296
chr2L	1041571	1049317	0.99	0.0001	S	FBgn0003310
chr2L	1054665	1056694	2.01	0	S	FBgn0003310
chr2L	1067634	1069345	1.09	0.00125	S	FBgn0003310
chr2L	1071945	1074045	2.45	0.0001	S	FBgn0003310
chr2L	1076265	1078338	0.63	0.00284	S	FBgn0003310
chr2L	1076265	1078338	0.63	0.00284	ast	FBgn0015905
chr2L	1080532	1081727	1.2	0.00088	ast	FBgn0015905
chr2L	1080532	1081727	1.2	0.00088	Atg4a	FBgn0031298
chr2L	1094268	1096436	2.1	5.00E-05	CG4629	FBgn0031299
chr2L	1105873	1107271	0.8	0.00088	mtRNApol	FBgn0261938
chr2L	1107548	1108750	0.67	0.00574	mtRNApol	FBgn0261938
chr2L	1107548	1108750	0.67	0.00574	CG14339	FBgn0031301
chr2L	1113751	1125317	2.51	0.0011	CG14340	FBgn0031302
chr2L	1113751	1125317	2.51	0.0011	Pino	FBgn0016926
chr2L	1126049	1130298	1.86	0.0001	Pino	FBgn0016926
chr2L	1126049	1130298	1.86	0.0001	CG4552	FBgn0031304
chr2L	1141699	1145956	1.62	2.00E-05	CG4577	FBgn0031306
chr2L	1141699	1145956	1.62	2.00E-05	CR45717	FBgn0267281
chr2L	1141699	1145956	1.62	2.00E-05	MFS3	FBgn0031307
chr2L	1146976	1147666	0.47	0.00933	CR45717	FBgn0267281
chr2L	1146976	1147666	0.47	0.00933	MFS3	FBgn0031307
chr2L	1146976	1147666	0.47	0.00933	l(2)10685	FBgn0283525
chr2L	1149936	1151196	2.08	0.00933	l(2)10685	FBgn0283525
chr2L	1149936	1151196	2.08	0.00933	Tfb4	FBgn0031309
chr2L	1149936	1151196	2.08	0.00933	Vps29	FBgn0031310
chr2L	1151364	1152010	0.35	0.00933	Vps29	FBgn0031310
chr2L	1151364	1152010	0.35	0.00933	capt	FBgn0261458
chr2L	1152446	1152856	1.23	0.00125	Vps29	FBgn0031310
chr2L	1152446	1152856	1.23	0.00125	capt	FBgn0261458
chr2L	1166585	1168205	1.68	3.00E-05	CG14341	FBgn0031315
chr2L	1166585	1168205	1.68	3.00E-05	Plap	FBgn0024314
chr2L	1166585	1168205	1.68	3.00E-05	CG31922	FBgn0051922
chr2L	1169799	1171160	2.09	2.00E-05	CG14341	FBgn0031315
chr2L	1169799	1171160	2.09	2.00E-05	Plap	FBgn0024314
chr2L	1169799	1171160	2.09	2.00E-05	CG31922	FBgn0051922
chr2L	1169799	1171160	2.09	2.00E-05	CG5118	FBgn0031317
chr2L	1172051	1173302	3.39	0.0001	CG5118	FBgn0031317
chr2L	1172051	1173302	3.39	0.0001	CG4887	FBgn0031318
chr2L	1184763	1190825	2.05	0.0001	Tgt	FBgn0031321
chr2L	1184763	1190825	2.05	0.0001	CG5001	FBgn0031322
chr2L	1190973	1191403	1.11	0.00048	CG5001	FBgn0031322
chr2L	1218220	1219384	2.01	0	CR43263	FBgn0262944
chr2L	1218220	1219384	2.01	0	CG42329	FBgn0259229
chr2L	1234902	1237401	1.3	0.00088	CG5397	FBgn0031327
chr2L	1245782	1249292	0.49	0.00284	CG5397	FBgn0031327
chr2L	1255412	1259274	0.92	0.00057	robo3	FBgn0041097
chr2L	1335754	1339224	1.09	0.00284	CG5440	FBgn0031331
chr2L	1335754	1339224	1.09	0.00284	CG33923	FBgn0053923
chr2L	1384141	1385805	0.54	0.00284	CR44898	FBgn0266203
chr2L	1384141	1385805	0.54	0.00284	robo2	FBgn0002543
chr2L	1384141	1385805	0.54	0.00284	CR44897	FBgn0266202
chr2L	1387438	1391485	0.9	0.0001	robo2	FBgn0002543
chr2L	1387438	1391485	0.9	0.0001	CR44897	FBgn0266202
chr2L	1397393	1399165	1.16	0.00574	robo2	FBgn0002543
chr2L	1403986	1405399	0.88	0.00088	robo2	FBgn0002543
chr2L	1407146	1409774	0.49	0.00933	robo2	FBgn0002543
chr2L	1417560	1419203	1.66	5.00E-05	robo2	FBgn0002543
chr2L	1419400	1420959	0.81	0.00088	robo2	FBgn0002543
chr2L	1431908	1433314	0.79	0.00284	snRNA:U3:22A	FBgn0003926
chr2L	1435428	1436848	1.88	0	snRNA:U3:22A	FBgn0003926
chr2L	1439774	1442755	1.63	5.00E-05	CG43402	FBgn0263321
chr2L	1501916	1502920	1.82	0.00011	CG7420	FBgn0031344
chr2L	1501916	1502920	1.82	0.00011	CR44064	FBgn0264873
chr2L	1577996	1580831	0.36	0.00088	haf	FBgn0261509
chr2L	1577996	1580831	0.36	0.00088	CG10869	FBgn0031347
chr2L	1611583	1613059	0.73	7.00E-05	CG14352	FBgn0031351
chr2L	1611583	1613059	0.73	7.00E-05	RFeSP	FBgn0021906
chr2L	1613459	1619462	1.92	0	CG14352	FBgn0031351
chr2L	1613459	1619462	1.92	0	RFeSP	FBgn0021906
chr2L	1613459	1619462	1.92	0	CR44603	FBgn0265814
chr2L	1620565	1623240	0.71	0.00933	CR44603	FBgn0265814
chr2L	1627535	1628377	0.9	0.00933	CR44603	FBgn0265814
chr2L	1644261	1651733	1.49	0	CR45695	FBgn0267259
chr2L	1644261	1651733	1.49	0	chinmo	FBgn0086758
chr2L	1655730	1658629	2.16	0.00026	chinmo	FBgn0086758
chr2L	1664421	1678878	2.86	0.0001	chinmo	FBgn0086758
chr2L	1686141	1688211	0.49	0.00933	chinmo	FBgn0086758
chr2L	1690862	1696353	0.71	7.00E-05	chinmo	FBgn0086758
chr2L	1696706	1698089	0.57	0.00284	chinmo	FBgn0086758
chr2L	1709676	1712514	1.87	0.0001	CG17660	FBgn0031356
chr2L	1709676	1712514	1.87	0.0001	CR44976	FBgn0266311
chr2L	1709676	1712514	1.87	0.0001	mRpL48	FBgn0031357
chr2L	1709676	1712514	1.87	0.0001	frtz	FBgn0086698
chr2L	1715237	1717004	2.94	0.0001	mRpL48	FBgn0031357
chr2L	1715237	1717004	2.94	0.0001	frtz	FBgn0086698
chr2L	1715237	1717004	2.94	0.0001	Rim2	FBgn0031359
chr2L	1722377	1725390	1.9	0.0001	Rim2	FBgn0031359
chr2L	1722377	1725390	1.9	0.0001	Eno	FBgn0000579
chr2L	1726235	1730318	1.79	0.0001	Eno	FBgn0000579
chr2L	1726235	1730318	1.79	0.0001	CG31937	FBgn0031360
chr2L	1730400	1731781	1.2	0.00088	CG31937	FBgn0031360
chr2L	1730400	1731781	1.2	0.00088	CG17652	FBgn0031361
chr2L	1736565	1739292	2.55	0	CG17646	FBgn0264494
chr2L	1748399	1749590	2.23	5.00E-05	CG17646	FBgn0264494
chr2L	1845599	1848669	1.04	0.00933	wry	FBgn0051665
chr2L	1845599	1848669	1.04	0.00933	CR44074	FBgn0264883
chr2L	1851056	1854819	0.68	0.00088	wry	FBgn0051665
chr2L	1851056	1854819	0.68	0.00088	CG31663	FBgn0051663
chr2L	1882947	1883901	1.39	0.00574	CG15358	FBgn0031373
chr2L	1882947	1883901	1.39	0.00574	Wdr62	FBgn0031374
chr2L	1884120	1886581	3.06	0	CG15358	FBgn0031373
chr2L	1884120	1886581	3.06	0	Wdr62	FBgn0031374
chr2L	1888737	1891041	0.85	5.00E-05	Wdr62	FBgn0031374
chr2L	1902250	1903807	1.65	0.00284	Wdr62	FBgn0031374
chr2L	1910221	1915561	1.31	0.0001	Wdr62	FBgn0031374
chr2L	1919297	1921561	0.93	0.0029	Wdr62	FBgn0031374
chr2L	1927446	1933366	2.41	0.0001	Wdr62	FBgn0031374
chr2L	1927446	1933366	2.41	0.0001	tRNA:Gly-GCC-1-1	FBgn0011859
chr2L	1936949	1938822	1.72	0.00022	Wdr62	FBgn0031374
chr2L	1936949	1938822	1.72	0.00022	tRNA:Gly-GCC-1-1	FBgn0011859
chr2L	1953336	1955856	0.74	0.00933	erm	FBgn0031375
chr2L	1958135	1959602	0.72	0.00933	erm	FBgn0031375
chr2L	1961004	1964171	0.73	0.0001	erm	FBgn0031375
chr2L	1961004	1964171	0.73	0.0001	tRNA:Arg-TCT-2-1	FBgn0051942
chr2L	1965106	1974622	1.22	0.0001	erm	FBgn0031375
chr2L	1965106	1974622	1.22	0.0001	tRNA:Arg-TCT-2-1	FBgn0051942
chr2L	1965106	1974622	1.22	0.0001	Der-1	FBgn0267972
chr2L	1980651	1982547	1.04	0.00574	CG15356	FBgn0031377
chr2L	1980651	1982547	1.04	0.00574	CG7289	FBgn0031379
chr2L	1985716	1988739	1.25	0.0001	CG7289	FBgn0031379
chr2L	1985716	1988739	1.25	0.0001	Got2	FBgn0001125
chr2L	1985716	1988739	1.25	0.0001	Npc2a	FBgn0031381
chr2L	2006122	2012520	1.65	0.0001	CG33543	FBgn0053543
chr2L	2006122	2012520	1.65	0.0001	CR43464	FBgn0263441
chr2L	2006122	2012520	1.65	0.0001	CG15353	FBgn0040718
chr2L	2006122	2012520	1.65	0.0001	CG4238	FBgn0031384
chr2L	2006122	2012520	1.65	0.0001	tRNA:Gln-CTG-2-4	FBgn0051939
chr2L	2006122	2012520	1.65	0.0001	tRNA:Gln-CTG-2-5	FBgn0051669
chr2L	2012657	2013955	0.85	0.00574	CG4238	FBgn0031384
chr2L	2012657	2013955	0.85	0.00574	tRNA:Gln-CTG-2-4	FBgn0051939
chr2L	2012657	2013955	0.85	0.00574	tRNA:Gln-CTG-2-5	FBgn0051669
chr2L	2044843	2045916	0.82	0.00125	CR45298	FBgn0266836
chr2L	2044843	2045916	0.82	0.00125	Kebab	FBgn0028952
chr2L	2068202	2071473	0.36	0.00933	dpr3	FBgn0053516
chr2L	2125661	2127600	0.49	0.00933	CG4259	FBgn0031389
chr2L	2131139	2134044	2.25	0.0001	GlyP	FBgn0004507
chr2L	2136795	2138030	0.61	0.0029	GlyP	FBgn0004507
chr2L	2136795	2138030	0.61	0.0029	tho2	FBgn0031390
chr2L	2143782	2145099	0.55	0.00284	tho2	FBgn0031390
chr2L	2146422	2148206	1.6	0	CG11723	FBgn0031391
chr2L	2146422	2148206	1.6	0	TBCD	FBgn0027509
chr2L	2151301	2153483	1.4	0.00574	TBCD	FBgn0027509
chr2L	2151301	2153483	1.4	0.00574	AIF	FBgn0031392
chr2L	2157845	2158559	0.71	0.00574	CG15382	FBgn0031393
chr2L	2157845	2158559	0.71	0.00574	aop	FBgn0000097
chr2L	2160279	2163227	3.52	0.0001	CG15382	FBgn0031393
chr2L	2160279	2163227	3.52	0.0001	aop	FBgn0000097
chr2L	2163232	2165130	1.03	0.0001	aop	FBgn0000097
chr2L	2165530	2166678	2.99	0	aop	FBgn0000097
chr2L	2166728	2168177	1.07	5.00E-05	aop	FBgn0000097
chr2L	2168756	2169367	0.56	0.00057	aop	FBgn0000097
chr2L	2173973	2177217	2.65	7.00E-05	aop	FBgn0000097
chr2L	2177279	2180650	1.51	0	aop	FBgn0000097
chr2L	2177279	2180650	1.51	0	CR43751	FBgn0265017
chr2L	2181548	2181899	0.89	0.00574	CR43751	FBgn0265017
chr2L	2190819	2200296	1.67	0.0001	CG10874	FBgn0031395
chr2L	2190819	2200296	1.67	0.0001	CR44065	FBgn0264874
chr2L	2190819	2200296	1.67	0.0001	CG34172	FBgn0085201
chr2L	2204591	2205384	0.49	0.00933	CG31668	FBgn0051668
chr2L	2213169	2214769	0.87	7.00E-05	Uch	FBgn0010288
chr2L	2213169	2214769	0.87	7.00E-05	CG34174	FBgn0085203
chr2L	2215347	2218272	1.15	0	CG34174	FBgn0085203
chr2L	2215347	2218272	1.15	0	CG10880	FBgn0031398
chr2L	2215347	2218272	1.15	0	CG42371	FBgn0259717
chr2L	2215347	2218272	1.15	0	mio	FBgn0031399
chr2L	2219846	2223583	1.6	0.00088	mio	FBgn0031399
chr2L	2219846	2223583	1.6	0.00088	papi	FBgn0031401
chr2L	2225440	2230130	2.31	0.0001	papi	FBgn0031401
chr2L	2225440	2230130	2.31	0.0001	sau	FBgn0267378
chr2L	2225440	2230130	2.31	0.0001	CR44114	FBgn0264945
chr2L	2225440	2230130	2.31	0.0001	Sec24CD	FBgn0262126
chr2L	2231726	2232239	0.47	0.0001	Sec24CD	FBgn0262126
chr2L	2231726	2232239	0.47	0.0001	CR44115	FBgn0264946
chr2L	2232509	2233646	0.44	0.0001	Sec24CD	FBgn0262126
chr2L	2232509	2233646	0.44	0.0001	CR44115	FBgn0264946
chr2L	2233880	2234400	0.86	0.00574	Sec24CD	FBgn0262126
chr2L	2233880	2234400	0.86	0.00574	CR44115	FBgn0264946
chr2L	2234806	2237573	0.96	5.00E-05	Sec24CD	FBgn0262126
chr2L	2234806	2237573	0.96	5.00E-05	CR44115	FBgn0264946
chr2L	2234806	2237573	0.96	5.00E-05	Tengl3	FBgn0051679
chr2L	2241968	2245200	2.5	0.0001	Tengl1	FBgn0051682
chr2L	2241968	2245200	2.5	0.0001	CG4267	FBgn0264979
chr2L	2310765	2312320	1.13	0.00574	CG16995	FBgn0031412
chr2L	2310765	2312320	1.13	0.00574	CG9967	FBgn0031413
chr2L	2355058	2357934	1.15	0.0001	eys	FBgn0031414
chr2L	2361445	2365827	1.56	0	Rab5	FBgn0014010
chr2L	2361445	2365827	1.56	0	Axud1	FBgn0261647
chr2L	2370957	2372565	0.75	0.00125	CG3597	FBgn0031417
chr2L	2370957	2372565	0.75	0.00125	CG3609	FBgn0031418
chr2L	2373043	2376367	1.32	0.0001	CG3609	FBgn0031418
chr2L	2373043	2376367	1.32	0.0001	Atxn7	FBgn0031420
chr2L	2379630	2382748	1.44	0.0001	Atxn7	FBgn0031420
chr2L	2379630	2382748	1.44	0.0001	Eogt	FBgn0264672
chr2L	2391902	2394502	0.81	2.00E-05	VGlut	FBgn0031424
chr2L	2399712	2402423	0.48	0.00284	VGlut	FBgn0031424
chr2L	2428320	2429869	1.42	0.0001	CR44912	FBgn0266217
chr2L	2428320	2429869	1.42	0.0001	dpp	FBgn0000490
chr2L	2434432	2434886	0.64	0.0001	dpp	FBgn0000490
chr2L	2439754	2441168	0.53	0.00057	dpp	FBgn0000490
chr2L	2450061	2451789	2.07	0.0001	dpp	FBgn0000490
chr2L	2451801	2452978	2.96	0	dpp	FBgn0000490
chr2L	2458853	2461139	2.85	2.00E-05	dpp	FBgn0000490
chr2L	2458853	2461139	2.85	2.00E-05	tRNA:Tyr-GTA-1-2	FBgn0012017
chr2L	2461231	2461724	1.18	0.00125	tRNA:Tyr-GTA-1-2	FBgn0012017
chr2L	2461231	2461724	1.18	0.00125	tRNA:Tyr-GTA-1-3	FBgn0012016
chr2L	2464338	2467813	0.51	0.00284	tRNA:Tyr-GTA-1-3	FBgn0012016
chr2L	2464338	2467813	0.51	0.00284	CR45286	FBgn0266824
chr2L	2468139	2470944	1.3	0	CR45286	FBgn0266824
chr2L	2471454	2479434	1.12	0.0001	CR45286	FBgn0266824
chr2L	2488573	2490371	0.52	0.00284	Slh	FBgn0264978
chr2L	2492186	2494062	1.55	0.00041	Slh	FBgn0264978
chr2L	2492186	2494062	1.55	0.00041	oaf	FBgn0011818
chr2L	2498714	2501385	0.72	0.00933	oaf	FBgn0011818
chr2L	2547875	2550322	0.72	0.00088	CG3515	FBgn0031431
chr2L	2576190	2579050	1.66	0.0001	insv	FBgn0031434
chr2L	2576190	2579050	1.66	0.0001	Elba2	FBgn0031435
chr2L	2580776	2582100	1.45	0.00307	Arpc5	FBgn0031437
chr2L	2580776	2582100	1.45	0.00307	Drp1	FBgn0026479
chr2L	2584117	2586633	1.55	0.00041	Arpc5	FBgn0031437
chr2L	2584117	2586633	1.55	0.00041	Drp1	FBgn0026479
chr2L	2589772	2592655	0.73	0.00088	CG15394	FBgn0250835
chr2L	2616825	2618498	0.61	0.00284	CG43403	FBgn0263322
chr2L	2624556	2626969	0.39	0.00284	CR45705	FBgn0267269
chr2L	2675645	2676717	0.89	0.00574	CG31690	FBgn0051690
chr2L	2724366	2724998	1.67	0.00933	CG31689	FBgn0031449
chr2L	2726063	2727069	1.18	0.00307	CG31689	FBgn0031449
chr2L	2727553	2729142	1.7	0.00048	CG31689	FBgn0031449
chr2L	2734800	2736518	0.35	0.00933	CG31689	FBgn0031449
chr2L	2734800	2736518	0.35	0.00933	mir-4914	FBgn0263564
chr2L	2745679	2747530	1.34	7.00E-05	Cwc25	FBgn0031452
chr2L	2745679	2747530	1.34	7.00E-05	Pgk	FBgn0250906
chr2L	2745679	2747530	1.34	7.00E-05	Bacc	FBgn0031453
chr2L	2748921	2760385	2.51	0.0001	Cwc25	FBgn0031452
chr2L	2748921	2760385	2.51	0.0001	Pgk	FBgn0250906
chr2L	2748921	2760385	2.51	0.0001	Bacc	FBgn0031453
chr2L	2748921	2760385	2.51	0.0001	Trn-SR	FBgn0031456
chr2L	2761740	2762798	1.34	1.00E-05	Trn-SR	FBgn0031456
chr2L	2764886	2767281	1.65	0.0001	Trn-SR	FBgn0031456
chr2L	2764886	2767281	1.65	0.0001	CG3077	FBgn0031457
chr2L	2764886	2767281	1.65	0.0001	aph-1	FBgn0031458
chr2L	2764886	2767281	1.65	0.0001	Taf10b	FBgn0026324
chr2L	2769090	2770763	2.65	0.0001	Taf10	FBgn0028398
chr2L	2769090	2770763	2.65	0.0001	colt	FBgn0019830
chr2L	2769090	2770763	2.65	0.0001	CG2862	FBgn0031459
chr2L	2771049	2772491	0.67	5.00E-05	CG2862	FBgn0031459
chr2L	2771049	2772491	0.67	5.00E-05	CG15399	FBgn0031460
chr2L	2771049	2772491	0.67	5.00E-05	Syt1	FBgn0004242
chr2L	2803699	2805827	2.65	7.00E-05	daw	FBgn0031461
chr2L	2806152	2806859	0.8	0.00088	daw	FBgn0031461
chr2L	2807318	2808827	1.25	0.0001	daw	FBgn0031461
chr2L	2821453	2824111	0.72	0.0001	Duox	FBgn0283531
chr2L	2821453	2824111	0.72	0.0001	CG3123	FBgn0031465
chr2L	2825380	2831599	1.4	0.0001	Duox	FBgn0283531
chr2L	2825380	2831599	1.4	0.0001	CG3123	FBgn0031465
chr2L	2825380	2831599	1.4	0.0001	CG3119	FBgn0031466
chr2L	2836484	2837435	1.1	0.00048	CG3119	FBgn0031466
chr2L	2837511	2838458	1.76	0.0011	CG3119	FBgn0031466
chr2L	2837511	2838458	1.76	0.0011	Cpr23B	FBgn0031467
chr2L	2839294	2841342	2.7	0.00088	Cpr23B	FBgn0031467
chr2L	2839294	2841342	2.7	0.00088	CR45342	FBgn0266881
chr2L	2839294	2841342	2.7	0.00088	CG2975	FBgn0031468
chr2L	2850384	2850999	0.46	0.00933	CG2983	FBgn0031472
chr2L	2850384	2850999	0.46	0.00933	CG3104	FBgn0031473
chr2L	2854866	2867052	2.45	0.0001	CG3104	FBgn0031473
chr2L	2854866	2867052	2.45	0.0001	CG2991	FBgn0031474
chr2L	2868783	2869657	1.51	0.00307	CG31694	FBgn0051694
chr2L	2868783	2869657	1.51	0.00307	CG8813	FBgn0031476
chr2L	2870169	2875349	2.88	0	CG31694	FBgn0051694
chr2L	2870169	2875349	2.88	0	CG8813	FBgn0031476
chr2L	2870169	2875349	2.88	0	CG8814	FBgn0031478
chr2L	2877887	2879069	1.06	0.00933	CG8814	FBgn0031478
chr2L	2877887	2879069	1.06	0.00933	Prx6005	FBgn0031479
chr2L	2877887	2879069	1.06	0.00933	CG31950	FBgn0051950
chr2L	2877887	2879069	1.06	0.00933	betaggt-II	FBgn0028970
chr2L	2880716	2890648	2.63	0.0001	betaggt-II	FBgn0028970
chr2L	2880716	2890648	2.63	0.0001	NTPase	FBgn0024947
chr2L	2880716	2890648	2.63	0.0001	lilli	FBgn0041111
chr2L	2892626	2897278	0.78	0.00041	lilli	FBgn0041111
chr2L	2898981	2907340	1.24	7.00E-05	lilli	FBgn0041111
chr2L	2925396	2926805	1.24	0.00574	lilli	FBgn0041111
chr2L	2957601	2965604	1.6	0	Rbp9	FBgn0010263
chr2L	2957601	2965604	1.6	0	Ts	FBgn0024920
chr2L	2968708	2970289	0.57	7.00E-05	Rbp9	FBgn0010263
chr2L	2968708	2970289	0.57	7.00E-05	Ts	FBgn0024920
chr2L	2968708	2970289	0.57	7.00E-05	Rrp1	FBgn0004584
chr2L	2970631	2972701	0.76	0.00933	Rrp1	FBgn0004584
chr2L	2970631	2972701	0.76	0.00933	gammaTub23C	FBgn0260639
chr2L	2975902	2979039	1.32	0.0029	CG9641	FBgn0031483
chr2L	2975902	2979039	1.32	0.0029	CG3165	FBgn0031484
chr2L	2975902	2979039	1.32	0.0029	CG9643	FBgn0031485
chr2L	2979184	2980628	1.89	0.0011	CG3165	FBgn0031484
chr2L	2979184	2980628	1.89	0.0011	CG9643	FBgn0031485
chr2L	2979184	2980628	1.89	0.0011	Chd1	FBgn0250786
chr2L	2987399	2989308	2.55	1.00E-05	Chd1	FBgn0250786
chr2L	2987399	2989308	2.55	1.00E-05	Bem46	FBgn0025109
chr2L	2991483	2994269	1.59	0.0001	Bem46	FBgn0025109
chr2L	2991483	2994269	1.59	0.0001	okr	FBgn0002989
chr2L	2991483	2994269	1.59	0.0001	CG3558	FBgn0025681
chr2L	2998137	3000288	1.08	0.0001	CG3558	FBgn0025681
chr2L	2998137	3000288	1.08	0.0001	CG17265	FBgn0031488
chr2L	3008674	3012148	0.74	0.0001	CG17265	FBgn0031488
chr2L	3017639	3018648	1.43	0.00057	CG17224	FBgn0031489
chr2L	3017639	3018648	1.43	0.00057	CG17264	FBgn0031490
chr2L	3022749	3024518	0.51	0.00057	CG17264	FBgn0031490
chr2L	3022749	3024518	0.51	0.00057	alpha4GT1	FBgn0031491
chr2L	3022749	3024518	0.51	0.00057	CG3542	FBgn0031492
chr2L	3028431	3031469	1.41	0.00022	CG3542	FBgn0031492
chr2L	3028431	3031469	1.41	0.00022	CG3605	FBgn0031493
chr2L	3033453	3034637	0.32	0.0001	CG17258	FBgn0031496
chr2L	3035717	3038591	1.32	0.0001	SerRS	FBgn0031497
chr2L	3035717	3038591	1.32	0.0001	CG17260	FBgn0031498
chr2L	3046524	3047096	1.03	0.00057	FASN2	FBgn0042627
chr2L	3046524	3047096	1.03	0.00057	snRNA:LU	FBgn0263847
chr2L	3046524	3047096	1.03	0.00057	snRNA:U5:23D	FBgn0003934
chr2L	3055392	3060148	1.93	0.0001	FASN2	FBgn0042627
chr2L	3055392	3060148	1.93	0.0001	FASN1	FBgn0283427
chr2L	3081246	3081897	0.66	0.00933	toc	FBgn0015600
chr2L	3084905	3089084	1.8	2.00E-05	toc	FBgn0015600
chr2L	3092970	3095941	1.16	0.00088	toc	FBgn0015600
chr2L	3106826	3109646	2.86	0.0001	toc	FBgn0015600
chr2L	3106826	3109646	2.86	0.0001	PpD6	FBgn0005779
chr2L	3112699	3115650	1.13	2.00E-05	toc	FBgn0015600
chr2L	3112699	3115650	1.13	2.00E-05	PpD6	FBgn0005779
chr2L	3117254	3120623	1.82	0.00026	toc	FBgn0015600
chr2L	3123942	3125379	2.32	0.0001	toc	FBgn0015600
chr2L	3123942	3125379	2.32	0.0001	CG15403	FBgn0031504
chr2L	3142071	3146649	2.67	7.00E-05	toc	FBgn0015600
chr2L	3142071	3146649	2.67	7.00E-05	ND-B14.5B	FBgn0031505
chr2L	3142071	3146649	2.67	7.00E-05	Mad	FBgn0011648
chr2L	3155572	3156650	0.44	0.00041	Mad	FBgn0011648
chr2L	3158074	3161112	1.26	0.00088	Mad	FBgn0011648
chr2L	3158074	3161112	1.26	0.00088	gkt	FBgn0260817
chr2L	3163351	3166684	1.17	0.0054	CR31953	FBgn0051953
chr2L	3163351	3166684	1.17	0.0054	Hydr2	FBgn0014906
chr2L	3168592	3171122	1.36	1.00E-05	Hydr2	FBgn0014906
chr2L	3168592	3171122	1.36	1.00E-05	CG44002	FBgn0264744
chr2L	3168592	3171122	1.36	1.00E-05	CR44003	FBgn0264745
chr2L	3171983	3175640	1.62	0.0001	CG44002	FBgn0264744
chr2L	3171983	3175640	1.62	0.0001	CR44003	FBgn0264745
chr2L	3171983	3175640	1.62	0.0001	CG34393	FBgn0085422
chr2L	3199522	3200769	1.07	0.00574	CG34393	FBgn0085422
chr2L	3277602	3277905	0.45	0.00933	CG3332	FBgn0031514
chr2L	3278821	3280249	1.77	0.0001	CG3332	FBgn0031514
chr2L	3293763	3294802	0.53	0.00284	CG9664	FBgn0031515
chr2L	3293763	3294802	0.53	0.00284	CG9663	FBgn0031516
chr2L	3301087	3307617	1.06	0.0001	CG9663	FBgn0031516
chr2L	3301087	3307617	1.06	0.0001	CG3277	FBgn0031518
chr2L	3301087	3307617	1.06	0.0001	CG15406	FBgn0031517
chr2L	3319644	3320269	1.78	0.0011	CG3326	FBgn0031519
chr2L	3319644	3320269	1.78	0.0011	CG8837	FBgn0031520
chr2L	3322408	3323269	1.43	0.00307	CG8837	FBgn0031520
chr2L	3322408	3323269	1.43	0.00307	CG33281	FBgn0053281
chr2L	3353375	3357623	2.88	0.0001	E23	FBgn0020445
chr2L	3353375	3357623	2.88	0.0001	CG8838	FBgn0031526
chr2L	3363960	3364570	0.5	0.00933	CG34394	FBgn0085423
chr2L	3365077	3366428	1.13	0.00057	CG34394	FBgn0085423
chr2L	3368289	3369104	1.84	0	CG34394	FBgn0085423
chr2L	3375223	3377631	1.32	0.00088	CG15412	FBgn0031528
chr2L	3375223	3377631	1.32	0.00088	Ptpa	FBgn0016698
chr2L	3386371	3390563	0.47	0.00933	CR45301	FBgn0266839
chr2L	3386371	3390563	0.47	0.00933	CR44791	FBgn0266026
chr2L	3448544	3451658	1.8	0.0001	CG2772	FBgn0031533
chr2L	3448544	3451658	1.8	0.0001	Snx1	FBgn0031534
chr2L	3451910	3453152	1	0.00933	Snx1	FBgn0031534
chr2L	3451910	3453152	1	0.00933	CG12795	FBgn0031535
chr2L	3453972	3455614	0.61	5.00E-05	CG12795	FBgn0031535
chr2L	3453972	3455614	0.61	5.00E-05	Cog3	FBgn0031536
chr2L	3455861	3457855	1.75	0.0001	CG12795	FBgn0031535
chr2L	3455861	3457855	1.75	0.0001	Cog3	FBgn0031536
chr2L	3455861	3457855	1.75	0.0001	Sec5	FBgn0266670
chr2L	3464973	3466855	0.84	0.00284	msl-2	FBgn0005616
chr2L	3464973	3466855	0.84	0.00284	mir-4971	FBgn0263526
chr2L	3464973	3466855	0.84	0.00284	ND-PDSW	FBgn0021967
chr2L	3469709	3470821	0.78	0.0001	CG3238	FBgn0031540
chr2L	3469709	3470821	0.78	0.0001	CG31776	FBgn0051776
chr2L	3475706	3481031	2.87	0.0001	CR45372	FBgn0266912
chr2L	3475706	3481031	2.87	0.0001	CG15414	FBgn0031542
chr2L	3481420	3482474	1.2	0.00284	CG15414	FBgn0031542
chr2L	3485455	3492489	0.95	0.0001	CG15414	FBgn0031542
chr2L	3543130	3544639	0.66	0.00284	drm	FBgn0024244
chr2L	3544891	3546094	0.58	0.00284	drm	FBgn0024244
chr2L	3556858	3558302	1.56	0.00057	CR44309	FBgn0265368
chr2L	3569440	3571026	0.91	7.00E-05	CR43822	FBgn0264370
chr2L	3571169	3573171	1.01	0.00284	CR43822	FBgn0264370
chr2L	3579878	3581622	1.43	0.0001	sob	FBgn0004892
chr2L	3588001	3589530	0.36	0.00933	CR43823	FBgn0264371
chr2L	3591545	3593038	0.69	7.00E-05	CR43823	FBgn0264371
chr2L	3598170	3599626	0.63	0.0001	odd	FBgn0002985
chr2L	3609658	3612588	0.55	0.00041	odd	FBgn0002985
chr2L	3609658	3612588	0.55	0.00041	CR44310	FBgn0265369
chr2L	3619195	3620300	2.5	0	Dot	FBgn0015663
chr2L	3627079	3628529	1.04	0.0001	for	FBgn0000721
chr2L	3628830	3630311	1.41	0.0001	for	FBgn0000721
chr2L	3630353	3635069	2.2	0.0001	for	FBgn0000721
chr2L	3630353	3635069	2.2	0.0001	mir-4972	FBgn0263523
chr2L	3636668	3638191	1.47	0	for	FBgn0000721
chr2L	3636668	3638191	1.47	0	mir-4972	FBgn0263523
chr2L	3639640	3643034	2.41	0.0001	for	FBgn0000721
chr2L	3639640	3643034	2.41	0.0001	mir-4972	FBgn0263523
chr2L	3644302	3647048	2.38	0.0001	for	FBgn0000721
chr2L	3648556	3649838	0.75	0.00057	for	FBgn0000721
chr2L	3654611	3657777	1.87	0	for	FBgn0000721
chr2L	3654611	3657777	1.87	0	Drgx	FBgn0085369
chr2L	3680402	3681253	0.36	0.0001	Drgx	FBgn0085369
chr2L	3681694	3690001	1.4	0.0001	Drgx	FBgn0085369
chr2L	3681694	3690001	1.4	0.0001	CG16704	FBgn0031558
chr2L	3691433	3693036	1.35	0.00057	Drgx	FBgn0085369
chr2L	3691433	3693036	1.35	0.00057	CG16704	FBgn0031558
chr2L	3691433	3693036	1.35	0.00057	CG3513	FBgn0031559
chr2L	3703006	3705616	0.91	0.00088	CR44311	FBgn0265370
chr2L	3703006	3705616	0.91	0.00088	CG2816	FBgn0031564
chr2L	3703006	3705616	0.91	0.00088	CG31778	FBgn0051778
chr2L	3703006	3705616	0.91	0.00088	CG31777	FBgn0051777
chr2L	3705824	3707773	1.64	0	CG31778	FBgn0051778
chr2L	3705824	3707773	1.64	0	CG31777	FBgn0051777
chr2L	3705824	3707773	1.64	0	cutlet	FBgn0015376
chr2L	3712344	3714256	2.75	0.00041	CG31955	FBgn0051955
chr2L	3712344	3714256	2.75	0.00041	CG2818	FBgn0031566
chr2L	3722866	3724849	0.44	0.00284	Shaw	FBgn0003386
chr2L	3769594	3774805	2.44	0.0078	CG43707	FBgn0263846
chr2L	3769594	3774805	2.44	0.0078	CR43704	FBgn0263843
chr2L	3769594	3774805	2.44	0.0078	bowl	FBgn0004893
chr2L	3776127	3779887	2.34	0.0001	bowl	FBgn0004893
chr2L	3780573	3782368	0.84	0.0001	bowl	FBgn0004893
chr2L	3782999	3785212	0.71	0.00088	bowl	FBgn0004893
chr2L	3782999	3785212	0.71	0.00088	CG31960	FBgn0051960
chr2L	3785421	3792268	2.06	0.0001	CG31960	FBgn0051960
chr2L	3785421	3792268	2.06	0.0001	bark	FBgn0031571
chr2L	3803072	3806235	1.03	5.00E-05	bark	FBgn0031571
chr2L	3803072	3806235	1.03	5.00E-05	Reph	FBgn0021800
chr2L	3812919	3814768	1.34	0.00011	CG3407	FBgn0031573
chr2L	3812919	3814768	1.34	0.00011	CR44076	FBgn0264885
chr2L	3817606	3818367	0.7	0.00574	CR44076	FBgn0264885
chr2L	3817606	3818367	0.7	0.00574	CR44077	FBgn0264886
chr2L	3821185	3821858	0.47	0.00933	CR44077	FBgn0264886
chr2L	3824858	3826343	0.93	7.00E-05	slp1	FBgn0003430
chr2L	3826366	3827668	0.9	0.00057	slp1	FBgn0003430
chr2L	3829104	3829836	0.67	0.00933	slp1	FBgn0003430
chr2L	3833055	3834494	0.55	0.00057	slp2	FBgn0004567
chr2L	3834778	3836209	0.66	0.00933	slp2	FBgn0004567
chr2L	3837556	3837998	0.36	0.00933	slp2	FBgn0004567
chr2L	3844307	3847565	3.74	0.00022	CR44983	FBgn0266318
chr2L	3848924	3850812	1.25	0.00125	CR45451	FBgn0267007
chr2L	3854682	3856233	0.52	0.00041	CR45449	FBgn0267005
chr2L	3854682	3856233	0.52	0.00041	CR45450	FBgn0267006
chr2L	3856416	3856792	0.43	0.00088	CR45449	FBgn0267005
chr2L	3856416	3856792	0.43	0.00088	CR45450	FBgn0267006
chr2L	3860919	3862932	0.61	0.00284	CR44078	FBgn0264887
chr2L	3860919	3862932	0.61	0.00284	CG3964	FBgn0031574
chr2L	3888808	3889726	0.55	0.00933	capu	FBgn0000256
chr2L	3928939	3931014	0.34	0.00933	fred	FBgn0051774
chr2L	3932933	3935648	0.39	0.00088	fred	FBgn0051774
chr2L	3944776	3946670	0.47	0.0029	fred	FBgn0051774
chr2L	4002673	4003355	1.56	0.0078	CR45344	FBgn0266883
chr2L	4002673	4003355	1.56	0.0078	CG34176	FBgn0085205
chr2L	4029238	4034139	2.05	2.00E-05	ed	FBgn0000547
chr2L	4036578	4039750	2.53	0	ed	FBgn0000547
chr2L	4082321	4088355	0.85	5.00E-05	ed	FBgn0000547
chr2L	4082321	4088355	0.85	5.00E-05	snoRNA:Me28S-C437	FBgn0086032
chr2L	4090340	4093318	0.8	0.0001	ed	FBgn0000547
chr2L	4090340	4093318	0.8	0.0001	snoRNA:Me28S-C437	FBgn0086032
chr2L	4106163	4110439	1.01	7.00E-05	ed	FBgn0000547
chr2L	4119093	4120961	1.64	0.00011	Sr-CIII	FBgn0020376
chr2L	4196521	4199607	1.48	0.00088	CG3714	FBgn0031589
chr2L	4196521	4199607	1.48	0.00088	ft	FBgn0001075
chr2L	4217523	4223455	1.29	0.0001	ft	FBgn0001075
chr2L	4217523	4223455	1.29	0.0001	CG3702	FBgn0031590
chr2L	4224918	4225481	0.59	0.00933	CG3702	FBgn0031590
chr2L	4228140	4230506	0.85	0.00088	RpL40	FBgn0003941
chr2L	4228140	4230506	0.85	0.00088	CR44608	FBgn0265819
chr2L	4282301	4285569	0.42	0.00933	Art2	FBgn0031592
chr2L	4282301	4285569	0.42	0.00933	tutl	FBgn0010473
chr2L	4285723	4289019	0.63	2.00E-05	tutl	FBgn0010473
chr2L	4298987	4299820	0.96	0.0029	tutl	FBgn0010473
chr2L	4320832	4322105	1.41	0.00041	tutl	FBgn0010473
chr2L	4323767	4324971	1	5.00E-05	tutl	FBgn0010473
chr2L	4323767	4324971	1	5.00E-05	bdl	FBgn0028482
chr2L	4331627	4337320	1.58	0	bdl	FBgn0028482
chr2L	4331627	4337320	1.58	0	Atet	FBgn0020762
chr2L	4349682	4352570	1.17	0.0001	CR44699	FBgn0265910
chr2L	4349682	4352570	1.17	0.0001	CR44700	FBgn0265911
chr2L	4349682	4352570	1.17	0.0001	CG15429	FBgn0031596
chr2L	4354064	4355007	0.52	0.00088	CG15429	FBgn0031596
chr2L	4356111	4359041	0.51	0.00041	CG15429	FBgn0031596
chr2L	4356111	4359041	0.51	0.00041	CR45363	FBgn0266903
chr2L	4359453	4361083	1.03	0.00088	CR45363	FBgn0266903
chr2L	4361332	4362380	0.62	0.00284	CR45363	FBgn0266903
chr2L	4366175	4367850	0.32	0.0001	CR45363	FBgn0266903
chr2L	4370297	4372130	1.9	0.00026	CR45363	FBgn0266903
chr2L	4370297	4372130	1.9	0.00026	Traf4	FBgn0026319
chr2L	4374512	4379647	1.48	0.0001	CR45363	FBgn0266903
chr2L	4374512	4379647	1.48	0.0001	Traf4	FBgn0026319
chr2L	4385292	4386556	2.59	5.00E-05	Vps53	FBgn0031598
chr2L	4385292	4386556	2.59	5.00E-05	Psf2	FBgn0261976
chr2L	4386601	4388087	1.79	0.0001	Psf2	FBgn0261976
chr2L	4386601	4388087	1.79	0.0001	Tps1	FBgn0027560
chr2L	4392511	4395033	1.57	0.00933	Tps1	FBgn0027560
chr2L	4392511	4395033	1.57	0.00933	l(2)k05819	FBgn0022153
chr2L	4402706	4403709	1.84	0.00933	CG33003	FBgn0053003
chr2L	4402706	4403709	1.84	0.00933	Dim1	FBgn0031601
chr2L	4413626	4414694	1.13	0.00182	CG15431	FBgn0031602
chr2L	4413626	4414694	1.13	0.00182	CG43055	FBgn0262357
chr2L	4418881	4419887	0.72	0.00933	CG15431	FBgn0031602
chr2L	4418881	4419887	0.72	0.00933	tRNA:Trp-CCA-2-1	FBgn0051963
chr2L	4418881	4419887	0.72	0.00933	CG34177	FBgn0085206
chr2L	4421352	4423864	0.72	0.0029	CG15431	FBgn0031602
chr2L	4421352	4423864	0.72	0.0029	tRNA:Trp-CCA-2-1	FBgn0051963
chr2L	4421352	4423864	0.72	0.0029	CG34177	FBgn0085206
chr2L	4441876	4443556	1.37	2.00E-05	Sfp24F	FBgn0259958
chr2L	4441876	4443556	1.37	2.00E-05	CG15432	FBgn0031603
chr2L	4441876	4443556	1.37	2.00E-05	morgue	FBgn0027609
chr2L	4444512	4445775	2.02	0.00022	CG15432	FBgn0031603
chr2L	4444512	4445775	2.02	0.00022	morgue	FBgn0027609
chr2L	4444512	4445775	2.02	0.00022	Elp3	FBgn0031604
chr2L	4446309	4449549	1.67	0.0001	Elp3	FBgn0031604
chr2L	4446309	4449549	1.67	0.0001	CG15439	FBgn0031606
chr2L	4452548	4456143	1.73	0	CG15439	FBgn0031606
chr2L	4452548	4456143	1.73	0	ND-B8	FBgn0040705
chr2L	4452548	4456143	1.73	0	Gs1l	FBgn0019982
chr2L	4456296	4460543	1.43	2.00E-05	ND-B8	FBgn0040705
chr2L	4456296	4460543	1.43	2.00E-05	Gs1l	FBgn0019982
chr2L	4456296	4460543	1.43	2.00E-05	CG15435	FBgn0031608
chr2L	4461135	4462724	1.36	0.00048	CG15435	FBgn0031608
chr2L	4461135	4462724	1.36	0.00048	CG15443	FBgn0031609
chr2L	4462877	4465720	1.99	0.00026	CG15435	FBgn0031608
chr2L	4462877	4465720	1.99	0.00026	CG15443	FBgn0031609
chr2L	4462877	4465720	1.99	0.00026	FIG4	FBgn0031611
chr2L	4473514	4478429	3.35	0.0001	ine	FBgn0011603
chr2L	4473514	4478429	3.35	0.0001	dpy	FBgn0053196
chr2L	4563699	4565881	0.47	0.0001	dpy	FBgn0053196
chr2L	4570378	4574199	2.34	0.0001	dpy	FBgn0053196
chr2L	4570378	4574199	2.34	0.0001	HP6	FBgn0031613
chr2L	4575745	4577327	0.42	0.00088	dpy	FBgn0053196
chr2L	4575745	4577327	0.42	0.00088	HP6	FBgn0031613
chr2L	4587041	4592860	0.95	0.0001	dpy	FBgn0053196
chr2L	4587041	4592860	0.95	0.0001	CR43716	FBgn0263869
chr2L	4593908	4596224	0.8	7.00E-05	dpy	FBgn0053196
chr2L	4598170	4602058	0.93	0.0001	dpy	FBgn0053196
chr2L	4608853	4612691	0.8	5.00E-05	dpy	FBgn0053196
chr2L	4707453	4708043	0.67	0.00125	CG34351	FBgn0085380
chr2L	4756272	4757879	0.63	0.00933	CG15630	FBgn0031627
chr2L	4796538	4799215	0.86	0.0001	CG3294	FBgn0031628
chr2L	4796538	4799215	0.86	0.0001	Clect27	FBgn0031629
chr2L	4800142	4803676	0.73	0.0001	Clect27	FBgn0031629
chr2L	4806089	4807302	0.36	0.00284	Clect27	FBgn0031629
chr2L	4806089	4807302	0.36	0.00284	CR45297	FBgn0266835
chr2L	4807367	4815004	2.05	0.0001	CR45297	FBgn0266835
chr2L	4807367	4815004	2.05	0.0001	CG15629	FBgn0031630
chr2L	4823707	4824225	1.06	0.00574	CG15628	FBgn0031632
chr2L	4827145	4830246	1.14	0.00574	CG15628	FBgn0031632
chr2L	4827145	4830246	1.14	0.00574	Fnta	FBgn0031633
chr2L	4827145	4830246	1.14	0.00574	mir-4912	FBgn0263575
chr2L	4827145	4830246	1.14	0.00574	Ir25a	FBgn0031634
chr2L	4836003	4837249	0.42	0.00933	tank	FBgn0031635
chr2L	4837643	4839831	0.81	0.00041	tank	FBgn0031635
chr2L	4837643	4839831	0.81	0.00041	CG12194	FBgn0031636
chr2L	4843829	4844564	0.46	0.00284	mxt	FBgn0031637
chr2L	4846112	4851820	1.87	0.0001	mxt	FBgn0031637
chr2L	4846112	4851820	1.87	0.0001	Mon1	FBgn0031640
chr2L	4852015	4857415	1.52	5.00E-05	Mon1	FBgn0031640
chr2L	4852015	4857415	1.52	5.00E-05	smog	FBgn0051660
chr2L	4869934	4871421	0.36	0.00933	smog	FBgn0051660
chr2L	4875503	4876510	0.62	0.00088	smog	FBgn0051660
chr2L	4881769	4883975	1.39	0.00041	Cf2	FBgn0000286
chr2L	4881769	4883975	1.39	0.00041	CG3008	FBgn0031643
chr2L	4885803	4887366	0.74	0.00041	CG3008	FBgn0031643
chr2L	4887753	4889687	1.43	2.00E-05	CG3008	FBgn0031643
chr2L	4887753	4889687	1.43	2.00E-05	CG15625	FBgn0031644
chr2L	4891241	4892745	0.41	0.00088	CG15625	FBgn0031644
chr2L	4891241	4892745	0.41	0.00088	CG3036	FBgn0031645
chr2L	4894921	4896315	1.35	0.00182	CG3036	FBgn0031645
chr2L	4897951	4901091	1.08	0.0001	CG3036	FBgn0031645
chr2L	4897951	4901091	1.08	0.0001	CG2837	FBgn0031646
chr2L	4903660	4904372	0.79	0.0029	CG3036	FBgn0031645
chr2L	4903660	4904372	0.79	0.0029	CG2837	FBgn0031646
chr2L	4904715	4907817	1.93	0.0001	CG3036	FBgn0031645
chr2L	4904715	4907817	1.93	0.0001	CG2837	FBgn0031646
chr2L	4904715	4907817	1.93	0.0001	hoe1	FBgn0041150
chr2L	4909714	4910035	0.46	0.00933	hoe1	FBgn0041150
chr2L	4934783	4938228	0.97	7.00E-05	hoe2	FBgn0031649
chr2L	4934783	4938228	0.97	7.00E-05	Sgs1	FBgn0003372
chr2L	4944839	4948454	1.28	5.00E-05	CG14044	FBgn0031650
chr2L	4944839	4948454	1.28	5.00E-05	mRpL24	FBgn0031651
chr2L	4944839	4948454	1.28	5.00E-05	betaggt-I	FBgn0015000
chr2L	4944839	4948454	1.28	5.00E-05	jet	FBgn0031652
chr2L	4948931	4949695	1.09	0.00026	betaggt-I	FBgn0015000
chr2L	4948931	4949695	1.09	0.00026	jet	FBgn0031652
chr2L	4956199	4957195	0.88	0.00284	Marcal1	FBgn0031655
chr2L	4965999	4969311	1.71	0.0001	CG34125	FBgn0083961
chr2L	4965999	4969311	1.71	0.0001	CG3756	FBgn0031657
chr2L	4970025	4971909	0.97	0	CG3756	FBgn0031657
chr2L	4970025	4971909	0.97	0	l(2)05714	FBgn0010607
chr2L	4970025	4971909	0.97	0	CG14043	FBgn0031659
chr2L	4975478	4978215	1.69	0.0001	mRpL28	FBgn0031660
chr2L	4975478	4978215	1.69	0.0001	Gmd	FBgn0031661
chr2L	4975478	4978215	1.69	0.0001	CG3792	FBgn0031662
chr2L	4978232	4983953	1.5	0.00026	CG3792	FBgn0031662
chr2L	4978232	4983953	1.5	0.00026	CG34126	FBgn0083962
chr2L	4990432	4991031	0.38	0.00088	CG34126	FBgn0083962
chr2L	4992160	5000315	1.94	0.00079	CG34126	FBgn0083962
chr2L	4992160	5000315	1.94	0.00079	Rtnl1	FBgn0053113
chr2L	4992160	5000315	1.94	0.00079	CG31917	FBgn0031668
chr2L	5000716	5008611	1.45	0.0001	Rtnl1	FBgn0053113
chr2L	5000716	5008611	1.45	0.0001	CG31917	FBgn0031668
chr2L	5009370	5010523	0.31	0.0001	Rtnl1	FBgn0053113
chr2L	5009370	5010523	0.31	0.0001	CG31917	FBgn0031668
chr2L	5024222	5025485	1.23	0.00574	vkg	FBgn0016075
chr2L	5036074	5039736	1.49	0.0001	Cg25C	FBgn0000299
chr2L	5036074	5039736	1.49	0.0001	SP555	FBgn0260470
chr2L	5036074	5039736	1.49	0.0001	CG14042	FBgn0260451
chr2L	5036074	5039736	1.49	0.0001	CG31650	FBgn0031673
chr2L	5036074	5039736	1.49	0.0001	CG33995	FBgn0053995
chr2L	5036074	5039736	1.49	0.0001	CG44000	FBgn0264742
chr2L	5036074	5039736	1.49	0.0001	CG44001	FBgn0264743
chr2L	5049639	5055503	1.35	0.00022	CG9121	FBgn0031675
chr2L	5049639	5055503	1.35	0.00022	His3.3A	FBgn0014857
chr2L	5057397	5058633	1.4	2.00E-05	His3.3A	FBgn0014857
chr2L	5057397	5058633	1.4	2.00E-05	CG31918	FBgn0031678
chr2L	5057397	5058633	1.4	2.00E-05	Rpn11	FBgn0028694
chr2L	5058979	5060164	1.05	0.0001	Rpn11	FBgn0028694
chr2L	5058979	5060164	1.05	0.0001	CR45291	FBgn0266829
chr2L	5069804	5074477	1.66	0	qtc	FBgn0028572
chr2L	5069804	5074477	1.66	0	CR45305	FBgn0266843
chr2L	5069804	5074477	1.66	0	pgant5	FBgn0031681
chr2L	5079443	5083028	1.17	0.00574	pgant5	FBgn0031681
chr2L	5090955	5097362	1.96	7.00E-05	pgant5	FBgn0031681
chr2L	5090955	5097362	1.96	7.00E-05	CG4230	FBgn0031683
chr2L	5099214	5101382	0.74	0.0001	CG4230	FBgn0031683
chr2L	5099214	5101382	0.74	0.0001	Msp300	FBgn0261836
chr2L	5104525	5110013	0.68	0.0029	Msp300	FBgn0261836
chr2L	5111264	5113428	0.94	0.00026	Msp300	FBgn0261836
chr2L	5148513	5154292	2.17	0.0001	Msp300	FBgn0261836
chr2L	5155150	5155721	0.47	0.00933	Msp300	FBgn0261836
chr2L	5186140	5188295	0.58	0.0001	Msp300	FBgn0261836
chr2L	5186140	5188295	0.58	0.0001	snoRNA:Psi28S-2263	FBgn0082990
chr2L	5195047	5196015	1.03	0.00048	Msp300	FBgn0261836
chr2L	5195047	5196015	1.03	0.00048	snmRNA:128	FBgn0065107
chr2L	5200481	5200799	0.37	0.00933	Msp300	FBgn0261836
chr2L	5200481	5200799	0.37	0.00933	snoRNA:Psi18S-525k	FBgn0083028
chr2L	5208669	5209564	1.25	0.00088	Cyp28d2	FBgn0031688
chr2L	5208669	5209564	1.25	0.00088	Cyp28d1	FBgn0031689
chr2L	5209650	5210382	1.35	0.00182	Cyp28d2	FBgn0031688
chr2L	5209650	5210382	1.35	0.00182	Cyp28d1	FBgn0031689
chr2L	5210553	5212022	0.43	0.00284	Cyp28d1	FBgn0031689
chr2L	5222688	5224093	1.05	0.00182	TpnC25D	FBgn0031692
chr2L	5222688	5224093	1.05	0.00182	tkv	FBgn0003716
chr2L	5224950	5227478	1.55	1.00E-05	tkv	FBgn0003716
chr2L	5229933	5231440	0.45	0.00284	tkv	FBgn0003716
chr2L	5232335	5234968	0.47	0.00041	tkv	FBgn0003716
chr2L	5236540	5238542	2.61	0.00057	tkv	FBgn0003716
chr2L	5236540	5238542	2.61	0.00057	tRNA:Asp-GTC-2-1	FBgn0051971
chr2L	5238890	5241420	0.97	0	tkv	FBgn0003716
chr2L	5238890	5241420	0.97	0	tRNA:Asp-GTC-2-1	FBgn0051971
chr2L	5238890	5241420	0.97	0	tRNA:Asp-GTC-1-1	FBgn0051914
chr2L	5238890	5241420	0.97	0	CR14033	FBgn0046776
chr2L	5248672	5249256	0.91	0.00057	tkv	FBgn0003716
chr2L	5248672	5249256	0.91	0.00057	CR14033	FBgn0046776
chr2L	5253454	5256649	0.8	5.00E-05	tkv	FBgn0003716
chr2L	5253454	5256649	0.8	5.00E-05	CR44744	FBgn0265957
chr2L	5260896	5262506	0.92	0.00284	tkv	FBgn0003716
chr2L	5260896	5262506	0.92	0.00284	CR44744	FBgn0265957
chr2L	5260896	5262506	0.92	0.00284	Cyp4ac1	FBgn0031693
chr2L	5277412	5279389	0.85	5.00E-05	Bsg25D	FBgn0000228
chr2L	5277412	5279389	0.85	5.00E-05	Bub1	FBgn0031696
chr2L	5287234	5299387	2.57	0.0001	CR44743	FBgn0265956
chr2L	5287234	5299387	2.57	0.0001	vri	FBgn0016076
chr2L	5287234	5299387	2.57	0.0001	CR45730	FBgn0267294
chr2L	5304000	5307436	2.55	5.00E-05	vri	FBgn0016076
chr2L	5304000	5307436	2.55	5.00E-05	CG14024	FBgn0031697
chr2L	5325161	5328638	1.24	2.00E-05	Ncoa6	FBgn0031698
chr2L	5325161	5328638	1.24	2.00E-05	CR44985	FBgn0266320
chr2L	5325161	5328638	1.24	2.00E-05	CG14022	FBgn0031700
chr2L	5335824	5337505	0.73	0.00057	fusl	FBgn0031702
chr2L	5337824	5339845	1.01	2.00E-05	fusl	FBgn0031702
chr2L	5337824	5339845	1.01	2.00E-05	CG12512	FBgn0031703
chr2L	5340501	5344379	1.68	7.00E-05	CG12512	FBgn0031703
chr2L	5340501	5344379	1.68	7.00E-05	nompC	FBgn0016920
chr2L	5377810	5379034	1.14	0.0029	CR42850	FBgn0262097
chr2L	5380331	5381421	0.46	0.00088	CR42850	FBgn0262097
chr2L	5389835	5391443	0.59	0.00088	CR44745	FBgn0265958
chr2L	5392201	5392752	1.67	0.00048	CR44745	FBgn0265958
chr2L	5393168	5394029	1.6	1.00E-05	CR44745	FBgn0265958
chr2L	5399206	5399984	0.42	0.00933	H15	FBgn0016660
chr2L	5414001	5415356	0.67	0.00284	H15	FBgn0016660
chr2L	5417286	5418752	0.37	0.00933	H15	FBgn0016660
chr2L	5427749	5428267	0.82	0.00284	CR43713	FBgn0263866
chr2L	5429904	5432338	1.24	0.00933	CR43713	FBgn0263866
chr2L	5437773	5438457	0.6	0.00088	CR31647	FBgn0051647
chr2L	5437773	5438457	0.6	0.00088	snoRNA:Me28S-A2486	FBgn0086033
chr2L	5440368	5442182	1.57	0	CR31647	FBgn0051647
chr2L	5461929	5464176	0.88	0.00574	mid	FBgn0261963
chr2L	5519546	5521255	1.14	0.00041	CG14020	FBgn0031707
chr2L	5519546	5521255	1.14	0.00041	CG7382	FBgn0031708
chr2L	5519546	5521255	1.14	0.00041	cl	FBgn0000318
chr2L	5524485	5524773	0.37	0.00933	CG6907	FBgn0031711
chr2L	5524485	5524773	0.37	0.00933	CR44793	FBgn0266028
chr2L	5538937	5540483	0.44	0.00933	CG14015	FBgn0031716
chr2L	5538937	5540483	0.44	0.00933	Hel25E	FBgn0014189
chr2L	5545471	5548130	2.07	7.00E-05	Lam	FBgn0002525
chr2L	5545471	5548130	2.07	7.00E-05	Oscillin	FBgn0031717
chr2L	5607644	5608651	0.27	0.00933	DIP-eta	FBgn0031725
chr2L	5611065	5613702	0.58	0.00933	DIP-eta	FBgn0031725
chr2L	5611065	5613702	0.58	0.00933	CR44795	FBgn0266030
chr2L	5707098	5707820	0.65	0.00933	CG7236	FBgn0031730
chr2L	5723278	5724387	1.25	0.0029	sip1	FBgn0024191
chr2L	5723278	5724387	1.25	0.0029	CG11030	FBgn0031736
chr2L	5727634	5728298	0.43	0.00933	CG11030	FBgn0031736
chr2L	5727634	5728298	0.43	0.00933	CG14006	FBgn0031733
chr2L	5736765	5742033	1.04	7.00E-05	CG11030	FBgn0031736
chr2L	5736765	5742033	1.04	7.00E-05	CG11147	FBgn0031734
chr2L	5743334	5745279	2.08	5.00E-05	CG11030	FBgn0031736
chr2L	5743334	5745279	2.08	5.00E-05	CG11147	FBgn0031734
chr2L	5743334	5745279	2.08	5.00E-05	CG11029	FBgn0031735
chr2L	5749695	5751562	0.88	0.00933	CG11030	FBgn0031736
chr2L	5749695	5751562	0.88	0.00933	CG11029	FBgn0031735
chr2L	5752479	5754383	0.65	0.00933	CG11030	FBgn0031736
chr2L	5752479	5754383	0.65	0.00933	CG11029	FBgn0031735
chr2L	5764215	5767154	1.69	0.0001	obst-E	FBgn0031737
chr2L	5764215	5767154	1.69	0.0001	CG9171	FBgn0031738
chr2L	5764215	5767154	1.69	0.0001	CR31912	FBgn0051912
chr2L	5770875	5773369	0.65	0.00284	CG9171	FBgn0031738
chr2L	5770875	5773369	0.65	0.00284	CR31912	FBgn0051912
chr2L	5786523	5786796	1.48	0.0078	CG9171	FBgn0031738
chr2L	5786523	5786796	1.48	0.0078	CG31913	FBgn0051913
chr2L	5798153	5802380	1.3	2.00E-05	CG9171	FBgn0031738
chr2L	5798153	5802380	1.3	2.00E-05	CG14005	FBgn0031739
chr2L	5798153	5802380	1.3	2.00E-05	CG7239	FBgn0031740
chr2L	5805000	5806212	0.56	0.00088	CG7239	FBgn0031740
chr2L	5805000	5806212	0.56	0.00088	CG11034	FBgn0031741
chr2L	5813147	5814514	0.85	0.00574	CG43307	FBgn0262999
chr2L	5871934	5873746	0.74	0.00284	rau	FBgn0031745
chr2L	5877517	5879781	2.02	7.00E-05	rau	FBgn0031745
chr2L	5886941	5891077	0.95	0.00284	CG9029	FBgn0031746
chr2L	5886941	5891077	0.95	0.00284	CR44577	FBgn0265788
chr2L	5886941	5891077	0.95	0.00284	Acp26Ab	FBgn0002856
chr2L	5906874	5909664	1.29	7.00E-05	CR43808	FBgn0264352
chr2L	5906874	5909664	1.29	7.00E-05	bchs	FBgn0043362
chr2L	5906874	5909664	1.29	7.00E-05	CG14000	FBgn0031749
chr2L	5922812	5924736	0.74	0.00284	bchs	FBgn0043362
chr2L	5922812	5924736	0.74	0.00284	CG9016	FBgn0031751
chr2L	5922812	5924736	0.74	0.00284	CR43926	FBgn0264547
chr2L	5942957	5950821	2.01	0.0001	Sfp26Ad	FBgn0261055
chr2L	5942957	5950821	2.01	0.0001	CG9044	FBgn0031752
chr2L	5955632	5957575	0.42	0.00041	CG13999	FBgn0031753
chr2L	5955632	5957575	0.42	0.00041	Vm26Ab	FBgn0003980
chr2L	5968718	5969097	1.27	0.00307	Ucp4C	FBgn0031757
chr2L	5968718	5969097	1.27	0.00307	Ucp4B	FBgn0031758
chr2L	5970400	5981210	2.91	0.0001	chic	FBgn0000308
chr2L	5970400	5981210	2.91	0.0001	eIF-4a	FBgn0001942
chr2L	5981709	5984268	1.93	7.00E-05	chic	FBgn0000308
chr2L	5981709	5984268	1.93	7.00E-05	eIF-4a	FBgn0001942
chr2L	5984461	5985066	1.22	0.00125	eIF-4a	FBgn0001942
chr2L	5985088	5988614	1.28	0.0001	eIF-4a	FBgn0001942
chr2L	5985088	5988614	1.28	0.0001	ifc	FBgn0001941
chr2L	5991154	5992666	0.61	0.00057	lid	FBgn0031759
chr2L	5996253	6000622	2.1	0.0001	lid	FBgn0031759
chr2L	5996253	6000622	2.1	0.0001	Tsp26A	FBgn0031760
chr2L	6007977	6008624	0.49	0.00057	CG9098	FBgn0031762
chr2L	6008831	6010422	0.45	0.00284	CG9098	FBgn0031762
chr2L	6011975	6013728	2.52	0.0001	CG9098	FBgn0031762
chr2L	6011975	6013728	2.52	0.0001	H2.0	FBgn0001170
chr2L	6014381	6015104	0.96	0.00933	H2.0	FBgn0001170
chr2L	6022738	6025755	1.07	0.00026	CG13996	FBgn0031763
chr2L	6022738	6025755	1.07	0.00026	CG9107	FBgn0031764
chr2L	6022738	6025755	1.07	0.00026	CG9109	FBgn0031765
chr2L	6035606	6038638	2.22	0.0001	mtm	FBgn0025742
chr2L	6035606	6038638	2.22	0.0001	CG31643	FBgn0051643
chr2L	6045121	6048883	2.79	0.0001	CG31643	FBgn0051643
chr2L	6045121	6048883	2.79	0.0001	ade2	FBgn0000052
chr2L	6045121	6048883	2.79	0.0001	mir-966	FBgn0262317
chr2L	6045121	6048883	2.79	0.0001	slmo	FBgn0029161
chr2L	6045121	6048883	2.79	0.0001	CG34179	FBgn0085208
chr2L	6045121	6048883	2.79	0.0001	CG12393	FBgn0031768
chr2L	6049187	6052401	0.49	0.0001	CG12393	FBgn0031768
chr2L	6049187	6052401	0.49	0.0001	CG9135	FBgn0031769
chr2L	6052972	6053555	0.31	0.0001	CG9135	FBgn0031769
chr2L	6058576	6059879	0.54	0.00284	CG13995	FBgn0031770
chr2L	6061091	6064297	1.37	0.0001	CG34180	FBgn0085209
chr2L	6061091	6064297	1.37	0.0001	ND-51	FBgn0031771
chr2L	6061091	6064297	1.37	0.0001	CG13994	FBgn0031772
chr2L	6061091	6064297	1.37	0.0001	Fbw5	FBgn0031773
chr2L	6069750	6072249	1.74	0.00057	CG13993	FBgn0031776
chr2L	6069750	6072249	1.74	0.00057	Kr-h2	FBgn0266449
chr2L	6073391	6074968	1.51	0.00026	Kr-h2	FBgn0266449
chr2L	6073391	6074968	1.51	0.00026	CR43801	FBgn0264345
chr2L	6076604	6078376	0.4	0.00933	CR43801	FBgn0264345
chr2L	6076604	6078376	0.4	0.00933	CR9162	FBgn0031778
chr2L	6080819	6091334	2.26	0.0001	CR44773	FBgn0265999
chr2L	6080819	6091334	2.26	0.0001	Kr-h1	FBgn0266450
chr2L	6080819	6091334	2.26	0.0001	CG45075	FBgn0266445
chr2L	6093655	6095570	1.01	7.00E-05	CG45075	FBgn0266445
chr2L	6095979	6100979	1.92	0.0001	CG45075	FBgn0266445
chr2L	6095979	6100979	1.92	0.0001	stai	FBgn0266521
chr2L	6103499	6107325	1.08	2.00E-05	stai	FBgn0266521
chr2L	6123075	6125684	2.65	0.00054	stai	FBgn0266521
chr2L	6123075	6125684	2.65	0.00054	CG31642	FBgn0051642
chr2L	6123075	6125684	2.65	0.00054	Arpc4	FBgn0031781
chr2L	6126670	6127931	2.41	1.00E-05	Arpc4	FBgn0031781
chr2L	6126670	6127931	2.41	1.00E-05	WDR79	FBgn0031782
chr2L	6126670	6127931	2.41	1.00E-05	B9d2	FBgn0261683
chr2L	6178216	6179950	0.41	0.00284	CG34380	FBgn0085409
chr2L	6181359	6186283	1.03	0.0001	CG34380	FBgn0085409
chr2L	6192246	6194647	0.97	0.0001	CG34380	FBgn0085409
chr2L	6199719	6201316	1.02	0.00048	CG34380	FBgn0085409
chr2L	6203505	6206486	2.38	0.0001	CG34380	FBgn0085409
chr2L	6212816	6217015	1.94	0.0001	CG34380	FBgn0085409
chr2L	6219142	6222812	0.56	0.00088	Ugt37b1	FBgn0026755
chr2L	6250842	6255975	0.77	0.0029	Ddr	FBgn0053531
chr2L	6250842	6255975	0.77	0.0029	AANATL2	FBgn0031791
chr2L	6273095	6274822	0.39	0.00284	Ddr	FBgn0053531
chr2L	6273095	6274822	0.39	0.00284	CR42735	FBgn0261699
chr2L	6321716	6325756	1.3	2.00E-05	Ddr	FBgn0053531
chr2L	6321716	6325756	1.3	2.00E-05	PDZ-GEF	FBgn0265778
chr2L	6335261	6335656	0.27	0.00933	Pez	FBgn0031799
chr2L	6337058	6341892	1.02	0.0001	Pez	FBgn0031799
chr2L	6337058	6341892	1.02	0.0001	Cpr	FBgn0015623
chr2L	6342650	6344498	0.67	0.0001	Cpr	FBgn0015623
chr2L	6344664	6345121	0.83	0.0029	Cpr	FBgn0015623
chr2L	6347853	6349725	0.77	5.00E-05	CG9497	FBgn0031800
chr2L	6347853	6349725	0.77	5.00E-05	CG9498	FBgn0031801
chr2L	6350288	6350994	1.93	0.00079	CG9498	FBgn0031801
chr2L	6413193	6413925	0.28	0.00933	CG13982	FBgn0031811
chr2L	6423343	6425997	1.79	0.0001	Tig	FBgn0011722
chr2L	6423343	6425997	1.79	0.0001	Fic	FBgn0263278
chr2L	6444863	6446257	0.5	0.00057	CG9527	FBgn0031813
chr2L	6447086	6449806	1.01	0.00088	CG9527	FBgn0031813
chr2L	6447086	6449806	1.01	0.00088	retm	FBgn0031814
chr2L	6451722	6456694	0.73	0.0001	retm	FBgn0031814
chr2L	6451722	6456694	0.73	0.0001	frj	FBgn0031815
chr2L	6457029	6458969	0.61	0.0001	frj	FBgn0031815
chr2L	6459377	6466537	1.91	0.0001	CG16947	FBgn0031816
chr2L	6459377	6466537	1.91	0.0001	CG9531	FBgn0031817
chr2L	6469705	6474748	2.95	0.0001	mmy	FBgn0259749
chr2L	6469705	6474748	2.95	0.0001	CG9536	FBgn0031818
chr2L	6474953	6478686	2.04	0.00125	CG9536	FBgn0031818
chr2L	6474953	6478686	2.04	0.00125	Sec61alpha	FBgn0086357
chr2L	6487924	6492003	1.31	0.0001	KFase	FBgn0031821
chr2L	6487924	6492003	1.31	0.0001	CG31638	FBgn0051638
chr2L	6487924	6492003	1.31	0.0001	CG9547	FBgn0031824
chr2L	6493661	6495110	2.07	0	CG31638	FBgn0051638
chr2L	6493661	6495110	2.07	0	CG9547	FBgn0031824
chr2L	6498836	6499620	1.62	0	CG31637	FBgn0051637
chr2L	6503210	6505237	0.77	0.00284	CG31637	FBgn0051637
chr2L	6503210	6505237	0.77	0.00284	CR44775	FBgn0266001
chr2L	6526035	6528399	1.07	0.00057	CG31637	FBgn0051637
chr2L	6526035	6528399	1.07	0.00057	eya	FBgn0000320
chr2L	6533796	6534571	1.79	0.0011	eya	FBgn0000320
chr2L	6535548	6536893	2.63	5.00E-05	eya	FBgn0000320
chr2L	6537725	6538620	0.62	7.00E-05	eya	FBgn0000320
chr2L	6539255	6542341	1.96	0	eya	FBgn0000320
chr2L	6546838	6549122	1.23	0.00026	eya	FBgn0000320
chr2L	6558427	6559585	2.05	0.00011	COX5B	FBgn0031830
chr2L	6558427	6559585	2.05	0.00011	CG9596	FBgn0031832
chr2L	6558427	6559585	2.05	0.00011	COX5BL	FBgn0031831
chr2L	6559877	6563363	1.1	0.00057	CG9596	FBgn0031832
chr2L	6559877	6563363	1.1	0.00057	COX5BL	FBgn0031831
chr2L	6559877	6563363	1.1	0.00057	Ent2	FBgn0263916
chr2L	6610433	6616263	1.89	0.00574	CG11050	FBgn0031836
chr2L	6617444	6617896	0.77	0.0029	DIP-iota	FBgn0031837
chr2L	6617444	6617896	0.77	0.0029	CR44913	FBgn0266218
chr2L	6640843	6642431	0.39	0.00933	CG31635	FBgn0051635
chr2L	6642640	6648115	1.08	0.0001	CG31635	FBgn0051635
chr2L	6653067	6654431	0.42	7.00E-05	Tango1	FBgn0031842
chr2L	6655188	6655629	0.3	0.00933	CG31633	FBgn0051633
chr2L	6655869	6656932	2.49	0	CG31633	FBgn0051633
chr2L	6655869	6656932	2.49	0	CG31636	FBgn0051636
chr2L	6657463	6659984	0.79	0.00088	CG31636	FBgn0051636
chr2L	6657463	6659984	0.79	0.00088	CG11070	FBgn0028467
chr2L	6666669	6669824	1.93	0.0001	Galt	FBgn0263200
chr2L	6666669	6669824	1.93	0.0001	Spn27A	FBgn0028990
chr2L	6671416	6675104	1.51	0.0001	CG34310	FBgn0085339
chr2L	6671416	6675104	1.51	0.0001	Galt	FBgn0263200
chr2L	6671416	6675104	1.51	0.0001	Spn27A	FBgn0028990
chr2L	6671416	6675104	1.51	0.0001	cort	FBgn0000351
chr2L	6676057	6678545	1.43	0.00041	CG34310	FBgn0085339
chr2L	6676057	6678545	1.43	0.00041	cort	FBgn0000351
chr2L	6676057	6678545	1.43	0.00041	Nhe3	FBgn0028703
chr2L	6682579	6685202	1.25	0.00933	Nhe3	FBgn0028703
chr2L	6682579	6685202	1.25	0.00933	CG11327	FBgn0031849
chr2L	6693333	6695194	0.54	0.00088	Tsp	FBgn0031850
chr2L	6700993	6702284	1.25	0.00026	Tsp	FBgn0031850
chr2L	6708982	6709727	0.92	0.00088	Tsp	FBgn0031850
chr2L	6721931	6724079	0.9	0	homer	FBgn0025777
chr2L	6721931	6724079	0.9	0	Liprin-alpha	FBgn0046704
chr2L	6755254	6755677	0.51	0.00933	CG11221	FBgn0031855
chr2L	6755254	6755677	0.51	0.00933	CG11322	FBgn0031856
chr2L	6755939	6756736	0.45	0.00284	CG11221	FBgn0031855
chr2L	6755939	6756736	0.45	0.00284	CG11322	FBgn0031856
chr2L	6783506	6789158	2.36	0.0001	nrv1	FBgn0015776
chr2L	6783506	6789158	2.36	0.0001	nrv2	FBgn0015777
chr2L	6791586	6793237	1.38	0.00088	nrv2	FBgn0015777
chr2L	6793241	6794964	1.58	0.00284	nrv2	FBgn0015777
chr2L	6796324	6796620	0.78	0.00574	nrv2	FBgn0015777
chr2L	6815180	6816980	0.81	0.00088	CR44081	FBgn0264890
chr2L	6840441	6843827	1.17	0.00041	sens-2	FBgn0051632
chr2L	6853404	6855029	0.6	0.00574	Rca1	FBgn0017551
chr2L	6853404	6855029	0.6	0.00574	l(2)k09022	FBgn0086451
chr2L	6868339	6870672	1.04	0.0001	Nha1	FBgn0031865
chr2L	6868339	6870672	1.04	0.0001	CR44915	FBgn0266220
chr2L	6906716	6908751	1.17	0	CG13773	FBgn0042092
chr2L	6906716	6908751	1.17	0	Rat1	FBgn0031868
chr2L	6913495	6915099	1.24	0.00933	Rat1	FBgn0031868
chr2L	6913495	6915099	1.24	0.00933	Wee1	FBgn0011737
chr2L	6913495	6915099	1.24	0.00933	x16	FBgn0028554
chr2L	6913495	6915099	1.24	0.00933	CG32829	FBgn0052829
chr2L	6923264	6925395	0.9	2.00E-05	Hrb27C	FBgn0004838
chr2L	6925466	6926095	0.75	0.00057	Hrb27C	FBgn0004838
chr2L	6929746	6931541	0.97	0.0029	Hrb27C	FBgn0004838
chr2L	6940730	6944076	1.12	7.00E-05	CG18304	FBgn0031869
chr2L	6940730	6944076	1.12	7.00E-05	Fgop2	FBgn0031871
chr2L	6946585	6947313	0.31	0.00933	ihog	FBgn0031872
chr2L	6948140	6949890	0.35	0.00041	ihog	FBgn0031872
chr2L	6948140	6949890	0.35	0.00041	Gas41	FBgn0031873
chr2L	6955590	6956670	2.47	2.00E-05	SA	FBgn0020616
chr2L	6955590	6956670	2.47	2.00E-05	CG13775	FBgn0031874
chr2L	6959625	6962579	1.66	1.00E-05	CG3430	FBgn0031875
chr2L	6959625	6962579	1.66	1.00E-05	Atac1	FBgn0031876
chr2L	6959625	6962579	1.66	1.00E-05	CG10399	FBgn0031877
chr2L	6959625	6962579	1.66	1.00E-05	sip2	FBgn0031878
chr2L	6963963	6968763	1.35	0.0001	CG10399	FBgn0031877
chr2L	6963963	6968763	1.35	0.0001	sip2	FBgn0031878
chr2L	6963963	6968763	1.35	0.0001	snRNP-U1-70K	FBgn0016978
chr2L	6986141	6988546	1.14	1.00E-05	uif	FBgn0031879
chr2L	6986141	6988546	1.14	1.00E-05	CR44326	FBgn0265414
chr2L	6989940	6990899	1.88	0.00048	uif	FBgn0031879
chr2L	6989940	6990899	1.88	0.00048	CR44326	FBgn0265414
chr2L	7000754	7004015	0.81	0.00088	uif	FBgn0031879
chr2L	7008731	7010935	1.86	1.00E-05	uif	FBgn0031879
chr2L	7008731	7010935	1.86	1.00E-05	CG43321	FBgn0263026
chr2L	7019751	7020811	2.09	0	ade3	FBgn0000053
chr2L	7019751	7020811	2.09	0	Pcp	FBgn0003046
chr2L	7021126	7021892	0.77	0.00284	ade3	FBgn0000053
chr2L	7021126	7021892	0.77	0.00284	Pcp	FBgn0003046
chr2L	7022418	7025385	2.76	5.00E-05	ade3	FBgn0000053
chr2L	7022418	7025385	2.76	5.00E-05	Pcp	FBgn0003046
chr2L	7022418	7025385	2.76	5.00E-05	CG31908	FBgn0051908
chr2L	7030066	7030953	0.39	0.00933	MME1	FBgn0031881
chr2L	7030066	7030953	0.39	0.00933	Rab30	FBgn0031882
chr2L	7031275	7032655	0.44	7.00E-05	Rab30	FBgn0031882
chr2L	7031275	7032655	0.44	7.00E-05	Caper	FBgn0031883
chr2L	7035966	7036596	0.39	0.00284	Caper	FBgn0031883
chr2L	7035966	7036596	0.39	0.00284	milt	FBgn0262872
chr2L	7036948	7039561	1.32	0.0001	Caper	FBgn0031883
chr2L	7036948	7039561	1.32	0.0001	milt	FBgn0262872
chr2L	7044508	7048099	2.61	0.0001	milt	FBgn0262872
chr2L	7050508	7053028	0.96	0.0001	milt	FBgn0262872
chr2L	7055289	7057923	1.58	2.00E-05	milt	FBgn0262872
chr2L	7055289	7057923	1.58	2.00E-05	Mnn1	FBgn0031885
chr2L	7055289	7057923	1.58	2.00E-05	CG31907	FBgn0051907
chr2L	7062753	7063663	1.17	0.00125	Mnn1	FBgn0031885
chr2L	7062753	7063663	1.17	0.00125	CG31907	FBgn0051907
chr2L	7062753	7063663	1.17	0.00125	Sem1	FBgn0266666
chr2L	7064533	7066657	2.08	0	Sem1	FBgn0266666
chr2L	7064533	7066657	2.08	0	Nuf2	FBgn0031886
chr2L	7079261	7080697	0.88	0.00284	Pvf2	FBgn0031888
chr2L	7079261	7080697	0.88	0.00284	CR44611	FBgn0265822
chr2L	7081813	7082631	0.44	5.00E-05	Pvf2	FBgn0031888
chr2L	7081813	7082631	0.44	5.00E-05	CR44611	FBgn0265822
chr2L	7083310	7085417	2.01	0.0001	Pvf2	FBgn0031888
chr2L	7083310	7085417	2.01	0.0001	CR44611	FBgn0265822
chr2L	7124556	7127000	0.99	0.00574	Pvf3	FBgn0085407
chr2L	7180395	7183944	1.79	0.0001	CG4495	FBgn0031893
chr2L	7188594	7190528	1.43	2.00E-05	CG4495	FBgn0031893
chr2L	7188594	7190528	1.43	2.00E-05	CG4496	FBgn0031894
chr2L	7188594	7190528	1.43	2.00E-05	CG4497	FBgn0031895
chr2L	7192809	7195651	1.43	0	CG4497	FBgn0031895
chr2L	7192809	7195651	1.43	0	CG4502	FBgn0031896
chr2L	7215482	7218361	3.2	0.00039	CG13784	FBgn0031897
chr2L	7219020	7220676	2.84	0	CG13784	FBgn0031897
chr2L	7219020	7220676	2.84	0	ico	FBgn0263133
chr2L	7219020	7220676	2.84	0	CR44989	FBgn0266324
chr2L	7237742	7242218	3.33	0	Ndae1	FBgn0259111
chr2L	7237742	7242218	3.33	0	CG43800	FBgn0264344
chr2L	7252884	7256516	1.52	0	CG13786	FBgn0031900
chr2L	7252884	7256516	1.52	0	Wnt4	FBgn0010453
chr2L	7252884	7256516	1.52	0	CG31909	FBgn0051909
chr2L	7271451	7273538	1.96	0.00284	Wnt4	FBgn0010453
chr2L	7301550	7303313	0.59	0.00088	wg	FBgn0004009
chr2L	7307104	7308287	0.72	0.00088	wg	FBgn0004009
chr2L	7308919	7309742	0.45	0.00933	wg	FBgn0004009
chr2L	7354509	7355123	0.56	0.00933	Wnt6	FBgn0031902
chr2L	7355364	7355832	0.38	0.0001	Wnt6	FBgn0031902
chr2L	7361274	7364101	1.54	0.00307	Wnt10	FBgn0031903
chr2L	7374458	7378432	1.28	0.0001	Wnt10	FBgn0031903
chr2L	7374458	7378432	1.28	0.0001	CR44063	FBgn0264872
chr2L	7374458	7378432	1.28	0.0001	ninaC	FBgn0002938
chr2L	7387414	7388962	2.47	0.00039	CG5149	FBgn0031904
chr2L	7387414	7388962	2.47	0.00039	gudu	FBgn0031905
chr2L	7418935	7421578	1.08	0.0001	chm	FBgn0028387
chr2L	7422224	7428254	2.51	0	chm	FBgn0028387
chr2L	7422224	7428254	2.51	0	muc	FBgn0283658
chr2L	7433320	7440011	1.64	0.0001	CG5958	FBgn0031913
chr2L	7433320	7440011	1.64	0.0001	CG5973	FBgn0031914
chr2L	7440466	7444175	1.14	0.0001	CG5973	FBgn0031914
chr2L	7440466	7444175	1.14	0.0001	santa-maria	FBgn0025697
chr2L	7447242	7448982	0.47	0.00284	CG5973	FBgn0031914
chr2L	7447242	7448982	0.47	0.00284	santa-maria	FBgn0025697
chr2L	7486272	7489079	0.92	0.0029	Ziz	FBgn0260486
chr2L	7494524	7497004	2.04	0	Ziz	FBgn0260486
chr2L	7494524	7497004	2.04	0	Obp28a	FBgn0011283
chr2L	7497186	7498334	1.24	0.00057	Obp28a	FBgn0011283
chr2L	7497186	7498334	1.24	0.00057	RapGAP1	FBgn0264895
chr2L	7504813	7508800	1.62	0.0001	RapGAP1	FBgn0264895
chr2L	7509796	7513843	1.37	0	RapGAP1	FBgn0264895
chr2L	7519460	7526237	2.21	0.0001	RapGAP1	FBgn0264895
chr2L	7519460	7526237	2.21	0.0001	CR44082	FBgn0264891
chr2L	7526384	7528641	0.78	0.00933	RapGAP1	FBgn0264895
chr2L	7529159	7530195	2.01	7.00E-05	RapGAP1	FBgn0264895
chr2L	7544067	7545026	0.97	0.00057	RapGAP1	FBgn0264895
chr2L	7575183	7576760	1.5	0.00284	RapGAP1	FBgn0264895
chr2L	7599305	7602374	1.16	0.0001	CR45370	FBgn0266910
chr2L	7607079	7609272	1.29	0.0001	Cyp4d21	FBgn0031925
chr2L	7607079	7609272	1.29	0.0001	CG6739	FBgn0031926
chr2L	7610004	7610712	0.51	0.00284	CG6739	FBgn0031926
chr2L	7621144	7622982	1.57	0.0029	CG6739	FBgn0031926
chr2L	7627243	7632689	1.29	5.00E-05	CR44799	FBgn0266034
chr2L	7637105	7639449	1.23	0	CR44800	FBgn0266035
chr2L	7641948	7642316	0.91	0.00574	Slob	FBgn0264087
chr2L	7676549	7680308	1.84	5.00E-05	Slob	FBgn0264087
chr2L	7676549	7680308	1.84	5.00E-05	Myo28B1	FBgn0040299
chr2L	7676549	7680308	1.84	5.00E-05	CR44148	FBgn0264997
chr2L	7681161	7682189	0.41	0.00933	Myo28B1	FBgn0040299
chr2L	7681161	7682189	0.41	0.00933	CR44148	FBgn0264997
chr2L	7684346	7686407	1.47	0.00284	Myo28B1	FBgn0040299
chr2L	7684346	7686407	1.47	0.00284	CR44148	FBgn0264997
chr2L	7692741	7694411	1.84	0	CG7025	FBgn0031930
chr2L	7692741	7694411	1.84	0	CG43235	FBgn0262880
chr2L	7692741	7694411	1.84	0	Tep2	FBgn0041182
chr2L	7701574	7704216	1.52	0.0001	Tep2	FBgn0041182
chr2L	7701574	7704216	1.52	0.0001	Tep3	FBgn0041181
chr2L	7701574	7704216	1.52	0.0001	CR44990	FBgn0266325
chr2L	7746613	7748201	0.51	0.00933	ATPsynGL	FBgn0031941
chr2L	7750604	7752043	0.44	0.00041	CG7203	FBgn0031942
chr2L	7757031	7758811	0.35	0.00933	CG46025	FBgn0267689
chr2L	7789629	7791409	2.57	0	CG7149	FBgn0031948
chr2L	7789629	7791409	2.57	0	LKRSDH	FBgn0025687
chr2L	7795624	7801087	2.76	0	LKRSDH	FBgn0025687
chr2L	7795624	7801087	2.76	0	r2d2	FBgn0031951
chr2L	7808985	7815048	2.58	0.0001	cdc14	FBgn0031952
chr2L	7808985	7815048	2.58	0.0001	LanB1	FBgn0261800
chr2L	7820798	7822236	1.7	0.00011	LanB1	FBgn0261800
chr2L	7820798	7822236	1.7	0.00011	CR45008	FBgn0266360
chr2L	7820798	7822236	1.7	0.00011	CG7115	FBgn0027515
chr2L	7823579	7824746	0.86	0.00088	CR45008	FBgn0266360
chr2L	7823579	7824746	0.86	0.00088	CG7115	FBgn0027515
chr2L	7825428	7830846	1.52	0.0001	Rack1	FBgn0020618
chr2L	7825428	7830846	1.52	0.0001	mts	FBgn0004177
chr2L	7831225	7839917	1.29	2.00E-05	mts	FBgn0004177
chr2L	7831225	7839917	1.29	2.00E-05	CR43100	FBgn0262546
chr2L	7851368	7853445	0.58	0.0029	CG14535	FBgn0031955
chr2L	7878781	7879393	0.52	0.00284	spz3	FBgn0031959
chr2L	7882000	7884073	1	5.00E-05	CG7102	FBgn0031961
chr2L	7882000	7884073	1	5.00E-05	SmE	FBgn0261790
chr2L	7886384	7888136	0.54	7.00E-05	CG7102	FBgn0031961
chr2L	7886384	7888136	0.54	7.00E-05	SmE	FBgn0261790
chr2L	7886384	7888136	0.54	7.00E-05	CG34132	FBgn0083968
chr2L	7886384	7888136	0.54	7.00E-05	Spn28Da	FBgn0051902
chr2L	7890156	7890839	1.45	0.00307	Spn28Db	FBgn0053121
chr2L	7890156	7890839	1.45	0.00307	Snoo	FBgn0085450
chr2L	7908891	7910221	1.08	0.00307	Snoo	FBgn0085450
chr2L	7911963	7915339	0.74	5.00E-05	Snoo	FBgn0085450
chr2L	7939647	7943194	1.56	0.00057	Snoo	FBgn0085450
chr2L	7951371	7956303	1.92	0.0001	Snoo	FBgn0085450
chr2L	7969366	7971973	0.58	0.0001	Snoo	FBgn0085450
chr2L	7972171	7974893	1.33	7.00E-05	Snoo	FBgn0085450
chr2L	7989756	7990967	0.38	0.00284	pes	FBgn0031969
chr2L	7991443	7995161	1.73	0.00022	pes	FBgn0031969
chr2L	7991443	7995161	1.73	0.00022	CG7227	FBgn0031970
chr2L	7991443	7995161	1.73	0.00022	CR44996	FBgn0266331
chr2L	8003122	8004708	2.46	0.00041	Sirup	FBgn0031971
chr2L	8003122	8004708	2.46	0.00041	Wwox	FBgn0031972
chr2L	8003122	8004708	2.46	0.00041	Spn28Dc	FBgn0031973
chr2L	8005222	8006228	0.48	0.00284	Spn28Dc	FBgn0031973
chr2L	8006283	8006830	1.95	0	Spn28Dc	FBgn0031973
chr2L	8007496	8013563	2.44	0.0001	Spn28Dc	FBgn0031973
chr2L	8007496	8013563	2.44	0.0001	CG12560	FBgn0031974
chr2L	8007496	8013563	2.44	0.0001	Tg	FBgn0031975
chr2L	8028431	8030446	0.71	0.00041	CG7367	FBgn0031976
chr2L	8028431	8030446	0.71	0.00041	baf	FBgn0031977
chr2L	8031654	8032366	0.42	0.00933	CG7367	FBgn0031976
chr2L	8031654	8032366	0.42	0.00933	baf	FBgn0031977
chr2L	8031654	8032366	0.42	0.00933	Cka	FBgn0044323
chr2L	8038792	8039903	0.65	0.00933	CG7367	FBgn0031976
chr2L	8038792	8039903	0.65	0.00933	Cka	FBgn0044323
chr2L	8040434	8041767	1.64	0.00022	CG7367	FBgn0031976
chr2L	8040434	8041767	1.64	0.00022	Cka	FBgn0044323
chr2L	8040434	8041767	1.64	0.00022	CCDC53	FBgn0031979
chr2L	8041772	8042707	2.09	0	CCDC53	FBgn0031979
chr2L	8041772	8042707	2.09	0	RpL36A	FBgn0031980
chr2L	8041772	8042707	2.09	0	snoRNA:Psi28S-2648	FBgn0065055
chr2L	8041772	8042707	2.09	0	CG7466	FBgn0031981
chr2L	8066775	8068115	0.63	2.00E-05	poe	FBgn0011230
chr2L	8069925	8070473	0.44	0.00933	poe	FBgn0011230
chr2L	8079404	8079850	0.42	0.00933	Mcr	FBgn0267488
chr2L	8079404	8079850	0.42	0.00933	CR45257	FBgn0266795
chr2L	8084985	8089269	0.68	0.00088	Bsg	FBgn0261822
chr2L	8095479	8098971	2.26	0	Bsg	FBgn0261822
chr2L	8102709	8106233	1.51	0.00041	Bsg	FBgn0261822
chr2L	8122111	8122832	2.14	0	mon2	FBgn0031985
chr2L	8128258	8134583	1.87	0.0001	CG8668	FBgn0031988
chr2L	8128258	8134583	1.87	0.0001	PAPLA1	FBgn0031990
chr2L	8140842	8143749	1.13	0	PAPLA1	FBgn0031990
chr2L	8140842	8143749	1.13	0	mir-4984	FBgn0263561
chr2L	8140842	8143749	1.13	0	CG42762	FBgn0261830
chr2L	8148018	8152007	1.18	5.00E-05	PAPLA1	FBgn0031990
chr2L	8148018	8152007	1.18	5.00E-05	CG43394	FBgn0263256
chr2L	8148018	8152007	1.18	5.00E-05	CG31606	FBgn0051606
chr2L	8155941	8157375	1.43	0.00574	PAPLA1	FBgn0031990
chr2L	8155941	8157375	1.43	0.00574	CG43394	FBgn0263256
chr2L	8155941	8157375	1.43	0.00574	Rbsn-5	FBgn0261064
chr2L	8158601	8161015	1.37	0.0001	PAPLA1	FBgn0031990
chr2L	8158601	8161015	1.37	0.0001	CG43394	FBgn0263256
chr2L	8158601	8161015	1.37	0.0001	Rbsn-5	FBgn0261064
chr2L	8161946	8165041	1.27	2.00E-05	Rbsn-5	FBgn0261064
chr2L	8161946	8165041	1.27	2.00E-05	CG8498	FBgn0031992
chr2L	8161946	8165041	1.27	2.00E-05	Piezo	FBgn0264953
chr2L	8171165	8173869	0.72	0.00088	Piezo	FBgn0264953
chr2L	8184959	8185725	0.63	0.00933	Piezo	FBgn0264953
chr2L	8195924	8197912	1.19	2.00E-05	CG8475	FBgn0031995
chr2L	8195924	8197912	1.19	2.00E-05	CG8460	FBgn0031996
chr2L	8198744	8199675	1.14	0.0001	CG8460	FBgn0031996
chr2L	8198744	8199675	1.14	0.0001	PGAP5	FBgn0031997
chr2L	8198744	8199675	1.14	0.0001	SLC5A11	FBgn0031998
chr2L	8205214	8206665	2.51	0.0011	CR44119	FBgn0264950
chr2L	8205214	8206665	2.51	0.0011	CG8419	FBgn0031999
chr2L	8210993	8214785	2.56	0.0001	CG8419	FBgn0031999
chr2L	8210993	8214785	2.56	0.0001	Su(var)205	FBgn0003607
chr2L	8210993	8214785	2.56	0.0001	CG8360	FBgn0032001
chr2L	8210993	8214785	2.56	0.0001	CG8353	FBgn0032002
chr2L	8215620	8217003	0.47	0.00933	CG8353	FBgn0032002
chr2L	8215620	8217003	0.47	0.00933	CG8349	FBgn0032003
chr2L	8215620	8217003	0.47	0.00933	CG8292	FBgn0032004
chr2L	8219719	8221425	0.34	0.00933	Snx6	FBgn0032005
chr2L	8219719	8221425	0.34	0.00933	Pvr	FBgn0032006
chr2L	8238743	8240751	3.37	1.00E-05	Pvr	FBgn0032006
chr2L	8238743	8240751	3.37	1.00E-05	Spn28F	FBgn0028987
chr2L	8251137	8252156	0.42	0.00933	CG8086	FBgn0032010
chr2L	8255093	8259088	1.57	2.00E-05	CG8086	FBgn0032010
chr2L	8255093	8259088	1.57	2.00E-05	Btk29A	FBgn0003502
chr2L	8255093	8259088	1.57	2.00E-05	mir-2b-1	FBgn0262374
chr2L	8264931	8266486	0.54	0.00284	Btk29A	FBgn0003502
chr2L	8270896	8271714	0.79	0.0029	Btk29A	FBgn0003502
chr2L	8276441	8278002	2	0.0001	Btk29A	FBgn0003502
chr2L	8292194	8293974	1.43	0.00933	Btk29A	FBgn0003502
chr2L	8292194	8293974	1.43	0.00933	tRNA:Lys-TTT-1-1	FBgn0011902
chr2L	8292194	8293974	1.43	0.00933	CR43752	FBgn0264083
chr2L	8299029	8299423	0.26	0.0001	Btk29A	FBgn0003502
chr2L	8299029	8299423	0.26	0.0001	wol	FBgn0261020
chr2L	8299520	8303959	1.55	0.0001	Btk29A	FBgn0003502
chr2L	8299520	8303959	1.55	0.0001	wol	FBgn0261020
chr2L	8299520	8303959	1.55	0.0001	Scgalpha	FBgn0032013
chr2L	8305890	8306514	1.49	0.00307	CG7840	FBgn0032014
chr2L	8307278	8309310	1.3	7.00E-05	CG7840	FBgn0032014
chr2L	8307278	8309310	1.3	7.00E-05	Ostgamma	FBgn0032015
chr2L	8307278	8309310	1.3	7.00E-05	CG7818	FBgn0032016
chr2L	8310200	8312605	1.74	0.0001	CG7818	FBgn0032016
chr2L	8310200	8312605	1.74	0.0001	CG7810	FBgn0032017
chr2L	8310200	8312605	1.74	0.0001	CG7806	FBgn0032018
chr2L	8310200	8312605	1.74	0.0001	mtsh	FBgn0262598
chr2L	8319678	8323348	0.77	0.00284	CG7806	FBgn0032018
chr2L	8319678	8323348	0.77	0.00284	mtsh	FBgn0262598
chr2L	8319678	8323348	0.77	0.00284	CG7787	FBgn0032020
chr2L	8319678	8323348	0.77	0.00284	CG7781	FBgn0032021
chr2L	8324451	8326619	0.87	0.00057	CG7787	FBgn0032020
chr2L	8324451	8326619	0.87	0.00057	CG7781	FBgn0032021
chr2L	8324451	8326619	0.87	0.00057	CG14275	FBgn0032022
chr2L	8327373	8329134	0.83	5.00E-05	CG14275	FBgn0032022
chr2L	8345463	8349453	1.29	0.0001	CR45371	FBgn0266911
chr2L	8345463	8349453	1.29	0.0001	CG7778	FBgn0032025
chr2L	8360804	8364002	1.37	0.00026	CG7627	FBgn0032026
chr2L	8360804	8364002	1.37	0.00026	RpS13	FBgn0010265
chr2L	8365214	8367726	0.91	0.00933	CSN8	FBgn0261437
chr2L	8365214	8367726	0.91	0.00933	Pp2A-29B	FBgn0260439
chr2L	8367880	8368562	0.48	0.00933	Pp2A-29B	FBgn0260439
chr2L	8369550	8372069	2.59	0.0001	Pp2A-29B	FBgn0260439
chr2L	8369550	8372069	2.59	0.0001	CR45341	FBgn0266880
chr2L	8369550	8372069	2.59	0.0001	CG17292	FBgn0032029
chr2L	8374602	8375163	3.48	0	Wdr82	FBgn0032030
chr2L	8380805	8381053	0.31	0.00933	AlaRS	FBgn0027094
chr2L	8381194	8385938	2.88	0.0001	AlaRS	FBgn0027094
chr2L	8381194	8385938	2.88	0.0001	CG13384	FBgn0032036
chr2L	8400519	8404891	1.21	0.00026	CG31898	FBgn0051898
chr2L	8400519	8404891	1.21	0.00026	CR44991	FBgn0266326
chr2L	8400519	8404891	1.21	0.00026	emb	FBgn0020497
chr2L	8411343	8411839	1.43	0.0011	CG13397	FBgn0014417
chr2L	8414091	8414661	0.69	0.00933	CG13398	FBgn0032042
chr2L	8416777	8420803	3.08	0.0001	Akap200	FBgn0027932
chr2L	8423467	8426897	1.84	5.00E-05	Akap200	FBgn0027932
chr2L	8423467	8426897	1.84	5.00E-05	grk	FBgn0001137
chr2L	8432547	8434680	1.35	0.00284	Akap200	FBgn0027932
chr2L	8432547	8434680	1.35	0.00284	grk	FBgn0001137
chr2L	8432547	8434680	1.35	0.00284	D12	FBgn0027490
chr2L	8436552	8438815	1.49	0.0001	D12	FBgn0027490
chr2L	8436552	8438815	1.49	0.0001	mus201	FBgn0002887
chr2L	8464641	8465362	1.64	0	fu2	FBgn0029173
chr2L	8466547	8467348	0.84	0.0029	fu2	FBgn0029173
chr2L	8466547	8467348	0.84	0.0029	d	FBgn0262029
chr2L	8477280	8482569	1.09	0.0001	d	FBgn0262029
chr2L	8477280	8482569	1.09	0.0001	CheA29a	FBgn0053194
chr2L	8477280	8482569	1.09	0.0001	CG43796	FBgn0264340
chr2L	8484918	8486264	1.04	0.00026	d	FBgn0262029
chr2L	8484918	8486264	1.04	0.00026	CR43604	FBgn0263489
chr2L	8489089	8489577	0.79	0.00088	CG13088	FBgn0032047
chr2L	8515547	8518726	0.73	0.0001	PIG-U	FBgn0032052
chr2L	8515547	8518726	0.73	0.0001	CG13090	FBgn0032054
chr2L	8522853	8523845	0.88	0.00574	Acer	FBgn0016122
chr2L	8522853	8523845	0.88	0.00574	lmgB	FBgn0085470
chr2L	8528674	8537086	2.1	0.0001	lmgA	FBgn0250903
chr2L	8528674	8537086	2.1	0.0001	CG17834	FBgn0028394
chr2L	8537361	8539214	1.73	7.00E-05	CG17834	FBgn0028394
chr2L	8554438	8557793	1.19	0.00088	Sema-1a	FBgn0011259
chr2L	8583966	8591104	1.16	0.00284	Sema-1a	FBgn0011259
chr2L	8583966	8591104	1.16	0.00284	CR43855	FBgn0264437
chr2L	8602087	8606415	0.84	0.00041	Sema-1a	FBgn0011259
chr2L	8609461	8614955	1.32	0.0001	Sema-1a	FBgn0011259
chr2L	8619575	8620810	1.6	0.0078	Sema-1a	FBgn0011259
chr2L	8619575	8620810	1.6	0.0078	tRNA:Asp-GTC-1-6	FBgn0051602
chr2L	8623761	8625333	0.49	0.00284	Sema-1a	FBgn0011259
chr2L	8623761	8625333	0.49	0.00284	tRNA:Asp-GTC-1-6	FBgn0051602
chr2L	8627297	8630232	0.54	0.00933	Sema-1a	FBgn0011259
chr2L	8678228	8680259	0.98	0.0011	Glt	FBgn0001114
chr2L	8678228	8680259	0.98	0.0011	CG9287	FBgn0032057
chr2L	8678228	8680259	0.98	0.0011	tRNA:Asp-GTC-1-7	FBgn0051889
chr2L	8678228	8680259	0.98	0.0011	CG9289	FBgn0032058
chr2L	8682812	8686780	2.03	7.00E-05	CG9289	FBgn0032058
chr2L	8682812	8686780	2.03	7.00E-05	tRNA:Asp-GTC-1-8	FBgn0051890
chr2L	8682812	8686780	2.03	7.00E-05	Trs23	FBgn0260861
chr2L	8689511	8695168	2.43	0.0001	Hnf4	FBgn0004914
chr2L	8696033	8701646	3.12	0.0001	Hnf4	FBgn0004914
chr2L	8696033	8701646	3.12	0.0001	CR44992	FBgn0266327
chr2L	8702160	8704311	0.87	0.00284	Hnf4	FBgn0004914
chr2L	8702160	8704311	0.87	0.00284	CR44992	FBgn0266327
chr2L	8704437	8705767	0.7	0.0029	Hnf4	FBgn0004914
chr2L	8704437	8705767	0.7	0.0029	CR44992	FBgn0266327
chr2L	8704437	8705767	0.7	0.0029	CG9314	FBgn0032061
chr2L	8706707	8711072	1.7	0	Hnf4	FBgn0004914
chr2L	8706707	8711072	1.7	0	CR44992	FBgn0266327
chr2L	8706707	8711072	1.7	0	CG9314	FBgn0032061
chr2L	8706707	8711072	1.7	0	raw	FBgn0003209
chr2L	8711406	8711461	0.38	0.0001	raw	FBgn0003209
chr2L	8714635	8717699	1.77	0.0029	raw	FBgn0003209
chr2L	8731086	8742242	1.72	0.0001	raw	FBgn0003209
chr2L	8748816	8752393	0.72	0.00284	CG45307	FBgn0266845
chr2L	8748816	8752393	0.72	0.00284	CG12438	FBgn0032065
chr2L	8752946	8753355	0.48	0.00933	CG12438	FBgn0032065
chr2L	8825112	8832710	1.54	0	SoxN	FBgn0029123
chr2L	8834639	8838098	1.13	0	SoxN	FBgn0029123
chr2L	8850683	8853978	1.93	0.00026	CR45365	FBgn0266905
chr2L	8854333	8855596	0.96	0.00574	CR45365	FBgn0266905
chr2L	8865903	8866904	0.45	0.00088	CR45260	FBgn0266798
chr2L	8865903	8866904	0.45	0.00088	CG32986	FBgn0052986
chr2L	8865903	8866904	0.45	0.00088	CG32983	FBgn0052983
chr2L	8865903	8866904	0.45	0.00088	CG9483	FBgn0032072
chr2L	8867536	8868643	0.7	0.0001	CR45260	FBgn0266798
chr2L	8867536	8868643	0.7	0.0001	CG9483	FBgn0032072
chr2L	8867536	8868643	0.7	0.0001	CR44414	FBgn0265587
chr2L	8869496	8870653	0.73	0.0001	CR44414	FBgn0265587
chr2L	8871208	8872309	0.66	0.00933	CR44414	FBgn0265587
chr2L	8883329	8885438	0.54	7.00E-05	CR44415	FBgn0265588
chr2L	8887346	8889118	0.85	0.00284	CR44415	FBgn0265588
chr2L	8889237	8890813	0.67	0.0001	CR44415	FBgn0265588
chr2L	8889237	8890813	0.67	0.0001	CG42713	FBgn0261630
chr2L	8896634	8897739	0.63	0.00933	CG34398	FBgn0085427
chr2L	8897759	8900534	1.95	0	CG34398	FBgn0085427
chr2L	8902365	8904401	0.67	0.0001	CG34398	FBgn0085427
chr2L	8907806	8911694	1.62	0.00088	CG34398	FBgn0085427
chr2L	8936815	8938191	1.66	7.00E-05	Tsp29Fa	FBgn0032074
chr2L	8936815	8938191	1.66	7.00E-05	Tsp29Fb	FBgn0032075
chr2L	8936815	8938191	1.66	7.00E-05	CG9510	FBgn0032076
chr2L	8941714	8943113	0.51	0.00041	Tsp29Fb	FBgn0032075
chr2L	8941714	8943113	0.51	0.00041	CG9510	FBgn0032076
chr2L	8941714	8943113	0.51	0.00041	CG9515	FBgn0032077
chr2L	8944774	8945451	1.43	0.00079	C1GalTA	FBgn0032078
chr2L	8947173	8953629	1.74	1.00E-05	C1GalTA	FBgn0032078
chr2L	8947173	8953629	1.74	1.00E-05	CG31886	FBgn0032079
chr2L	8979823	8981260	0.83	0.00933	CG13101	FBgn0032084
chr2L	8979823	8981260	0.83	0.00933	CG18662	FBgn0040963
chr2L	8983272	8985658	1.12	0.0001	CG13101	FBgn0032084
chr2L	8983272	8985658	1.12	0.0001	CG18662	FBgn0040963
chr2L	8983272	8985658	1.12	0.0001	rost	FBgn0011705
chr2L	8986627	8987454	0.96	0.0029	rost	FBgn0011705
chr2L	8987695	8990399	2.78	0	rost	FBgn0011705
chr2L	8994312	8995037	0.63	0.00284	alien	FBgn0013746
chr2L	8994312	8995037	0.63	0.00284	CG17906	FBgn0032086
chr2L	8996491	8998037	1.36	7.00E-05	alien	FBgn0013746
chr2L	8996491	8998037	1.36	7.00E-05	CG17906	FBgn0032086
chr2L	8996491	8998037	1.36	7.00E-05	CG18661	FBgn0040964
chr2L	9121939	9127521	1.13	0.00088	CR44616	FBgn0265827
chr2L	9121939	9127521	1.13	0.00088	CG32982	FBgn0052982
chr2L	9140166	9141423	0.36	0.00284	CG32982	FBgn0052982
chr2L	9143349	9147011	1.16	0.00041	CG32982	FBgn0052982
chr2L	9147029	9151242	1.19	0.00041	CG32982	FBgn0052982
chr2L	9155473	9157083	0.56	0.00933	CG32982	FBgn0052982
chr2L	9163275	9169663	0.93	0.0001	CG32982	FBgn0052982
chr2L	9163275	9169663	0.93	0.0001	tai	FBgn0041092
chr2L	9175822	9185404	2.37	0	tai	FBgn0041092
chr2L	9186287	9191947	2.96	0	tai	FBgn0041092
chr2L	9197380	9200757	1.21	0.0029	tai	FBgn0041092
chr2L	9204075	9206544	1.52	0.00048	tai	FBgn0041092
chr2L	9225282	9232518	1.02	0.0001	tai	FBgn0041092
chr2L	9225282	9232518	1.02	0.0001	tRNA:Thr-AGT-1-1	FBgn0051885
chr2L	9236386	9239411	1.17	0.0001	tai	FBgn0041092
chr2L	9236386	9239411	1.17	0.0001	tRNA:Thr-AGT-1-1	FBgn0051885
chr2L	9242486	9245837	0.69	0.00574	tai	FBgn0041092
chr2L	9242486	9245837	0.69	0.00574	aust	FBgn0032104
chr2L	9252033	9253375	1.53	0.00574	borr	FBgn0032105
chr2L	9252033	9253375	1.53	0.00574	lectin-30A	FBgn0040097
chr2L	9271292	9273128	2.57	8.00E-05	Ggamma30A	FBgn0267252
chr2L	9286702	9289307	0.55	0.00284	Ggamma30A	FBgn0267252
chr2L	9337045	9338302	1.21	2.00E-05	Eaat1	FBgn0026439
chr2L	9385093	9390429	1.65	0.0001	Shawl	FBgn0085395
chr2L	9385093	9390429	1.65	0.0001	Aldh	FBgn0012036
chr2L	9413781	9419003	0.95	0.0001	Shawl	FBgn0085395
chr2L	9413781	9419003	0.95	0.0001	Mco1	FBgn0032116
chr2L	9430068	9432496	2.36	0.00182	FucTB	FBgn0032117
chr2L	9430068	9432496	2.36	0.00182	scat	FBgn0011232
chr2L	9436649	9439475	1.79	0.00026	CG3769	FBgn0032119
chr2L	9436649	9439475	1.79	0.00026	numb	FBgn0002973
chr2L	9436649	9439475	1.79	0.00026	CG33723	FBgn0053723
chr2L	9441353	9451041	2.64	0.0001	numb	FBgn0002973
chr2L	9441353	9451041	2.64	0.0001	CG33723	FBgn0053723
chr2L	9454368	9455680	1.08	5.00E-05	numb	FBgn0002973
chr2L	9457034	9460551	1.6	0.0001	numb	FBgn0002973
chr2L	9460596	9461366	1.06	0.0029	numb	FBgn0002973
chr2L	9461659	9462360	0.4	0.00933	numb	FBgn0002973
chr2L	9490660	9495141	1.26	0.0001	Gdi	FBgn0004868
chr2L	9490660	9495141	1.26	0.0001	CG33298	FBgn0032120
chr2L	9495231	9500427	1.84	0.0001	Gdi	FBgn0004868
chr2L	9495231	9500427	1.84	0.0001	CG33298	FBgn0032120
chr2L	9504753	9509803	1.56	0.00574	CG33298	FBgn0032120
chr2L	9512374	9513857	1	0.00284	CG33298	FBgn0032120
chr2L	9521083	9531871	2.21	0.0001	CG33298	FBgn0032120
chr2L	9521083	9531871	2.21	0.0001	Oatp30B	FBgn0032123
chr2L	9521083	9531871	2.21	0.0001	CG31883	FBgn0032122
chr2L	9539000	9539895	1.41	0.00307	Oatp30B	FBgn0032123
chr2L	9539000	9539895	1.41	0.00307	CG17855	FBgn0032124
chr2L	9559664	9562437	2.09	0	jp	FBgn0032129
chr2L	9564743	9568194	0.69	7.00E-05	jp	FBgn0032129
chr2L	9564743	9568194	0.69	7.00E-05	CR44149	FBgn0264998
chr2L	9568689	9572604	3.08	0	CR44149	FBgn0264998
chr2L	9568689	9572604	3.08	0	CG3838	FBgn0032130
chr2L	9572850	9574067	0.64	7.00E-05	CG3838	FBgn0032130
chr2L	9572850	9574067	0.64	7.00E-05	Mtpalpha	FBgn0028479
chr2L	9574772	9575401	1.24	0.00574	CG3838	FBgn0032130
chr2L	9574772	9575401	1.24	0.00574	Mtpalpha	FBgn0028479
chr2L	9576001	9578831	1.04	0.0001	CG3838	FBgn0032130
chr2L	9576001	9578831	1.04	0.0001	Mtpalpha	FBgn0028479
chr2L	9576001	9578831	1.04	0.0001	CG31709	FBgn0051709
chr2L	9585006	9586613	0.74	0.00284	CR43621	FBgn0263612
chr2L	9587204	9588786	0.82	0.00088	CR43621	FBgn0263612
chr2L	9587204	9588786	0.82	0.00088	CG3841	FBgn0032131
chr2L	9595798	9596351	0.61	0.00284	CG4382	FBgn0032132
chr2L	9607501	9609269	0.78	0.00574	gcm2	FBgn0019809
chr2L	9612330	9619918	1.87	0.0001	gcm2	FBgn0019809
chr2L	9612330	9619918	1.87	0.0001	GlcAT-S	FBgn0032135
chr2L	9662532	9664630	0.98	0.00284	CR46208	FBgn0267927
chr2L	9669204	9671480	0.95	0.00574	CR46208	FBgn0267927
chr2L	9669204	9671480	0.95	0.00574	CR44150	FBgn0264999
chr2L	9674906	9681969	2.55	0.0001	CR44150	FBgn0264999
chr2L	9674906	9681969	2.55	0.0001	Pka-C1	FBgn0000273
chr2L	9683031	9685219	1.05	0	Pka-C1	FBgn0000273
chr2L	9690445	9694484	3.73	0	Pka-C1	FBgn0000273
chr2L	9696821	9701755	2.23	0.00057	Pka-C1	FBgn0000273
chr2L	9696821	9701755	2.23	0.00057	pelo	FBgn0011207
chr2L	9696821	9701755	2.23	0.00057	CG31710	FBgn0051710
chr2L	9701942	9707041	2.03	0.0001	pelo	FBgn0011207
chr2L	9701942	9707041	2.03	0.0001	CG31710	FBgn0051710
chr2L	9707565	9709402	0.53	0.00933	pelo	FBgn0011207
chr2L	9707565	9709402	0.53	0.00933	CG31710	FBgn0051710
chr2L	9707565	9709402	0.53	0.00933	CG4364	FBgn0032138
chr2L	9720305	9721329	0.65	0.00933	Nckx30C	FBgn0028704
chr2L	9728076	9729987	2.81	0	Nckx30C	FBgn0028704
chr2L	9728076	9729987	2.81	0	CG13116	FBgn0032139
chr2L	9730758	9732614	0.94	0	Nckx30C	FBgn0028704
chr2L	9730758	9732614	0.94	0	CG13116	FBgn0032139
chr2L	9749606	9750692	0.75	0.00088	Cyp4e3	FBgn0015035
chr2L	9762165	9764219	2.16	2.00E-05	zf30C	FBgn0270924
chr2L	9762165	9764219	2.16	2.00E-05	und	FBgn0283478
chr2L	9774747	9780526	2.39	7.00E-05	IP3K1	FBgn0032147
chr2L	9781800	9786765	2.84	0.0001	IP3K1	FBgn0032147
chr2L	9787941	9788224	0.6	0.0029	IP3K1	FBgn0032147
chr2L	9789108	9791475	1.2	0.00933	IP3K1	FBgn0032147
chr2L	9789108	9791475	1.2	0.00933	CR18854	FBgn0042174
chr2L	9789108	9791475	1.2	0.00933	CG4036	FBgn0032149
chr2L	9791901	9792564	0.92	0.00933	CG4036	FBgn0032149
chr2L	9791901	9792564	0.92	0.00933	CG13123	FBgn0032150
chr2L	9863166	9864544	1.17	0.00125	nAChRalpha6	FBgn0032151
chr2L	9888886	9889677	0.54	0.0001	FKBP59	FBgn0029174
chr2L	9889996	9898184	2.18	0.0001	FKBP59	FBgn0029174
chr2L	9889996	9898184	2.18	0.0001	Muc30E	FBgn0053300
chr2L	9904912	9909497	2.2	0.0001	CG13124	FBgn0032156
chr2L	9904912	9909497	2.2	0.0001	Etl1	FBgn0032157
chr2L	9911355	9913441	1.26	0.00026	Etl1	FBgn0032157
chr2L	9911355	9913441	1.26	0.00026	Srp54	FBgn0024285
chr2L	9914402	9915674	0.92	0.00284	Srp54	FBgn0024285
chr2L	9914402	9915674	0.92	0.00284	yip2	FBgn0040064
chr2L	9916742	9921082	3.28	0.0001	yip2	FBgn0040064
chr2L	9916742	9921082	3.28	0.0001	CG4594	FBgn0032161
chr2L	9921555	9922231	0.52	0.00284	CG4594	FBgn0032161
chr2L	9921555	9922231	0.52	0.00284	CG4592	FBgn0032162
chr2L	9930851	9932569	0.77	0.00088	CG42367	FBgn0259713
chr2L	9930851	9932569	0.77	0.00088	Cpr30F	FBgn0051876
chr2L	9933243	9934081	0.76	0.0029	Cpr30F	FBgn0051876
chr2L	9933243	9934081	0.76	0.0029	CG31712	FBgn0051712
chr2L	9934387	9939883	1.93	0.0001	Cpr30F	FBgn0051876
chr2L	9934387	9939883	1.93	0.0001	CG31712	FBgn0051712
chr2L	9934387	9939883	1.93	0.0001	CG4619	FBgn0032166
chr2L	9940978	9941479	0.4	0.00088	CG4619	FBgn0032166
chr2L	9943786	9944788	0.57	0.00088	CG4619	FBgn0032166
chr2L	9943786	9944788	0.57	0.00088	CG5853	FBgn0032167
chr2L	9945447	9949595	2.55	0.0001	CG4619	FBgn0032166
chr2L	9945447	9949595	2.55	0.0001	CG5853	FBgn0032167
chr2L	9945447	9949595	2.55	0.0001	CR45949	FBgn0267611
chr2L	9945447	9949595	2.55	0.0001	mir-87	FBgn0262428
chr2L	9950367	9951210	1.38	0.00307	CR45949	FBgn0267611
chr2L	9950367	9951210	1.38	0.00307	mir-87	FBgn0262428
chr2L	9950367	9951210	1.38	0.00307	CG13126	FBgn0032168
chr2L	9955687	9961022	1.08	0.0001	CG4709	FBgn0032169
chr2L	9955687	9961022	1.08	0.0001	CG5846	FBgn0032171
chr2L	9955687	9961022	1.08	0.0001	CG4658	FBgn0032170
chr2L	9955687	9961022	1.08	0.0001	CG5850	FBgn0032172
chr2L	9955687	9961022	1.08	0.0001	CR44872	FBgn0266166
chr2L	9955687	9961022	1.08	0.0001	CR43683	FBgn0263766
chr2L	9961695	9964791	1.22	0.0001	CG5850	FBgn0032172
chr2L	9961695	9964791	1.22	0.0001	CR44872	FBgn0266166
chr2L	9961695	9964791	1.22	0.0001	CR43683	FBgn0263766
chr2L	9961695	9964791	1.22	0.0001	Dref	FBgn0015664
chr2L	9966631	9968438	1.45	0.00026	Dref	FBgn0015664
chr2L	9966631	9968438	1.45	0.00026	RpL13	FBgn0011272
chr2L	9971380	9973736	2.32	0.00048	RpL13	FBgn0011272
chr2L	9980208	9981687	1.24	0.00933	CR13130	FBgn0040965
chr2L	9988534	9990050	0.54	0.00284	CR13130	FBgn0040965
chr2L	9988534	9990050	0.54	0.00284	bib	FBgn0000180
chr2L	9988534	9990050	0.54	0.00284	CG31875	FBgn0051875
chr2L	10000900	10006370	1.67	0.0001	CG4747	FBgn0043456
chr2L	10000900	10006370	1.67	0.0001	CR44873	FBgn0266167
chr2L	10007754	10011119	1.87	0.0001	CG4747	FBgn0043456
chr2L	10007754	10011119	1.87	0.0001	CR44873	FBgn0266167
chr2L	10007754	10011119	1.87	0.0001	Trp1	FBgn0011584
chr2L	10011205	10012535	0.62	0.00041	Trp1	FBgn0011584
chr2L	10031991	10033676	1.41	0.00574	obst-B	FBgn0027600
chr2L	10035429	10037238	0.92	0.00088	obst-B	FBgn0027600
chr2L	10059745	10060806	0.67	0.00284	Pen	FBgn0267727
chr2L	10059745	10060806	0.67	0.00284	Spn31A	FBgn0032178
chr2L	10064894	10065366	0.91	0.00307	CG44153	FBgn0265002
chr2L	10122399	10123814	0.74	0.00088	CG44153	FBgn0265002
chr2L	10122399	10123814	0.74	0.00088	CG34109	FBgn0083945
chr2L	10122399	10123814	0.74	0.00088	CG13135	FBgn0032184
chr2L	10146129	10149706	2.15	0	CG44153	FBgn0265002
chr2L	10146129	10149706	2.15	0	CG4839	FBgn0032187
chr2L	10154044	10154890	1.27	2.00E-05	CG44153	FBgn0265002
chr2L	10154044	10154890	1.27	2.00E-05	CG4839	FBgn0032187
chr2L	10197782	10199683	1.87	1.00E-05	Sur	FBgn0028675
chr2L	10197782	10199683	1.87	1.00E-05	Ripalpha	FBgn0032189
chr2L	10200665	10201877	1.51	0.00048	Ripalpha	FBgn0032189
chr2L	10200665	10201877	1.51	0.00048	RpL7	FBgn0005593
chr2L	10203388	10205020	0.7	0.00933	CG34159	FBgn0085188
chr2L	10203388	10205020	0.7	0.00933	CG5734	FBgn0032191
chr2L	10208181	10210358	1.23	2.00E-05	CG5731	FBgn0032192
chr2L	10208181	10210358	1.23	2.00E-05	CG5727	FBgn0032193
chr2L	10211767	10213086	0.98	5.00E-05	CG4901	FBgn0032194
chr2L	10216293	10216954	0.49	0.00933	Npc1a	FBgn0024320
chr2L	10218859	10221697	1.29	0.00307	Npc1a	FBgn0024320
chr2L	10218859	10221697	1.29	0.00307	Prosalpha6	FBgn0250843
chr2L	10223159	10223939	0.54	0.00933	CG4908	FBgn0032195
chr2L	10230281	10232265	1.3	0.00088	CG5694	FBgn0032197
chr2L	10230281	10232265	1.3	0.00088	eEF1delta	FBgn0032198
chr2L	10233986	10236823	0.61	0.0001	eEF1delta	FBgn0032198
chr2L	10233986	10236823	0.61	0.0001	mthl15	FBgn0051720
chr2L	10237672	10240503	0.86	0.00057	mthl15	FBgn0051720
chr2L	10237672	10240503	0.86	0.00057	me31B	FBgn0004419
chr2L	10241546	10244236	0.51	0.0001	me31B	FBgn0004419
chr2L	10241546	10244236	0.51	0.0001	chico	FBgn0024248
chr2L	10241546	10244236	0.51	0.0001	CR44995	FBgn0266330
chr2L	10245012	10245287	0.31	0.0001	chico	FBgn0024248
chr2L	10245012	10245287	0.31	0.0001	CR44995	FBgn0266330
chr2L	10248225	10251547	2.28	7.00E-05	bsk	FBgn0000229
chr2L	10248225	10251547	2.28	7.00E-05	CG31717	FBgn0051717
chr2L	10253407	10254892	0.66	0.00057	Ror	FBgn0010407
chr2L	10253407	10254892	0.66	0.00057	CG5676	FBgn0032200
chr2L	10259147	10270382	1.39	5.00E-05	Pten	FBgn0026379
chr2L	10259147	10270382	1.39	5.00E-05	Mulk	FBgn0260750
chr2L	10270500	10271688	0.86	0.00284	Mulk	FBgn0260750
chr2L	10270500	10271688	0.86	0.00284	trk	FBgn0003751
chr2L	10278664	10280718	0.53	0.00284	Utx	FBgn0260749
chr2L	10278664	10280718	0.53	0.00284	CG34043	FBgn0054043
chr2L	10294514	10296179	0.56	0.00088	Hand	FBgn0032209
chr2L	10294514	10296179	0.56	0.00088	CYLD	FBgn0032210
chr2L	10294514	10296179	0.56	0.00088	CR44968	FBgn0266303
chr2L	10296998	10298879	0.83	0.0001	CYLD	FBgn0032210
chr2L	10296998	10298879	0.83	0.0001	CR44968	FBgn0266303
chr2L	10296998	10298879	0.83	0.0001	CG13138	FBgn0032211
chr2L	10302785	10305074	1.17	0.00057	nmd	FBgn0005322
chr2L	10302785	10305074	1.17	0.00057	CG5390	FBgn0032213
chr2L	10305287	10307269	1.71	7.00E-05	CG5390	FBgn0032213
chr2L	10305287	10307269	1.71	7.00E-05	CG4968	FBgn0032214
chr2L	10309394	10309892	1.54	0.00182	Cdk5alpha	FBgn0027491
chr2L	10310272	10313180	1.07	0.00088	Cdk5alpha	FBgn0027491
chr2L	10310272	10313180	1.07	0.00088	Usp14	FBgn0032216
chr2L	10313779	10315685	3.68	2.00E-05	Usp14	FBgn0032216
chr2L	10313779	10315685	3.68	2.00E-05	CG4972	FBgn0032217
chr2L	10313779	10315685	3.68	2.00E-05	CG5381	FBgn0032218
chr2L	10319814	10322668	3.52	0.0001	CG4972	FBgn0032217
chr2L	10319814	10322668	3.52	0.0001	CG5381	FBgn0032218
chr2L	10326524	10329964	1.34	0.0001	RnrL	FBgn0011703
chr2L	10326524	10329964	1.34	0.0001	CG5375	FBgn0032221
chr2L	10332425	10335671	2.16	0.00284	CG5037	FBgn0032222
chr2L	10332425	10335671	2.16	0.00284	GATAd	FBgn0032223
chr2L	10338353	10340598	0.96	0.00057	GATAd	FBgn0032223
chr2L	10338353	10340598	0.96	0.00057	SamDC	FBgn0019932
chr2L	10340922	10343372	1.94	0.0001	SamDC	FBgn0019932
chr2L	10340922	10343372	1.94	0.0001	Sps2	FBgn0032224
chr2L	10347820	10348690	0.55	0.00933	CG5022	FBgn0032225
chr2L	10347820	10348690	0.55	0.00933	CG34367	FBgn0085396
chr2L	10356370	10357345	3.69	0	CG5367	FBgn0032228
chr2L	10356370	10357345	3.69	0	CG5045	FBgn0032229
chr2L	10366171	10367533	0.49	0.00041	lft	FBgn0032230
chr2L	10366171	10367533	0.49	0.00041	CG5056	FBgn0032231
chr2L	10369377	10369849	0.34	0.00933	rho-5	FBgn0041723
chr2L	10369377	10369849	0.34	0.00933	CG33303	FBgn0053303
chr2L	10374249	10374643	0.81	0.00574	rho-5	FBgn0041723
chr2L	10374249	10374643	0.81	0.00574	CG33303	FBgn0053303
chr2L	10379631	10380997	0.68	0.00284	dpr19	FBgn0032233
chr2L	10379631	10380997	0.68	0.00284	gny	FBgn0032234
chr2L	10385409	10386945	1.72	0.00048	Cdk1	FBgn0004106
chr2L	10385409	10386945	1.72	0.00048	mRpS7	FBgn0032236
chr2L	10387034	10389701	2.25	0.00284	mRpS7	FBgn0032236
chr2L	10387034	10389701	2.25	0.00284	da	FBgn0267821
chr2L	10393371	10394192	1.83	2.00E-05	da	FBgn0267821
chr2L	10393371	10394192	1.83	2.00E-05	CR45789	FBgn0267439
chr2L	10393371	10394192	1.83	2.00E-05	Mdh1	FBgn0262782
chr2L	10394625	10398185	1	0.00088	Mdh1	FBgn0262782
chr2L	10394625	10398185	1	0.00088	Cnot4	FBgn0051716
chr2L	10394625	10398185	1	0.00088	LSm-4	FBgn0067622
chr2L	10399088	10400354	0.41	0.00284	Cnot4	FBgn0051716
chr2L	10399088	10400354	0.41	0.00284	LSm-4	FBgn0067622
chr2L	10400632	10406098	1.36	0.00284	Cnot4	FBgn0051716
chr2L	10400632	10406098	1.36	0.00284	LSm-4	FBgn0067622
chr2L	10400632	10406098	1.36	0.00284	Ir31a	FBgn0051718
chr2L	10407560	10410198	0.83	0.0001	Ir31a	FBgn0051718
chr2L	10407560	10410198	0.83	0.0001	RpS27A	FBgn0003942
chr2L	10407560	10410198	0.83	0.0001	Ip259	FBgn0025366
chr2L	10407560	10410198	0.83	0.0001	CG5355	FBgn0032242
chr2L	10410329	10412699	0.73	0.00307	RpS27A	FBgn0003942
chr2L	10410329	10412699	0.73	0.00307	Ip259	FBgn0025366
chr2L	10410329	10412699	0.73	0.00307	CG5355	FBgn0032242
chr2L	10412746	10415073	1.35	0	CG5355	FBgn0032242
chr2L	10412746	10415073	1.35	0	Klp31E	FBgn0032243
chr2L	10420716	10421348	1.56	0.00079	pie	FBgn0005683
chr2L	10421607	10425174	2.03	0.0001	pie	FBgn0005683
chr2L	10421607	10425174	2.03	0.0001	CG5168	FBgn0032246
chr2L	10425250	10429501	2.37	0.0001	CG5168	FBgn0032246
chr2L	10425250	10429501	2.37	0.0001	CG5188	FBgn0032247
chr2L	10430152	10431723	0.84	0.00048	CG5188	FBgn0032247
chr2L	10430152	10431723	0.84	0.00048	Bug22	FBgn0032248
chr2L	10430152	10431723	0.84	0.00048	TfIIB	FBgn0004915
chr2L	10434481	10434802	0.39	0.00933	TfIIB	FBgn0004915
chr2L	10434481	10434802	0.39	0.00933	TBC1D16	FBgn0032249
chr2L	10439361	10439933	0.45	0.00284	STUB1	FBgn0027052
chr2L	10439361	10439933	0.45	0.00284	Nse4	FBgn0032251
chr2L	10441320	10442926	1.31	0.0029	Nse4	FBgn0032251
chr2L	10441320	10442926	1.31	0.0029	CR45375	FBgn0266915
chr2L	10441320	10442926	1.31	0.0029	loh	FBgn0032252
chr2L	10457547	10458562	1.34	0.00574	LManI	FBgn0032253
chr2L	10457547	10458562	1.34	0.00574	LManII	FBgn0027611
chr2L	10467099	10468483	1.48	0.00182	RluA-1	FBgn0051719
chr2L	10475915	10477585	1.25	0.00933	RluA-2	FBgn0032256
chr2L	10479532	10480422	0.86	0.00574	RluA-2	FBgn0032256
chr2L	10483761	10484751	1.22	0.00022	Grip75	FBgn0026431
chr2L	10484993	10487112	0.59	0.0001	Grip75	FBgn0026431
chr2L	10484993	10487112	0.59	0.0001	CG7456	FBgn0032258
chr2L	10487697	10488115	2.19	0.00335	Grip75	FBgn0026431
chr2L	10487697	10488115	2.19	0.00335	CG7456	FBgn0032258
chr2L	10490000	10490840	0.72	0.00088	CG6144	FBgn0032259
chr2L	10490000	10490840	0.72	0.00088	CG13144	FBgn0032260
chr2L	10495839	10499843	1.28	0	Myo31DF	FBgn0086347
chr2L	10506405	10507470	0.79	0.00041	Myo31DF	FBgn0086347
chr2L	10506405	10507470	0.79	0.00041	CR44224	FBgn0265155
chr2L	10506405	10507470	0.79	0.00041	CG6094	FBgn0032261
chr2L	10513265	10518184	2.81	0.0001	Fatp	FBgn0267828
chr2L	10513265	10518184	2.81	0.0001	Lrr47	FBgn0010398
chr2L	10527853	10529671	1.09	0.00284	Lip4	FBgn0032264
chr2L	10543331	10546619	0.97	2.00E-05	CR44618	FBgn0265829
chr2L	10543331	10546619	0.97	2.00E-05	Trim9	FBgn0051721
chr2L	10548297	10551302	1.73	0.00048	Trim9	FBgn0051721
chr2L	10562043	10566632	0.47	0.00041	Trim9	FBgn0051721
chr2L	10562043	10566632	0.47	0.00041	CG6138	FBgn0032268
chr2L	10569426	10571461	1.1	0.00048	Trim9	FBgn0051721
chr2L	10569426	10571461	1.1	0.00048	CG6138	FBgn0032268
chr2L	10606464	10609728	0.62	0.00088	Trim9	FBgn0051721
chr2L	10611095	10617487	0.83	0.0001	Trim9	FBgn0051721
chr2L	10661043	10662003	1.22	5.00E-05	CG31871	FBgn0051871
chr2L	10671254	10672466	1.8	0.0054	CG31871	FBgn0051871
chr2L	10676300	10678385	0.97	7.00E-05	CG17104	FBgn0040496
chr2L	10679008	10695660	1.92	0.0001	CG17104	FBgn0040496
chr2L	10679008	10695660	1.92	0.0001	CG7300	FBgn0032286
chr2L	10696308	10696911	0.95	2.00E-05	CG7300	FBgn0032286
chr2L	10702522	10702968	0.64	0.0029	Lip2	FBgn0024740
chr2L	10702522	10702968	0.64	0.0029	CG6415	FBgn0032287
chr2L	10710106	10713664	0.54	0.00284	CR44407	FBgn0265580
chr2L	10730987	10732114	0.55	0.00088	CG6443	FBgn0032290
chr2L	10730987	10732114	0.55	0.00088	CG17118	FBgn0032291
chr2L	10730987	10732114	0.55	0.00088	EMC3	FBgn0032292
chr2L	10732273	10733411	1.9	0.00088	EMC3	FBgn0032292
chr2L	10732273	10733411	1.9	0.00088	Dpy-30L1	FBgn0032293
chr2L	10732273	10733411	1.9	0.00088	Nup107	FBgn0027868
chr2L	10733763	10734297	0.47	0.00284	Dpy-30L1	FBgn0032293
chr2L	10733763	10734297	0.47	0.00284	Nup107	FBgn0027868
chr2L	10735254	10735689	0.58	0.00933	Dpy-30L1	FBgn0032293
chr2L	10735254	10735689	0.58	0.00933	Nup107	FBgn0027868
chr2L	10735778	10738618	0.9	0.0001	Dpy-30L1	FBgn0032293
chr2L	10735778	10738618	0.9	0.0001	Nup107	FBgn0027868
chr2L	10735778	10738618	0.9	0.0001	CG12299	FBgn0032295
chr2L	10747976	10750284	0.88	0.00933	CG17124	FBgn0032297
chr2L	10747976	10750284	0.88	0.00933	mir-9378	FBgn0283551
chr2L	10764587	10766699	0.43	7.00E-05	CG6495	FBgn0027550
chr2L	10764587	10766699	0.43	7.00E-05	Ubc2	FBgn0015320
chr2L	10774399	10774980	0.52	0.00933	CG31869	FBgn0051869
chr2L	10796777	10802430	0.64	0.00041	CG31869	FBgn0051869
chr2L	10796777	10802430	0.64	0.00041	CR44581	FBgn0265792
chr2L	10812482	10813778	0.39	0.00933	Nos	FBgn0011676
chr2L	10815625	10817894	0.42	0.00041	Nos	FBgn0011676
chr2L	10815625	10817894	0.42	0.00041	CG6508	FBgn0032303
chr2L	10819216	10823108	1.66	0.0001	Nos	FBgn0011676
chr2L	10819216	10823108	1.66	0.0001	CG6508	FBgn0032303
chr2L	10819216	10823108	1.66	0.0001	CG17134	FBgn0032304
chr2L	10837096	10838682	1.55	5.00E-05	Nos	FBgn0011676
chr2L	10837096	10838682	1.55	5.00E-05	CG6700	FBgn0032305
chr2L	10837096	10838682	1.55	5.00E-05	mir-4987	FBgn0263560
chr2L	10837096	10838682	1.55	5.00E-05	CG17140	FBgn0260453
chr2L	10848600	10852065	0.8	0.00284	porin	FBgn0004363
chr2L	10848600	10852065	0.8	0.00284	SmydA-3	FBgn0262599
chr2L	10855811	10856261	0.41	0.00933	Dnz1	FBgn0027453
chr2L	10857389	10859756	1.02	7.00E-05	aurB	FBgn0024227
chr2L	10857389	10859756	1.02	7.00E-05	Stam	FBgn0027363
chr2L	10914161	10916722	0.88	0.00933	dpr2	FBgn0261871
chr2L	10935796	10940969	0.59	0.00041	dpr2	FBgn0261871
chr2L	10935796	10940969	0.59	0.00041	CG14072	FBgn0032318
chr2L	10935796	10940969	0.59	0.00041	CR44492	FBgn0265685
chr2L	10963951	10973078	0.71	2.00E-05	dpr2	FBgn0261871
chr2L	10963951	10973078	0.71	2.00E-05	CG33129	FBgn0053129
chr2L	10963951	10973078	0.71	2.00E-05	CG16743	FBgn0032322
chr2L	10974851	10978188	0.79	0.0001	abo	FBgn0000018
chr2L	10974851	10978188	0.79	0.0001	SCAR	FBgn0041781
chr2L	10974851	10978188	0.79	0.0001	piwi	FBgn0004872
chr2L	10981665	10983758	0.79	0.00088	SCAR	FBgn0041781
chr2L	10981665	10983758	0.79	0.00088	piwi	FBgn0004872
chr2L	10986299	10988521	0.8	0.00057	SCAR	FBgn0041781
chr2L	10986299	10988521	0.8	0.00057	piwi	FBgn0004872
chr2L	10986299	10988521	0.8	0.00057	CG12253	FBgn0026148
chr2L	10998722	10999408	0.89	0.00088	CG16833	FBgn0026147
chr2L	10998722	10999408	0.89	0.00088	aub	FBgn0000146
chr2L	11000295	11001398	0.63	0.00933	CG16833	FBgn0026147
chr2L	11000295	11001398	0.63	0.00933	aub	FBgn0000146
chr2L	11003017	11005331	1.4	0.00057	RpL9	FBgn0015756
chr2L	11003017	11005331	1.4	0.00057	Nup154	FBgn0021761
chr2L	11003017	11005331	1.4	0.00057	Art8	FBgn0032329
chr2L	11003017	11005331	1.4	0.00057	CR45778	FBgn0267425
chr2L	11011634	11014351	1.85	5.00E-05	Samuel	FBgn0032330
chr2L	11011634	11014351	1.85	5.00E-05	Acp32CD	FBgn0023415
chr2L	11034937	11035367	0.32	0.0001	Samuel	FBgn0032330
chr2L	11034937	11035367	0.32	0.0001	CG18666	FBgn0040967
chr2L	11036069	11041687	2.17	0.0001	Samuel	FBgn0032330
chr2L	11036069	11041687	2.17	0.0001	CG18666	FBgn0040967
chr2L	11043860	11046946	2.93	0	Samuel	FBgn0032330
chr2L	11048103	11049826	1.37	0.0001	Samuel	FBgn0032330
chr2L	11052439	11064003	1.68	7.00E-05	Samuel	FBgn0032330
chr2L	11064148	11064570	0.73	0.00284	Samuel	FBgn0032330
chr2L	11065578	11068943	2.56	0	Samuel	FBgn0032330
chr2L	11065578	11068943	2.56	0	CR46264	FBgn0275432
chr2L	11099576	11100750	1.04	0.00284	Ge-1	FBgn0283682
chr2L	11102665	11104111	0.92	0.00284	Reps	FBgn0032341
chr2L	11105893	11107858	3.77	0	Reps	FBgn0032341
chr2L	11105893	11107858	3.77	0	l(2)gd1	FBgn0261983
chr2L	11119214	11120879	0.84	0.00088	Gr32a	FBgn0041246
chr2L	11119214	11120879	0.84	0.00088	CG6230	FBgn0027582
chr2L	11119214	11120879	0.84	0.00088	CG14921	FBgn0032345
chr2L	11128907	11129999	1.28	0.00041	Nup160	FBgn0262647
chr2L	11128907	11129999	1.28	0.00041	RfC38	FBgn0028700
chr2L	11153017	11156509	1.83	0	CG6287	FBgn0032350
chr2L	11153017	11156509	1.83	0	Ca-beta	FBgn0259822
chr2L	11175256	11176596	0.52	0.00933	Ca-beta	FBgn0259822
chr2L	11175256	11176596	0.52	0.00933	Vm32E	FBgn0014076
chr2L	11175256	11176596	0.52	0.00933	CG4788	FBgn0032354
chr2L	11183120	11183408	0.25	0.00933	Ca-beta	FBgn0259822
chr2L	11183120	11183408	0.25	0.00933	CG4788	FBgn0032354
chr2L	11188070	11189220	0.96	0.00574	Ca-beta	FBgn0259822
chr2L	11189739	11190509	1.21	0.0001	Ca-beta	FBgn0259822
chr2L	11195762	11200018	1.55	0	Ca-beta	FBgn0259822
chr2L	11204899	11206950	0.82	5.00E-05	Ca-beta	FBgn0259822
chr2L	11204899	11206950	0.82	5.00E-05	CR43859	FBgn0264441
chr2L	11227660	11230649	1.17	0.0001	ab	FBgn0264442
chr2L	11227660	11230649	1.17	0.0001	snoRNA:Me18S-G642	FBgn0086035
chr2L	11234614	11235755	0.77	0.00088	ab	FBgn0264442
chr2L	11234614	11235755	0.77	0.00088	snoRNA:Me18S-G642	FBgn0086035
chr2L	11244327	11247106	1.2	0.00088	ab	FBgn0264442
chr2L	11268676	11270073	3.39	0	cmet	FBgn0040232
chr2L	11268676	11270073	3.39	0	cana	FBgn0040233
chr2L	11271187	11273399	1.91	0.0001	cana	FBgn0040233
chr2L	11279503	11281253	0.82	0.0001	CG33695	FBgn0052831
chr2L	11279503	11281253	0.82	0.0001	CR44182	FBgn0265071
chr2L	11279503	11281253	0.82	0.0001	Ppt2	FBgn0032358
chr2L	11281363	11282575	0.93	0.00088	CR44182	FBgn0265071
chr2L	11281363	11282575	0.93	0.00088	Ppt2	FBgn0032358
chr2L	11281363	11282575	0.93	0.00088	mre11	FBgn0020270
chr2L	11295859	11304922	1.15	0.00057	CR43409	FBgn0263328
chr2L	11295859	11304922	1.15	0.00057	CR43721	FBgn0263874
chr2L	11312686	11314158	1.11	7.00E-05	CR43721	FBgn0263874
chr2L	11312686	11314158	1.11	7.00E-05	CR44583	FBgn0265794
chr2L	11322418	11323417	0.38	0.00284	CR44583	FBgn0265794
chr2L	11344901	11345187	0.99	0.00574	CG14926	FBgn0032360
chr2L	11352510	11353031	2.37	0.00335	CR44586	FBgn0265797
chr2L	11356815	11359654	1.99	2.00E-05	salr	FBgn0000287
chr2L	11369570	11369969	0.87	0.0029	salr	FBgn0000287
chr2L	11371149	11371456	0.84	0.0029	salr	FBgn0000287
chr2L	11429925	11431289	0.6	0.00933	salm	FBgn0261648
chr2L	11429925	11431289	0.6	0.00933	sala	FBgn0003313
chr2L	11432832	11435403	1	0.0001	salm	FBgn0261648
chr2L	11432832	11435403	1	0.0001	sala	FBgn0003313
chr2L	11490554	11495961	1.1	0.00933	CG43355	FBgn0263087
chr2L	11490554	11495961	1.1	0.00933	CG6488	FBgn0032361
chr2L	11501698	11502989	0.8	0.0029	spz4	FBgn0032362
chr2L	11507432	11509294	0.71	0.00088	spz4	FBgn0032362
chr2L	11507432	11509294	0.71	0.00088	Dlg5	FBgn0032363
chr2L	11512521	11513398	0.35	0.00088	spz4	FBgn0032362
chr2L	11512521	11513398	0.35	0.00088	Dlg5	FBgn0032363
chr2L	11516910	11518027	0.88	0.00933	Dlg5	FBgn0032363
chr2L	11516910	11518027	0.88	0.00933	CG4970	FBgn0032364
chr2L	11521956	11522849	0.4	0.00284	CG43153	FBgn0262683
chr2L	11521956	11522849	0.4	0.00284	CG31705	FBgn0028490
chr2L	11524170	11527489	0.54	0.00284	CG31705	FBgn0028490
chr2L	11528764	11529804	1.65	2.00E-05	CG31705	FBgn0028490
chr2L	11528764	11529804	1.65	2.00E-05	CG31706	FBgn0051706
chr2L	11549422	11551706	0.37	0.00933	CR44494	FBgn0265687
chr2L	11623750	11624950	1.99	0.00307	kek2	FBgn0015400
chr2L	11638488	11642228	1.04	5.00E-05	CG6614	FBgn0032369
chr2L	11646440	11647115	0.5	0.00933	CG6614	FBgn0032369
chr2L	11648353	11649445	0.61	0.0029	CG6614	FBgn0032369
chr2L	11720674	11723290	0.94	0.00088	CR44143	FBgn0264992
chr2L	11794693	11798285	0.94	0.0001	crol	FBgn0020309
chr2L	11794693	11798285	0.94	0.0001	snoRNA:Me18S-A934	FBgn0086036
chr2L	11803461	11810675	2.54	0.0001	crol	FBgn0020309
chr2L	11803461	11810675	2.54	0.0001	CycY	FBgn0032378
chr2L	11820954	11826426	1.32	0.00088	Pde1c	FBgn0264815
chr2L	11820954	11826426	1.32	0.00088	esc	FBgn0000588
chr2L	11828692	11830495	2.02	0.00011	Pde1c	FBgn0264815
chr2L	11828692	11830495	2.02	0.00011	esc	FBgn0000588
chr2L	11834091	11835027	0.93	0.00284	Pde1c	FBgn0264815
chr2L	11834091	11835027	0.93	0.00284	esc	FBgn0000588
chr2L	11834091	11835027	0.93	0.00284	CG45011	FBgn0266363
chr2L	11834091	11835027	0.93	0.00284	CG45012	FBgn0266364
chr2L	11834091	11835027	0.93	0.00284	CR45013	FBgn0266365
chr2L	11838597	11844285	2.73	0.0001	Pde1c	FBgn0264815
chr2L	11838597	11844285	2.73	0.0001	Sfp33A2	FBgn0259963
chr2L	11838597	11844285	2.73	0.0001	CR43937	FBgn0264565
chr2L	11838597	11844285	2.73	0.0001	CG42486	FBgn0259989
chr2L	11849042	11850694	0.55	0.00284	Pde1c	FBgn0264815
chr2L	11849042	11850694	0.55	0.00284	Mal-B1	FBgn0032381
chr2L	11849042	11850694	0.55	0.00284	Mal-B2	FBgn0032382
[truncated: 17,687 more rows]
