# Supplementary material for: Neuronal protein Sex-lethal modulates tRNA synthesis via the polymerase III subunit Polr3E in male Drosophila neurons
Source: PLoS Biol. 2026 Jul 17;24(7):e3003863. doi: 10.1371/journal.pbio.3003863 (PMC13432123; doi:10.1371/journal.pbio.3003863)
Supplement: S6 Table — (CSV) [file pbio.3003863.s006.csv]

Chrom	Peak start coord	Peak end coord	Log2 Fold Change (over Dam-only)	FDR	Gene symbol	Fbgn number
chr2L	12441	15075	0.89	0.0001	l(2)gl	FBgn0002121
chr2L	41463	48099	0.89	0.00014	Cda5	FBgn0051973
chr2L	64718	68393	1.45	0.0001	Cda5	FBgn0051973
chr2L	64718	68393	1.45	0.0001	CR45339	FBgn0266878
chr2L	64718	68393	1.45	0.0001	CR45340	FBgn0266879
chr2L	64718	68393	1.45	0.0001	dbr	FBgn0067779
chr2L	64718	68393	1.45	0.0001	CR44987	FBgn0266322
chr2L	68886	72652	1.21	1.00E-05	CR45340	FBgn0266879
chr2L	68886	72652	1.21	1.00E-05	dbr	FBgn0067779
chr2L	68886	72652	1.21	1.00E-05	CR44987	FBgn0266322
chr2L	75584	88466	1.65	0.00021	galectin	FBgn0031213
chr2L	75584	88466	1.65	0.00021	net	FBgn0002931
chr2L	89597	97369	1.18	0.0001	net	FBgn0002931
chr2L	89597	97369	1.18	0.0001	Zir	FBgn0031216
chr2L	102022	103349	1.1	0.00292	Zir	FBgn0031216
chr2L	102022	103349	1.1	0.00292	CG11377	FBgn0031217
chr2L	104393	106388	0.95	0.00124	CG11377	FBgn0031217
chr2L	104393	106388	0.95	0.00124	Nhe1	FBgn0026787
chr2L	107191	110460	1.14	0.00607	Sam-S	FBgn0005278
chr2L	110796	112346	1.17	0.00129	Sam-S	FBgn0005278
chr2L	114849	117719	1.53	0.0001	ND-15	FBgn0031228
chr2L	114849	117719	1.53	0.0001	CG13694	FBgn0031219
chr2L	114849	117719	1.53	0.0001	CG4822	FBgn0031220
chr2L	118469	118800	2.41	0.00033	ND-15	FBgn0031228
chr2L	118469	118800	2.41	0.00033	CG13694	FBgn0031219
chr2L	118469	118800	2.41	0.00033	CG4822	FBgn0031220
chr2L	119937	120526	1.3	0.00599	ND-15	FBgn0031228
chr2L	119937	120526	1.3	0.00599	CG13694	FBgn0031219
chr2L	119937	120526	1.3	0.00599	CG4822	FBgn0031220
chr2L	123193	124504	0.78	0.00083	ND-15	FBgn0031228
chr2L	123193	124504	0.78	0.00083	CG3164	FBgn0025683
chr2L	123193	124504	0.78	0.00083	CR44969	FBgn0266304
chr2L	129233	132850	1.16	0.00129	ND-15	FBgn0031228
chr2L	129233	132850	1.16	0.00129	CG3164	FBgn0025683
chr2L	129233	132850	1.16	0.00129	Gs1	FBgn0001142
chr2L	133155	141694	1.63	0.0001	ND-15	FBgn0031228
chr2L	133155	141694	1.63	0.0001	Gs1	FBgn0001142
chr2L	133155	141694	1.63	0.0001	CG31974	FBgn0051974
chr2L	156305	156982	1.42	0.0098	ND-15	FBgn0031228
chr2L	156305	156982	1.42	0.0098	CG3436	FBgn0031229
chr2L	157381	159792	1.64	0.0019	ND-15	FBgn0031228
chr2L	157381	159792	1.64	0.0019	CG3436	FBgn0031229
chr2L	157381	159792	1.64	0.0019	spen	FBgn0016977
chr2L	162540	165172	1.89	0.00381	spen	FBgn0016977
chr2L	168867	172754	1.23	0.0001	spen	FBgn0016977
chr2L	177295	178348	0.8	0.00335	spen	FBgn0016977
chr2L	190783	191538	1.03	0.0098	spen	FBgn0016977
chr2L	198322	200690	0.88	0.00335	spen	FBgn0016977
chr2L	201093	202151	1.11	0.00059	spen	FBgn0016977
chr2L	202601	207769	1.4	0.0001	spen	FBgn0016977
chr2L	202601	207769	1.4	0.0001	Tbc1d15-17	FBgn0031233
chr2L	208165	208588	1.45	0.00059	Tbc1d15-17	FBgn0031233
chr2L	210984	212172	0.81	0.00032	kis	FBgn0266557
chr2L	218328	221326	1.37	0.00124	kis	FBgn0266557
chr2L	218328	221326	1.37	0.00124	CR44220	FBgn0265151
chr2L	239905	241677	1.82	0.00024	kis	FBgn0266557
chr2L	239905	241677	1.82	0.00024	mir-965	FBgn0262252
chr2L	242924	250672	1.59	0.00178	kis	FBgn0266557
chr2L	242924	250672	1.59	0.00178	mir-965	FBgn0262252
chr2L	242924	250672	1.59	0.00178	CR44218	FBgn0265149
chr2L	242924	250672	1.59	0.00178	Rpp30	FBgn0283652
chr2L	270949	271555	1.4	0.00366	CG3645	FBgn0031238
chr2L	270949	271555	1.4	0.00366	CG3345	FBgn0031240
chr2L	273425	274023	0.75	0.0098	mbm	FBgn0086912
chr2L	273425	274023	0.75	0.0098	CG11555	FBgn0086856
chr2L	273425	274023	0.75	0.0098	CG17078	FBgn0086855
chr2L	273425	274023	0.75	0.0098	smo	FBgn0003444
chr2L	277446	278229	1.83	0.00129	CG11555	FBgn0086856
chr2L	277446	278229	1.83	0.00129	CG17078	FBgn0086855
chr2L	277446	278229	1.83	0.00129	smo	FBgn0003444
chr2L	282784	283782	0.86	0.00639	CG11601	FBgn0031244
chr2L	282784	283782	0.86	0.00639	CG3625	FBgn0031245
chr2L	282784	283782	0.86	0.00639	CR46262	FBgn0267995
chr2L	288824	291029	1.45	0.0001	CG3625	FBgn0031245
chr2L	288824	291029	1.45	0.0001	CR46262	FBgn0267995
chr2L	288824	291029	1.45	0.0001	CR46263	FBgn0267996
chr2L	288824	291029	1.45	0.0001	Amnionless	FBgn0025686
chr2L	288824	291029	1.45	0.0001	CG11562	FBgn0031247
chr2L	291526	293780	1.14	0.00041	CG3625	FBgn0031245
chr2L	291526	293780	1.14	0.00041	CG11562	FBgn0031247
chr2L	291526	293780	1.14	0.00041	U2af38	FBgn0017457
chr2L	296493	298751	1.26	0.0001	Hop	FBgn0024352
chr2L	296493	298751	1.26	0.0001	Pi3K21B	FBgn0020622
chr2L	300112	306666	1.14	0.00046	Pi3K21B	FBgn0020622
chr2L	300112	306666	1.14	0.00046	Plc21C	FBgn0004611
chr2L	300112	306666	1.14	0.00046	CR43719	FBgn0263872
chr2L	306795	308613	1.43	0.00019	Plc21C	FBgn0004611
chr2L	306795	308613	1.43	0.00019	CR43719	FBgn0263872
chr2L	407644	409628	0.97	0.0001	RpI135	FBgn0003278
chr2L	407644	409628	0.97	0.0001	AP-2alpha	FBgn0264855
chr2L	410672	411257	1	0.00639	AP-2alpha	FBgn0264855
chr2L	411501	411885	0.99	3.00E-05	AP-2alpha	FBgn0264855
chr2L	415198	416722	0.75	0.00335	ebi	FBgn0263933
chr2L	417821	418824	0.86	0.0001	ebi	FBgn0263933
chr2L	417821	418824	0.86	0.0001	CG13690	FBgn0031252
chr2L	420301	422103	1.22	0.00047	RpLP1	FBgn0002593
chr2L	420301	422103	1.22	0.00047	CG13692	FBgn0031254
chr2L	424569	428931	1.41	2.00E-05	BBS8	FBgn0031255
chr2L	424569	428931	1.41	2.00E-05	ex	FBgn0004583
chr2L	429394	431187	0.89	6.00E-05	ex	FBgn0004583
chr2L	434862	435155	1.19	0.00115	ex	FBgn0004583
chr2L	434862	435155	1.19	0.00115	CR43717	FBgn0263870
chr2L	437142	438075	0.79	0.00178	ex	FBgn0004583
chr2L	437142	438075	0.79	0.00178	CR43717	FBgn0263870
chr2L	447105	448169	0.74	0.00129	ex	FBgn0004583
chr2L	447105	448169	0.74	0.00129	crq	FBgn0015924
chr2L	452466	453575	1.26	0.00119	crq	FBgn0015924
chr2L	452466	453575	1.26	0.00119	CG4164	FBgn0031256
chr2L	462571	463254	0.49	0.00059	CG4297	FBgn0031258
chr2L	464313	467042	1.04	0.0001	CG4297	FBgn0031258
chr2L	467165	473456	1.87	0	CG4297	FBgn0031258
chr2L	467165	473456	1.87	0	MED15	FBgn0027592
chr2L	475147	478007	1.5	8.00E-05	MED15	FBgn0027592
chr2L	475147	478007	1.5	8.00E-05	ush	FBgn0003963
chr2L	475147	478007	1.5	8.00E-05	cbt	FBgn0043364
chr2L	483172	486598	1.24	6.00E-05	ush	FBgn0003963
chr2L	483172	486598	1.24	6.00E-05	cbt	FBgn0043364
chr2L	483172	486598	1.24	6.00E-05	CR46258	FBgn0267991
chr2L	486924	487188	1.78	0.00499	ush	FBgn0003963
chr2L	486924	487188	1.78	0.00499	CR46258	FBgn0267991
chr2L	487502	491783	1.28	0.00057	ush	FBgn0003963
chr2L	487502	491783	1.28	0.00057	CR46258	FBgn0267991
chr2L	492377	495894	1.09	0.00639	ush	FBgn0003963
chr2L	492377	495894	1.09	0.00639	CR46258	FBgn0267991
chr2L	503827	504262	1.82	0.00993	ush	FBgn0003963
chr2L	503827	504262	1.82	0.00993	CR46259	FBgn0267992
chr2L	509826	512951	0.93	0.00366	ush	FBgn0003963
chr2L	531600	532141	0.63	0.0019	ush	FBgn0003963
chr2L	542191	543704	0.99	0.00078	lwr	FBgn0010602
chr2L	542191	543704	0.99	0.00078	Spp	FBgn0031260
chr2L	553237	553956	1.95	6.00E-05	Ets21C	FBgn0005660
chr2L	553237	553956	1.95	6.00E-05	rempA	FBgn0260933
chr2L	564000	564632	0.97	0.00083	CG11835	FBgn0031264
chr2L	564000	564632	0.97	0.00083	CG2794	FBgn0031265
chr2L	568613	568935	0.44	0.00335	CG2807	FBgn0031266
chr2L	572537	573312	0.79	0.00047	CG2807	FBgn0031266
chr2L	572537	573312	0.79	0.00047	Ipk2	FBgn0031267
chr2L	574121	575068	1.43	0.00639	Ipk2	FBgn0031267
chr2L	574121	575068	1.43	0.00639	cold	FBgn0031268
chr2L	735509	736550	0.89	0.00335	Eaat2	FBgn0026438
chr2L	817878	818927	0.64	0.00129	Pex12	FBgn0031282
chr2L	817878	818927	0.64	0.00129	CG15880	FBgn0031283
chr2L	817878	818927	0.64	0.00129	CG3876	FBgn0031284
chr2L	823175	823655	1.97	0.00512	CG3662	FBgn0031285
chr2L	840669	842647	1.59	9.00E-05	drongo	FBgn0020304
chr2L	842726	842984	1.24	0.00278	drongo	FBgn0020304
chr2L	843376	845261	1.37	0.0001	drongo	FBgn0020304
chr2L	846272	849317	0.96	0.0001	drongo	FBgn0020304
chr2L	846272	849317	0.96	0.0001	CR44060	FBgn0264869
chr2L	856100	857447	1.88	0	CG13949	FBgn0031288
chr2L	856100	857447	1.88	0	CR45345	FBgn0266884
chr2L	856100	857447	1.88	0	mir-375	FBgn0262177
chr2L	857751	862152	1.73	0.0001	CR45345	FBgn0266884
chr2L	857751	862152	1.73	0.0001	mir-375	FBgn0262177
chr2L	857751	862152	1.73	0.0001	aru	FBgn0029095
chr2L	857751	862152	1.73	0.0001	snoRNA:Me28S-U1230	FBgn0086031
chr2L	867101	868770	1.35	0.00124	aru	FBgn0029095
chr2L	867101	868770	1.35	0.00124	snoRNA:Me28S-U1230	FBgn0086031
chr2L	867101	868770	1.35	0.00124	dbe	FBgn0020305
chr2L	872279	874402	0.83	0.00993	PNUTS	FBgn0053526
chr2L	884208	884639	0.77	0.0019	CG15824	FBgn0031292
chr2L	1047894	1049317	0.63	0.00178	IA-2	FBgn0031294
chr2L	1047894	1049317	0.63	0.00178	S	FBgn0003310
chr2L	1064637	1065677	2.16	0.00607	S	FBgn0003310
chr2L	1072527	1076265	1.92	0.0001	S	FBgn0003310
chr2L	1088980	1090657	0.74	0.00639	Atg4a	FBgn0031298
chr2L	1088980	1090657	0.74	0.00639	CG4629	FBgn0031299
chr2L	1091345	1095246	1.06	0.00499	CG4629	FBgn0031299
chr2L	1107548	1107979	1.96	0.00026	mtRNApol	FBgn0261938
chr2L	1113447	1113751	1.46	0.00278	CG14340	FBgn0031302
chr2L	1115046	1118407	1.2	0.00607	Pino	FBgn0016926
chr2L	1120038	1123166	1.57	0.0001	Pino	FBgn0016926
chr2L	1123825	1126027	1.68	0	Pino	FBgn0016926
chr2L	1126049	1126732	0.62	0.00639	Pino	FBgn0016926
chr2L	1126893	1127698	1.16	0.00499	Pino	FBgn0016926
chr2L	1143075	1145174	2.15	0.00115	CR45717	FBgn0267281
chr2L	1143075	1145174	2.15	0.00115	MFS3	FBgn0031307
chr2L	1151364	1151919	1.84	0.00335	Vps29	FBgn0031310
chr2L	1151364	1151919	1.84	0.00335	capt	FBgn0261458
chr2L	1152446	1152856	0.77	0.00335	Vps29	FBgn0031310
chr2L	1152446	1152856	0.77	0.00335	capt	FBgn0261458
chr2L	1154798	1155950	0.67	0.00335	Vps29	FBgn0031310
chr2L	1154798	1155950	0.67	0.00335	capt	FBgn0261458
chr2L	1156732	1159792	1.32	9.00E-05	Vps29	FBgn0031310
chr2L	1156732	1159792	1.32	9.00E-05	capt	FBgn0261458
chr2L	1156732	1159792	1.32	9.00E-05	CR43767	FBgn0264267
chr2L	1156732	1159792	1.32	9.00E-05	Tango14	FBgn0031312
chr2L	1165977	1167601	1.41	6.00E-05	IntS14	FBgn0031314
chr2L	1165977	1167601	1.41	6.00E-05	CG14341	FBgn0031315
chr2L	1165977	1167601	1.41	6.00E-05	Plap	FBgn0024314
chr2L	1165977	1167601	1.41	6.00E-05	CG31922	FBgn0051922
chr2L	1169570	1170919	0.84	0.00019	CG14341	FBgn0031315
chr2L	1169570	1170919	0.84	0.00019	Plap	FBgn0024314
chr2L	1169570	1170919	0.84	0.00019	CG31922	FBgn0051922
chr2L	1169570	1170919	0.84	0.00019	CG5118	FBgn0031317
chr2L	1173655	1173937	1.26	0.0098	CG4887	FBgn0031318
chr2L	1176950	1178245	0.45	0.0001	CG4887	FBgn0031318
chr2L	1176950	1178245	0.45	0.0001	CG4896	FBgn0031319
chr2L	1186250	1188711	1.83	0.00115	CG5001	FBgn0031322
chr2L	1190517	1190929	0.99	0.00047	CG5001	FBgn0031322
chr2L	1190973	1191564	1.88	1.00E-05	CG5001	FBgn0031322
chr2L	1489827	1490454	1.21	0.00381	CG31928	FBgn0051928
chr2L	1613059	1613748	0.76	0.00047	CG14352	FBgn0031351
chr2L	1613059	1613748	0.76	0.00047	RFeSP	FBgn0021906
chr2L	1627535	1628234	0.45	0.00083	CR44603	FBgn0265814
chr2L	1630721	1634722	1.39	0.0001	CR44603	FBgn0265814
chr2L	1650546	1653409	2.03	0.0005	chinmo	FBgn0086758
chr2L	1655698	1659687	1.06	6.00E-05	chinmo	FBgn0086758
chr2L	1662228	1667825	1.37	0.0019	chinmo	FBgn0086758
chr2L	1668292	1669205	1.1	0.00029	chinmo	FBgn0086758
chr2L	1688211	1689143	0.83	0.00381	chinmo	FBgn0086758
chr2L	1690723	1695056	1.27	0.00059	chinmo	FBgn0086758
chr2L	1696441	1698089	1.67	0.0001	chinmo	FBgn0086758
chr2L	1698798	1700583	1.08	0.00078	chinmo	FBgn0086758
chr2L	1703469	1705428	0.98	9.00E-05	chinmo	FBgn0086758
chr2L	1703469	1705428	0.98	9.00E-05	cpb	FBgn0011570
chr2L	1706148	1708355	1.24	0.00083	cpb	FBgn0011570
chr2L	1706148	1708355	1.24	0.00083	CG17660	FBgn0031356
chr2L	1706148	1708355	1.24	0.00083	CR44976	FBgn0266311
chr2L	1710238	1712734	1.19	5.00E-05	CG17660	FBgn0031356
chr2L	1710238	1712734	1.19	5.00E-05	CR44976	FBgn0266311
chr2L	1710238	1712734	1.19	5.00E-05	mRpL48	FBgn0031357
chr2L	1710238	1712734	1.19	5.00E-05	frtz	FBgn0086698
chr2L	1720891	1724301	1.34	0	Rim2	FBgn0031359
chr2L	1724647	1725390	1.31	2.00E-05	Rim2	FBgn0031359
chr2L	1724647	1725390	1.31	2.00E-05	Eno	FBgn0000579
chr2L	1726235	1727557	1.3	0.00019	Eno	FBgn0000579
chr2L	1734911	1736966	0.96	0.00178	CG17646	FBgn0264494
chr2L	1737534	1740156	1.03	8.00E-05	CG17646	FBgn0264494
chr2L	1748370	1748920	0.74	0.00021	CG17646	FBgn0264494
chr2L	1749899	1751479	1.36	0.00032	CG17646	FBgn0264494
chr2L	1749899	1751479	1.36	0.00032	CG17712	FBgn0027597
chr2L	1886507	1889777	1.5	0.0002	Wdr62	FBgn0031374
chr2L	1903807	1913309	1.28	0.00278	Wdr62	FBgn0031374
chr2L	1913825	1916962	1.56	3.00E-05	Wdr62	FBgn0031374
chr2L	1931002	1933366	1.17	0.00335	Wdr62	FBgn0031374
chr2L	1931002	1933366	1.17	0.00335	tRNA:Gly-GCC-1-1	FBgn0011859
chr2L	1934486	1934818	0.53	0.00124	Wdr62	FBgn0031374
chr2L	1934486	1934818	0.53	0.00124	tRNA:Gly-GCC-1-1	FBgn0011859
chr2L	1935639	1940973	1.27	0.0001	Wdr62	FBgn0031374
chr2L	1935639	1940973	1.27	0.0001	tRNA:Gly-GCC-1-1	FBgn0011859
chr2L	1980497	1981679	0.73	0.00499	CG15356	FBgn0031377
chr2L	1980497	1981679	0.73	0.00499	CG15362	FBgn0031378
chr2L	1981800	1982459	0.81	0.00047	CG15362	FBgn0031378
chr2L	1981800	1982459	0.81	0.00047	CG7289	FBgn0031379
chr2L	1982699	1983331	0.5	0.00499	CG7289	FBgn0031379
chr2L	1983897	1985339	0.9	0.00029	CG7289	FBgn0031379
chr2L	1983897	1985339	0.9	0.00029	Got2	FBgn0001125
chr2L	1985604	1987621	1.76	0	CG7289	FBgn0031379
chr2L	1985604	1987621	1.76	0	Got2	FBgn0001125
chr2L	1987642	2000428	1.92	0.0001	CG7289	FBgn0031379
chr2L	1987642	2000428	1.92	0.0001	Got2	FBgn0001125
chr2L	1987642	2000428	1.92	0.0001	CG33543	FBgn0053543
chr2L	1987642	2000428	1.92	0.0001	CR43464	FBgn0263441
chr2L	2005981	2009200	1.49	1.00E-05	CG33543	FBgn0053543
chr2L	2005981	2009200	1.49	1.00E-05	CR43464	FBgn0263441
chr2L	2005981	2009200	1.49	1.00E-05	CG15353	FBgn0040718
chr2L	2005981	2009200	1.49	1.00E-05	tRNA:Gln-CTG-2-2	FBgn0051943
chr2L	2009583	2018268	1.58	4.00E-05	tRNA:Gln-CTG-2-3	FBgn0051944
chr2L	2009583	2018268	1.58	4.00E-05	CG4238	FBgn0031384
chr2L	2027993	2028545	1.59	4.00E-05	CG4238	FBgn0031384
chr2L	2027993	2028545	1.59	4.00E-05	tRNA:Gly-GCC-1-2	FBgn0011860
chr2L	2029108	2040459	1.46	0.0001	CG4238	FBgn0031384
chr2L	2029108	2040459	1.46	0.0001	tRNA:Gly-GCC-1-2	FBgn0011860
chr2L	2029108	2040459	1.46	0.0001	Su(dx)	FBgn0003557
chr2L	2040868	2041263	0.89	0.00019	Su(dx)	FBgn0003557
chr2L	2131139	2134044	2.01	0.0001	GlyP	FBgn0004507
chr2L	2134410	2134817	1.15	0.00381	GlyP	FBgn0004507
chr2L	2145099	2146257	0.38	0.00059	tho2	FBgn0031390
chr2L	2145099	2146257	0.38	0.00059	CG11723	FBgn0031391
chr2L	2147891	2148311	0.69	0.00047	TBCD	FBgn0027509
chr2L	2148431	2150273	1.03	0.00083	TBCD	FBgn0027509
chr2L	2156542	2157145	1.77	0.0098	CG15382	FBgn0031393
chr2L	2156542	2157145	1.77	0.0098	aop	FBgn0000097
chr2L	2159181	2159393	1.33	0.00993	CG15382	FBgn0031393
chr2L	2159181	2159393	1.33	0.00993	aop	FBgn0000097
chr2L	2160342	2161532	0.83	0.0002	CG15382	FBgn0031393
chr2L	2160342	2161532	0.83	0.0002	aop	FBgn0000097
chr2L	2163232	2163643	2.8	0.00026	aop	FBgn0000097
chr2L	2164142	2164850	1.56	0.00083	aop	FBgn0000097
chr2L	2165079	2165530	0.54	0.00335	aop	FBgn0000097
chr2L	2168756	2175638	1.4	0.0001	aop	FBgn0000097
chr2L	2176324	2177279	1.39	0.00639	aop	FBgn0000097
chr2L	2180528	2180957	0.48	0.00366	CR43751	FBgn0265017
chr2L	2195138	2197106	1.79	0.0001	CG34172	FBgn0085201
chr2L	2199395	2203063	1.37	0.0002	CG34172	FBgn0085201
chr2L	2199395	2203063	1.37	0.0002	CG31668	FBgn0051668
chr2L	2204591	2205384	0.71	0.00335	CG31668	FBgn0051668
chr2L	2206806	2207586	0.6	0.00366	CG33124	FBgn0053124
chr2L	2218016	2218452	1.02	0.00335	mio	FBgn0031399
chr2L	2219631	2221527	1.32	0.00124	mio	FBgn0031399
chr2L	2219631	2221527	1.32	0.00124	papi	FBgn0031401
chr2L	2224438	2225410	0.9	0.0001	papi	FBgn0031401
chr2L	2225856	2229912	1.14	0.00014	CG15387	FBgn0031403
chr2L	2225856	2229912	1.14	0.00014	sau	FBgn0267378
chr2L	2225856	2229912	1.14	0.00014	CR44114	FBgn0264945
chr2L	2225856	2229912	1.14	0.00014	Sec24CD	FBgn0262126
chr2L	2230047	2232206	0.89	0.0001	sau	FBgn0267378
chr2L	2230047	2232206	0.89	0.0001	CR44114	FBgn0264945
chr2L	2230047	2232206	0.89	0.0001	Sec24CD	FBgn0262126
chr2L	2230047	2232206	0.89	0.0001	CR44115	FBgn0264946
chr2L	2232617	2234617	1.68	0.00026	Sec24CD	FBgn0262126
chr2L	2232617	2234617	1.68	0.00026	CR44115	FBgn0264946
chr2L	2237262	2238337	0.92	0.0001	Tengl3	FBgn0051679
chr2L	2237262	2238337	0.92	0.0001	Tengl2	FBgn0052463
chr2L	2238566	2238690	0.46	0.0001	Tengl2	FBgn0052463
chr2L	2358417	2365330	1.47	0.00021	eys	FBgn0031414
chr2L	2358417	2365330	1.47	0.00021	Rab5	FBgn0014010
chr2L	2358417	2365330	1.47	0.00021	Axud1	FBgn0261647
chr2L	2365680	2366197	1.27	0.00381	Axud1	FBgn0261647
chr2L	2366481	2367063	1.05	0.00178	Axud1	FBgn0261647
chr2L	2371815	2372577	0.87	0.00366	CG3597	FBgn0031417
chr2L	2371815	2372577	0.87	0.00366	CG3609	FBgn0031418
chr2L	2373576	2375452	1.19	0.00278	CG3609	FBgn0031418
chr2L	2373576	2375452	1.19	0.00278	CG15390	FBgn0031419
chr2L	2373576	2375452	1.19	0.00278	CR44982	FBgn0266317
chr2L	2423835	2424118	0.88	0.00046	CG9886	FBgn0031428
chr2L	2448939	2453850	1.1	0.0001	dpp	FBgn0000490
chr2L	2455241	2455794	0.52	0.00124	dpp	FBgn0000490
chr2L	2455848	2457185	0.8	0.00124	dpp	FBgn0000490
chr2L	2457409	2461436	1.37	0.00639	dpp	FBgn0000490
chr2L	2457409	2461436	1.37	0.00639	tRNA:Tyr-GTA-1-3	FBgn0012016
chr2L	2461724	2464338	1.54	0.0001	tRNA:Tyr-GTA-1-3	FBgn0012016
chr2L	2488289	2491172	0.79	0.00119	Slh	FBgn0264978
chr2L	2492186	2495386	1.44	0.0001	Slh	FBgn0264978
chr2L	2492186	2495386	1.44	0.0001	oaf	FBgn0011818
chr2L	2584117	2586719	0.65	0.0001	Arpc5	FBgn0031437
chr2L	2584117	2586719	0.65	0.0001	Drp1	FBgn0026479
chr2L	2729927	2733964	1.59	0	CG31689	FBgn0031449
chr2L	2729927	2733964	1.59	0	mir-4914	FBgn0263564
chr2L	2739486	2741814	0.84	0.00639	CG31689	FBgn0031449
chr2L	2739486	2741814	0.84	0.00639	mir-4914	FBgn0263564
chr2L	2739486	2741814	0.84	0.00639	Hrs	FBgn0031450
chr2L	2752615	2755788	1.1	0.00083	CR44772	FBgn0265997
chr2L	2752615	2755788	1.1	0.00083	Snapin	FBgn0031455
chr2L	2759535	2760385	1.25	0.00178	Trn-SR	FBgn0031456
chr2L	2760440	2760994	0.98	0.00029	Trn-SR	FBgn0031456
chr2L	2761172	2762341	1.32	1.00E-05	Trn-SR	FBgn0031456
chr2L	2762703	2769363	1.22	0.0001	Trn-SR	FBgn0031456
chr2L	2762703	2769363	1.22	0.0001	Taf10	FBgn0028398
chr2L	2762703	2769363	1.22	0.0001	colt	FBgn0019830
chr2L	2770756	2771049	1.52	0.00607	CG2862	FBgn0031459
chr2L	2770756	2771049	1.52	0.00607	CG15399	FBgn0031460
chr2L	2779057	2780053	0.78	0.00129	Syt1	FBgn0004242
chr2L	2788547	2792042	0.57	0.00499	Syt1	FBgn0004242
chr2L	2798537	2801208	0.63	0.00512	Syt1	FBgn0004242
chr2L	2798537	2801208	0.63	0.00512	CR43821	FBgn0264369
chr2L	2804803	2805293	0.92	0.00129	daw	FBgn0031461
chr2L	2806530	2807296	0.5	0.0019	daw	FBgn0031461
chr2L	2839294	2841115	1.04	0.00021	Cpr23B	FBgn0031467
chr2L	2839294	2841115	1.04	0.00021	CR45342	FBgn0266881
chr2L	2839294	2841115	1.04	0.00021	CG2975	FBgn0031468
chr2L	2844443	2844825	1.32	0.00335	CG18558	FBgn0031469
chr2L	2844443	2844825	1.32	0.00335	CG18557	FBgn0031470
chr2L	2850384	2853065	0.98	0.00178	CG2983	FBgn0031472
chr2L	2850384	2853065	0.98	0.00178	CG3104	FBgn0031473
chr2L	2855004	2856393	1.4	0.00178	CG3104	FBgn0031473
chr2L	2855004	2856393	1.4	0.00178	RpS21	FBgn0015521
chr2L	2862513	2865448	1.92	0	CG2991	FBgn0031474
chr2L	2866518	2867434	0.89	0.00381	CG2991	FBgn0031474
chr2L	2869188	2870533	0.67	0.0002	CG31694	FBgn0051694
chr2L	2869188	2870533	0.67	0.0002	CG8813	FBgn0031476
chr2L	2870737	2875649	0.99	0.00124	CG31694	FBgn0051694
chr2L	2870737	2875649	0.99	0.00124	CG8813	FBgn0031476
chr2L	2870737	2875649	0.99	0.00124	CG8814	FBgn0031478
chr2L	2876040	2877204	0.56	0.0098	CG8814	FBgn0031478
chr2L	2876040	2877204	0.56	0.0098	Prx6005	FBgn0031479
chr2L	2877719	2882088	0.99	0.00335	CG8814	FBgn0031478
chr2L	2877719	2882088	0.99	0.00335	Prx6005	FBgn0031479
chr2L	2877719	2882088	0.99	0.00335	betaggt-II	FBgn0028970
chr2L	2877719	2882088	0.99	0.00335	NTPase	FBgn0024947
chr2L	2882742	2884429	1.31	0.00366	betaggt-II	FBgn0028970
chr2L	2882742	2884429	1.31	0.00366	NTPase	FBgn0024947
chr2L	2888072	2892626	1.02	0.00029	lilli	FBgn0041111
chr2L	2894749	2898981	0.71	0.00512	lilli	FBgn0041111
chr2L	2925396	2932871	1.19	0.0001	lilli	FBgn0041111
chr2L	2935180	2936887	1.1	0.00381	lilli	FBgn0041111
chr2L	2940578	2945747	0.93	0.0001	lilli	FBgn0041111
chr2L	2946320	2948208	1.09	0.00178	lilli	FBgn0041111
chr2L	2957601	2961317	1.71	0.0001	Rbp9	FBgn0010263
chr2L	2961606	2966804	1.51	0.0001	Rbp9	FBgn0010263
chr2L	2961606	2966804	1.51	0.0001	Ts	FBgn0024920
chr2L	2967181	2967399	0.76	0.0001	Rbp9	FBgn0010263
chr2L	2967181	2967399	0.76	0.0001	Ts	FBgn0024920
chr2L	2969059	2973708	0.83	0.00021	Rbp9	FBgn0010263
chr2L	2969059	2973708	0.83	0.00021	Ts	FBgn0024920
chr2L	2969059	2973708	0.83	0.00021	gammaTub23C	FBgn0260639
chr2L	2990873	2991483	0.9	0.00278	Bem46	FBgn0025109
chr2L	2990873	2991483	0.9	0.00278	okr	FBgn0002989
chr2L	2996585	2996775	1.34	0.00381	CG3558	FBgn0025681
chr2L	2998145	2999301	0.97	0.00032	CG3558	FBgn0025681
chr2L	2998145	2999301	0.97	0.00032	CG17265	FBgn0031488
chr2L	3016530	3017043	0.92	0.00129	CG17224	FBgn0031489
chr2L	3017639	3018648	0.75	0.00512	CG17224	FBgn0031489
chr2L	3017639	3018648	0.75	0.00512	CG17264	FBgn0031490
chr2L	3029712	3031582	1.31	0.0001	CG17219	FBgn0031494
chr2L	3029712	3031582	1.31	0.0001	CR44147	FBgn0264996
chr2L	3029712	3031582	1.31	0.0001	GABPI	FBgn0031495
chr2L	3036114	3036960	1.17	0.0001	SerRS	FBgn0031497
chr2L	3037041	3037837	1.53	1.00E-05	SerRS	FBgn0031497
chr2L	3037041	3037837	1.53	1.00E-05	CG17260	FBgn0031498
chr2L	3039176	3041766	1.01	3.00E-05	cnir	FBgn0243513
chr2L	3039176	3041766	1.01	3.00E-05	CG17221	FBgn0031500
chr2L	3057884	3059529	1.6	0	FASN1	FBgn0283427
chr2L	3081897	3086194	1.26	0.0001	toc	FBgn0015600
chr2L	3095274	3098016	1.31	1.00E-05	toc	FBgn0015600
chr2L	3102613	3107169	0.96	0.0001	toc	FBgn0015600
chr2L	3102613	3107169	0.96	0.0001	PpD6	FBgn0005779
chr2L	3109646	3110095	0.98	0.00029	toc	FBgn0015600
chr2L	3109646	3110095	0.98	0.00029	PpD6	FBgn0005779
chr2L	3112699	3123893	1.36	0.00599	toc	FBgn0015600
chr2L	3112699	3123893	1.36	0.00599	PpD6	FBgn0005779
chr2L	3112699	3123893	1.36	0.00599	CG15403	FBgn0031504
chr2L	3124399	3124760	1.32	0.00078	toc	FBgn0015600
chr2L	3124399	3124760	1.32	0.00078	CG15403	FBgn0031504
chr2L	3156553	3157722	1.05	3.00E-05	Mad	FBgn0011648
chr2L	3159248	3161112	1.14	0.00083	Mad	FBgn0011648
chr2L	3159248	3161112	1.14	0.00083	gkt	FBgn0260817
chr2L	3163885	3169731	1.78	0.0001	Hydr2	FBgn0014906
chr2L	3163885	3169731	1.78	0.0001	tRNA:Ser-AGA-2-3	FBgn0011985
chr2L	3163885	3169731	1.78	0.0001	CG44002	FBgn0264744
chr2L	3170147	3171122	1.7	0.0001	CG44002	FBgn0264744
chr2L	3170147	3171122	1.7	0.0001	CR44003	FBgn0264745
chr2L	3171675	3177565	2.89	0.0001	CG44002	FBgn0264744
chr2L	3171675	3177565	2.89	0.0001	CR44003	FBgn0264745
chr2L	3171675	3177565	2.89	0.0001	CG34393	FBgn0085422
chr2L	3273378	3276453	0.8	0.00278	CG3347	FBgn0031513
chr2L	3273378	3276453	0.8	0.00278	CG3332	FBgn0031514
chr2L	3278596	3282897	1.37	0.0001	CG3332	FBgn0031514
chr2L	3297071	3308132	1.47	0.0001	CG9663	FBgn0031516
chr2L	3297071	3308132	1.47	0.0001	CG3277	FBgn0031518
chr2L	3297071	3308132	1.47	0.0001	CG15406	FBgn0031517
chr2L	3338217	3342909	1.85	0.00097	E23	FBgn0020445
chr2L	3343729	3348979	1.48	0.0001	E23	FBgn0020445
chr2L	3352323	3354817	1.82	6.00E-05	E23	FBgn0020445
chr2L	3355343	3357446	2.06	0.00083	E23	FBgn0020445
chr2L	3355343	3357446	2.06	0.00083	CG8838	FBgn0031526
chr2L	3358372	3361780	1.51	0	CG8838	FBgn0031526
chr2L	3358372	3361780	1.51	0	CG34394	FBgn0085423
chr2L	3363960	3365077	1.34	3.00E-05	CG34394	FBgn0085423
chr2L	3365647	3367579	0.99	0.00083	CG34394	FBgn0085423
chr2L	3367893	3370021	1.14	0.00097	CG34394	FBgn0085423
chr2L	3375384	3377055	1.18	0.00381	CG15412	FBgn0031528
chr2L	3375384	3377055	1.18	0.00381	Ptpa	FBgn0016698
chr2L	3378035	3380963	0.53	0.0019	Ptpa	FBgn0016698
chr2L	3381790	3386203	1.08	0.00029	Ptpa	FBgn0016698
chr2L	3381790	3386203	1.08	0.00029	CR45301	FBgn0266839
chr2L	3387643	3391434	1.37	0.0001	Sfp23F	FBgn0259949
chr2L	3387643	3391434	1.37	0.0001	CR44791	FBgn0266026
chr2L	3394763	3399200	0.92	0.00129	CR44792	FBgn0266027
chr2L	3394763	3399200	0.92	0.00129	CG34175	FBgn0085204
chr2L	3450815	3453844	1.13	0.00178	Snx1	FBgn0031534
chr2L	3450815	3453844	1.13	0.00178	CG12795	FBgn0031535
chr2L	3450815	3453844	1.13	0.00178	Cog3	FBgn0031536
chr2L	3454363	3454708	1.67	0.00019	CG12795	FBgn0031535
chr2L	3454363	3454708	1.67	0.00019	Cog3	FBgn0031536
chr2L	3463291	3464884	0.92	0.0001	msl-2	FBgn0005616
chr2L	3463291	3464884	0.92	0.0001	mir-4971	FBgn0263526
chr2L	3463291	3464884	0.92	0.0001	ND-PDSW	FBgn0021967
chr2L	3472161	3472957	1.05	0.00119	CG31776	FBgn0051776
chr2L	3472161	3472957	1.05	0.00119	pgant4	FBgn0051956
chr2L	3473276	3474982	1.15	0.00097	pgant4	FBgn0051956
chr2L	3475194	3478697	1.74	0	pgant4	FBgn0051956
chr2L	3475194	3478697	1.74	0	Thor	FBgn0261560
chr2L	3479467	3481031	1.49	9.00E-05	Thor	FBgn0261560
chr2L	3479467	3481031	1.49	9.00E-05	CG15414	FBgn0031542
chr2L	3544639	3548368	0.85	0.0001	drm	FBgn0024244
chr2L	3619195	3619597	1.44	0.00011	Dot	FBgn0015663
chr2L	3620794	3620990	0.34	0.00083	Dot	FBgn0015663
chr2L	3623879	3625584	0.78	0.00021	for	FBgn0000721
chr2L	3627079	3628931	1.07	0.0001	for	FBgn0000721
chr2L	3631145	3632987	1.18	0.0001	for	FBgn0000721
chr2L	3631145	3632987	1.18	0.0001	mir-4972	FBgn0263523
chr2L	3634283	3634348	0.74	0.0001	for	FBgn0000721
chr2L	3634283	3634348	0.74	0.0001	mir-4972	FBgn0263523
chr2L	3637471	3639337	1.36	0.0001	for	FBgn0000721
chr2L	3637471	3639337	1.36	0.0001	mir-4972	FBgn0263523
chr2L	3639401	3641865	1.07	0.0001	for	FBgn0000721
chr2L	3639401	3641865	1.07	0.0001	mir-4972	FBgn0263523
chr2L	3642032	3643387	1.33	0.0001	for	FBgn0000721
chr2L	3642032	3643387	1.33	0.0001	mir-4972	FBgn0263523
chr2L	3643425	3644328	1.09	0.00119	for	FBgn0000721
chr2L	3644934	3649838	1.85	0.0002	for	FBgn0000721
chr2L	3655882	3656906	1.14	0.0098	for	FBgn0000721
chr2L	3711127	3712888	1.1	0.00124	cutlet	FBgn0015376
chr2L	3711127	3712888	1.1	0.00124	CG31955	FBgn0051955
chr2L	3713559	3714732	0.76	0.00124	CG2818	FBgn0031566
chr2L	3769594	3771111	1.37	0.00041	CG43707	FBgn0263846
chr2L	3769594	3771111	1.37	0.00041	CR43704	FBgn0263843
chr2L	3769594	3771111	1.37	0.00041	bowl	FBgn0004893
chr2L	3772279	3778368	1.45	1.00E-05	bowl	FBgn0004893
chr2L	3779207	3779805	1.26	0.00381	bowl	FBgn0004893
chr2L	3783567	3784507	0.84	0.00993	bowl	FBgn0004893
chr2L	3783567	3784507	0.84	0.00993	CG31960	FBgn0051960
chr2L	3785212	3786439	1.47	0.00335	CG31960	FBgn0051960
chr2L	3785212	3786439	1.47	0.00335	CR31958	FBgn0051958
chr2L	3785212	3786439	1.47	0.00335	bark	FBgn0031571
chr2L	3787783	3792751	1.73	2.00E-05	bark	FBgn0031571
chr2L	3796063	3796814	0.65	0.00083	bark	FBgn0031571
chr2L	3803072	3806235	1.21	0.00124	bark	FBgn0031571
chr2L	3803072	3806235	1.21	0.00124	Reph	FBgn0021800
chr2L	3887555	3889061	0.5	0.00032	capu	FBgn0000256
chr2L	4031827	4036665	1.15	0.00021	ed	FBgn0000547
chr2L	4037708	4039750	1.66	0.0001	ed	FBgn0000547
chr2L	4043109	4045949	1.66	0	ed	FBgn0000547
chr2L	4083760	4095998	1.79	0	ed	FBgn0000547
chr2L	4083760	4095998	1.79	0	snoRNA:Me28S-C437	FBgn0086032
chr2L	4105193	4110439	1.69	0.0001	ed	FBgn0000547
chr2L	4113943	4119093	1.16	0.00014	ed	FBgn0000547
chr2L	4113943	4119093	1.16	0.00014	Sr-CIII	FBgn0020376
chr2L	4224654	4225481	1.24	0.00019	CG3702	FBgn0031590
chr2L	4320832	4324134	0.95	0.0001	tutl	FBgn0010473
chr2L	4320832	4324134	0.95	0.0001	bdl	FBgn0028482
chr2L	4375648	4376707	0.88	0.00366	CR45363	FBgn0266903
chr2L	4375648	4376707	0.88	0.00366	Traf4	FBgn0026319
chr2L	4384343	4385669	0.77	0.00032	Vps53	FBgn0031598
chr2L	4392282	4396325	1.09	0.00046	Tps1	FBgn0027560
chr2L	4392282	4396325	1.09	0.00046	l(2)k05819	FBgn0022153
chr2L	4400566	4401235	0.96	0.00129	l(2)k05819	FBgn0022153
chr2L	4400566	4401235	0.96	0.00129	CG33003	FBgn0053003
chr2L	4403709	4405886	1.06	0.0001	Dim1	FBgn0031601
chr2L	4403709	4405886	1.06	0.0001	CG15431	FBgn0031602
chr2L	4414694	4421352	1.57	0.0001	CG15431	FBgn0031602
chr2L	4414694	4421352	1.57	0.0001	CG43055	FBgn0262357
chr2L	4414694	4421352	1.57	0.0001	tRNA:Trp-CCA-2-1	FBgn0051963
chr2L	4414694	4421352	1.57	0.0001	CG34177	FBgn0085206
chr2L	4426042	4428826	1.03	0.0001	CG15431	FBgn0031602
chr2L	4444942	4446309	1.45	0.00032	Elp3	FBgn0031604
chr2L	4446450	4449549	1.26	0.00292	Elp3	FBgn0031604
chr2L	4446450	4449549	1.26	0.00292	CG15439	FBgn0031606
chr2L	4450377	4450945	1.28	0.0098	CG15439	FBgn0031606
chr2L	4454943	4459627	1.56	0.0001	ND-B8	FBgn0040705
chr2L	4454943	4459627	1.56	0.0001	mRpL27	FBgn0053002
chr2L	4463942	4465500	1.21	0.00129	CG15436	FBgn0031610
chr2L	4463942	4465500	1.21	0.00129	FIG4	FBgn0031611
chr2L	4469851	4470739	0.83	0.00335	FIG4	FBgn0031611
chr2L	4469851	4470739	0.83	0.00335	ine	FBgn0011603
chr2L	4471435	4472339	0.64	0.00366	FIG4	FBgn0031611
chr2L	4471435	4472339	0.64	0.00366	ine	FBgn0011603
chr2L	4473364	4477096	0.82	0.00032	ine	FBgn0011603
chr2L	4473364	4477096	0.82	0.00032	dpy	FBgn0053196
chr2L	4817422	4819093	1.36	0.0098	CG15629	FBgn0031630
chr2L	4817422	4819093	1.36	0.0098	CG3225	FBgn0031631
chr2L	4817422	4819093	1.36	0.0098	mir-4910	FBgn0263577
chr2L	4826926	4828756	0.72	0.00178	CG15628	FBgn0031632
chr2L	4832694	4833367	1.22	0.00381	Ir25a	FBgn0031634
chr2L	4835174	4836019	0.83	0.00335	Ir25a	FBgn0031634
chr2L	4835174	4836019	0.83	0.00335	tank	FBgn0031635
chr2L	4837643	4838831	0.92	0.00335	tank	FBgn0031635
chr2L	4837643	4838831	0.92	0.00335	CG12194	FBgn0031636
chr2L	4875700	4876510	0.65	0.00512	smog	FBgn0051660
chr2L	4876869	4878077	1.03	0.0002	smog	FBgn0051660
chr2L	4876869	4878077	1.03	0.0002	Cf2	FBgn0000286
chr2L	4881005	4881316	0.75	0.0098	Cf2	FBgn0000286
chr2L	4885370	4885803	0.29	0.0001	CG3008	FBgn0031643
chr2L	4886015	4889365	0.76	0.0001	CG3008	FBgn0031643
chr2L	4886015	4889365	0.76	0.0001	CG15625	FBgn0031644
chr2L	4891241	4892745	0.77	0.00047	CG15625	FBgn0031644
chr2L	4891241	4892745	0.77	0.00047	CG3036	FBgn0031645
chr2L	4894154	4898172	0.93	0.00032	CG3036	FBgn0031645
chr2L	4909714	4910035	0.61	0.00499	hoe1	FBgn0041150
chr2L	4915709	4916229	2.24	0.00993	hoe1	FBgn0041150
chr2L	4928484	4933340	0.43	0.0001	hoe1	FBgn0041150
chr2L	4928484	4933340	0.43	0.0001	hoe2	FBgn0031649
chr2L	4935595	4938708	1.68	0.0001	hoe2	FBgn0031649
chr2L	4935595	4938708	1.68	0.0001	Sgs1	FBgn0003372
chr2L	4940820	4943047	0.92	0.00512	Sgs1	FBgn0003372
chr2L	4940820	4943047	0.92	0.00512	CG14044	FBgn0031650
chr2L	4944839	4946946	1.31	0.0098	CG14044	FBgn0031650
chr2L	4944839	4946946	1.31	0.0098	mRpL24	FBgn0031651
chr2L	4944839	4946946	1.31	0.0098	betaggt-I	FBgn0015000
chr2L	4948454	4949204	0.98	0.0098	betaggt-I	FBgn0015000
chr2L	4948454	4949204	0.98	0.0098	jet	FBgn0031652
chr2L	4949695	4950000	1.5	0.00499	betaggt-I	FBgn0015000
chr2L	4949695	4950000	1.5	0.00499	jet	FBgn0031652
chr2L	4949695	4950000	1.5	0.00499	Jon25Biii	FBgn0031653
chr2L	4955133	4956247	0.84	0.00178	Jon25Bi	FBgn0020906
chr2L	4955133	4956247	0.84	0.00178	Marcal1	FBgn0031655
chr2L	4968154	4969473	0.65	0.00032	Scox	FBgn0262467
chr2L	4968154	4969473	0.65	0.00032	CG3756	FBgn0031657
chr2L	4972020	4974484	1.31	1.00E-05	CG3756	FBgn0031657
chr2L	4972020	4974484	1.31	1.00E-05	l(2)05714	FBgn0010607
chr2L	4972020	4974484	1.31	1.00E-05	CG14043	FBgn0031659
chr2L	4972020	4974484	1.31	1.00E-05	mRpL28	FBgn0031660
chr2L	4974673	4977837	1.43	4.00E-05	mRpL28	FBgn0031660
chr2L	4974673	4977837	1.43	4.00E-05	CG3792	FBgn0031662
chr2L	4978215	4979690	0.89	0.00059	CG3792	FBgn0031662
chr2L	4978215	4979690	0.89	0.00059	CG8892	FBgn0031664
chr2L	4987404	4988054	1.17	0.00178	CG34126	FBgn0083962
chr2L	4991857	4995772	1.14	0.00046	CG34126	FBgn0083962
chr2L	4991857	4995772	1.14	0.00046	Rtnl1	FBgn0053113
chr2L	4991857	4995772	1.14	0.00046	CG31917	FBgn0031668
chr2L	4996288	4999452	1.49	0.00599	Rtnl1	FBgn0053113
chr2L	4996288	4999452	1.49	0.00599	CG31917	FBgn0031668
chr2L	5000929	5001226	0.61	0.00366	Rtnl1	FBgn0053113
chr2L	5000929	5001226	0.61	0.00366	CG31917	FBgn0031668
chr2L	5001832	5008201	1.54	0.00097	Rtnl1	FBgn0053113
chr2L	5001832	5008201	1.54	0.00097	CG31917	FBgn0031668
chr2L	5011554	5012744	0.9	0.00129	CG3887	FBgn0031670
chr2L	5011554	5012744	0.9	0.00129	vkg	FBgn0016075
chr2L	5047108	5049639	1.09	0.00083	CG9121	FBgn0031675
chr2L	5052214	5057657	1.08	0.0001	eIF-3p40	FBgn0022023
chr2L	5052214	5057657	1.08	0.0001	His3.3A	FBgn0014857
chr2L	5052214	5057657	1.08	0.0001	CG31918	FBgn0031678
chr2L	5062144	5062998	2.36	6.00E-05	qtc	FBgn0028572
chr2L	5062144	5062998	2.36	6.00E-05	CR43820	FBgn0264368
chr2L	5068223	5068660	1.25	0.00115	qtc	FBgn0028572
chr2L	5068223	5068660	1.25	0.00115	CR43820	FBgn0264368
chr2L	5068223	5068660	1.25	0.00115	mir-2495	FBgn0262213
chr2L	5068724	5070274	1.43	0.00078	qtc	FBgn0028572
chr2L	5068724	5070274	1.43	0.00078	mir-2495	FBgn0262213
chr2L	5068724	5070274	1.43	0.00078	CR45305	FBgn0266843
chr2L	5071766	5076759	1.28	0.0001	CR45305	FBgn0266843
chr2L	5071766	5076759	1.28	0.0001	RpL37A	FBgn0261608
chr2L	5071766	5076759	1.28	0.0001	pgant5	FBgn0031681
chr2L	5078708	5080165	1.56	0.00041	pgant5	FBgn0031681
chr2L	5083028	5084349	2.29	0.00314	pgant5	FBgn0031681
chr2L	5086474	5091759	1.39	0.0001	pgant5	FBgn0031681
chr2L	5095797	5096300	2.06	0.00639	CG5828	FBgn0031682
chr2L	5095797	5096300	2.06	0.00639	CG4230	FBgn0031683
chr2L	5097125	5098637	0.76	0.00083	CG4230	FBgn0031683
chr2L	5104525	5109169	0.89	0.00059	Msp300	FBgn0261836
chr2L	5111264	5112421	1.78	1.00E-05	Msp300	FBgn0261836
chr2L	5116450	5118636	1.16	0.00381	Msp300	FBgn0261836
chr2L	5129311	5130271	0.77	0.00499	Msp300	FBgn0261836
chr2L	5138474	5139326	0.61	0.00512	Msp300	FBgn0261836
chr2L	5143656	5144100	1.09	0.00335	Msp300	FBgn0261836
chr2L	5147114	5149930	0.9	0.00512	Msp300	FBgn0261836
chr2L	5150491	5154110	1.46	0.00124	Msp300	FBgn0261836
chr2L	5155617	5159054	1.24	0.0001	Msp300	FBgn0261836
chr2L	5159557	5159998	0.78	0.00381	Msp300	FBgn0261836
chr2L	5186553	5187088	1.74	0	Msp300	FBgn0261836
chr2L	5186553	5187088	1.74	0	snoRNA:Psi28S-2263	FBgn0082990
chr2L	5196081	5197933	2.29	0	Msp300	FBgn0261836
chr2L	5196081	5197933	2.29	0	snmRNA:128	FBgn0065107
chr2L	5198467	5199838	0.89	0.0098	Msp300	FBgn0261836
chr2L	5198467	5199838	0.89	0.0098	snmRNA:128	FBgn0065107
chr2L	5198467	5199838	0.89	0.0098	snoRNA:Psi18S-525k	FBgn0083028
chr2L	5209042	5209564	1.17	0.00278	Cyp28d2	FBgn0031688
chr2L	5209042	5209564	1.17	0.00278	Cyp28d1	FBgn0031689
chr2L	5214396	5215446	0.62	0.0001	Cyp28d1	FBgn0031689
chr2L	5214396	5215446	0.62	0.0001	CG7742	FBgn0031690
chr2L	5214396	5215446	0.62	0.0001	CG14034	FBgn0250847
chr2L	5215886	5218540	1.08	0.0001	CG14034	FBgn0250847
chr2L	5215886	5218540	1.08	0.0001	TpnC25D	FBgn0031692
chr2L	5233796	5236886	1.25	0.00083	tkv	FBgn0003716
chr2L	5233796	5236886	1.25	0.00083	tRNA:Asp-GTC-2-1	FBgn0051971
chr2L	5237660	5240301	2.56	0	tkv	FBgn0003716
chr2L	5237660	5240301	2.56	0	tRNA:Asp-GTC-2-1	FBgn0051971
chr2L	5241222	5253454	2.05	0.0001	tkv	FBgn0003716
chr2L	5241222	5253454	2.05	0.0001	tRNA:Asp-GTC-2-1	FBgn0051971
chr2L	5241222	5253454	2.05	0.0001	tRNA:Asp-GTC-1-1	FBgn0051914
chr2L	5241222	5253454	2.05	0.0001	CR14033	FBgn0046776
chr2L	5255376	5257535	1.54	0.0001	tkv	FBgn0003716
chr2L	5255376	5257535	1.54	0.0001	CR44744	FBgn0265957
chr2L	5257854	5259475	0.83	0.00115	tkv	FBgn0003716
chr2L	5257854	5259475	0.83	0.00115	CR44744	FBgn0265957
chr2L	5265910	5266372	1.13	0.0098	tkv	FBgn0003716
chr2L	5265910	5266372	1.13	0.0098	Cyp4ac1	FBgn0031693
chr2L	5265910	5266372	1.13	0.0098	Cyp4ac2	FBgn0031694
chr2L	5267697	5269867	0.88	0.0001	tkv	FBgn0003716
chr2L	5267697	5269867	0.88	0.0001	Cyp4ac2	FBgn0031694
chr2L	5267697	5269867	0.88	0.0001	Cyp4ac3	FBgn0031695
chr2L	5277412	5278047	1.4	0.00119	Bsg25D	FBgn0000228
chr2L	5280671	5282209	1.16	0.00115	Bub1	FBgn0031696
chr2L	5283073	5284770	0.95	0.00029	Bub1	FBgn0031696
chr2L	5287234	5292391	1.61	0.00639	CR44743	FBgn0265956
chr2L	5287234	5292391	1.61	0.00639	vri	FBgn0016076
chr2L	5292929	5295001	1.29	0.0001	vri	FBgn0016076
chr2L	5292929	5295001	1.29	0.0001	CR45730	FBgn0267294
chr2L	5295135	5301385	1.76	0.00159	vri	FBgn0016076
chr2L	5295135	5301385	1.76	0.00159	CR45730	FBgn0267294
chr2L	5305530	5308550	0.8	0.00225	vri	FBgn0016076
chr2L	5305530	5308550	0.8	0.00225	CG14024	FBgn0031697
chr2L	5308562	5308963	1.43	0.00381	vri	FBgn0016076
chr2L	5308562	5308963	1.43	0.00381	CG14024	FBgn0031697
chr2L	5309762	5312526	0.83	0.0001	vri	FBgn0016076
chr2L	5309762	5312526	0.83	0.0001	CG14024	FBgn0031697
chr2L	5315684	5317682	0.76	0.0001	Ncoa6	FBgn0031698
chr2L	5322092	5328829	0.75	0.0001	Ncoa6	FBgn0031698
chr2L	5322092	5328829	0.75	0.0001	CR44985	FBgn0266320
chr2L	5322092	5328829	0.75	0.0001	CG14022	FBgn0031700
chr2L	5332721	5334974	0.68	0.0001	fusl	FBgn0031702
chr2L	5337824	5338421	1.17	0.00011	fusl	FBgn0031702
chr2L	5337824	5338421	1.17	0.00011	CG12512	FBgn0031703
chr2L	5340530	5342803	1.03	0.00059	CG12512	FBgn0031703
chr2L	5437951	5438457	0.64	0.00512	CR31647	FBgn0051647
chr2L	5437951	5438457	0.64	0.00512	snoRNA:Me28S-A2486	FBgn0086033
chr2L	5440368	5441185	0.62	0.00129	CR31647	FBgn0051647
chr2L	5524485	5524792	1.06	0.00029	CG6907	FBgn0031711
chr2L	5524485	5524792	1.06	0.00029	CR44793	FBgn0266028
chr2L	5526435	5528588	0.71	0.00381	CG6907	FBgn0031711
chr2L	5526435	5528588	0.71	0.00381	CR44793	FBgn0266028
chr2L	5526435	5528588	0.71	0.00381	Cap-D3	FBgn0051989
chr2L	5526435	5528588	0.71	0.00381	CG31648	FBgn0051648
chr2L	5526435	5528588	0.71	0.00381	CG31915	FBgn0051915
chr2L	5721179	5721557	2.59	1.00E-05	sip1	FBgn0024191
chr2L	5742045	5745669	1.35	0.0001	CG11030	FBgn0031736
chr2L	5742045	5745669	1.35	0.0001	CG11147	FBgn0031734
chr2L	5742045	5745669	1.35	0.0001	CG11029	FBgn0031735
chr2L	5795327	5796341	0.53	0.00512	CG9171	FBgn0031738
chr2L	5795327	5796341	0.53	0.00512	CG14005	FBgn0031739
chr2L	5798153	5801063	1.28	0.0019	CG9171	FBgn0031738
chr2L	5798153	5801063	1.28	0.0019	CG14005	FBgn0031739
chr2L	5802882	5804362	1.04	0.0098	CG7239	FBgn0031740
chr2L	5802882	5804362	1.04	0.0098	CG11034	FBgn0031741
chr2L	5874282	5876291	0.94	0.00599	rau	FBgn0031745
chr2L	5879368	5880935	1.02	0.00639	rau	FBgn0031745
chr2L	5882093	5884000	1.13	0.00021	CG44574	FBgn0265785
chr2L	5887262	5892674	1.45	0.0019	CR44577	FBgn0265788
chr2L	5887262	5892674	1.45	0.0019	Acp26Ab	FBgn0002856
chr2L	5906378	5909664	1.13	8.00E-05	CR43808	FBgn0264352
chr2L	5906378	5909664	1.13	8.00E-05	bchs	FBgn0043362
chr2L	5906378	5909664	1.13	8.00E-05	CG14000	FBgn0031749
chr2L	5942957	5944550	0.79	0.00335	Sfp26Ad	FBgn0261055
chr2L	5942957	5944550	0.79	0.00335	Gpdh	FBgn0001128
chr2L	5942957	5944550	0.79	0.00335	CR44986	FBgn0266321
chr2L	5944848	5946316	0.95	0.0001	Gpdh	FBgn0001128
chr2L	5944848	5946316	0.95	0.0001	CR44986	FBgn0266321
chr2L	5946668	5948886	1.21	8.00E-05	Gpdh	FBgn0001128
chr2L	5946668	5948886	1.21	8.00E-05	CR44986	FBgn0266321
chr2L	5946668	5948886	1.21	8.00E-05	CG9044	FBgn0031752
chr2L	5949432	5950451	0.73	0.0001	Gpdh	FBgn0001128
chr2L	5949432	5950451	0.73	0.0001	CG9044	FBgn0031752
chr2L	5950821	5952292	0.76	0.0019	CG9044	FBgn0031752
chr2L	5957575	5963448	1.26	0.00029	Vm26Ab	FBgn0003980
chr2L	5957575	5963448	1.26	0.00029	psd	FBgn0086265
chr2L	5963942	5967037	0.72	0.0001	psd	FBgn0086265
chr2L	5963942	5967037	0.72	0.0001	CG13992	FBgn0031756
chr2L	5968718	5969472	1.3	0.00366	Ucp4C	FBgn0031757
chr2L	5968718	5969472	1.3	0.00366	Ucp4B	FBgn0031758
chr2L	5970400	5973649	1.74	0.0001	chic	FBgn0000308
chr2L	5974958	5979123	1.54	0	chic	FBgn0000308
chr2L	5983290	5984353	1.21	0.00011	eIF-4a	FBgn0001942
chr2L	5984909	5986591	0.61	0.0001	eIF-4a	FBgn0001942
chr2L	5984909	5986591	0.61	0.0001	ifc	FBgn0001941
chr2L	5987418	5987857	1.16	0.00599	ifc	FBgn0001941
chr2L	5988614	5991154	1.03	0.00019	ifc	FBgn0001941
chr2L	5988614	5991154	1.03	0.00019	lid	FBgn0031759
chr2L	5998793	6000516	1.35	1.00E-05	lid	FBgn0031759
chr2L	5998793	6000516	1.35	1.00E-05	Tsp26A	FBgn0031760
chr2L	6001966	6003831	0.77	0.00019	Tsp26A	FBgn0031760
chr2L	6001966	6003831	0.77	0.00019	Gal	FBgn0001089
chr2L	6001966	6003831	0.77	0.00019	CR43866	FBgn0264448
chr2L	6011975	6015629	1.03	0.00012	CG9098	FBgn0031762
chr2L	6011975	6015629	1.03	0.00012	H2.0	FBgn0001170
chr2L	6037801	6040071	1.38	0.0001	mtm	FBgn0025742
chr2L	6037801	6040071	1.38	0.0001	CG9117	FBgn0031766
chr2L	6037801	6040071	1.38	0.0001	CG31643	FBgn0051643
chr2L	6045121	6047099	1.24	2.00E-05	CG31643	FBgn0051643
chr2L	6045121	6047099	1.24	2.00E-05	ade2	FBgn0000052
chr2L	6045121	6047099	1.24	2.00E-05	mir-966	FBgn0262317
chr2L	6045121	6047099	1.24	2.00E-05	slmo	FBgn0029161
chr2L	6045121	6047099	1.24	2.00E-05	CG34179	FBgn0085208
chr2L	6048246	6049187	1.46	0.00366	CG12393	FBgn0031768
chr2L	6058786	6059891	1.05	0.00335	CG13995	FBgn0031770
chr2L	6061999	6062576	0.74	0.00059	CG34180	FBgn0085209
chr2L	6061999	6062576	0.74	0.00059	ND-51	FBgn0031771
chr2L	6065249	6065626	0.63	0.0001	CG13994	FBgn0031772
chr2L	6065249	6065626	0.63	0.0001	Fbw5	FBgn0031773
chr2L	6066338	6067246	0.66	0.0001	CG9147	FBgn0031774
chr2L	6068500	6069392	1.23	0.00029	CG9150	FBgn0031775
chr2L	6068500	6069392	1.23	0.00029	CG13993	FBgn0031776
chr2L	6069401	6072888	1.34	0.0001	CG13993	FBgn0031776
chr2L	6069401	6072888	1.34	0.0001	Kr-h2	FBgn0266449
chr2L	6074184	6076728	1.09	0.0001	Kr-h2	FBgn0266449
chr2L	6074184	6076728	1.09	0.0001	CR43801	FBgn0264345
chr2L	6074184	6076728	1.09	0.0001	CR9162	FBgn0031778
chr2L	6078493	6081104	1.53	0.00047	CR9162	FBgn0031778
chr2L	6078493	6081104	1.53	0.00047	CR44773	FBgn0265999
chr2L	6078493	6081104	1.53	0.00047	Kr-h1	FBgn0266450
chr2L	6083947	6087395	1.56	0	CG45075	FBgn0266445
chr2L	6088879	6093655	1.21	0.0001	CG45075	FBgn0266445
chr2L	6095102	6098103	1.04	0.0001	CG45075	FBgn0266445
chr2L	6095102	6098103	1.04	0.0001	CG9175	FBgn0031779
chr2L	6100320	6100979	1.39	0.0001	CG9175	FBgn0031779
chr2L	6100320	6100979	1.39	0.0001	stai	FBgn0266521
chr2L	6321716	6325756	1.54	2.00E-05	Ddr	FBgn0053531
chr2L	6321716	6325756	1.54	2.00E-05	PDZ-GEF	FBgn0265778
chr2L	6331432	6332673	0.93	0.00314	PDZ-GEF	FBgn0265778
chr2L	6334738	6338937	0.87	0.00029	Pez	FBgn0031799
chr2L	6334738	6338937	0.87	0.00029	Cpr	FBgn0015623
chr2L	6339073	6340738	0.9	0.00512	Cpr	FBgn0015623
chr2L	6345628	6347580	0.82	0.0019	Cpr	FBgn0015623
chr2L	6345628	6347580	0.82	0.0019	CG9497	FBgn0031800
chr2L	6424640	6426112	0.68	0.0001	Fic	FBgn0263278
chr2L	6447716	6450832	1.41	0.0001	CG9527	FBgn0031813
chr2L	6447716	6450832	1.41	0.0001	retm	FBgn0031814
chr2L	6450952	6456452	1.22	0.0001	retm	FBgn0031814
chr2L	6450952	6456452	1.22	0.0001	frj	FBgn0031815
chr2L	6457029	6459825	1.4	0.0001	frj	FBgn0031815
chr2L	6457029	6459825	1.4	0.0001	CG16947	FBgn0031816
chr2L	6460147	6462843	1.52	0.00057	CG16947	FBgn0031816
chr2L	6463043	6464456	1.5	0.00119	CG16947	FBgn0031816
chr2L	6465210	6466537	1.01	0.00019	CG16947	FBgn0031816
chr2L	6465210	6466537	1.01	0.00019	CG9531	FBgn0031817
chr2L	6467106	6468866	0.8	0.00041	CG9531	FBgn0031817
chr2L	6467106	6468866	0.8	0.00041	mmy	FBgn0259749
chr2L	6469940	6476263	1.51	0.0001	mmy	FBgn0259749
chr2L	6469940	6476263	1.51	0.0001	CG9536	FBgn0031818
chr2L	6477620	6478721	0.84	0.0001	Sec61alpha	FBgn0086357
chr2L	6478995	6482307	1.18	0.0001	Sec61alpha	FBgn0086357
chr2L	6478995	6482307	1.18	0.0001	CR45463	FBgn0267019
chr2L	6478995	6482307	1.18	0.0001	Daxx	FBgn0031820
chr2L	6483074	6485076	0.43	0.00335	CR45463	FBgn0267019
chr2L	6483074	6485076	0.43	0.00335	Daxx	FBgn0031820
chr2L	6483074	6485076	0.43	0.00335	KFase	FBgn0031821
chr2L	6489971	6490587	1.72	0.00046	epsilonCOP	FBgn0027496
chr2L	6489971	6490587	1.72	0.00046	CG9548	FBgn0031822
chr2L	6494197	6495658	1.16	0.0001	CG31638	FBgn0051638
chr2L	6494197	6495658	1.16	0.0001	CG9547	FBgn0031824
chr2L	6520763	6522678	1.21	0.00124	CG31637	FBgn0051637
chr2L	6520763	6522678	1.21	0.00124	eya	FBgn0000320
chr2L	6557822	6559783	1.3	0.0001	COX5B	FBgn0031830
chr2L	6557822	6559783	1.3	0.0001	CG9596	FBgn0031832
chr2L	6557822	6559783	1.3	0.0001	COX5BL	FBgn0031831
chr2L	6559866	6560052	0.61	0.00047	CG9596	FBgn0031832
chr2L	6559866	6560052	0.61	0.00047	COX5BL	FBgn0031831
chr2L	6563549	6566761	1.3	8.00E-05	Ent2	FBgn0263916
chr2L	6563549	6566761	1.3	8.00E-05	CG13766	FBgn0031834
chr2L	6610433	6612269	1.47	0.00115	CG11050	FBgn0031836
chr2L	6613608	6616801	1.21	0.0001	CG11050	FBgn0031836
chr2L	6616954	6617520	0.47	0.00366	CG11050	FBgn0031836
chr2L	6616954	6617520	0.47	0.00366	DIP-iota	FBgn0031837
chr2L	6616954	6617520	0.47	0.00366	CR44913	FBgn0266218
chr2L	6642431	6646295	1.44	0.0001	CG31635	FBgn0051635
chr2L	6648115	6649605	1.29	0.00225	CG31635	FBgn0051635
chr2L	6648115	6649605	1.29	0.00225	Tango1	FBgn0031842
chr2L	6655472	6656278	1.09	0.0001	CG31633	FBgn0051633
chr2L	6657526	6659984	1.07	0.00124	CG31636	FBgn0051636
chr2L	6657526	6659984	1.07	0.00124	CG11070	FBgn0028467
chr2L	6666194	6666669	1.46	0.00599	Galt	FBgn0263200
chr2L	6667202	6667723	1.64	0.00335	Galt	FBgn0263200
chr2L	6669385	6669824	0.76	8.00E-05	Galt	FBgn0263200
chr2L	6669385	6669824	0.76	8.00E-05	Spn27A	FBgn0028990
chr2L	6670219	6671968	1.25	0.00512	Galt	FBgn0263200
chr2L	6670219	6671968	1.25	0.00512	Spn27A	FBgn0028990
chr2L	6672428	6672892	1.59	0.00225	Galt	FBgn0263200
chr2L	6672428	6672892	1.59	0.00225	Spn27A	FBgn0028990
chr2L	6675104	6677226	0.75	0.00366	CG34310	FBgn0085339
chr2L	6675104	6677226	0.75	0.00366	cort	FBgn0000351
chr2L	6675104	6677226	0.75	0.00366	Nse1	FBgn0031848
chr2L	6677481	6679435	1.14	0.00335	Nse1	FBgn0031848
chr2L	6677481	6679435	1.14	0.00335	Nhe3	FBgn0028703
chr2L	6682579	6685653	0.72	0.00032	Nhe3	FBgn0028703
chr2L	6682579	6685653	0.72	0.00032	CG11327	FBgn0031849
chr2L	6701237	6702755	1.34	0.0001	Tsp	FBgn0031850
chr2L	6707025	6707617	1.25	0.00335	Tsp	FBgn0031850
chr2L	6723749	6725148	0.8	0.00366	homer	FBgn0025777
chr2L	6723749	6725148	0.8	0.00366	Liprin-alpha	FBgn0046704
chr2L	6744967	6745715	1.19	0.00499	CG11221	FBgn0031855
chr2L	6744967	6745715	1.19	0.00499	snoRNA:Me28S-G2743	FBgn0086034
chr2L	6748432	6749387	1.08	0.00499	CG11221	FBgn0031855
chr2L	6748432	6749387	1.08	0.00499	CG44271	FBgn0265257
chr2L	6755254	6755677	1.37	0.00499	CG11221	FBgn0031855
chr2L	6755254	6755677	1.37	0.00499	CG11322	FBgn0031856
chr2L	6780058	6784270	1.5	0.00059	nrv1	FBgn0015776
chr2L	6785274	6787955	1.31	0.00083	nrv1	FBgn0015776
chr2L	6788925	6791586	2.24	0.0001	nrv2	FBgn0015777
chr2L	6791753	6793325	1.26	0.00021	nrv2	FBgn0015777
chr2L	6793395	6794964	1.47	0.00366	nrv2	FBgn0015777
chr2L	6796620	6798514	0.85	0.00115	nrv2	FBgn0015777
chr2L	6798819	6801779	0.94	0.00026	nrv2	FBgn0015777
chr2L	6798819	6801779	0.94	0.00026	CG17377	FBgn0031859
chr2L	6854343	6855434	0.57	0.0001	l(2)k09022	FBgn0086451
chr2L	6869320	6870672	0.74	0.00512	Nha1	FBgn0031865
chr2L	6869320	6870672	0.74	0.00512	CR44915	FBgn0266220
chr2L	6910009	6911123	1.37	0.00097	Rat1	FBgn0031868
chr2L	6917587	6918136	1.2	0.00225	x16	FBgn0028554
chr2L	6917587	6918136	1.2	0.00225	CG32829	FBgn0052829
chr2L	6917587	6918136	1.2	0.00225	nop5	FBgn0026196
chr2L	6917587	6918136	1.2	0.00225	snoRNA:nop5-x16-a	FBgn0263467
chr2L	6919901	6924408	1.05	0.0001	x16	FBgn0028554
chr2L	6919901	6924408	1.05	0.0001	CG32829	FBgn0052829
chr2L	6919901	6924408	1.05	0.0001	nop5	FBgn0026196
chr2L	6919901	6924408	1.05	0.0001	Hrb27C	FBgn0004838
chr2L	6925466	6926171	1.51	4.00E-05	Hrb27C	FBgn0004838
chr2L	6928064	6932245	1.79	0.0001	Hrb27C	FBgn0004838
chr2L	6928064	6932245	1.79	0.0001	CG43232	FBgn0262877
chr2L	6941112	6943457	1.39	0.00083	CG18304	FBgn0031869
chr2L	6941112	6943457	1.39	0.00083	Fgop2	FBgn0031871
chr2L	6945595	6945987	0.69	0.00083	ihog	FBgn0031872
chr2L	6957720	6959456	0.8	0.00047	CG3430	FBgn0031875
chr2L	6957720	6959456	0.8	0.00047	Atac1	FBgn0031876
chr2L	6959625	6963224	1.48	9.00E-05	CG3430	FBgn0031875
chr2L	6959625	6963224	1.48	9.00E-05	Atac1	FBgn0031876
chr2L	6959625	6963224	1.48	9.00E-05	CG10399	FBgn0031877
chr2L	6959625	6963224	1.48	9.00E-05	sip2	FBgn0031878
chr2L	6965068	6966405	0.98	0.00366	Coprox	FBgn0021944
chr2L	6965068	6966405	0.98	0.00366	smt3	FBgn0264922
chr2L	6968343	6969101	1.55	0.00047	smt3	FBgn0264922
chr2L	6968343	6969101	1.55	0.00047	snRNP-U1-70K	FBgn0016978
chr2L	7020061	7021541	1.29	0.00078	ade3	FBgn0000053
chr2L	7020061	7021541	1.29	0.00078	Pcp	FBgn0003046
chr2L	7022418	7023171	2.19	0	ade3	FBgn0000053
chr2L	7022418	7023171	2.19	0	Pcp	FBgn0003046
chr2L	7024356	7027699	1.35	0.0001	ade3	FBgn0000053
chr2L	7024356	7027699	1.35	0.0001	CG31908	FBgn0051908
chr2L	7024356	7027699	1.35	0.0001	MME1	FBgn0031881
chr2L	7029604	7030819	1.26	3.00E-05	MME1	FBgn0031881
chr2L	7029604	7030819	1.26	3.00E-05	Rab30	FBgn0031882
chr2L	7031123	7031728	0.31	0.0001	Rab30	FBgn0031882
chr2L	7031895	7032655	1.14	0.0098	Rab30	FBgn0031882
chr2L	7031895	7032655	1.14	0.0098	Caper	FBgn0031883
chr2L	7034835	7035360	1.33	0.00046	Caper	FBgn0031883
chr2L	7034835	7035360	1.33	0.00046	milt	FBgn0262872
chr2L	7037413	7039883	1.83	0.00178	Caper	FBgn0031883
chr2L	7037413	7039883	1.83	0.00178	milt	FBgn0262872
chr2L	7040798	7046906	1.59	0.0001	Caper	FBgn0031883
chr2L	7040798	7046906	1.59	0.0001	milt	FBgn0262872
chr2L	7048000	7051319	1.13	0.00993	milt	FBgn0262872
chr2L	7056179	7057923	1.34	0.00639	milt	FBgn0262872
chr2L	7056179	7057923	1.34	0.00639	Mnn1	FBgn0031885
chr2L	7056179	7057923	1.34	0.00639	CG31907	FBgn0051907
chr2L	7060563	7061372	1.18	0.00335	Mnn1	FBgn0031885
chr2L	7060563	7061372	1.18	0.00335	CG31907	FBgn0051907
chr2L	7062834	7066657	1.34	0.0001	Mnn1	FBgn0031885
chr2L	7062834	7066657	1.34	0.0001	CG31907	FBgn0051907
chr2L	7062834	7066657	1.34	0.0001	Sem1	FBgn0266666
chr2L	7062834	7066657	1.34	0.0001	Nuf2	FBgn0031886
chr2L	7067378	7068383	0.71	0.00381	CG11289	FBgn0031887
chr2L	7074336	7078727	1.53	6.00E-05	CG11289	FBgn0031887
chr2L	7074336	7078727	1.53	6.00E-05	Pvf2	FBgn0031888
chr2L	7074336	7078727	1.53	6.00E-05	CR44611	FBgn0265822
chr2L	7079191	7080067	0.74	0.00124	Pvf2	FBgn0031888
chr2L	7079191	7080067	0.74	0.00124	CR44611	FBgn0265822
chr2L	7080697	7082403	0.91	0.00083	Pvf2	FBgn0031888
chr2L	7080697	7082403	0.91	0.00083	CR44611	FBgn0265822
chr2L	7083689	7085417	0.78	0.00047	Pvf2	FBgn0031888
chr2L	7083689	7085417	0.78	0.00047	CR44611	FBgn0265822
chr2L	7086179	7087017	1.33	0.00021	Pvf2	FBgn0031888
chr2L	7121641	7124428	1.29	8.00E-05	Pvf3	FBgn0085407
chr2L	7125194	7127000	1.54	0.00639	Pvf3	FBgn0085407
chr2L	7187888	7192809	1.07	0.0001	CG4495	FBgn0031893
chr2L	7187888	7192809	1.07	0.0001	CG4496	FBgn0031894
chr2L	7187888	7192809	1.07	0.0001	CG4497	FBgn0031895
chr2L	7192881	7194026	1.92	0.0001	CG4497	FBgn0031895
chr2L	7206630	7212149	1.21	0.0001	CG13784	FBgn0031897
chr2L	7215482	7219416	1.54	2.00E-05	CG13784	FBgn0031897
chr2L	7222985	7225557	1.11	0.00083	ico	FBgn0263133
chr2L	7222985	7225557	1.11	0.00083	CR44989	FBgn0266324
chr2L	7222985	7225557	1.11	0.00083	Ndae1	FBgn0259111
chr2L	7222985	7225557	1.11	0.00083	CG43799	FBgn0264343
chr2L	7225684	7229213	1.27	0.00029	Ndae1	FBgn0259111
chr2L	7225684	7229213	1.27	0.00029	CG43799	FBgn0264343
chr2L	7229915	7231903	1.41	0.0001	Ndae1	FBgn0259111
chr2L	7229915	7231903	1.41	0.0001	CG43799	FBgn0264343
chr2L	7229915	7231903	1.41	0.0001	CG43800	FBgn0264344
chr2L	7232362	7234235	1.58	6.00E-05	Ndae1	FBgn0259111
chr2L	7232362	7234235	1.58	6.00E-05	CG43799	FBgn0264343
chr2L	7232362	7234235	1.58	6.00E-05	CG43800	FBgn0264344
chr2L	7235308	7244589	1.49	0.00993	Ndae1	FBgn0259111
chr2L	7235308	7244589	1.49	0.00993	CG43800	FBgn0264344
chr2L	7247302	7249945	0.81	0.00335	Ndae1	FBgn0259111
chr2L	7247302	7249945	0.81	0.00335	CG13786	FBgn0031900
chr2L	7255212	7256175	0.83	0.00366	Wnt4	FBgn0010453
chr2L	7255212	7256175	0.83	0.00366	CG31909	FBgn0051909
chr2L	7395925	7397234	0.54	0.00512	CG5160	FBgn0031906
chr2L	7399908	7402872	0.54	0.00129	CR44079	FBgn0264888
chr2L	7399908	7402872	0.54	0.00129	CG5171	FBgn0031907
chr2L	7407096	7408208	1.55	0.00335	CG5177	FBgn0031908
chr2L	7408994	7409971	0.88	0.00512	CG5177	FBgn0031908
chr2L	7408994	7409971	0.88	0.00512	CG5181	FBgn0031909
chr2L	7408994	7409971	0.88	0.00512	CG15818	FBgn0031910
chr2L	7411607	7413068	0.92	0.00021	CG15818	FBgn0031910
chr2L	7411607	7413068	0.92	0.00021	chm	FBgn0028387
chr2L	7414188	7415943	1.2	0.00129	chm	FBgn0028387
chr2L	7418679	7420368	1.36	0.00047	chm	FBgn0028387
chr2L	7425547	7428917	1.01	0.0001	CR43857	FBgn0264439
chr2L	7425547	7428917	1.01	0.0001	mir-275	FBgn0262453
chr2L	7425547	7428917	1.01	0.0001	muc	FBgn0283658
chr2L	7431996	7436029	1.07	0.0001	CG5958	FBgn0031913
chr2L	7431996	7436029	1.07	0.0001	CG5973	FBgn0031914
chr2L	7479700	7479985	0.82	0.00499	Ziz	FBgn0260486
chr2L	7479700	7479985	0.82	0.00499	CG6441	FBgn0031920
chr2L	7485169	7486272	0.8	0.00119	Ziz	FBgn0260486
chr2L	7490348	7494969	0.98	0.00078	Ziz	FBgn0260486
chr2L	7490348	7494969	0.98	0.00078	Obp28a	FBgn0011283
chr2L	7498086	7498518	0.89	0.00029	RapGAP1	FBgn0264895
chr2L	7501800	7505834	1.47	0.00115	RapGAP1	FBgn0264895
chr2L	7506488	7508800	1.08	0.00381	RapGAP1	FBgn0264895
chr2L	7511513	7515087	0.66	0.00124	RapGAP1	FBgn0264895
chr2L	7511513	7515087	0.66	0.00124	CR44082	FBgn0264891
chr2L	7517105	7523949	1.23	0.00178	RapGAP1	FBgn0264895
chr2L	7517105	7523949	1.23	0.00178	CR44082	FBgn0264891
chr2L	7523974	7527782	1.39	0.00292	RapGAP1	FBgn0264895
chr2L	7523974	7527782	1.39	0.00292	CR44082	FBgn0264891
chr2L	7528641	7530195	1	0.0001	RapGAP1	FBgn0264895
chr2L	7543926	7544657	1.49	0.0019	RapGAP1	FBgn0264895
chr2L	7545026	7546758	0.84	0.00499	RapGAP1	FBgn0264895
chr2L	7560746	7563762	0.95	0.0098	RapGAP1	FBgn0264895
chr2L	7560746	7563762	0.95	0.0098	CR46063	FBgn0267732
chr2L	7566788	7568587	0.82	0.00119	RapGAP1	FBgn0264895
chr2L	7566788	7568587	0.82	0.00119	CR46063	FBgn0267732
chr2L	7571131	7575414	1.3	0.0001	RapGAP1	FBgn0264895
chr2L	7571131	7575414	1.3	0.0001	CR46063	FBgn0267732
chr2L	7640622	7642628	0.87	0.00366	Slob	FBgn0264087
chr2L	7676549	7680308	1.82	0.00021	Slob	FBgn0264087
chr2L	7676549	7680308	1.82	0.00021	Myo28B1	FBgn0040299
chr2L	7676549	7680308	1.82	0.00021	CR44148	FBgn0264997
chr2L	7685031	7686407	1.07	0.0001	Myo28B1	FBgn0040299
chr2L	7685031	7686407	1.07	0.0001	CR44148	FBgn0264997
chr2L	7693267	7693905	1.19	0.00639	CG43235	FBgn0262880
chr2L	7693267	7693905	1.19	0.00639	Tep2	FBgn0041182
chr2L	7701574	7702841	1.13	0.00047	Tep2	FBgn0041182
chr2L	7701574	7702841	1.13	0.00047	Tep3	FBgn0041181
chr2L	7710955	7713750	1.91	0	Ntl	FBgn0267326
chr2L	7710955	7713750	1.91	0	tRNA:Tyr-GTA-3-1	FBgn0012018
chr2L	7710955	7713750	1.91	0	CG33296	FBgn0053296
chr2L	7726463	7727890	0.95	0.00366	CG13795	FBgn0031937
chr2L	7726463	7727890	0.95	0.00366	CG13796	FBgn0031939
chr2L	7785943	7787179	1.07	0.00059	CG7154	FBgn0031947
chr2L	7785943	7787179	1.07	0.00059	CG7149	FBgn0031948
chr2L	7789377	7791227	1.26	2.00E-05	CG7149	FBgn0031948
chr2L	7789377	7791227	1.26	2.00E-05	LKRSDH	FBgn0025687
chr2L	7791321	7791753	1.07	0.00381	LKRSDH	FBgn0025687
chr2L	7794043	7799572	1.33	0.0001	LKRSDH	FBgn0025687
chr2L	7794043	7799572	1.33	0.0001	Herp	FBgn0031950
chr2L	7800826	7802571	0.78	0.00292	r2d2	FBgn0031951
chr2L	7800826	7802571	0.78	0.00292	cdc14	FBgn0031952
chr2L	7807021	7814848	1.04	0.00119	r2d2	FBgn0031951
chr2L	7807021	7814848	1.04	0.00119	cdc14	FBgn0031952
chr2L	7807021	7814848	1.04	0.00119	LanB1	FBgn0261800
chr2L	7816023	7816911	0.72	0.0019	LanB1	FBgn0261800
chr2L	7817476	7817940	0.78	0.00639	LanB1	FBgn0261800
chr2L	7821273	7822421	1.03	0.00499	CR45008	FBgn0266360
chr2L	7821273	7822421	1.03	0.00499	CG7115	FBgn0027515
chr2L	7823022	7825428	0.96	0.0001	CR45008	FBgn0266360
chr2L	7823022	7825428	0.96	0.0001	CG7115	FBgn0027515
chr2L	7823022	7825428	0.96	0.0001	Rack1	FBgn0020618
chr2L	7827645	7829797	1.13	0.00115	Rack1	FBgn0020618
chr2L	7827645	7829797	1.13	0.00115	mts	FBgn0004177
chr2L	7831560	7833596	0.84	0.00381	mts	FBgn0004177
chr2L	7860613	7863441	1.2	0.00097	lectin-28C	FBgn0040099
chr2L	7860613	7863441	1.2	0.00097	TwdlE	FBgn0031957
chr2L	7860613	7863441	1.2	0.00097	Proc	FBgn0045038
chr2L	7867336	7869828	2.1	0.00278	Proc	FBgn0045038
chr2L	7869845	7875949	1.73	0.00029	Proc	FBgn0045038
chr2L	7869845	7875949	1.73	0.00029	spz3	FBgn0031959
chr2L	7876048	7878982	1	0.00046	spz3	FBgn0031959
chr2L	7880935	7882540	0.91	0.00381	spz3	FBgn0031959
chr2L	7880935	7882540	0.91	0.00381	CG7102	FBgn0031961
chr2L	7883444	7885285	1.81	6.00E-05	CG7102	FBgn0031961
chr2L	7883444	7885285	1.81	6.00E-05	SmE	FBgn0261790
chr2L	7890042	7890839	0.97	0.00178	Spn28Db	FBgn0053121
chr2L	7890042	7890839	0.97	0.00178	Snoo	FBgn0085450
chr2L	7922196	7922743	0.52	0.0019	Snoo	FBgn0085450
chr2L	7924834	7926392	0.64	0.00512	Snoo	FBgn0085450
chr2L	7942265	7946199	1.37	6.00E-05	Snoo	FBgn0085450
chr2L	7951003	7951601	1.65	0.00381	Snoo	FBgn0085450
chr2L	7955012	7955419	2.45	9.00E-05	Snoo	FBgn0085450
chr2L	7956453	7959389	1.22	0.00639	Snoo	FBgn0085450
chr2L	7960457	7963500	1.28	0.00499	Snoo	FBgn0085450
chr2L	7968843	7970488	2.01	0	Snoo	FBgn0085450
chr2L	7970909	7972171	1.4	0.0001	Snoo	FBgn0085450
chr2L	7972244	7975613	1.74	0.0001	Snoo	FBgn0085450
chr2L	7990007	7991386	0.97	0.0019	pes	FBgn0031969
chr2L	7991443	7992188	1.16	0.00029	pes	FBgn0031969
chr2L	7997616	7997840	0.79	0.00639	CG7227	FBgn0031970
chr2L	7997616	7997840	0.79	0.00639	CR44996	FBgn0266331
chr2L	7997616	7997840	0.79	0.00639	Sirup	FBgn0031971
chr2L	8003000	8003311	0.74	0.00119	Sirup	FBgn0031971
chr2L	8003000	8003311	0.74	0.00119	Wwox	FBgn0031972
chr2L	8009136	8010869	1.45	0.00041	CG12560	FBgn0031974
chr2L	8009136	8010869	1.45	0.00041	CG34010	FBgn0054010
chr2L	8009136	8010869	1.45	0.00041	Tg	FBgn0031975
chr2L	8011918	8012811	1.17	0.00225	Tg	FBgn0031975
chr2L	8024663	8025012	0.72	0.00381	Tg	FBgn0031975
chr2L	8028342	8032164	1.32	0.0001	CG7367	FBgn0031976
chr2L	8028342	8032164	1.32	0.0001	baf	FBgn0031977
chr2L	8028342	8032164	1.32	0.0001	Cka	FBgn0044323
chr2L	8036490	8037299	0.91	0.00366	CG7367	FBgn0031976
chr2L	8036490	8037299	0.91	0.00366	Cka	FBgn0044323
chr2L	8038088	8040529	1.32	0.0001	CG7367	FBgn0031976
chr2L	8038088	8040529	1.32	0.0001	Cka	FBgn0044323
chr2L	8041052	8042406	1.05	8.00E-05	CG7367	FBgn0031976
chr2L	8041052	8042406	1.05	8.00E-05	Cka	FBgn0044323
chr2L	8041052	8042406	1.05	8.00E-05	CCDC53	FBgn0031979
chr2L	8041052	8042406	1.05	8.00E-05	RpL36A	FBgn0031980
chr2L	8041052	8042406	1.05	8.00E-05	snoRNA:Psi28S-2648	FBgn0065055
chr2L	8041052	8042406	1.05	8.00E-05	CG7466	FBgn0031981
chr2L	8070174	8071433	0.67	0.0001	poe	FBgn0011230
chr2L	8077633	8078081	0.37	0.00512	Mcr	FBgn0267488
chr2L	8077633	8078081	0.37	0.00512	CR45257	FBgn0266795
chr2L	8086651	8095930	1.77	0	Bsg	FBgn0261822
chr2L	8096664	8098971	1.22	0.00335	Bsg	FBgn0261822
chr2L	8102410	8102612	0.3	0.00124	Bsg	FBgn0261822
chr2L	8107868	8111925	1.3	0.00225	Bsg	FBgn0261822
chr2L	8112105	8113140	0.98	0.00129	Bsg	FBgn0261822
chr2L	8114267	8117576	0.96	0.0019	Bsg	FBgn0261822
chr2L	8114267	8117576	0.96	0.0019	mon2	FBgn0031985
chr2L	8121751	8124568	1.51	0.0001	mon2	FBgn0031985
chr2L	8121751	8124568	1.51	0.0001	CG8673	FBgn0031986
chr2L	8126238	8128641	0.98	0.00057	CG8673	FBgn0031986
chr2L	8126238	8128641	0.98	0.00057	CG12375	FBgn0031987
chr2L	8126238	8128641	0.98	0.00057	CG8668	FBgn0031988
chr2L	8129239	8134591	1.59	0.0001	CG8668	FBgn0031988
chr2L	8129239	8134591	1.59	0.0001	PAPLA1	FBgn0031990
chr2L	8135325	8136988	1	0.00032	PAPLA1	FBgn0031990
chr2L	8135325	8136988	1	0.00032	mir-4984	FBgn0263561
chr2L	8137827	8139000	1.36	0.00129	PAPLA1	FBgn0031990
chr2L	8137827	8139000	1.36	0.00129	mir-4984	FBgn0263561
chr2L	8142731	8143332	1.46	0.00314	PAPLA1	FBgn0031990
chr2L	8142731	8143332	1.46	0.00314	mir-4984	FBgn0263561
chr2L	8142731	8143332	1.46	0.00314	CG42762	FBgn0261830
chr2L	8143749	8145757	1.14	0.0001	PAPLA1	FBgn0031990
chr2L	8143749	8145757	1.14	0.0001	mir-4984	FBgn0263561
chr2L	8143749	8145757	1.14	0.0001	CG42762	FBgn0261830
chr2L	8143749	8145757	1.14	0.0001	CG42763	FBgn0261831
chr2L	8143749	8145757	1.14	0.0001	CG43394	FBgn0263256
chr2L	8148018	8148974	0.78	6.00E-05	PAPLA1	FBgn0031990
chr2L	8148018	8148974	0.78	6.00E-05	CG43394	FBgn0263256
chr2L	8148018	8148974	0.78	6.00E-05	CG31606	FBgn0051606
chr2L	8150985	8152771	0.75	0.00124	PAPLA1	FBgn0031990
chr2L	8150985	8152771	0.75	0.00124	CG43394	FBgn0263256
chr2L	8150985	8152771	0.75	0.00124	CG31606	FBgn0051606
chr2L	8154185	8160183	1.35	0.0001	PAPLA1	FBgn0031990
chr2L	8154185	8160183	1.35	0.0001	CG43394	FBgn0263256
chr2L	8154185	8160183	1.35	0.0001	Rbsn-5	FBgn0261064
chr2L	8160290	8161035	1.02	0.00032	Rbsn-5	FBgn0261064
chr2L	8161497	8165041	1.24	0.0001	Rbsn-5	FBgn0261064
chr2L	8161497	8165041	1.24	0.0001	Piezo	FBgn0264953
chr2L	8169973	8173905	1.35	0.00119	Piezo	FBgn0264953
chr2L	8176011	8176503	0.53	0.00335	Piezo	FBgn0264953
chr2L	8193888	8195087	0.92	0.00059	CG8475	FBgn0031995
chr2L	8197447	8197900	1.88	0.00159	CG8460	FBgn0031996
chr2L	8200391	8201700	1.41	0.00029	PGAP5	FBgn0031997
chr2L	8200391	8201700	1.41	0.00029	SLC5A11	FBgn0031998
chr2L	8202030	8203671	1.15	0.0001	PGAP5	FBgn0031997
chr2L	8202030	8203671	1.15	0.0001	SLC5A11	FBgn0031998
chr2L	8208093	8208876	0.93	0.00178	CG8419	FBgn0031999
chr2L	8215050	8215620	1.12	0.0098	CG8360	FBgn0032001
chr2L	8215050	8215620	1.12	0.0098	CG8353	FBgn0032002
chr2L	8215050	8215620	1.12	0.0098	CG8349	FBgn0032003
chr2L	8218478	8219266	1.16	0.00115	Snx6	FBgn0032005
chr2L	8219272	8221870	0.96	0.00639	Snx6	FBgn0032005
chr2L	8219272	8221870	0.96	0.00639	Pvr	FBgn0032006
chr2L	8227549	8228479	0.84	0.0019	Pvr	FBgn0032006
chr2L	8228702	8230142	0.97	6.00E-05	Pvr	FBgn0032006
chr2L	8232523	8241213	1.54	1.00E-05	Pvr	FBgn0032006
chr2L	8232523	8241213	1.54	1.00E-05	Spn28F	FBgn0028987
chr2L	8243741	8244464	1.52	0.00314	CG14277	FBgn0032008
chr2L	8243741	8244464	1.52	0.00314	CG43057	FBgn0262359
chr2L	8243741	8244464	1.52	0.00314	CG8086	FBgn0032010
chr2L	8245106	8246402	1.49	0.00292	CG8086	FBgn0032010
chr2L	8276050	8279525	1.58	0.00314	Btk29A	FBgn0003502
chr2L	8280101	8284033	1.2	0.00019	Btk29A	FBgn0003502
chr2L	8284737	8297641	2.08	0.0001	Btk29A	FBgn0003502
chr2L	8284737	8297641	2.08	0.0001	CR43752	FBgn0264083
chr2L	8298256	8304433	1.45	0.00041	Btk29A	FBgn0003502
chr2L	8298256	8304433	1.45	0.00041	CR43752	FBgn0264083
chr2L	8298256	8304433	1.45	0.00041	Scgalpha	FBgn0032013
chr2L	8305787	8310342	1.51	0.0001	CG7840	FBgn0032014
chr2L	8305787	8310342	1.51	0.0001	CG7818	FBgn0032016
chr2L	8305787	8310342	1.51	0.0001	CG7810	FBgn0032017
chr2L	8317319	8317937	1.29	0.00115	CG7806	FBgn0032018
chr2L	8317319	8317937	1.29	0.00115	mtsh	FBgn0262598
chr2L	8319593	8324451	0.71	0.00059	CG7806	FBgn0032018
chr2L	8319593	8324451	0.71	0.00059	mtsh	FBgn0262598
chr2L	8319593	8324451	0.71	0.00059	CG7787	FBgn0032020
chr2L	8319593	8324451	0.71	0.00059	CG7781	FBgn0032021
chr2L	8328888	8332460	0.99	0.00512	CG14275	FBgn0032022
chr2L	8348095	8348605	2.09	0.00314	CG7778	FBgn0032025
chr2L	8360718	8360978	1.41	0.00499	CG7627	FBgn0032026
chr2L	8364987	8366792	1.25	0.00115	CSN8	FBgn0261437
chr2L	8364987	8366792	1.25	0.00115	Pp2A-29B	FBgn0260439
chr2L	8368857	8372997	1.25	0.0001	Pp2A-29B	FBgn0260439
chr2L	8368857	8372997	1.25	0.0001	CR45341	FBgn0266880
chr2L	8368857	8372997	1.25	0.0001	CG17292	FBgn0032029
chr2L	8378336	8379284	1.12	0.00499	AlaRS	FBgn0027094
chr2L	8380258	8380663	0.7	0.00014	AlaRS	FBgn0027094
chr2L	8382020	8386309	0.92	0.00381	CG13392	FBgn0032033
chr2L	8382020	8386309	0.92	0.00381	CG13384	FBgn0032036
chr2L	8388997	8390595	1.64	0	CG13384	FBgn0032036
chr2L	8388997	8390595	1.64	0	CG42819	FBgn0262001
chr2L	8388997	8390595	1.64	0	CG42820	FBgn0262002
chr2L	8402001	8403503	1.05	0.0001	CG31898	FBgn0051898
chr2L	8402001	8403503	1.05	0.0001	fy	FBgn0001084
chr2L	8402001	8403503	1.05	0.0001	CR44991	FBgn0266326
chr2L	8404047	8404625	1.07	0.00029	CR44991	FBgn0266326
chr2L	8404047	8404625	1.07	0.00029	emb	FBgn0020497
chr2L	8406425	8408543	1.11	0.00032	CR44991	FBgn0266326
chr2L	8406425	8408543	1.11	0.00032	emb	FBgn0020497
chr2L	8409583	8410266	0.83	0.00083	CG13397	FBgn0014417
chr2L	8410590	8413166	0.93	0.0098	CG13397	FBgn0014417
chr2L	8410590	8413166	0.93	0.0098	CG13398	FBgn0032042
chr2L	8413354	8413903	0.91	0.00639	CG13398	FBgn0032042
chr2L	8413947	8418868	1.7	0.0001	CG13398	FBgn0032042
chr2L	8413947	8418868	1.7	0.0001	Akap200	FBgn0027932
chr2L	8420148	8424320	1.44	0.0002	Akap200	FBgn0027932
chr2L	8425246	8427195	1.77	6.00E-05	Akap200	FBgn0027932
chr2L	8425246	8427195	1.77	6.00E-05	grk	FBgn0001137
chr2L	8429404	8432286	1.22	0.0001	Akap200	FBgn0027932
chr2L	8429404	8432286	1.22	0.0001	grk	FBgn0001137
chr2L	8439834	8440924	0.49	0.00512	mus201	FBgn0002887
chr2L	8464969	8465362	0.84	0.00119	fu2	FBgn0029173
chr2L	8465506	8466862	0.64	0.00047	fu2	FBgn0029173
chr2L	8465506	8466862	0.64	0.00047	d	FBgn0262029
chr2L	8467348	8469948	1.24	0.0001	d	FBgn0262029
chr2L	8470288	8471592	0.57	0.0001	d	FBgn0262029
chr2L	8472025	8472044	0.88	0.0001	d	FBgn0262029
chr2L	8472378	8478226	1.44	0.0001	d	FBgn0262029
chr2L	8472378	8478226	1.44	0.0001	CheA29a	FBgn0053194
chr2L	8478686	8486927	1.91	0.0001	d	FBgn0262029
chr2L	8478686	8486927	1.91	0.0001	CheA29a	FBgn0053194
chr2L	8478686	8486927	1.91	0.0001	CR43604	FBgn0263489
chr2L	8486985	8491653	1.37	0	d	FBgn0262029
chr2L	8486985	8491653	1.37	0	CR43604	FBgn0263489
chr2L	8486985	8491653	1.37	0	CG43400	FBgn0263314
chr2L	8486985	8491653	1.37	0	Dh31	FBgn0032048
chr2L	8510459	8510834	0.91	0.00381	CG13096	FBgn0032050
chr2L	8513809	8515639	1	0.00014	CG13097	FBgn0032051
chr2L	8513809	8515639	1	0.00014	PIG-U	FBgn0032052
chr2L	8524503	8528009	1.03	0.00335	Acer	FBgn0016122
chr2L	8524503	8528009	1.03	0.00335	lmgB	FBgn0085470
chr2L	8528755	8529258	1.81	4.00E-05	lmgA	FBgn0250903
chr2L	8528755	8529258	1.81	4.00E-05	CG17834	FBgn0028394
chr2L	8529342	8531633	1.8	0.00011	CG17834	FBgn0028394
chr2L	8531768	8534267	1.78	0.00032	CG17834	FBgn0028394
chr2L	8535183	8537271	1.81	0.0001	CG17834	FBgn0028394
chr2L	8537361	8546057	1.85	0.00026	CG17834	FBgn0028394
chr2L	8537361	8546057	1.85	0.00026	Sema-1a	FBgn0011259
chr2L	8570752	8572323	1.34	0.00499	Sema-1a	FBgn0011259
chr2L	8570752	8572323	1.34	0.00499	tRNA:Phe-GAA-1-3	FBgn0051895
chr2L	8573427	8578506	0.92	0.00512	Sema-1a	FBgn0011259
chr2L	8573427	8578506	0.92	0.00512	tRNA:Phe-GAA-1-3	FBgn0051895
chr2L	8664638	8665674	0.64	0.00124	Sema-1a	FBgn0011259
chr2L	8667126	8670331	1.48	0.0001	Sema-1a	FBgn0011259
chr2L	8667126	8670331	1.48	0.0001	Glt	FBgn0001114
chr2L	8670709	8673098	1.17	0.00072	Sema-1a	FBgn0011259
chr2L	8670709	8673098	1.17	0.00072	Glt	FBgn0001114
chr2L	8673409	8673854	0.74	0.0001	Glt	FBgn0001114
chr2L	8674772	8677092	1.17	0.0001	Glt	FBgn0001114
chr2L	8674772	8677092	1.17	0.0001	CG9287	FBgn0032057
chr2L	8674772	8677092	1.17	0.0001	tRNA:Asp-GTC-1-7	FBgn0051889
chr2L	8677150	8682106	1.4	0.0001	Glt	FBgn0001114
chr2L	8677150	8682106	1.4	0.0001	CG9287	FBgn0032057
chr2L	8677150	8682106	1.4	0.0001	tRNA:Asp-GTC-1-7	FBgn0051889
chr2L	8677150	8682106	1.4	0.0001	CG9289	FBgn0032058
chr2L	8677150	8682106	1.4	0.0001	tRNA:Asp-GTC-1-8	FBgn0051890
chr2L	8683752	8688686	1.86	0.0001	CG9289	FBgn0032058
chr2L	8683752	8688686	1.86	0.0001	tRNA:Asp-GTC-1-8	FBgn0051890
chr2L	8683752	8688686	1.86	0.0001	tRNA:Asp-GTC-1-9	FBgn0051888
chr2L	8683752	8688686	1.86	0.0001	Hnf4	FBgn0004914
chr2L	8689057	8696033	1.37	0.0098	Hnf4	FBgn0004914
chr2L	8697353	8700057	1.39	0.0001	Hnf4	FBgn0004914
chr2L	8697353	8700057	1.39	0.0001	CR44992	FBgn0266327
chr2L	8700645	8706051	1.74	0.0001	Hnf4	FBgn0004914
chr2L	8700645	8706051	1.74	0.0001	CR44992	FBgn0266327
chr2L	8700645	8706051	1.74	0.0001	CG9314	FBgn0032061
chr2L	8706493	8709676	1.9	2.00E-05	Hnf4	FBgn0004914
chr2L	8706493	8709676	1.9	2.00E-05	CR44992	FBgn0266327
chr2L	8706493	8709676	1.9	2.00E-05	CG9314	FBgn0032061
chr2L	8706493	8709676	1.9	2.00E-05	raw	FBgn0003209
chr2L	8711952	8712412	0.7	0.00512	raw	FBgn0003209
chr2L	8713103	8717699	1.11	0.0019	raw	FBgn0003209
chr2L	8720106	8723183	1.36	0.0001	raw	FBgn0003209
chr2L	8733359	8733781	1.16	0.00115	raw	FBgn0003209
chr2L	8736367	8738948	0.97	0.00119	raw	FBgn0003209
chr2L	8831173	8832369	0.88	0.00335	SoxN	FBgn0029123
chr2L	8844843	8847693	1.74	0.0001	CR45365	FBgn0266905
chr2L	8848421	8850683	1.11	0.0001	CR45365	FBgn0266905
chr2L	8851438	8855850	1.36	0.0002	CR45365	FBgn0266905
chr2L	8855996	8856451	1.89	9.00E-05	CR45365	FBgn0266905
chr2L	8856779	8857466	1.94	0.0098	CR45365	FBgn0266905
chr2L	8857629	8859440	0.91	0.0002	CR45365	FBgn0266905
chr2L	8857629	8859440	0.91	0.0002	CR45260	FBgn0266798
chr2L	8864224	8865084	1.18	0.00083	CR45260	FBgn0266798
chr2L	8864224	8865084	1.18	0.00083	CG32986	FBgn0052986
chr2L	8864224	8865084	1.18	0.00083	CG32987	FBgn0052987
chr2L	8864224	8865084	1.18	0.00083	CG32988	FBgn0052988
chr2L	8866159	8866904	1.5	0.00499	CR45260	FBgn0266798
chr2L	8866159	8866904	1.5	0.00499	CG32986	FBgn0052986
chr2L	8866159	8866904	1.5	0.00499	CG32983	FBgn0052983
chr2L	8866159	8866904	1.5	0.00499	CG9483	FBgn0032072
chr2L	8897759	8904345	1.21	0.0001	CG34398	FBgn0085427
chr2L	8904676	8905854	0.47	0.00366	CG34398	FBgn0085427
chr2L	8907196	8907806	1.3	0.00083	CG34398	FBgn0085427
chr2L	8908712	8911694	1.46	0.00029	CG34398	FBgn0085427
chr2L	8915933	8917834	0.73	0.0001	CG34398	FBgn0085427
chr2L	8918954	8919872	1.32	0.00178	CG34398	FBgn0085427
chr2L	8920424	8921134	0.75	0.00499	CG34398	FBgn0085427
chr2L	8922114	8925565	1.07	0.00278	CG34398	FBgn0085427
chr2L	8928723	8929567	0.76	0.00499	CG34398	FBgn0085427
chr2L	8930576	8932973	0.76	0.0019	CG34398	FBgn0085427
chr2L	8933059	8940466	1.51	0.00335	CG34398	FBgn0085427
chr2L	8933059	8940466	1.51	0.00335	Tsp29Fb	FBgn0032075
chr2L	8933059	8940466	1.51	0.00335	CG9510	FBgn0032076
chr2L	8941492	8942514	1.02	0.00335	Tsp29Fb	FBgn0032075
chr2L	8941492	8942514	1.02	0.00335	CG9510	FBgn0032076
chr2L	8941492	8942514	1.02	0.00335	CG9515	FBgn0032077
chr2L	8944004	8944774	1.29	0.0098	C1GalTA	FBgn0032078
chr2L	8945105	8951312	1.48	0.0001	C1GalTA	FBgn0032078
chr2L	8952600	8954012	1.02	0.00021	CG31886	FBgn0032079
chr2L	8967787	8968165	1.6	0.00225	CG18088	FBgn0032082
chr2L	8975067	8981268	1.41	0.0001	CG18088	FBgn0032082
chr2L	8975067	8981268	1.41	0.0001	CG9541	FBgn0032083
chr2L	8975067	8981268	1.41	0.0001	CG13101	FBgn0032084
chr2L	8975067	8981268	1.41	0.0001	CG18662	FBgn0040963
chr2L	8983075	8989404	1.36	0.00225	CG13101	FBgn0032084
chr2L	8983075	8989404	1.36	0.00225	CG18662	FBgn0040963
chr2L	8983075	8989404	1.36	0.00225	rost	FBgn0011705
chr2L	8989500	8990399	1.69	3.00E-05	rost	FBgn0011705
chr2L	8995145	8995971	0.62	0.0098	alien	FBgn0013746
chr2L	8995145	8995971	0.62	0.0098	CG17906	FBgn0032086
chr2L	8995145	8995971	0.62	0.0098	CG18661	FBgn0040964
chr2L	8996617	8997087	0.97	0.00335	alien	FBgn0013746
chr2L	8996617	8997087	0.97	0.00335	CG17906	FBgn0032086
chr2L	8996617	8997087	0.97	0.00335	CG18661	FBgn0040964
chr2L	9141423	9144686	1.07	0.00335	CG32982	FBgn0052982
chr2L	9165081	9167786	1.54	0.0001	CG13108	FBgn0032100
chr2L	9165081	9167786	1.54	0.0001	tai	FBgn0041092
chr2L	9168391	9172383	1.36	0.00026	tai	FBgn0041092
chr2L	9174212	9175065	1.39	0.00057	tai	FBgn0041092
chr2L	9175822	9177604	1.24	0.00046	tai	FBgn0041092
chr2L	9179757	9191947	1.61	0.0001	tai	FBgn0041092
chr2L	9194446	9202512	1.34	0.00314	tai	FBgn0041092
chr2L	9212801	9217965	1.52	2.00E-05	tai	FBgn0041092
chr2L	9224217	9234466	1.44	0.0001	tai	FBgn0041092
chr2L	9224217	9234466	1.44	0.0001	tRNA:Thr-AGT-1-1	FBgn0051885
chr2L	9234583	9239132	1.44	0.0001	tai	FBgn0041092
chr2L	9234583	9239132	1.44	0.0001	tRNA:Thr-AGT-1-1	FBgn0051885
chr2L	9241772	9245354	1.32	0.0001	tai	FBgn0041092
chr2L	9241772	9245354	1.32	0.0001	aust	FBgn0032104
chr2L	9388658	9390105	1.93	0.00019	Shawl	FBgn0085395
chr2L	9388658	9390105	1.93	0.00019	Aldh	FBgn0012036
chr2L	9417879	9419003	0.61	0.00499	Mco1	FBgn0032116
chr2L	9426034	9427145	0.63	0.00124	Mco1	FBgn0032116
chr2L	9426034	9427145	0.63	0.00124	Fbp2	FBgn0000640
chr2L	9426034	9427145	0.63	0.00124	CG42847	FBgn0262036
chr2L	9427502	9431728	1.1	0	Fbp2	FBgn0000640
chr2L	9427502	9431728	1.1	0	CG42847	FBgn0262036
chr2L	9427502	9431728	1.1	0	scat	FBgn0011232
chr2L	9432382	9434068	1.07	0.0001	scat	FBgn0011232
chr2L	9434547	9436310	0.99	0.0001	scat	FBgn0011232
chr2L	9434547	9436310	0.99	0.0001	CG3769	FBgn0032119
chr2L	9437050	9440823	0.93	0.00366	CG3769	FBgn0032119
chr2L	9437050	9440823	0.93	0.00366	RpS28-like	FBgn0085211
chr2L	9437050	9440823	0.93	0.00366	numb	FBgn0002973
chr2L	9437050	9440823	0.93	0.00366	CG33723	FBgn0053723
chr2L	9450045	9450365	1.25	0.00019	numb	FBgn0002973
chr2L	9458718	9460434	1.6	0	numb	FBgn0002973
chr2L	9462699	9463532	1.49	0.0098	numb	FBgn0002973
chr2L	9490638	9492236	1	0.00059	Gdi	FBgn0004868
chr2L	9494389	9495231	0.51	0.00032	Gdi	FBgn0004868
chr2L	9494389	9495231	0.51	0.00032	CG33298	FBgn0032120
chr2L	9497057	9500427	1.54	0	CG33298	FBgn0032120
chr2L	9505523	9508507	1.33	0.00021	CG33298	FBgn0032120
chr2L	9513270	9515427	1.72	9.00E-05	CG33298	FBgn0032120
chr2L	9520776	9522972	1.45	0.00124	CG33298	FBgn0032120
chr2L	9520776	9522972	1.45	0.00124	Oatp30B	FBgn0032123
chr2L	9523804	9527428	1.81	2.00E-05	Oatp30B	FBgn0032123
chr2L	9523804	9527428	1.81	2.00E-05	CG31883	FBgn0032122
chr2L	9527601	9530359	1.67	0.00047	Oatp30B	FBgn0032123
chr2L	9527601	9530359	1.67	0.00047	CG31883	FBgn0032122
chr2L	9531132	9533531	1.31	0	Oatp30B	FBgn0032123
chr2L	9531132	9533531	1.31	0	CG31883	FBgn0032122
chr2L	9536558	9537509	1.41	8.00E-05	Oatp30B	FBgn0032123
chr2L	9536558	9537509	1.41	8.00E-05	CG17855	FBgn0032124
chr2L	9540471	9541044	0.97	0.00639	Oatp30B	FBgn0032123
chr2L	9540471	9541044	0.97	0.00639	CG17855	FBgn0032124
chr2L	9541687	9542342	0.55	0.00366	CG17855	FBgn0032124
chr2L	9544566	9547172	0.64	0.0001	CG13113	FBgn0032126
chr2L	9544566	9547172	0.64	0.0001	CG13114	FBgn0032127
chr2L	9547645	9550498	0.91	0.00059	CG13114	FBgn0032127
chr2L	9547645	9550498	0.91	0.00059	jp	FBgn0032129
chr2L	9552254	9552807	1.12	0.0098	jp	FBgn0032129
chr2L	9555191	9555494	0.86	0.00499	jp	FBgn0032129
chr2L	9556079	9560238	1.42	0.00059	jp	FBgn0032129
chr2L	9562437	9568157	1.51	0.0001	jp	FBgn0032129
chr2L	9562437	9568157	1.51	0.0001	CR44149	FBgn0264998
chr2L	9568194	9572026	1.13	6.00E-05	CR44149	FBgn0264998
chr2L	9568194	9572026	1.13	6.00E-05	CG3838	FBgn0032130
chr2L	9572346	9574223	0.98	0.0001	CG3838	FBgn0032130
chr2L	9572346	9574223	0.98	0.0001	Mtpalpha	FBgn0028479
chr2L	9575917	9576889	0.97	0.0019	CG3838	FBgn0032130
chr2L	9575917	9576889	0.97	0.0019	Mtpalpha	FBgn0028479
chr2L	9575917	9576889	0.97	0.0019	CG31709	FBgn0051709
chr2L	9617489	9619918	1.04	0.0001	GlcAT-S	FBgn0032135
chr2L	9621370	9622096	0.95	0.0098	GlcAT-S	FBgn0032135
chr2L	9670769	9678914	1.45	0.0001	CR44150	FBgn0264999
chr2L	9670769	9678914	1.45	0.0001	Pka-C1	FBgn0000273
chr2L	9679689	9683229	1.39	0.00292	Pka-C1	FBgn0000273
chr2L	9683666	9696730	1.42	0.0001	Pka-C1	FBgn0000273
chr2L	9698208	9699430	1.69	0.00119	Pka-C1	FBgn0000273
chr2L	9698208	9699430	1.69	0.00119	hoip	FBgn0015393
chr2L	9702700	9706031	1.82	0.0001	pelo	FBgn0011207
chr2L	9702700	9706031	1.82	0.0001	CG31710	FBgn0051710
chr2L	9706445	9709608	1.48	0.0001	pelo	FBgn0011207
chr2L	9706445	9709608	1.48	0.0001	CG31710	FBgn0051710
chr2L	9706445	9709608	1.48	0.0001	CG4364	FBgn0032138
chr2L	9710719	9713629	1.37	0.0001	CG4364	FBgn0032138
chr2L	9710719	9713629	1.37	0.0001	Nckx30C	FBgn0028704
chr2L	9763674	9764219	0.71	0.00032	und	FBgn0283478
chr2L	9774627	9779856	1.8	0.0001	IP3K1	FBgn0032147
chr2L	9780427	9782188	0.86	0.0001	IP3K1	FBgn0032147
chr2L	9784978	9786309	1.32	0.0001	IP3K1	FBgn0032147
chr2L	9786349	9787389	1.12	6.00E-05	IP3K1	FBgn0032147
chr2L	9787941	9788981	1.29	0.0001	IP3K1	FBgn0032147
chr2L	9787941	9788981	1.29	0.0001	CR18854	FBgn0042174
chr2L	9791901	9794109	0.98	0.00032	CG4036	FBgn0032149
chr2L	9791901	9794109	0.98	0.00032	nAChRalpha6	FBgn0032151
chr2L	9801423	9802783	0.92	3.00E-05	nAChRalpha6	FBgn0032151
chr2L	9809856	9811116	0.78	0.00499	nAChRalpha6	FBgn0032151
chr2L	9888412	9891751	1.02	0.0001	FKBP59	FBgn0029174
chr2L	9888412	9891751	1.02	0.0001	CG4537	FBgn0032153
chr2L	9888412	9891751	1.02	0.0001	mtDNA-helicase	FBgn0032154
chr2L	9893848	9895823	1.56	0.00119	Uhg2	FBgn0063449
chr2L	9893848	9895823	1.56	0.00119	snoRNA:U14:30Eb	FBgn0063391
chr2L	9893848	9895823	1.56	0.00119	Bka	FBgn0010520
chr2L	9896856	9896958	1.23	0.00335	RpS2	FBgn0004867
chr2L	9897811	9898388	0.8	0.00124	RpS2	FBgn0004867
chr2L	9897811	9898388	0.8	0.00124	Muc30E	FBgn0053300
chr2L	9903483	9903987	0.57	0.00124	CG13124	FBgn0032156
chr2L	9907491	9908454	1.62	0.00278	CG13124	FBgn0032156
chr2L	9908620	9909642	0.82	0.0001	CG13124	FBgn0032156
chr2L	9908620	9909642	0.82	0.0001	Etl1	FBgn0032157
chr2L	9913441	9913911	0.97	0.00078	Srp54	FBgn0024285
chr2L	9914954	9915674	1.16	0.00225	Srp54	FBgn0024285
chr2L	9914954	9915674	1.16	0.00225	yip2	FBgn0040064
chr2L	9915808	9916166	0.51	0.0001	yip2	FBgn0040064
chr2L	9916742	9917260	1.79	0.0005	yip2	FBgn0040064
chr2L	9916742	9917260	1.79	0.0005	CG5885	FBgn0025700
chr2L	9919749	9921351	1.7	0.00021	CG4598	FBgn0032160
chr2L	9919749	9921351	1.7	0.00021	CG4594	FBgn0032161
chr2L	9923834	9924736	0.62	0.00499	CG4592	FBgn0032162
chr2L	9923834	9924736	0.62	0.00499	TbCMF46	FBgn0032163
chr2L	9934081	9938270	1.23	0.0001	Cpr30F	FBgn0051876
chr2L	9934081	9938270	1.23	0.0001	CG31712	FBgn0051712
chr2L	9934081	9938270	1.23	0.0001	CR45007	FBgn0266359
chr2L	9934081	9938270	1.23	0.0001	Apf	FBgn0051713
chr2L	9940933	9941479	1.06	6.00E-05	CG4619	FBgn0032166
chr2L	9941527	9941849	0.93	0.00335	CG4619	FBgn0032166
chr2L	9942777	9943804	1.96	6.00E-05	CG4619	FBgn0032166
chr2L	9942777	9943804	1.96	6.00E-05	CG5853	FBgn0032167
chr2L	9948367	9950461	1.11	0.0001	CG5853	FBgn0032167
chr2L	9948367	9950461	1.11	0.0001	CR45949	FBgn0267611
chr2L	9948367	9950461	1.11	0.0001	mir-87	FBgn0262428
chr2L	9953305	9955272	1.41	0.0001	CG13126	FBgn0032168
chr2L	9953305	9955272	1.41	0.0001	CG4709	FBgn0032169
chr2L	9953305	9955272	1.41	0.0001	CG5846	FBgn0032171
chr2L	9953305	9955272	1.41	0.0001	CG4658	FBgn0032170
chr2L	9963627	9964791	1.5	0.00184	CG5850	FBgn0032172
chr2L	9963627	9964791	1.5	0.00184	CR44872	FBgn0266166
chr2L	9963627	9964791	1.5	0.00184	Dref	FBgn0015664
chr2L	9965427	9966083	1.06	0.0001	Dref	FBgn0015664
chr2L	9966631	9968438	1.01	0.00124	Dref	FBgn0015664
chr2L	9966631	9968438	1.01	0.00124	RpL13	FBgn0011272
chr2L	10006789	10009253	1.24	0.0001	CG4747	FBgn0043456
chr2L	10006789	10009253	1.24	0.0001	CR44873	FBgn0266167
chr2L	10006789	10009253	1.24	0.0001	Trp1	FBgn0011584
chr2L	10011205	10011272	0.66	0.0001	Trp1	FBgn0011584
chr2L	10013376	10015304	0.67	0.00029	CG13131	FBgn0032175
chr2L	10059813	10062715	0.68	0.00032	Pen	FBgn0267727
chr2L	10059813	10062715	0.68	0.00032	Spn31A	FBgn0032178
chr2L	10122399	10124975	1.4	8.00E-05	CG44153	FBgn0265002
chr2L	10122399	10124975	1.4	8.00E-05	CG34109	FBgn0083945
chr2L	10122399	10124975	1.4	8.00E-05	CG13135	FBgn0032184
chr2L	10146129	10148719	1.51	0.00366	CG44153	FBgn0265002
chr2L	10146129	10148719	1.51	0.00366	CG4839	FBgn0032187
chr2L	10149197	10149706	1.79	0.00639	CG44153	FBgn0265002
chr2L	10149197	10149706	1.79	0.00639	CG4839	FBgn0032187
chr2L	10151002	10152698	1.13	0.0001	CG44153	FBgn0265002
chr2L	10151002	10152698	1.13	0.0001	CG4839	FBgn0032187
chr2L	10154044	10156156	1.06	0.0001	CG44153	FBgn0265002
chr2L	10154044	10156156	1.06	0.0001	CG4839	FBgn0032187
chr2L	10197782	10201768	1.28	0.00029	Sur	FBgn0028675
chr2L	10197782	10201768	1.28	0.00029	Ripalpha	FBgn0032189
chr2L	10197782	10201768	1.28	0.00029	RpL7	FBgn0005593
chr2L	10201891	10203905	1.9	2.00E-05	RpL7	FBgn0005593
chr2L	10201891	10203905	1.9	2.00E-05	CG34159	FBgn0085188
chr2L	10204047	10205748	1.14	0.0001	CG34159	FBgn0085188
chr2L	10204047	10205748	1.14	0.0001	CG5734	FBgn0032191
chr2L	10208181	10208777	1.52	0.00639	CG5731	FBgn0032192
chr2L	10210119	10212609	0.71	0.00032	CG5727	FBgn0032193
chr2L	10210119	10212609	0.71	0.00032	CG4901	FBgn0032194
chr2L	10213731	10214324	0.63	0.00639	CG4901	FBgn0032194
chr2L	10213731	10214324	0.63	0.00639	Npc1a	FBgn0024320
chr2L	10216693	10221697	1.26	2.00E-05	Npc1a	FBgn0024320
chr2L	10216693	10221697	1.26	2.00E-05	Prosalpha6	FBgn0250843
chr2L	10221991	10223159	0.39	0.0001	Prosalpha6	FBgn0250843
chr2L	10221991	10223159	0.39	0.0001	CG4908	FBgn0032195
chr2L	10230151	10230489	0.65	0.00124	CG5694	FBgn0032197
chr2L	10232622	10234300	0.71	0.00029	eEF1delta	FBgn0032198
chr2L	10238424	10242005	1.08	0.00019	mthl15	FBgn0051720
chr2L	10238424	10242005	1.08	0.00019	me31B	FBgn0004419
chr2L	10247753	10248225	1.46	0.00639	bsk	FBgn0000229
chr2L	10265856	10267171	1.78	0.00159	Mob3	FBgn0259482
chr2L	10265856	10267171	1.78	0.00159	CG4953	FBgn0032204
chr2L	10268677	10270382	0.89	0.0001	CG4953	FBgn0032204
chr2L	10268677	10270382	0.89	0.0001	Mulk	FBgn0260750
chr2L	10279887	10281911	0.74	0.00032	CG34043	FBgn0054043
chr2L	10279887	10281911	0.74	0.00032	CG5604	FBgn0032208
chr2L	10298625	10300669	1.08	3.00E-05	CYLD	FBgn0032210
chr2L	10298625	10300669	1.08	3.00E-05	CR44968	FBgn0266303
chr2L	10298625	10300669	1.08	3.00E-05	CG13138	FBgn0032211
chr2L	10309892	10311414	1.1	0.00499	Cdk5alpha	FBgn0027491
chr2L	10309892	10311414	1.1	0.00499	l(2)SH0834	FBgn0267365
chr2L	10311753	10313180	1.06	0.00178	l(2)SH0834	FBgn0267365
chr2L	10311753	10313180	1.06	0.00178	Usp14	FBgn0032216
chr2L	10315581	10317127	1.9	0.00083	CG4972	FBgn0032217
chr2L	10315581	10317127	1.9	0.00083	CG5381	FBgn0032218
chr2L	10317807	10319379	0.74	0.0001	CG4972	FBgn0032217
chr2L	10317807	10319379	0.74	0.0001	CG5381	FBgn0032218
chr2L	10319758	10323698	1.35	0.0001	CG4972	FBgn0032217
chr2L	10319758	10323698	1.35	0.0001	CG5381	FBgn0032218
chr2L	10319758	10323698	1.35	0.0001	CG4995	FBgn0032219
chr2L	10326497	10326783	0.56	8.00E-05	RnrL	FBgn0011703
chr2L	10328698	10329964	1.1	0.0001	CG5375	FBgn0032221
chr2L	10334393	10336254	0.83	0.00366	GATAd	FBgn0032223
chr2L	10338161	10340152	0.52	0.0098	GATAd	FBgn0032223
chr2L	10338161	10340152	0.52	0.0098	SamDC	FBgn0019932
chr2L	10340598	10343290	1.23	0.00041	SamDC	FBgn0019932
chr2L	10340598	10343290	1.23	0.00041	Sps2	FBgn0032224
chr2L	10374249	10374643	1.15	0.00225	rho-5	FBgn0041723
chr2L	10374249	10374643	1.15	0.00225	CG33303	FBgn0053303
chr2L	10383503	10384923	1	0.0001	gny	FBgn0032234
chr2L	10383503	10384923	1	0.0001	CG5096	FBgn0032235
chr2L	10383503	10384923	1	0.0001	Cdk1	FBgn0004106
chr2L	10393371	10394192	1.55	0.00029	da	FBgn0267821
chr2L	10393371	10394192	1.55	0.00029	CR45789	FBgn0267439
chr2L	10393371	10394192	1.55	0.00029	Mdh1	FBgn0262782
chr2L	10394648	10397793	1.17	0.00499	Mdh1	FBgn0262782
chr2L	10394648	10397793	1.17	0.00499	Cnot4	FBgn0051716
chr2L	10394648	10397793	1.17	0.00499	LSm-4	FBgn0067622
chr2L	10398185	10399088	1.36	0.00178	Cnot4	FBgn0051716
chr2L	10398185	10399088	1.36	0.00178	LSm-4	FBgn0067622
chr2L	10407560	10410198	0.99	0.0001	Ir31a	FBgn0051718
chr2L	10407560	10410198	0.99	0.0001	RpS27A	FBgn0003942
chr2L	10407560	10410198	0.99	0.0001	Ip259	FBgn0025366
chr2L	10407560	10410198	0.99	0.0001	CG5355	FBgn0032242
chr2L	10410405	10412699	1.41	0.0001	RpS27A	FBgn0003942
chr2L	10410405	10412699	1.41	0.0001	Ip259	FBgn0025366
chr2L	10410405	10412699	1.41	0.0001	CG5355	FBgn0032242
chr2L	10412843	10414233	0.54	0.0098	CG5355	FBgn0032242
chr2L	10412843	10414233	0.54	0.0098	Klp31E	FBgn0032243
chr2L	10419318	10422316	0.98	0.0098	RfC3	FBgn0032244
chr2L	10419318	10422316	0.98	0.0098	pie	FBgn0005683
chr2L	10426120	10427540	0.99	0.00032	SmB	FBgn0262601
chr2L	10426120	10427540	0.99	0.00032	KdelR	FBgn0267330
chr2L	10429222	10431723	1.26	3.00E-05	CG5188	FBgn0032247
chr2L	10429222	10431723	1.26	3.00E-05	TfIIB	FBgn0004915
chr2L	10434787	10440167	1.07	0.00119	TfIIB	FBgn0004915
chr2L	10434787	10440167	1.07	0.00119	TBC1D16	FBgn0032249
chr2L	10434787	10440167	1.07	0.00119	Nse4	FBgn0032251
chr2L	10446819	10447747	1.3	0.00178	loh	FBgn0032252
chr2L	10456126	10458562	1.3	0.00083	LManI	FBgn0032253
chr2L	10456126	10458562	1.3	0.00083	LManII	FBgn0027611
chr2L	10465959	10468483	1.2	0.00019	RluA-1	FBgn0051719
chr2L	10482303	10483761	1.02	0.00046	RluA-2	FBgn0032256
chr2L	10482303	10483761	1.02	0.00046	Grip75	FBgn0026431
chr2L	10484993	10485482	1.55	0.00115	Grip75	FBgn0026431
chr2L	10486061	10488115	1.03	0.00639	Grip75	FBgn0026431
chr2L	10486061	10488115	1.03	0.00639	CG7456	FBgn0032258
chr2L	10489800	10490543	0.96	0.00335	CG6144	FBgn0032259
chr2L	10489800	10490543	0.96	0.00335	CG13144	FBgn0032260
chr2L	10491484	10492601	1.03	0.00129	CG13144	FBgn0032260
chr2L	10491484	10492601	1.03	0.00129	Myo31DF	FBgn0086347
chr2L	10493525	10499843	1.51	0.0001	Myo31DF	FBgn0086347
chr2L	10502718	10506080	1.17	0.00057	Myo31DF	FBgn0086347
chr2L	10502718	10506080	1.17	0.00057	CR44224	FBgn0265155
chr2L	10513265	10515098	1.25	0.00019	Fatp	FBgn0267828
chr2L	10515974	10518184	1.1	0.0001	Fatp	FBgn0267828
chr2L	10515974	10518184	1.1	0.0001	Lrr47	FBgn0010398
chr2L	10729444	10730464	0.92	0.00335	CG6443	FBgn0032290
chr2L	10729444	10730464	0.92	0.00335	CG17118	FBgn0032291
chr2L	10750321	10754879	1.05	0.00029	CG17124	FBgn0032297
chr2L	10750321	10754879	1.05	0.00029	mir-9378	FBgn0283551
chr2L	10756569	10758331	0.62	0.00512	CG17124	FBgn0032297
chr2L	10756569	10758331	0.62	0.00512	CG6495	FBgn0027550
chr2L	10766217	10766699	0.91	0.00046	Ubc2	FBgn0015320
chr2L	10840711	10842989	0.91	0.00029	CG6700	FBgn0032305
chr2L	10840711	10842989	0.91	0.00029	mir-4987	FBgn0263560
chr2L	10840711	10842989	0.91	0.00029	CG17140	FBgn0260453
chr2L	10846869	10848139	0.71	0.00366	Porin2	FBgn0069354
chr2L	10846869	10848139	0.71	0.00366	porin	FBgn0004363
chr2L	10846869	10848139	0.71	0.00366	SmydA-3	FBgn0262599
chr2L	10857389	10859044	0.82	0.0001	aurB	FBgn0024227
chr2L	10857389	10859044	0.82	0.0001	Stam	FBgn0027363
chr2L	10962607	10969388	1.33	0.0001	dpr2	FBgn0261871
chr2L	10962607	10969388	1.33	0.0001	CG33129	FBgn0053129
chr2L	10971464	10973122	1.26	0.00499	YL-1	FBgn0032321
chr2L	10971464	10973122	1.26	0.00499	CG16743	FBgn0032322
chr2L	10973890	10974851	1.37	0.00129	abo	FBgn0000018
chr2L	10976881	10980519	0.96	0.00047	SCAR	FBgn0041781
chr2L	10976881	10980519	0.96	0.00047	piwi	FBgn0004872
chr2L	10985486	10985872	0.74	0.00639	SCAR	FBgn0041781
chr2L	10985486	10985872	0.74	0.00639	piwi	FBgn0004872
chr2L	10997145	10998913	0.44	0.00124	CG16833	FBgn0026147
chr2L	10997145	10998913	0.44	0.00124	aub	FBgn0000146
chr2L	11005352	11005948	0.5	0.0019	Nup154	FBgn0021761
chr2L	11005352	11005948	0.5	0.0019	Art8	FBgn0032329
chr2L	11005352	11005948	0.5	0.0019	CR45778	FBgn0267425
chr2L	11007832	11008858	0.76	0.00129	Nup154	FBgn0021761
chr2L	11007832	11008858	0.76	0.00129	Art8	FBgn0032329
chr2L	11007832	11008858	0.76	0.00129	CR45778	FBgn0267425
chr2L	11014351	11016090	0.78	0.0019	Samuel	FBgn0032330
chr2L	11014351	11016090	0.78	0.0019	Acp32CD	FBgn0023415
chr2L	11020457	11021330	0.71	0.00021	Samuel	FBgn0032330
chr2L	11020457	11021330	0.71	0.00021	Acp32CD	FBgn0023415
chr2L	11020457	11021330	0.71	0.00021	CG14913	FBgn0032331
chr2L	11022435	11025005	0.62	0.00032	Samuel	FBgn0032330
chr2L	11022435	11025005	0.62	0.00032	CG14913	FBgn0032331
chr2L	11026212	11027076	0.68	0.00499	Samuel	FBgn0032330
chr2L	11030326	11032166	1.08	0.0001	Samuel	FBgn0032330
chr2L	11030326	11032166	1.08	0.0001	CG18666	FBgn0040967
chr2L	11033166	11035404	1.11	0.00335	Samuel	FBgn0032330
chr2L	11033166	11035404	1.11	0.00335	CG18666	FBgn0040967
chr2L	11038163	11047626	2.26	0.0001	Samuel	FBgn0032330
chr2L	11038163	11047626	2.26	0.0001	CG18666	FBgn0040967
chr2L	11047770	11049492	1.49	1.00E-05	Samuel	FBgn0032330
chr2L	11049957	11053423	1.24	0.00115	Samuel	FBgn0032330
chr2L	11058114	11058885	1.41	0.00381	Samuel	FBgn0032330
chr2L	11059184	11061362	1.42	0.00014	Samuel	FBgn0032330
chr2L	11061450	11063793	1.54	0	Samuel	FBgn0032330
chr2L	11063914	11064334	0.77	0.0001	Samuel	FBgn0032330
chr2L	11065709	11068943	1.38	0.00119	Samuel	FBgn0032330
chr2L	11065709	11068943	1.38	0.00119	CR46264	FBgn0275432
chr2L	11096861	11098056	0.8	0.00083	Ge-1	FBgn0283682
chr2L	11103408	11104020	1.15	0.00639	Reps	FBgn0032341
chr2L	11105494	11107240	1.29	8.00E-05	Reps	FBgn0032341
chr2L	11105494	11107240	1.29	8.00E-05	l(2)gd1	FBgn0261983
chr2L	11107447	11109610	0.8	0.00029	l(2)gd1	FBgn0261983
chr2L	11117897	11119214	1.05	0.00014	Gr32a	FBgn0041246
chr2L	11117897	11119214	1.05	0.00014	CG6230	FBgn0027582
chr2L	11129878	11130437	1.12	0.00599	Nup160	FBgn0262647
chr2L	11129878	11130437	1.12	0.00599	RfC38	FBgn0028700
chr2L	11179920	11180463	1.73	0.00225	Ca-beta	FBgn0259822
chr2L	11179920	11180463	1.73	0.00225	CG4788	FBgn0032354
chr2L	11183120	11183486	0.51	0.00032	Ca-beta	FBgn0259822
chr2L	11183120	11183486	0.51	0.00032	CG4788	FBgn0032354
chr2L	11272193	11273767	1.37	0.0001	cana	FBgn0040233
chr2L	11275066	11276066	0.76	0.0001	cana	FBgn0040233
chr2L	11276300	11278179	0.64	0.00083	cana	FBgn0040233
chr2L	11276300	11278179	0.64	0.00083	CG33695	FBgn0052831
chr2L	11278443	11279807	0.85	0.00115	CG33695	FBgn0052831
chr2L	11280696	11281288	0.99	0	CR44182	FBgn0265071
chr2L	11280696	11281288	0.99	0	Ppt2	FBgn0032358
chr2L	11371171	11371456	0.81	0.00639	salr	FBgn0000287
chr2L	11494707	11498137	1.03	0.0001	CG6488	FBgn0032361
chr2L	11515757	11518027	1.04	0.00366	Dlg5	FBgn0032363
chr2L	11515757	11518027	1.04	0.00366	CG4970	FBgn0032364
chr2L	11521541	11522247	1.45	0.00046	CG14929	FBgn0032365
chr2L	11521541	11522247	1.45	0.00046	CG43153	FBgn0262683
chr2L	11524329	11530051	1.25	0.0001	CG31705	FBgn0028490
chr2L	11524329	11530051	1.25	0.0001	CG31706	FBgn0051706
chr2L	11795779	11797210	0.73	0.00335	crol	FBgn0020309
chr2L	11795779	11797210	0.73	0.00335	snoRNA:Me18S-A934	FBgn0086036
chr2L	11797834	11798548	1.55	3.00E-05	crol	FBgn0020309
chr2L	11797834	11798548	1.55	3.00E-05	snoRNA:Me18S-A934	FBgn0086036
chr2L	11798838	11800214	0.99	0.00029	crol	FBgn0020309
chr2L	11798838	11800214	0.99	0.00029	snoRNA:Me18S-A934	FBgn0086036
chr2L	11800386	11802631	1.26	0.0001	crol	FBgn0020309
chr2L	11800386	11802631	1.26	0.0001	snoRNA:Me18S-A934	FBgn0086036
chr2L	11805395	11805951	2.36	0.00314	crol	FBgn0020309
chr2L	11805395	11805951	2.36	0.00314	CycY	FBgn0032378
chr2L	11808300	11810675	0.91	0.00019	crol	FBgn0020309
chr2L	11808300	11810675	0.91	0.00019	CycY	FBgn0032378
chr2L	11812552	11817735	1.34	0.00381	CycY	FBgn0032378
chr2L	11812552	11817735	1.34	0.00381	Pde1c	FBgn0264815
chr2L	11820639	11825179	1.89	0	Pde1c	FBgn0264815
chr2L	11820639	11825179	1.89	0	esc	FBgn0000588
chr2L	11827622	11828027	0.86	0.0098	Pde1c	FBgn0264815
chr2L	11827622	11828027	0.86	0.0098	esc	FBgn0000588
chr2L	11828692	11829458	1.14	0.00381	Pde1c	FBgn0264815
chr2L	11828692	11829458	1.14	0.00381	esc	FBgn0000588
chr2L	11833346	11835333	0.71	0.0001	Pde1c	FBgn0264815
chr2L	11833346	11835333	0.71	0.0001	esc	FBgn0000588
chr2L	11833346	11835333	0.71	0.0001	CG45011	FBgn0266363
chr2L	11833346	11835333	0.71	0.0001	CR45013	FBgn0266365
chr2L	11835759	11840215	0.98	9.00E-05	Pde1c	FBgn0264815
chr2L	11835759	11840215	0.98	9.00E-05	CR45013	FBgn0266365
chr2L	11835759	11840215	0.98	9.00E-05	Sfp33A3	FBgn0259964
chr2L	11840812	11843311	0.86	0.00119	Pde1c	FBgn0264815
chr2L	11840812	11843311	0.86	0.00119	CR43936	FBgn0264564
chr2L	11840812	11843311	0.86	0.00119	CG14933	FBgn0040968
chr2L	11949150	11953807	1.7	0.0001	CG16964	FBgn0032385
chr2L	11949150	11953807	1.7	0.0001	CR43314	FBgn0263019
chr2L	11949150	11953807	1.7	0.0001	bft	FBgn0263107
chr2L	11956117	11956476	1.21	0.00599	CR43314	FBgn0263019
chr2L	11956117	11956476	1.21	0.00599	bft	FBgn0263107
chr2L	11959466	11960400	1.08	0.00078	CR43314	FBgn0263019
chr2L	11962760	11964116	0.95	0.00178	CR43314	FBgn0263019
chr2L	11964740	11968621	1.19	0.0001	CR43314	FBgn0263019
chr2L	11968707	11970889	1.11	0	CR43314	FBgn0263019
chr2L	11971448	11972534	0.67	0.00499	CR43314	FBgn0263019
chr2L	11975552	11976359	1.06	0.00278	CR43314	FBgn0263019
chr2L	11978342	11980990	1.34	0.0001	CG16965	FBgn0032387
chr2L	11983417	11984027	1.36	0.00097	CG16965	FBgn0032387
chr2L	11988303	11989421	1.42	0.00019	CG34163	FBgn0085192
chr2L	11988303	11989421	1.42	0.00019	zuc	FBgn0261266
chr2L	12008439	12009068	0.86	0.00335	Rh5	FBgn0014019
chr2L	12009539	12013959	1.11	0.0002	Rh5	FBgn0014019
chr2L	12009539	12013959	1.11	0.0002	CR44588	FBgn0265799
chr2L	12009539	12013959	1.11	0.0002	CG6734	FBgn0032395
chr2L	12022315	12024601	1.92	0.0001	CG6734	FBgn0032395
chr2L	12022315	12024601	1.92	0.0001	CR44587	FBgn0265798
chr2L	12024621	12026661	1.89	1.00E-05	CR44587	FBgn0265798
chr2L	12024621	12026661	1.89	1.00E-05	dmGlut	FBgn0010497
chr2L	12026668	12030337	0.72	0.00178	dmGlut	FBgn0010497
chr2L	12030441	12031208	0.92	0.0002	dmGlut	FBgn0010497
chr2L	12033537	12034601	1.44	2.00E-05	dmGlut	FBgn0010497
chr2L	12033537	12034601	1.44	2.00E-05	CG18788	FBgn0042126
chr2L	12037967	12038921	0.96	0.0098	CG18788	FBgn0042126
chr2L	12037967	12038921	0.96	0.0098	Tom70	FBgn0032397
chr2L	12037967	12038921	0.96	0.0098	CG6766	FBgn0032398
chr2L	12041580	12044558	1.78	0.0001	CR46070	FBgn0267739
chr2L	12041580	12044558	1.78	0.0001	CG6785	FBgn0032399
chr2L	12046814	12049993	1.76	0.0001	Plzf	FBgn0032401
chr2L	12046814	12049993	1.76	0.0001	CG14945	FBgn0032402
chr2L	12054497	12057285	0.93	0.00011	CG14945	FBgn0032402
chr2L	12054497	12057285	0.93	0.00011	JhI-21	FBgn0028425
chr2L	12054497	12057285	0.93	0.00011	RpL7-like	FBgn0032404
chr2L	12060953	12061716	0.66	0.00512	Rab3-GAP	FBgn0027505
chr2L	12079787	12080356	1.19	0.00512	CR44591	FBgn0265802
chr2L	12090058	12090532	0.45	0.00499	Pex19	FBgn0032407
chr2L	12095855	12097166	0.58	0.00124	Pex19	FBgn0032407
chr2L	12095855	12097166	0.58	0.00124	CG6712	FBgn0032408
chr2L	12095855	12097166	0.58	0.00124	Mt2	FBgn0028707
chr2L	12102926	12105425	2.13	0.00129	Ced-12	FBgn0032409
chr2L	12102926	12105425	2.13	0.00129	Patsas	FBgn0029137
chr2L	12102926	12105425	2.13	0.00129	ThrRS	FBgn0027081
chr2L	12106355	12108666	1.42	0.0001	ThrRS	FBgn0027081
chr2L	12106355	12108666	1.42	0.0001	Rab6	FBgn0015797
chr2L	12170794	12172162	0.75	0.0001	CG17217	FBgn0032419
chr2L	12170794	12172162	0.75	0.0001	CG6583	FBgn0032420
chr2L	12174793	12175472	0.85	0.00499	CR43356	FBgn0263088
chr2L	12174793	12175472	0.85	0.00499	aret	FBgn0000114
chr2L	12174793	12175472	0.85	0.00499	atilla	FBgn0032422
chr2L	12176911	12177109	1.21	0.00381	aret	FBgn0000114
chr2L	12176911	12177109	1.21	0.00381	atilla	FBgn0032422
chr2L	12207246	12207728	1.25	0.0098	aret	FBgn0000114
chr2L	12207246	12207728	1.25	0.0098	CG31759	FBgn0051759
chr2L	12207792	12209056	1	0.00129	aret	FBgn0000114
chr2L	12207792	12209056	1	0.00129	CG31759	FBgn0051759
chr2L	12362374	12365386	1.04	0.00278	bru-2	FBgn0262475
chr2L	12362374	12365386	1.04	0.00278	CG17010	FBgn0032424
chr2L	12365967	12366378	1.1	0.00639	bru-2	FBgn0262475
chr2L	12367679	12369177	1.8	0.00278	bru-2	FBgn0262475
chr2L	12370071	12379539	1.5	1.00E-05	bru-2	FBgn0262475
chr2L	12380175	12387048	1.44	0.00021	bru-2	FBgn0262475
chr2L	12389593	12395625	0.76	0.0001	bru-2	FBgn0262475
chr2L	12389593	12395625	0.76	0.0001	Pkd2	FBgn0041195
chr2L	12396350	12399976	1.51	0.0001	bru-2	FBgn0262475
chr2L	12396350	12399976	1.51	0.0001	Pkd2	FBgn0041195
chr2L	12427292	12428375	1.04	0.00083	CG5446	FBgn0032429
chr2L	12427292	12428375	1.04	0.00083	CG6388	FBgn0032430
chr2L	12431157	12432161	0.94	0.0001	SC35	FBgn0265298
chr2L	12431157	12432161	0.94	0.0001	snoRNA:SC35-a	FBgn0263468
chr2L	12433617	12435373	1.08	8.00E-05	SC35	FBgn0265298
chr2L	12433617	12435373	1.08	8.00E-05	snoRNA:SC35-a	FBgn0263468
chr2L	12433617	12435373	1.08	8.00E-05	snoRNA:SC35-b	FBgn0263469
chr2L	12433617	12435373	1.08	8.00E-05	Elf	FBgn0020443
chr2L	12437819	12438351	1.08	0.00335	SC35	FBgn0265298
chr2L	12437819	12438351	1.08	0.00335	Elf	FBgn0020443
chr2L	12438405	12440242	1.11	0.00124	Elf	FBgn0020443
chr2L	12446909	12447642	0.6	0.00059	CG5421	FBgn0032434
chr2L	12456158	12458138	1.9	0.00159	bun	FBgn0259176
chr2L	12456158	12458138	1.9	0.00159	mir-967	FBgn0262203
chr2L	12459579	12463091	1.39	0.00225	bun	FBgn0259176
chr2L	12459579	12463091	1.39	0.00225	mir-967	FBgn0262203
chr2L	12463995	12466205	1.62	0.00026	bun	FBgn0259176
chr2L	12463995	12466205	1.62	0.00026	mir-967	FBgn0262203
chr2L	12468125	12469435	1.06	0.0001	bun	FBgn0259176
chr2L	12474601	12477731	1.39	0.00292	bun	FBgn0259176
chr2L	12479935	12482171	1.05	0.00335	bun	FBgn0259176
chr2L	12482608	12486610	1.55	0.00097	bun	FBgn0259176
chr2L	12487219	12489330	1.5	0.00072	bun	FBgn0259176
chr2L	12491673	12501274	1.22	0.00115	bun	FBgn0259176
chr2L	12491673	12501274	1.22	0.00115	t-cup	FBgn0051858
chr2L	12501538	12503940	1.33	0.00335	bun	FBgn0259176
chr2L	12501538	12503940	1.33	0.00335	t-cup	FBgn0051858
chr2L	12501538	12503940	1.33	0.00335	CR43051	FBgn0262353
chr2L	12506031	12507114	0.74	0.00178	bun	FBgn0259176
chr2L	12506031	12507114	0.74	0.00178	CR43051	FBgn0262353
chr2L	12516899	12522609	1.37	1.00E-05	bun	FBgn0259176
chr2L	12522882	12532744	1.36	0	bun	FBgn0259176
chr2L	12534364	12538278	0.97	0.00314	bun	FBgn0259176
chr2L	12534364	12538278	0.97	0.00314	CR42746	FBgn0261709
chr2L	12540013	12544818	1.11	0.0001	bun	FBgn0259176
chr2L	12540013	12544818	1.11	0.0001	CR42746	FBgn0261709
chr2L	12611055	12611811	0.43	0.00366	nub	FBgn0085424
chr2L	12611055	12611811	0.43	0.00366	Ref2	FBgn0032439
chr2L	12688644	12690494	0.93	0.00129	CG5525	FBgn0032444
chr2L	12693270	12694232	0.83	8.00E-05	CG6153	FBgn0032445
chr2L	12693270	12694232	0.83	8.00E-05	CG5780	FBgn0032446
chr2L	12703732	12704505	1	0.00129	CG5776	FBgn0032450
chr2L	12703732	12704505	1	0.00129	spict	FBgn0032451
chr2L	12708216	12709450	1.36	0.00115	CG15484	FBgn0032452
chr2L	12708216	12709450	1.36	0.00115	CG6180	FBgn0032453
chr2L	12708216	12709450	1.36	0.00115	CG5787	FBgn0032454
chr2L	12714112	12715048	0.72	0.0019	Pih1D1	FBgn0032455
chr2L	12716618	12717739	0.79	0.0001	Pih1D1	FBgn0032455
chr2L	12959315	12963171	0.56	0.00512	CG16800	FBgn0032462
chr2L	12977734	12979495	0.76	0.00029	Vha68-2	FBgn0263598
chr2L	12977734	12979495	0.76	0.00029	Vha68-3	FBgn0032464
chr2L	12995113	12997236	0.8	0.00512	CG12404	FBgn0032465
chr2L	13014131	13015387	0.95	0.00512	CG9934	FBgn0032467
chr2L	13018003	13018623	1.34	0.00599	CG9934	FBgn0032467
chr2L	13019000	13020468	1.57	0.00381	CG9934	FBgn0032467
chr2L	13019000	13020468	1.57	0.00381	A16	FBgn0028965
chr2L	13021801	13023753	1.2	0.0001	A16	FBgn0028965
chr2L	13021801	13023753	1.2	0.0001	CG9932	FBgn0262160
chr2L	13024015	13024499	0.65	0.00021	CG9932	FBgn0262160
chr2L	13026598	13029004	0.76	0.00178	CG9932	FBgn0262160
chr2L	13029291	13030894	0.95	0.0001	CG9932	FBgn0262160
chr2L	13032871	13036326	1.2	0.00119	CG9932	FBgn0262160
chr2L	13036339	13044029	1.37	0.00599	CG9932	FBgn0262160
chr2L	13044220	13059249	1.78	1.00E-05	CG9932	FBgn0262160
chr2L	13062416	13074638	1.26	0.0098	CG9932	FBgn0262160
chr2L	13084029	13087764	1.26	0.00079	CR44197	FBgn0265086
chr2L	13091925	13105752	1.8	0	CR44197	FBgn0265086
chr2L	13091925	13105752	1.8	0	CR45461	FBgn0267017
chr2L	13091925	13105752	1.8	0	CG5142	FBgn0032470
chr2L	13120102	13122965	0.96	0.0001	CG43050	FBgn0262352
chr2L	13132200	13134322	0.73	0.0002	CG5122	FBgn0032471
chr2L	13134438	13135691	1.2	0.00178	CG5122	FBgn0032471
chr2L	13162207	13163827	0.84	0.00119	CG5204	FBgn0032473
chr2L	13162207	13163827	0.84	0.00119	DnaJ-H	FBgn0032474
chr2L	13163935	13166040	0.77	8.00E-05	DnaJ-H	FBgn0032474
chr2L	13167968	13168370	0.83	0.00278	DnaJ-H	FBgn0032474
chr2L	13167968	13168370	0.83	0.00278	Sirt1	FBgn0024291
chr2L	13173748	13174462	0.51	0.00512	Sfmbt	FBgn0032475
chr2L	13173748	13174462	0.51	0.00512	CR46256	FBgn0267989
chr2L	13174537	13177656	0.8	0.00059	Sfmbt	FBgn0032475
chr2L	13174537	13177656	0.8	0.00059	CR46256	FBgn0267989
chr2L	13174537	13177656	0.8	0.00059	CG5439	FBgn0032476
chr2L	13178504	13180439	0.98	3.00E-05	CG5439	FBgn0032476
chr2L	13178504	13180439	0.98	3.00E-05	CG5287	FBgn0032477
chr2L	13178504	13180439	0.98	3.00E-05	CG31849	FBgn0051849
chr2L	13187287	13188299	0.6	0.00366	CG5458	FBgn0032478
chr2L	13187287	13188299	0.6	0.00366	CG16974	FBgn0032479
chr2L	13189416	13193738	1.31	2.00E-05	CG5458	FBgn0032478
chr2L	13189416	13193738	1.31	2.00E-05	CG16974	FBgn0032479
chr2L	13189416	13193738	1.31	2.00E-05	Edem2	FBgn0032480
chr2L	13194800	13195789	0.85	0.0001	Edem2	FBgn0032480
chr2L	13196738	13197641	0.74	0.00512	Edem2	FBgn0032480
chr2L	13196738	13197641	0.74	0.00512	CG16972	FBgn0032481
chr2L	13197764	13198534	0.54	0.00512	Edem2	FBgn0032480
chr2L	13197764	13198534	0.54	0.00512	CG16972	FBgn0032481
chr2L	13201948	13202549	0.93	0.00178	Edem2	FBgn0032480
chr2L	13201948	13202549	0.93	0.00178	CG16972	FBgn0032481
chr2L	13202863	13203544	1.34	0.00639	CG16972	FBgn0032481
chr2L	13202863	13203544	1.34	0.00639	Pect	FBgn0032482
chr2L	13215864	13217364	1.59	0.00278	snRNA:U2:34ABb	FBgn0004192
chr2L	13215864	13217364	1.59	0.00278	CG9426	FBgn0032485
chr2L	13218984	13220151	1.01	0.00639	CG9426	FBgn0032485
chr2L	13218984	13220151	1.01	0.00639	CG5705	FBgn0032486
chr2L	13221099	13223354	0.85	0.00032	CG5705	FBgn0032486
chr2L	13221099	13223354	0.85	0.00032	CG16812	FBgn0032488
chr2L	13276469	13277318	0.87	0.00047	CG44085	FBgn0264894
chr2L	13284512	13292253	1.25	0.00019	CG44085	FBgn0264894
chr2L	13284512	13292253	1.25	0.00019	Drep4	FBgn0028406
chr2L	13284512	13292253	1.25	0.00019	CG31729	FBgn0051729
chr2L	13284512	13292253	1.25	0.00019	CG16824	FBgn0040973
chr2L	13292917	13297599	1.54	0.00032	CG31729	FBgn0051729
chr2L	13292917	13297599	1.54	0.00032	CG16824	FBgn0040973
chr2L	13297909	13298859	0.69	6.00E-05	CG31729	FBgn0051729
chr2L	13297909	13298859	0.69	6.00E-05	CG16824	FBgn0040973
chr2L	13297909	13298859	0.69	6.00E-05	CG43778	FBgn0264308
chr2L	13300360	13303173	0.53	0.00083	CG31729	FBgn0051729
chr2L	13300360	13303173	0.53	0.00083	CG43778	FBgn0264308
chr2L	13348739	13351344	1.14	0.00178	CG16826	FBgn0032505
chr2L	13348739	13351344	1.14	0.00178	CG9395	FBgn0032506
chr2L	13365901	13368001	1.22	0.00278	Nnp-1	FBgn0022069
chr2L	13365901	13368001	1.22	0.00278	Tap42	FBgn0051852
chr2L	13368155	13370700	1.42	0.0001	Tap42	FBgn0051852
chr2L	13368155	13370700	1.42	0.0001	CG31855	FBgn0051855
chr2L	13368155	13370700	1.42	0.0001	ND-B22	FBgn0032511
chr2L	13379068	13379630	0.66	0.00499	beta'COP	FBgn0025724
chr2L	13387052	13388072	0.86	3.00E-05	CG9293	FBgn0032516
chr2L	13387052	13388072	0.86	3.00E-05	CG7099	FBgn0032517
chr2L	13390570	13391934	0.87	0.0001	CG7099	FBgn0032517
chr2L	13390570	13391934	0.87	0.0001	RpL24	FBgn0032518
chr2L	13393354	13394875	0.98	0.00335	CG7099	FBgn0032517
chr2L	13393354	13394875	0.98	0.00335	RpL24	FBgn0032518
chr2L	13436689	13437394	0.95	0.0019	CG42784	FBgn0263354
chr2L	13436689	13437394	0.95	0.0019	Tehao	FBgn0026760
chr2L	13488293	13489613	1.66	0.00314	CG42784	FBgn0263354
chr2L	13506630	13511030	1.08	0.00047	B4	FBgn0023407
chr2L	13515305	13516024	0.92	0.00129	B4	FBgn0023407
chr2L	13516837	13519591	0.79	0.0001	B4	FBgn0023407
chr2L	13546076	13552781	1.08	0.00499	B4	FBgn0023407
chr2L	13546076	13552781	1.08	0.00499	CG16853	FBgn0028941
chr2L	13546076	13552781	1.08	0.00499	kuz	FBgn0259984
chr2L	13585382	13587618	1.68	0.00083	kuz	FBgn0259984
chr2L	13585382	13587618	1.68	0.00083	CR44973	FBgn0266308
chr2L	13638645	13639843	0.86	0.00499	kuz	FBgn0259984
chr2L	13638645	13639843	0.86	0.00499	ics	FBgn0028546
chr2L	13665316	13669518	0.93	0.00335	CG18507	FBgn0028527
chr2L	13670974	13674393	1.34	0.00014	CG18507	FBgn0028527
chr2L	13683290	13689110	0.94	0.00512	CG31814	FBgn0051814
chr2L	13730288	13732335	1.22	0.00499	CG31813	FBgn0051813
chr2L	13770276	13772711	0.95	0.00366	TM9SF4	FBgn0028541
chr2L	13770276	13772711	0.95	0.00366	CG43376	FBgn0263206
chr2L	13773475	13774670	0.48	0.00366	TM9SF4	FBgn0028541
chr2L	13773475	13774670	0.48	0.00366	CG43376	FBgn0263206
chr2L	13773475	13774670	0.48	0.00366	CG9008	FBgn0028540
chr2L	13773475	13774670	0.48	0.00366	CR31845	FBgn0051845
chr2L	13776082	13778238	0.78	0.0001	CG43376	FBgn0263206
chr2L	13776082	13778238	0.78	0.0001	CG9008	FBgn0028540
chr2L	13776082	13778238	0.78	0.0001	CR31845	FBgn0051845
chr2L	13778468	13779358	0.99	0.0001	CG43376	FBgn0263206
chr2L	13778468	13779358	0.99	0.0001	CG9008	FBgn0028540
chr2L	13778468	13779358	0.99	0.0001	CR31845	FBgn0051845
chr2L	13782695	13786165	1.37	0.0001	p38b	FBgn0024846
chr2L	13782695	13786165	1.37	0.0001	CG16890	FBgn0028932
chr2L	13782695	13786165	1.37	0.0001	CG31731	FBgn0028539
chr2L	13782695	13786165	1.37	0.0001	CR44847	FBgn0266141
chr2L	13786722	13789126	1.19	2.00E-05	CG31731	FBgn0028539
chr2L	13786722	13789126	1.19	2.00E-05	CR44847	FBgn0266141
chr2L	13786722	13789126	1.19	2.00E-05	CG16863	FBgn0028931
chr2L	13790781	13792045	0.82	0.00129	CG31731	FBgn0028539
chr2L	13790781	13792045	0.82	0.00129	CG16863	FBgn0028931
chr2L	13794195	13794983	1.72	0.00178	Sec71	FBgn0028538
chr2L	13796950	13797974	1.01	0.00083	Sec71	FBgn0028538
chr2L	13798649	13799207	1.47	0.00225	Sec71	FBgn0028538
chr2L	13800564	13803141	1.2	0.00057	Sec71	FBgn0028538
chr2L	13800564	13803141	1.2	0.00057	CAH1	FBgn0027844
chr2L	13803804	13804743	1.92	0	CAH1	FBgn0027844
chr2L	13806556	13809156	1.84	0.0001	CAH1	FBgn0027844
chr2L	13810353	13810441	0.53	0.00499	CAH1	FBgn0027844
chr2L	13810353	13810441	0.53	0.00499	Adat1	FBgn0028658
chr2L	13810547	13811691	0.76	0.00019	CAH1	FBgn0027844
chr2L	13810547	13811691	0.76	0.00019	Adat1	FBgn0028658
chr2L	13810547	13811691	0.76	0.00019	CG16865	FBgn0028919
chr2L	13810547	13811691	0.76	0.00019	CG16888	FBgn0032533
chr2L	13829246	13830615	0.99	0.00097	Arpc1	FBgn0001961
chr2L	13829246	13830615	0.99	0.00097	Orc5	FBgn0015271
chr2L	13829246	13830615	0.99	0.00097	GatC	FBgn0064115
chr2L	13831237	13833779	1.05	0.00021	Orc5	FBgn0015271
chr2L	13831237	13833779	1.05	0.00021	GatC	FBgn0064115
chr2L	13831237	13833779	1.05	0.00021	RpII33	FBgn0026373
chr2L	13834510	13836367	0.85	0.00083	RpII33	FBgn0026373
chr2L	13834510	13836367	0.85	0.00083	mRpS23	FBgn0260407
chr2L	13834510	13836367	0.85	0.00083	CenG1A	FBgn0028509
chr2L	13834510	13836367	0.85	0.00083	CG33307	FBgn0053307
chr2L	13838641	13842540	1.31	8.00E-05	CenG1A	FBgn0028509
chr2L	13838641	13842540	1.31	8.00E-05	CG33307	FBgn0053307
chr2L	13838641	13842540	1.31	8.00E-05	CG33306	FBgn0053306
chr2L	13845092	13845545	0.66	0.00499	CenG1A	FBgn0028509
chr2L	13845092	13845545	0.66	0.00499	CG33307	FBgn0053307
chr2L	13845092	13845545	0.66	0.00499	CG8997	FBgn0028920
chr2L	13845092	13845545	0.66	0.00499	CG7916	FBgn0028534
chr2L	13849701	13850644	0.93	0.00019	CenG1A	FBgn0028509
chr2L	13849701	13850644	0.93	0.00019	CG7968	FBgn0028532
chr2L	13865093	13865471	1.14	0.00499	CenG1A	FBgn0028509
chr2L	13865093	13865471	1.14	0.00499	CR44848	FBgn0266142
chr2L	13872388	13876144	1.13	0.0001	CenG1A	FBgn0028509
chr2L	13877509	13879009	0.9	0.0001	CenG1A	FBgn0028509
chr2L	13879683	13885871	1.56	0.0001	CenG1A	FBgn0028509
chr2L	13886300	13887424	1.09	0.00366	CenG1A	FBgn0028509
chr2L	13888145	13888562	1.54	3.00E-05	CenG1A	FBgn0028509
chr2L	13897200	13897516	0.91	0.00011	CenG1A	FBgn0028509
chr2L	13897200	13897516	0.91	0.00011	Smg5	FBgn0019890
chr2L	13899291	13902160	0.91	0.0098	Smg5	FBgn0019890
chr2L	13902652	13903789	1.63	0.0001	Smg5	FBgn0019890
chr2L	13997132	13997924	0.68	0.00499	rk	FBgn0003255
chr2L	13998423	14004329	0.51	0.0002	rk	FBgn0003255
chr2L	14008568	14013104	1.46	0.00607	CG42692	FBgn0261582
chr2L	14008568	14013104	1.46	0.00607	bgm	FBgn0027348
chr2L	14024589	14026894	1.13	0.00335	CR31840	FBgn0051840
chr2L	14024589	14026894	1.13	0.00335	hll	FBgn0028519
chr2L	14029700	14031225	0.81	0.00335	hll	FBgn0028519
chr2L	14029700	14031225	0.81	0.00335	CG18095	FBgn0028872
chr2L	14171686	14172902	0.8	0.00639	CG43333	FBgn0263038
chr2L	14179370	14179915	0.4	0.00366	CG43333	FBgn0263038
chr2L	14182499	14183319	0.66	0.0002	CG43333	FBgn0263038
chr2L	14182499	14183319	0.66	0.0002	Dyrk2	FBgn0016930
chr2L	14197642	14197803	0.95	0.00335	Dyrk2	FBgn0016930
chr2L	14218838	14223411	1.21	0.0001	Dyrk2	FBgn0016930
chr2L	14224284	14225791	0.93	0.0001	Dyrk2	FBgn0016930
chr2L	14229326	14230336	1.5	0.00119	Dyrk2	FBgn0016930
chr2L	14231087	14233002	1.38	0.00381	Dyrk2	FBgn0016930
chr2L	14233671	14235369	0.99	1.00E-05	Dyrk2	FBgn0016930
chr2L	14233671	14235369	0.99	1.00E-05	CR44728	FBgn0265941
chr2L	14238083	14239666	0.7	0.00047	CR44728	FBgn0265941
chr2L	14238083	14239666	0.7	0.00047	CR44216	FBgn0265147
chr2L	14300587	14301344	0.84	0.0019	wb	FBgn0261563
chr2L	14302926	14303098	0.44	0.00335	wb	FBgn0261563
chr2L	14306939	14307661	0.73	0.00366	wb	FBgn0261563
chr2L	14336190	14338339	1.26	0.00599	CG33090	FBgn0028916
chr2L	14336190	14338339	1.26	0.00599	CG15286	FBgn0028531
chr2L	14354862	14359309	1.58	0.0005	CG43052	FBgn0262354
chr2L	14354862	14359309	1.58	0.0005	l(2)34Fd	FBgn0261535
chr2L	14354862	14359309	1.58	0.0005	Pgant35A	FBgn0001970
chr2L	14354862	14359309	1.58	0.0005	CR43463	FBgn0266428
chr2L	14366872	14370681	0.91	0.0019	spel1	FBgn0015546
chr2L	14371830	14378318	1.06	0.0001	spel1	FBgn0015546
chr2L	14371830	14378318	1.06	0.0001	ppk	FBgn0020258
chr2L	14381124	14385721	1.06	0.00499	ppk	FBgn0020258
chr2L	14392905	14400561	1.36	0.00278	elB	FBgn0004858
chr2L	14400997	14405551	1.9	0.0001	elB	FBgn0004858
chr2L	14405611	14410362	0.98	0.0002	elB	FBgn0004858
chr2L	14405611	14410362	0.98	0.0002	CR44733	FBgn0265946
chr2L	14488000	14490978	0.82	0.00512	CR44731	FBgn0265944
chr2L	14488000	14490978	0.82	0.00512	noc	FBgn0005771
chr2L	14492548	14508282	2.06	0.0001	noc	FBgn0005771
chr2L	14492548	14508282	2.06	0.0001	CR45693	FBgn0267257
[truncated: 14,800 more rows]
