# Supplementary material for: Neuronal protein Sex-lethal modulates tRNA synthesis via the polymerase III subunit Polr3E in male Drosophila neurons
Source: PLoS Biol. 2026 Jul 17;24(7):e3003863. doi: 10.1371/journal.pbio.3003863 (PMC13432123; doi:10.1371/journal.pbio.3003863)
Supplement: S8 Table — (CSV) [file pbio.3003863.s008.csv]

chrom	start	end	Sxl wt (female)	Sxl wt1 (mixed)	Sxl wt2 (mixed)	Sxl_Polr3Ei_1 (mixed)	Sxl_Polr3Ei_2 (mixed)	Sxl_Polr3Ei_3 (mixed)			Comparison	Pearson correlation coefficient
chr2L	10002082	10002168	3.148462301	2.277353784	2.339403485	0.655071219	0.696836303	0.215037495			SxlFwt vs wt1	0.768557239
chr2L	10002168	10002576	4.795795909	2.905036804	2.871528339	1.060096743	0.962441698	0.594906271			SxlFwt vs wt2	0.747311155
chr2L	10002576	10002838	3.905907163	2.424419305	3.701243886	1.616078666	1.254648554	1.554675184			wt1 vs wt2	0.739156536
chr2L	10002838	10002941	4.107056596	2.437357589	3.015532438	1.95384697	1.325628229	1.579851081
chr2L	10002941	10003378	4.594446859	3.009734125	2.134362849	2.173358628	1.652954039	1.493389784
chr2L	10003378	10003965	2.176082289	2.102684654	2.278745717	1.142060514	0.852257341	0.991793025			wt average	Polr3E average		Unpaired t test
chr2L	10003965	10004117	3.945270913	3.932763734	3.716220435	2.468604582	2.087086983	1.999238756		BR1	2.102047183	0.961224099		P value	0.0009
chr2L	10004117	10004591	3.945687019	4.74375632	3.800624142	2.917807603	2.761752669	2.724275214		BR2	2.128728371	0.731894137		P value summary	***
chr2L	10004591	10004851	3.157462562	5.288649998	4.243740462	3.106260265	3.347403377	3.341458654		BR3	2.552461614	0.852842749		Are means signif. different? (P < 0.05)	Yes
chr2L	10004851	10005431	2.934637765	3.133607195	3.608715634	1.481111899	0.894130855	1.3438942						One- or two-tailed P value?	Two-tailed
chr2L	10005431	10005443	2.801302123	2.50853721	3.350057484	1.125400147	0.257754509	0.901572297						t, df	t=8.815 df=4
chr2L	10005443	10005495	2.072845574	2.14353485	3.007897241	0.839924996	0.191795697	0.824214129
chr2L	10005495	10005767	-0.259797013	0.203897347	2.217374615	0.066492061	0.02499703	0.704101788						How big is the difference?
chr2L	10007754	10008167	0.859585363	0.200963311	1.382142185	0.005364632	-0.261391156	0.295463303						Mean � SEM of column A	2.261 � 0.1459 N=3
chr2L	10008167	10008438	1.79706527	0.269916898	2.022025772	0.178197949	-0.319357603	-0.157729445						Mean � SEM of column B	0.8487 � 0.06623 N=3
chr2L	10008438	10008541	1.930990138	0.89816934	2.15482993	0.202536268	-0.552870881	-0.27269967						Difference between means	1.412 � 0.1602
chr2L	10008541	10008755	1.366695238	2.936930957	1.949399678	0.208129478	-0.275873744	-0.073786787						95% confidence interval	0.9676 to 1.857
chr2L	10008755	10009253	3.017553919	5.086162256	1.075767375	0.139938843	0.077496181	0.308045771						R square	0.951
chr2L	10009253	10009481	2.558369912	3.743275387	2.936869372	1.359554605	0.975461573	1.082584068
chr2L	10009481	10009562	4.163680289	4.624113181	3.544125007	2.398058219	2.559194431	2.37687975						F test to compare variances
chr2L	10009562	10010005	5.093552563	5.365895807	3.833878454	2.599394232	2.904998302	2.667930998						F,DFn, Dfd	4.852, 2, 2
chr2L	10010005	10010337	4.75448766	5.314270226	5.193118547	3.483567977	2.689855076	3.119156811						P value	0.3418
chr2L	10010337	10010677	4.632566225	4.918841676	4.850139958	2.811486831	2.123208938	2.313675897						P value summary	ns
chr2L	10010677	10011025	1.879823444	3.159773627	2.913778586	0.985127636	0.856098521	0.605034235						Are variances significantly different?	No
chr2L	10011493	10011814	0.64771778	0.285140975	1.635750104	0.064603006	0.055417423	-0.009034229
chr2L	10011814	10012418	1.901818137	0.810229539	2.759269028	0.224629346	0.230759228	0.18748271
chr2L	10012418	10012535	1.257417421	0.47819644	0.84373025	0.127436491	0.063999366	0.121273118
chr2L	10031991	10032686	1.252985147	0.907950099	1.35216324	0.930180877	0.55388092	0.750542156
chr2L	10032686	10032691	3.552770687	2.72347668	3.741920653	2.139553817	1.455581796	1.721607716
chr2L	10032691	10033676	3.15667225	2.237213111	3.340960756	2.126807141	1.345349087	1.725373589
chr2L	10059745	10059805	0.26204029	0.471469139	0.546370847	0.407331845	-0.11776195	0.027800347
chr2L	10059805	10059813	1.338441436	1.17202343	1.611183072	0.603217354	0.493609153	0.255672373
chr2L	10059813	10060551	1.469765542	1.462564433	1.584987321	0.52194165	0.276656817	0.113915513
chr2L	10060551	10060614	0.539885654	0.478061676	0.657895004	0.144263064	0.018114134	-0.030153044
chr2L	10122399	10122647	0.019422565	0.454413685	1.946910504	-0.29780648	-0.303069365	-0.393053238
chr2L	10122647	10122720	1.660097586	1.870703059	2.42725127	-0.45371308	-0.480115495	-0.588931735
chr2L	10122720	10123409	2.486445716	2.643359421	2.707964718	-0.506179886	-0.698294924	-0.720067944
chr2L	10123409	10123613	1.634100578	1.730745992	2.517722526	-0.074146576	-0.098842465	-0.081986733
chr2L	10123613	10123749	0.616445211	0.599197909	1.346780252	0.128810765	0.081675504	0.043103005
chr2L	10143359	10146129	1.289103044	1.318348015	0.74379614	0.045328147	0.022053622	0.031882394
chr2L	10146129	10147073	5.747149678	4.570133358	4.794846561	0.690621167	0.137985602	0.468722285
chr2L	10147073	10147335	4.927428499	5.240154107	3.773555421	0.56370819	0.632583633	0.465442739
chr2L	10147335	10147656	4.968618783	4.86535086	3.769499988	0.520846222	0.575794862	0.591410144
chr2L	10147656	10148268	4.64575308	3.250620473	3.199182209	0.698007074	0.149543984	0.703958035
chr2L	10148268	10148719	3.299972332	3.448803826	2.909763401	2.004476262	2.059728576	1.767792241
chr2L	10148719	10149197	6.112214746	4.480333516	4.841269432	1.940447562	1.537604578	1.283415865
chr2L	10149197	10149432	4.17122257	4.332212552	4.238814942	1.29279748	0.952586714	0.904979961
chr2L	10149432	10149706	1.23509352	1.926681448	2.327840921	0.155219371	0.163924137	0.269486912
chr2L	10154044	10154113	1.672662411	2.443990905	0.297739014	-0.662860834	-0.464792461	-0.519960608
chr2L	10154113	10154151	2.351777138	3.022603864	0.292104562	-0.733870001	-0.37061278	-0.651869432
chr2L	10154151	10154639	2.958695419	3.012189799	1.54632279	-0.945348673	-0.630987591	-1.071817075
chr2L	10154639	10154795	2.861133472	1.307907987	2.86829747	-0.432947245	-0.496668469	-0.711518593
chr2L	10197782	10198591	1.670222197	1.802854406	2.879997722	0.459899634	0.200873601	0.371854548
chr2L	10198591	10198860	3.272158347	3.40741971	4.276017367	1.327005233	0.713913975	1.759374734
chr2L	10198860	10199196	3.668050505	4.531618326	5.030931474	1.021833739	0.56625619	1.269603694
chr2L	10199196	10199223	3.250584509	4.252160517	4.839193305	0.599032018	0.229396035	0.837983358
chr2L	10199223	10199575	2.001082337	2.90319511	2.347438147	0.31165283	0.190429062	0.170253111
chr2L	10199575	10199683	1.088139457	0.813301553	0.694865995	0.238857184	-0.077611661	-0.095998083
chr2L	10199683	10199705	1.304791725	0.590210602	2.05314384	0.098112522	-0.06127382	-0.169620211
chr2L	10199705	10200665	1.863223836	1.402899545	2.600962698	0.028307708	-0.177122102	-0.16918796
chr2L	10200665	10201443	2.646888566	3.454301343	3.682009187	0.488225197	0.233860002	0.288851527
chr2L	10201443	10201657	0.998998288	2.859927433	3.664549204	0.562771916	0.945075676	0.574646449
chr2L	10201657	10201768	-0.038765572	1.690304255	2.742586153	0.412402563	0.566443272	0.66403311
chr2L	10201891	10202029	1.353374668	0.434522121	1.034636997	-0.040454295	0.029833885	-0.109447106
chr2L	10202029	10203184	2.349534578	1.629916198	2.058148914	0.042398907	0.011653673	-0.118494601
chr2L	102022	102687	1.48410078	1.655176137	3.416434885	1.587111261	1.232972356	1.799545083
chr2L	10203184	10203211	0.730388242	1.383713646	1.223387956	0.129381335	0.239737172	-0.044456564
chr2L	10203211	10203220	0.730388242	1.383713646	1.223387956	0.129381335	0.239737172	-0.044456564
chr2L	10203220	10203365	0.556742425	0.793016188	1.56985304	0.35063599	0.304773244	-0.00115526
chr2L	10203365	10203388	1.070934343	1.570589444	2.62157483	0.633894354	0.308596916	0.188791453
chr2L	10203388	10203905	2.131830594	2.206958115	2.916013285	0.798921363	0.412667551	0.341214114
chr2L	10203905	10204047	3.025661949	0.984448874	1.974123396	0.957827098	0.658438384	0.237161435
chr2L	10204047	10204183	2.238004209	0.608794439	1.18320315	0.368826626	0.313240211	0.030203467
chr2L	10208450	10208662	1.463993401	0.244175337	2.857452631	0.993135115	0.629287388	0.83519066
chr2L	10208662	10208777	1.940429367	0.428004966	2.001185086	0.859488404	0.59590973	0.601756119
chr2L	10208777	10208959	3.332878212	1.210748606	2.170224531	2.566082306	2.013789047	2.496151419
chr2L	10208959	10209334	4.821745743	1.20366529	2.66273697	2.982328374	2.242352967	2.841830381
chr2L	10209334	10209612	3.442822687	1.456763457	2.439107354	2.378302365	1.724124255	2.570287284
chr2L	10209612	10210119	3.142679737	1.559071926	1.834974321	1.543570405	1.244480354	1.826860521
chr2L	10210119	10210358	1.376105433	0.783483411	0.953125361	0.546323603	0.365815974	0.673351874
chr2L	10210678	10211767	1.224452299	0.608415955	1.398787452	0.080161784	0.040494419	0.084288221
chr2L	10211767	10211948	0.451332113	0.343084906	1.498670958	0.191207339	0.072516914	0.20603071
chr2L	10211948	10212113	2.012548003	0.522422358	2.155499859	-0.210886963	-0.351015513	-0.058701377
chr2L	10212113	10212490	3.459984148	0.986903918	2.813878037	-0.620963006	-0.701988149	-0.285593157
chr2L	10212490	10212609	1.353980684	0.523634221	1.815044422	-0.645150533	-0.264676952	-0.268001158
chr2L	10212609	10213030	-0.52103903	0.663565845	0.71857676	-0.803097349	-0.325223969	-0.355021186
chr2L	10218859	10219937	3.915896349	2.666996638	3.071114665	1.027149444	0.748250668	0.708630918
chr2L	10219937	10220357	4.371251725	3.000503049	3.325407554	2.23745933	1.776114425	1.956292918
chr2L	10220357	10221697	2.660876423	2.62327537	2.580909726	0.823468391	0.591593658	0.683815653
chr2L	10221697	10221713	0.905013009	0.723082216	0.722423998	0.159884285	0.056015965	0.203078862
chr2L	10221713	10221835	0.356445044	0.266936881	0.395472688	0.152928682	0.040655045	0.225251408
chr2L	10221881	10221991	0.041085421	0.499441257	0.359187482	-0.000935837	0.126761455	0.123476146
chr2L	10221991	10221996	-0.046803814	1.123384579	0.583601782	-0.119550902	0.297811344	0.070763463
chr2L	10221996	10222329	0.018409573	1.345214717	1.125345159	-0.072597354	0.261640764	0.078511242
chr2L	10222329	10222493	0.467201761	1.198092064	1.542535559	0.096299745	0.125566043	0.174379931
chr2L	10222493	10223118	0.579918541	0.413904433	0.509414602	0.046164486	0.010228576	0.085224675
chr2L	10224771	10224980	3.025120739	1.429839472	1.770432047	0.781664333	0.42131447	0.858356318
chr2L	10224980	10226252	4.612792028	3.047991649	4.166466438	1.15214869	0.713179679	1.105915799
chr2L	10226252	10227050	2.410028281	3.25456361	2.704080274	0.559863423	0.358748014	0.576365626
chr2L	10227050	10227608	1.516259936	0.986384472	1.37306847	0.639462386	-0.002374198	0.164395219
chr2L	10227608	10227685	0.987661545	0.606282219	1.429593176	0.422374852	0.187735258	0.195324038
chr2L	10227685	10228729	1.972564836	0.753007591	1.966426137	0.208855492	0.121484104	0.045682164
chr2L	10228729	10230151	2.234080959	1.046456512	1.309827514	0.038704299	0.003305359	-0.077506743
chr2L	10230355	10230489	1.466637055	1.531217811	1.379713212	0.572320836	0.427033528	0.310182102
chr2L	10230489	10231510	3.207436376	2.420199484	3.442042525	0.900899493	0.449547705	0.376208296
chr2L	10231510	10231578	6.411902359	3.393052721	5.734053219	2.033176541	0.633722048	1.0182448
chr2L	10231578	10232191	6.686320699	3.949202881	5.61368151	2.218452681	1.083011474	1.122013963
chr2L	10232191	10232265	4.611907796	3.674741054	4.524521982	1.552090494	1.258495045	0.967259912
chr2L	10232622	10232829	1.27955705	1.409003058	0.854098407	0.029304895	-0.010823658	-0.014651206
chr2L	10232829	10233488	2.818525186	2.644770817	1.988176152	0.150994203	-0.021542115	0.072717382
chr2L	10233488	10233693	1.533924298	1.431043986	1.094732448	0.072260952	0.073842806	0.066602365
chr2L	10234300	10234388	0.427847945	0.914993625	0.898023898	-0.003401994	0.009761727	-0.02911554
chr2L	10234388	10235146	2.504792488	1.327271809	2.183650433	0.119392174	-0.330294329	-0.12514206
chr2L	10235146	10235662	2.76868986	0.768906349	2.112399513	0.987031023	0.44770324	0.676252829
chr2L	10235662	10236501	2.167870251	1.151224484	0.655009347	1.368808691	0.96198489	1.460428859
chr2L	10236501	10236766	0.390620207	0.898126044	0.377660089	0.793294937	0.776474126	0.901948062
chr2L	10236766	10236823	0.22755445	0.532324639	0.287209537	0.558502689	0.542511245	0.721928293
chr2L	10238424	10238769	1.545139212	1.780962276	1.082934152	0.331365289	0.235001043	0.230195844
chr2L	10238769	10239771	2.517146777	2.282074633	1.533632785	0.112490458	0.106288472	0.176669103
chr2L	10239771	10240070	3.247978321	4.21851495	3.20002519	0.982373931	1.041100905	1.237668406
chr2L	10240070	10240503	2.177376144	3.360636089	1.911952569	0.235774346	0.210288485	0.482554509
chr2L	10240503	10241169	3.046149049	1.72775708	2.194578339	0.131233527	-0.176379699	-0.131895204
chr2L	10241169	10241268	2.091528792	0.712212369	1.449035842	0.103977338	-0.119653571	-0.04646684
chr2L	10245451	10247097	1.327429892	1.453822128	0.390080633	0.077522174	0.056615558	0.037110118
chr2L	10247097	10247753	3.446970452	4.118655664	3.374065686	1.578516745	1.118850144	1.197802258
chr2L	10247753	10247933	2.011187897	3.507832087	2.287571158	1.22898834	0.956198325	0.857464238
chr2L	10247933	10248216	1.286478972	1.510116491	2.063628626	0.601103132	-0.033443415	0.607473687
chr2L	10248216	10248225	1.244401392	0.83363172	1.638869241	0.580966843	-0.194075458	0.537163703
chr2L	10249117	10250490	5.254205122	3.785331723	3.460057123	2.14376945	1.574899271	1.760103697
chr2L	10250490	10250995	7.080655504	4.757886228	3.096097363	3.576484076	3.170943795	3.342056621
chr2L	10250995	10251052	5.786736612	5.337246662	2.740517339	3.342305516	3.410007321	3.062850374
chr2L	10258970	10259147	0.843660555	0.534898931	0.755222314	0.00489935	-0.033877612	-0.079349286
chr2L	10259147	10259933	2.160701222	1.157745767	1.870405043	0.106089024	-0.192236557	-0.297168822
chr2L	10259933	10261004	3.793957554	2.660837743	4.329989139	1.161362649	0.778062132	1.048396299
chr2L	10261004	10262149	3.847259604	2.664641153	3.033791917	0.833280627	0.648697004	1.050658864
chr2L	10262149	10262692	2.581897554	1.768595129	0.368972411	1.32429202	0.649902405	0.918246367
chr2L	10263344	10263401	0.353592915	0.82725339	0.360906617	0.502416482	0.385311821	0.540522734
chr2L	10263401	10263787	1.003511394	2.652059757	0.660293242	0.067253117	0.058451113	0.084828708
chr2L	10263787	10264313	1.413686644	4.311662911	1.581910939	0.867723662	0.65089788	0.724825622
chr2L	10264313	10264842	3.596960222	3.459537234	3.619305084	2.790675321	2.385918656	2.460830598
chr2L	10264842	10265856	3.019739326	2.001702764	2.952735347	0.919690738	0.662169742	0.676481121
chr2L	10265856	10265947	2.773292217	1.784298968	2.447569208	0.283180603	0.22764848	0.107696548
chr2L	10265947	10266291	2.926338377	2.379493626	2.873869861	0.467540212	0.530427394	0.215326986
chr2L	10266291	10267171	3.240389547	3.519550469	3.828290559	0.319529709	0.24723883	0.387746943
chr2L	10267171	10267956	3.69558054	3.178208109	3.472039309	0.281303513	-0.15719246	0.08329168
chr2L	10267956	10268677	3.659749609	3.427060627	2.789314041	0.587856446	0.113305231	0.568936454
chr2L	10268677	10268865	2.366138013	3.017020017	2.706157999	2.689602931	2.584718117	2.070193937
chr2L	102687	102730	1.568487666	1.669735185	3.188961174	1.618650187	1.155498686	1.793527581
chr2L	10268865	10269088	2.872229926	2.929811286	3.121822225	3.32592151	3.433032653	2.903019782
chr2L	10269088	10269306	3.165419493	2.878155023	3.170893878	2.969108946	2.894408625	2.819825308
chr2L	10269306	10269515	3.199593972	3.68696622	3.303689753	2.290999068	2.187960081	2.265972873
chr2L	10269515	10270041	3.917269562	3.733711103	3.887265367	0.627530969	0.453255188	0.697528746
chr2L	10270041	10270330	5.348683941	3.587474668	4.786090351	1.533475943	1.20267242	1.621387876
chr2L	10270330	10270382	4.751548607	3.150995199	4.304324107	1.104985478	0.872469323	1.234285848
chr2L	102730	102832	0.889257335	0.78671264	1.637286218	1.024795502	0.680043332	1.142439529
chr2L	10279094	10279887	1.738339776	0.679540524	1.641443064	0.104186252	0.089460387	0.059826998
chr2L	10279887	10280493	1.610970139	0.911306684	0.927908224	-0.082571256	-0.051586983	-0.438211361
chr2L	10280493	10280718	1.038024265	0.243610703	0.834236165	0.010120858	-0.090246132	-0.138425628
chr2L	10280718	10281597	1.673835358	0.399687296	1.429153067	0.107785363	-0.257266493	-0.245566988
chr2L	10281597	10281634	0.834516839	0.458904794	0.811753892	0.086469873	-0.015733896	-0.083511226
chr2L	10281634	10281851	0.644526489	0.268432819	0.787061047	0.067547515	0.06495261	-0.023287359
chr2L	102832	103057	-0.029526756	0.500849861	1.084638563	0.221913804	-0.06419645	0.354785155
chr2L	10294567	10295346	0.802559114	0.683494712	0.70379044	0.576437313	0.468264139	0.236852434
chr2L	10295346	10295614	2.333270419	1.618329835	1.469127269	1.447654465	2.005467309	1.245111025
chr2L	10295614	10296030	4.468133886	2.969805607	2.470573844	1.430394674	1.198485058	1.295300998
chr2L	10296030	10296179	2.505707972	0.815329061	1.655760409	0.97579147	0.065438012	0.759701212
chr2L	10297070	10297075	1.086370891	0.476892909	1.265191882	-0.059161378	-0.266113098	-0.161207035
chr2L	10297075	10297110	1.086370891	0.476892909	1.265191882	-0.059161378	-0.266113098	-0.161207035
chr2L	10297110	10297836	1.595084171	0.850124412	2.366970742	-0.15843752	-0.345072969	-0.266417145
chr2L	10297836	10298016	1.539832412	1.457278778	2.398079996	0.209734535	-0.036322521	0.066403827
chr2L	10298016	10298625	3.057483976	2.445238108	2.821305495	0.541566944	0.270052465	0.094147835
chr2L	10298625	10298854	1.274519003	1.300218813	3.499708675	0.530914684	0.388429238	0.77794669
chr2L	10298854	10298879	0.933150843	0.854260107	2.806732713	0.347589678	0.218706403	0.625255083
chr2L	10305334	10305883	2.129207192	2.462732091	0.330269087	1.075751993	0.388583552	0.844684222
chr2L	103057	103345	-1.179992875	0.940377657	1.604484118	-0.101599059	-0.239541646	0.078199551
chr2L	10305883	10306307	4.842450372	3.777438794	3.107574922	2.734805152	2.154514081	2.647677569
chr2L	10306307	10306604	6.237697465	4.555829338	2.482970079	3.453193073	3.130796462	3.3626451
chr2L	10306604	10307017	5.342737046	3.704166541	2.549888001	3.1228366	2.459591002	2.513482214
chr2L	10307017	10307194	3.048644674	2.928349024	3.005098701	1.689854005	1.19532542	1.40221711
chr2L	10307194	10307269	0.933150843	1.777927796	1.915420034	0.182226629	0.261489912	0.421005285
chr2L	10307633	10307684	1.834326119	0.520071025	1.89708285	0.597061995	0.112153183	0.216116373
chr2L	10307684	10307799	2.74522881	0.750380319	2.887601932	0.768042123	-0.260618146	0.219473483
chr2L	10307799	10308664	3.871295638	1.428718788	3.259743656	1.000315979	0.062082681	0.146469951
chr2L	10308664	10308840	2.051933978	0.5561621	1.503941592	1.271876354	1.029645477	0.947578496
chr2L	10309472	10309835	-1.352678918	0.294932653	1.0840695	-0.082529631	0.0115809	0.095465834
chr2L	10309835	10309892	-0.871814728	0.212601381	0.834873789	0.027993613	0.093551765	0.064647641
chr2L	10309892	10310272	0.977489753	0.370546413	0.970116041	0.099694379	0.258549912	0.165041887
chr2L	10310272	10311414	2.48253134	1.363050058	1.887774246	0.742129701	0.567948491	0.535818176
chr2L	10311414	10311753	2.567624596	2.00918899	1.74869634	1.053359347	1.400820736	1.175633518
chr2L	10311753	10311887	2.953753191	1.383127218	2.301675315	1.061119012	0.67234306	0.626419149
chr2L	10311887	10311929	3.114316515	0.793464193	4.000710774	0.975548815	0.287301699	0.849936939
chr2L	10311929	10312723	3.448670137	1.430615922	4.851143409	0.997075072	0.352504002	0.942318881
chr2L	10312723	10313180	1.4601241	1.153487403	2.212888705	0.648672185	0.676449169	0.690647209
chr2L	10313779	10314071	0.587159019	0.631015332	0.306075429	0.474544442	0.147001489	-0.104743801
chr2L	10314071	10314130	3.455315586	3.746741404	4.559876521	3.16091364	3.206728302	2.955930782
chr2L	10314130	10314479	5.242130703	4.034980375	4.782970605	3.576692564	3.269457956	3.494410794
chr2L	10314479	10315053	7.370206126	6.339953922	5.04141798	3.832545408	3.015957507	3.291475828
chr2L	10315053	10315124	6.276258581	6.565798973	5.20917182	2.760523785	1.890249064	1.950445514
chr2L	10315124	10315581	4.723159742	3.563625694	4.139042225	1.736152037	0.925629591	1.85392681
chr2L	10315581	10315685	3.893024798	3.018071313	3.809479028	1.314583086	0.969745969	1.45852591
chr2L	10315685	10316628	2.363150995	1.410786974	2.661942505	-0.10756383	-0.365495766	-0.334851274
chr2L	10316628	10316836	1.220689404	1.495554731	2.231466311	0.206540436	0.158670603	0.018264773
chr2L	10316836	10317034	1.471754184	0.452625333	2.282683928	0.089983391	0.085969502	-0.020612836
chr2L	10319758	10319814	0.685719637	0.459995655	0.641624362	0.007947019	0	0.038374434
chr2L	10319814	10320230	1.983893434	2.088370393	2.001403926	0.083774101	0.038644174	0.064665875
chr2L	10320230	10321036	4.073259993	4.118112389	4.294788535	0.579380626	0.332301346	0.732084833
chr2L	10321036	10321098	3.122539602	3.277986448	3.067438356	0.390386299	0.250348295	0.542742395
chr2L	10321098	10321144	3.965283449	5.889527002	4.309481809	2.362532207	2.014434474	2.332359951
chr2L	10321144	10321177	4.822373569	6.556427437	5.003697914	3.089421474	2.589679147	3.001385019
chr2L	10321177	10321413	5.083912	6.57480244	5.296835257	3.119660859	2.594221883	3.170704269
chr2L	10321413	10321469	5.336590773	5.785698657	5.61954239	2.866686894	2.370272257	3.283396784
chr2L	10321469	10321529	6.372481241	6.492672385	6.310215949	2.732853585	2.077422145	2.713601804
chr2L	10321529	10321936	7.231307871	7.406809145	6.7807707	3.127847489	2.609558978	2.809338075
chr2L	10321936	10322008	5.917390541	6.419576088	5.956717596	2.157395561	1.894367372	1.663424668
chr2L	10322008	10322668	4.34592955	4.426377262	3.231022735	0.491631624	0.263994948	0.165309424
chr2L	10322668	10323672	1.70214169	1.952277717	1.635219043	-0.017392786	0.001610977	0.051886823
chr2L	10327205	10327690	2.138101404	1.842938345	2.894971688	0.906181268	0.408426931	0.851543485
chr2L	10327690	10327978	4.373737285	3.791515603	4.636823982	1.999170878	1.479286029	2.082760281
chr2L	10327978	10328017	4.589067228	4.266657742	4.658113291	2.016208962	1.497057075	2.195978775
chr2L	10328017	10328495	4.387762377	4.859454414	4.17517831	0.843050314	0.479570142	1.354189995
chr2L	10328495	10328698	3.272235271	3.611945392	3.204569019	0.280061632	0.129389474	0.543926219
chr2L	10328698	10329106	1.755676127	1.365821155	1.05383411	0.198452591	-0.073738615	0.100146601
chr2L	10329106	10329497	0.483571332	0.399567989	0.62380952	0.065912807	-0.144074778	-0.022853614
chr2L	10332352	10332425	-1.772067138	0.278039061	0.348135734	0.286714099	0.188283245	0.509029099
chr2L	10332425	10333871	3.61617463	2.703735891	2.735717729	0.550623429	0.334266981	0.270098124
chr2L	10333871	10334393	4.058974009	4.56738153	2.92212088	2.672984813	2.660807077	1.986852605
chr2L	10334393	10334527	3.885643235	4.119086856	3.282691339	2.591508225	2.449899286	2.052495365
chr2L	103345	103349	-1.259417231	1.056601649	1.684750212	-0.179979561	-0.226940227	-0.021149102
chr2L	10334527	10334559	3.63775122	3.041129091	3.201430916	1.785347556	1.527574371	1.377063467
chr2L	10334559	10335671	2.758163759	2.49831243	2.271247724	0.744535484	0.516759234	0.606470583
chr2L	103349	103506	3.152990126	2.840474128	2.587265392	0.06978161	0.189025965	0.066765426
chr2L	10338161	10338170	1.001273196	0.64379464	1.084890259	0.142133191	-0.113737823	-0.087182479
chr2L	10338170	10338353	2.409462086	2.572529695	1.257742971	0.095853365	-0.039996457	-0.027874649
chr2L	10338353	10339483	4.693027183	4.474349075	2.361678553	0.023325085	0.013773442	0.163764258
chr2L	10339483	10339488	5.353338265	4.379604931	3.165046624	0.222263329	0.19222874	0.36989613
chr2L	10339488	10339600	3.896888994	3.274715273	2.695907661	0.32546905	0.257391221	0.375793423
chr2L	10339600	10340152	2.372131199	2.508461919	2.653947524	0.3231487	0.181582047	0.248284525
chr2L	10340152	10340345	1.549159621	1.087948058	2.341056627	0.320968372	0.235453892	0.321263794
chr2L	10341221	10341279	0.93805569	1.144619831	2.476368269	0.761133874	0.554921143	0.693648637
chr2L	10341279	10341609	4.974359337	4.235657124	4.326130306	1.558133894	1.288515534	1.231399412
chr2L	10341609	10342615	7.247222267	6.01594534	7.107309935	2.088138811	1.577718242	2.020217204
chr2L	10342615	10342946	5.409157513	4.799018238	6.873863032	1.85928793	1.354946972	1.716522
chr2L	10342946	10343069	4.080986391	2.913451487	5.796799372	1.212359598	0.984528729	1.233991202
chr2L	10343069	10343158	2.062550017	0.456881211	3.018024547	0.376574276	0.381233896	0.407645722
chr2L	103506	103683	4.809236239	3.682282189	3.645629528	0.416677714	0.109760591	0.308303219
chr2L	10354470	10356370	0.593013058	0.521674008	0.200831104	0.113487729	0.011507255	0.018639253
chr2L	10356370	10356912	4.635288586	2.654898486	3.341296778	2.049170786	1.424454109	1.548528674
chr2L	10356912	10357223	3.632398439	3.793685706	4.399149082	2.900948224	3.130271887	2.959487446
chr2L	10357223	10357274	3.483162523	3.845518094	4.455654174	2.898598323	3.13097916	2.989982944
chr2L	10357274	10357345	0.050535514	0.432972581	0.457410496	0.054724464	-0.084451747	-0.152231784
chr2L	10357345	10358031	0.725888425	0.526260303	1.250748912	-0.141247785	-0.496970267	-0.275877561
chr2L	10366171	10366224	0.655751923	0.770660134	0.643854664	0.478818777	0.071180605	0.416738846
chr2L	10366224	10366255	1.12856666	1.069034142	1.047195836	0.749835566	0.099369056	0.586928716
chr2L	10366255	10366901	1.551015125	1.656438787	1.53258588	0.95289386	0.245491828	0.88210118
chr2L	10366901	10366988	1.245845158	1.303572023	0.84312779	0.749117022	0.280739072	0.71367055
chr2L	103683	104277	5.047873056	3.53175299	3.657733391	0.522921703	-0.191666857	0.103497944
chr2L	10379894	10380154	0.694631792	0.60773417	0.67834373	0.255667462	0.242730313	0.345192448
chr2L	10380154	10380281	0.720647292	0.354725969	1.580443351	0.352326211	0.238844987	0.37625668
chr2L	10380281	10380333	1.797659954	1.071814441	1.507567198	-0.035591515	0.029826567	-0.19563041
chr2L	10380333	10380997	2.225959843	1.484751819	1.550652336	-0.229215132	-0.525439873	-0.570324703
chr2L	10380997	10381632	0.909807056	0.509604274	0.956475221	-0.464843527	-0.763094527	-0.751058758
chr2L	10381632	10381684	0.573829528	0.228450096	0.439962563	-0.284132505	-0.321310787	-0.379324401
chr2L	10381684	10382286	0.198002854	0.266893016	0.232268354	-0.082068902	-0.116454724	-0.113717738
chr2L	10385409	10385557	1.876627334	0.770479472	1.674472267	0.615524104	-0.085324896	0.490530574
chr2L	10385557	10386032	3.317350647	1.904203004	2.330506799	1.07068559	0.337117393	0.856199668
chr2L	10386032	10386840	4.334768719	3.6330482	4.703234932	2.167138826	1.530585679	1.594335536
chr2L	10386840	10386945	4.047532646	2.468918192	4.571236029	1.93062284	1.07709238	1.420096794
chr2L	10386945	10387034	0.331162781	0.41917623	0.787631405	0.191048711	0.058777093	0.144031296
chr2L	10387034	10387419	-0.319460668	1.164175968	1.056009958	0.262113214	0.380268194	0.253187401
chr2L	10387419	10388127	3.343531538	2.188710562	3.09480791	2.244455948	1.734901629	1.545643437
chr2L	10388127	10388613	5.567264236	2.809804498	4.538607343	4.070752826	3.922291817	3.247353259
chr2L	10388613	10389559	6.073458944	3.664482825	5.96739365	2.538087404	1.876350754	2.023787741
chr2L	10389559	10389701	4.511754711	3.121651669	4.851031672	1.218116041	0.78629965	1.300825001
chr2L	10389701	10389953	0.50718277	0.27418382	0.56907939	-0.00933891	0.022668041	-0.009563104
chr2L	10393371	10393472	1.911374278	1.970024148	2.42639731	0.222430257	0.428013006	0.394531163
chr2L	10393472	10393709	2.986096358	2.779658943	3.579707648	0.626700571	0.68764973	0.812977754
chr2L	10393709	10393928	2.94152855	2.094322027	3.833699107	1.207019942	0.935846908	1.272237506
chr2L	10393928	10394076	1.555355983	0.89629425	2.888938368	0.808540932	0.615167401	0.910738931
chr2L	10394849	10395123	5.341873071	6.098039242	3.760879987	1.131146611	0.798497039	1.45380752
chr2L	10395123	10396278	8.175268023	8.630497892	6.050430142	0.291589027	0.229918503	2.149823615
chr2L	10396278	10397793	5.691138402	5.532900003	3.206826321	0.031902885	0.039163778	0.821979431
chr2L	10397793	10398185	1.753383299	2.625859067	0.288632179	0.00191322	0.023340395	0.065382691
chr2L	10400632	10402437	1.749872282	0.566955021	1.6838066	0.127411735	0.103748108	0.210746905
chr2L	10402437	10403226	3.69952804	2.679865325	3.530727531	1.349814074	0.994959761	1.364370851
chr2L	10403226	10403548	0.95484775	2.110216513	2.936397569	1.647204665	1.247355674	1.367589613
chr2L	10403548	10405551	2.715988732	0.67765132	1.396917868	0.33323908	0.232950556	0.269118604
chr2L	10408959	10409079	0.455204193	0.515592241	2.76866758	0.571086928	0.107780954	0.65922374
chr2L	10409079	10409421	-0.30314509	0.444954348	2.525431742	0.312241733	0.044195785	0.827572024
chr2L	10409421	10409737	0.656201662	0.902988566	1.771218289	0.090370203	0.168672872	0.326041486
chr2L	10409737	10409846	0.895731024	0.619346214	0.983755703	0.027118162	0.066669051	0.092422355
chr2L	10409846	10409860	1.131267225	0.910189417	1.436992316	-0.076728296	0.004608031	0.219359346
chr2L	10409860	10410094	1.437662129	1.277280278	1.853994145	-0.071755601	0.077235025	0.358544955
chr2L	10410094	10410198	1.106358759	0.702823464	1.584566978	-0.028995443	0.136345175	0.207368262
chr2L	10410329	10410405	0.857720042	0.884323653	0.65262385	0.100551482	0.020903958	-0.208870858
chr2L	10410405	10410847	0.810445533	1.300879389	1.402762512	0.065102011	-0.261135468	-0.307506838
chr2L	10410847	10410869	0.435477308	1.380702577	1.702884944	0.036886508	-0.482337481	-0.298753059
chr2L	10410869	10411189	0.113912207	1.249117594	1.159492082	0.044786191	-0.350989188	-0.218189545
chr2L	10411189	10411214	3.262281324	2.574760714	2.873481782	-0.06581003	-0.27162567	-0.365445025
chr2L	10411214	10412280	4.259830163	2.836087286	4.142610989	-0.129534686	-0.31906275	-0.715806632
chr2L	10412280	10412417	2.631904915	1.980645565	2.080034563	0.036696117	-0.015401228	-0.239819843
chr2L	10412843	10413095	1.024198994	0.3831899	2.609012678	1.742650542	1.344429749	2.505746479
chr2L	10413095	10413123	2.275345379	1.424849645	2.711596566	1.779219205	1.36284613	2.646641487
chr2L	10413123	10414233	3.906020412	3.612355196	2.124440686	0.380634174	0.266400134	1.115816048
chr2L	10414233	10414328	3.785927717	3.651572037	1.000714754	0.76902534	0.274231003	0.808810593
chr2L	10414328	10414868	3.948461132	3.506573671	1.972519428	1.369177513	0.759592296	1.293142054
chr2L	10414868	10415073	2.401003869	2.28904459	1.773225683	0.735072038	0.553643684	0.850580004
chr2L	10420845	10421113	1.253823054	0.485237152	3.236777582	0.543358043	0.354667594	0.745617507
chr2L	10421113	10421312	0.468261552	0.782379973	2.565496788	0.644761797	0.478594024	0.5657198
chr2L	10421312	10421348	0.045033701	0.682465516	0.699870272	0.247006155	0.056654806	0.034370302
chr2L	10422316	10422475	0.071680145	0.6304255	1.466434463	0.552114778	0.37603719	0.72758867
chr2L	10422475	10422681	0.461825638	0.927190377	1.883994435	0.815311017	0.530905515	0.765930081
chr2L	10422681	10422867	4.025949717	4.507369362	3.683908842	1.568036047	1.199971881	2.366169814
chr2L	10422867	10423504	6.237574766	4.98645791	4.389545499	2.308308546	1.821033164	3.019599921
chr2L	10423504	10423560	4.538609133	4.850468224	3.726394964	1.435572167	1.045860643	1.239844372
chr2L	10423560	10423634	3.907797885	4.674977939	3.407789386	0.962321535	0.92903568	0.877565003
chr2L	10423634	10424406	4.60553937	4.171343397	3.822039222	1.004756264	0.505807258	0.546600888
chr2L	10424406	10424604	3.503543649	3.07835621	3.014628586	0.688612621	0.376323568	0.727546492
chr2L	10424604	10424916	2.241057883	1.518763548	2.696611164	0.371510784	0.186999577	0.754849084
chr2L	10424916	10425103	2.064279176	1.512131854	2.402991142	0.512332513	0.403035877	0.552028344
chr2L	10425103	10425174	1.21372491	1.169796952	1.144809984	0.427525716	0.386069334	0.10201482
chr2L	10426120	10426289	2.887065543	3.128683148	2.744527905	0.112418913	0.061262326	0.034596463
chr2L	10426289	10427165	4.81896841	4.759006493	4.822694068	0.322081034	0.088346947	0.31138549
chr2L	10427165	10427196	2.665791764	3.753825878	3.367937925	0.147258565	0.072968769	0.182953613
chr2L	10427196	10427282	0.885277134	0.256135804	1.52426762	0.266202297	0.307927393	0.399458171
chr2L	10427638	10427711	1.851802631	2.753489674	2.306203412	0.225566905	0.256073791	0.162132593
chr2L	104277	104393	3.59999674	2.85176735	3.688727839	0.455694099	-0.247185643	0.048196957
chr2L	10427711	10427897	3.733521111	4.77481489	2.89983515	0.452014863	0.465776795	0.378480221
chr2L	10427897	10428404	5.395900658	5.930024607	4.404055349	0.776217861	0.509869962	0.666054476
chr2L	10428404	10428545	5.631829552	5.503012873	4.835159575	1.407261601	1.115881948	0.696665523
chr2L	10428545	10429008	6.228851169	5.780560055	5.323850585	1.573535377	0.983495403	0.747161777
chr2L	10429008	10429056	4.37273085	4.759136527	4.975538609	0.741075902	0.343943646	0.562219208
chr2L	10429056	10429109	2.625432378	1.142711918	2.888014289	0.188604319	0.145747044	0.153114469
chr2L	10429109	10429222	1.472036607	0.594858786	1.949592474	0.11206019	0.077827226	0.223248062
chr2L	10434958	10435128	0.678378036	0.452157698	0.858002459	0.01890534	0.070780872	0.078080771
chr2L	10435128	10436849	1.259092274	0.877828669	1.199237961	0.00378056	0.005607249	-0.001514742
chr2L	10436849	10437642	1.060088174	0.746368262	1.696426644	0.004243748	0.042845366	-0.205500385
chr2L	10437642	10437879	0.923758076	0.500389512	1.181274632	0.113232394	0.034815393	0.101336539
chr2L	10437879	10438307	1.543668757	0.792430073	2.285957843	0.113161142	0.072784032	0.268190673
chr2L	10438307	10439015	0.638646333	0.543906728	1.55505974	-0.022200853	-0.245044453	-0.162473571
chr2L	10439015	10439045	0.378913748	0.521339697	0.526630772	0.056945719	-0.031411628	-0.051668097
chr2L	104393	104665	0.256237351	1.486776205	2.205859969	0.206706503	0.038354438	0.129179045
chr2L	10439598	10439866	0.424044654	0.968870758	0.31179759	0.614509477	0.796086262	0.931214578
chr2L	10439866	10439886	0.325185301	0.862225003	0.267434495	0.59314181	0.755743582	0.9114504
chr2L	10439886	10439920	0.325185301	0.862225003	0.267434495	0.59314181	0.755743582	0.9114504
chr2L	10440167	10441320	1.131459825	0.201619614	0.602357816	0.064570752	0.005336738	-0.026709276
chr2L	10441320	10441352	1.615177758	1.346185584	0.826004042	0.282116784	-0.103476754	-0.189294468
chr2L	10441352	10441931	2.486694408	2.144876789	0.996605312	0.391752854	0.080129708	-0.291796124
chr2L	10441931	10442636	3.386353973	4.392091347	3.928813368	0.593189649	0.423904591	0.333713889
chr2L	10442636	10442926	2.128243869	3.141256511	2.933284697	0.218302984	0.213857689	0.178820896
chr2L	10446819	10447130	0.953198324	0.586266289	0.741866479	0.045733362	0.049359022	0.057203859
chr2L	10447130	10447393	0.520687503	0.37287779	1.197465868	0.028025999	0.142757103	0.03438607
chr2L	10447393	10447625	0.536928401	0.602470943	2.069793765	0.041666415	0.055285701	0.13245552
chr2L	10447625	10447747	0.195778826	0.203482039	1.075977957	0.01489473	-0.003695671	0.054004961
chr2L	10457177	10457426	0.976599353	1.221077297	0.961783823	0.214263078	0.17228647	0.206654359
chr2L	10457426	10457547	0.645899438	0.784255022	1.106076271	0.307983314	0.266954129	0.242573731
chr2L	10457547	10457646	0.822373625	0.907423429	1.334042722	0.344081785	0.380021798	0.286048736
chr2L	10457646	10457684	1.478508321	1.728093643	1.825980325	0.419938616	0.484627056	0.276734427
chr2L	10457684	10458562	0.868266633	1.170603117	1.408504252	0.191751323	0.17207016	0.010376608
chr2L	1045865	1046019	0.903088265	1.026351553	0.220126836	1.144743318	1.141929805	0.854691209
chr2L	1046019	1047027	1.28598541	2.08398641	1.372528727	2.066056659	1.44087557	1.579958937
chr2L	10466379	10467099	0.274743116	0.270580859	0.473731877	0.005445583	-0.066125604	0.014085765
chr2L	104665	104683	-0.269070432	2.078441838	1.688532192	0.219581902	0.347983062	0.203662991
chr2L	10467099	10467510	2.213175045	3.673312139	3.639863838	0.006104229	-0.037443025	0.016026819
chr2L	10467510	10467941	5.065404479	5.311145283	6.174266103	0.377066892	-0.005619989	0.071105628
chr2L	10467941	10468297	2.530207595	3.321785562	3.979661356	0.299062568	0.12750851	0.255641293
chr2L	10468297	10468439	0.182506175	1.026821435	0.754055942	0.178407255	0.178475487	0.234687929
chr2L	104683	105125	-0.159985635	1.959923726	1.090391002	0.096498362	0.454601486	0.117844564
chr2L	10468439	10468483	0.089286082	0.65405869	0.624576441	0.155265996	0.199248555	0.204084432
chr2L	10468483	10468552	0.036029155	0.368206517	0.357545662	0.081512133	0.110782639	0.109264718
chr2L	1047027	1047894	0.990527784	2.719074907	1.201433469	2.752978621	2.463672021	2.688325239
chr2L	10472248	10472312	0.932941737	1.466384099	2.089656105	0.797053114	0.419927938	0.997929831
chr2L	10472312	10472759	4.693567182	2.170010783	2.694974733	1.555312392	0.993234609	1.119511553
chr2L	10472759	10473557	2.640275114	1.402715994	1.75591707	0.513379028	0.192333581	0.129798535
chr2L	10473557	10473584	1.568487666	1.119384761	0.472475114	0.36376488	0.14840258	-0.253506892
chr2L	10473584	10474178	0.862359771	0.656288598	0.257897428	0.271728514	0.111641526	-0.118012637
chr2L	10475915	10476011	0.006603993	0.381822877	0.385568504	0.821538249	0.51468895	0.588322594
chr2L	10476011	10476534	0.268193959	1.757190425	0.960101406	1.582328814	1.247865774	1.268470528
chr2L	10476534	10477516	4.194248656	2.719917863	2.394235329	1.762649655	1.303529919	1.12980063
chr2L	10477516	10477585	3.981606742	2.192124655	2.708128721	1.614008493	1.011910896	1.098207324
chr2L	10477684	10479532	1.536067314	0.29863973	0.880478821	0.003257991	0.004945238	0.033048284
chr2L	1047894	1049161	1.200433285	2.214500884	2.210907063	1.091130101	0.954142689	1.480066098
chr2L	10479532	10479997	1.188235203	0.748531951	1.68224742	0.214014519	0.106195274	0.075574061
chr2L	10479997	10480281	0.838975003	0.794715759	1.124047158	0.329363269	0.248814963	0.100947564
chr2L	10480281	10480422	0.785249818	0.41371938	0.909869295	0.247769501	0.026587426	0.062914109
chr2L	10483761	10483878	2.351158528	1.108418384	2.02419096	0.052221268	-0.20969459	-0.20417736
chr2L	10483878	10484599	2.543150236	2.039125214	2.001546539	0.022662727	-0.306608595	-0.429807849
chr2L	10484599	10484618	2.095267591	2.220294065	1.652557961	0.010490855	-0.116241276	-0.450544956
chr2L	10484618	10484751	1.446146226	1.673348094	1.348899842	-0.002357864	-0.074577368	-0.245144342
chr2L	10485029	10485226	1.254637327	0.534042798	0.932147963	0.105396887	0.041887684	0.007834969
chr2L	10485226	10485280	2.30672138	1.12163348	1.220870554	0.168496296	0.116809084	0.049489292
chr2L	10485280	10485482	2.438312008	0.870891369	1.307542702	-0.101596511	-0.3996236	-0.233080447
chr2L	10485482	10486061	2.42724632	0.328568746	1.531211378	-0.553924918	-1.102475466	-0.823698172
chr2L	10488220	10488275	-1.595388906	0.466402952	0.923506255	0.153048633	0.081278964	0.194600038
chr2L	10488275	10488525	-1.70793679	0.616059339	1.242834426	0.216098721	0.109740442	0.301262874
chr2L	10488525	10488544	-1.592805502	0.446077596	1.49034929	0.075945732	0.159723822	0.167908559
chr2L	10488544	10488706	-0.710773774	0.246625444	1.731381332	0.060990035	0.061857733	0.063555285
chr2L	10488706	10489449	0.489436512	0.525900227	1.391605604	0.319677173	0.110036282	0.160722687
chr2L	10489449	10489575	0.002695878	0.213124265	1.025984976	0.242628673	0.120663471	0.177930442
chr2L	10491484	10491560	0.045593978	0.80872168	0.535438494	-0.007836291	0.028059814	-0.050198089
chr2L	10491560	10491722	0.59394687	2.004061515	0.706865368	0.05277799	0.074986499	-0.03847481
chr2L	1049161	1049167	0.471989365	1.287910999	2.090156875	0.725581972	0.448771824	0.839395076
chr2L	1049167	1049317	0.382006178	0.70967444	1.316789532	0.489222471	0.396037553	0.473477118
chr2L	10491722	10491899	1.079657397	2.65693799	0.924470986	0.096747675	0.041505741	-0.059985467
chr2L	1049317	1050782	0.932313405	0.508369771	0.979986835	0.155596917	0.065060569	0.038788543
chr2L	10493975	10494184	0.294676817	0.233750891	1.567989281	-0.009936919	-0.048322567	-0.112958354
chr2L	10494184	10494194	0.807474248	0.434377888	1.780935514	-0.188555768	-0.181769201	-0.360647159
chr2L	10494194	10494499	0.794056517	0.385849635	1.476529331	-0.285648684	-0.273438198	-0.389612321
chr2L	10494499	10494598	0.474344304	0.23324906	1.038507146	-0.19632223	-0.193562031	-0.247513734
chr2L	10494790	10495444	0.788551736	0.64862577	1.277699704	-0.052363583	-0.227276388	-0.030790993
chr2L	10495444	10495839	1.583127906	0.491523281	1.889023933	0.320297009	0.23858539	0.408578373
chr2L	10495839	10495881	3.892893295	4.298856069	3.442362904	0.151654584	0.207843884	0.177714268
chr2L	10495881	10496207	4.802989253	4.857295729	4.344932443	0.659186921	0.353679586	0.337980857
chr2L	10496207	10496722	3.1873156	4.65478054	4.137520441	1.059665099	0.761079009	0.578396043
chr2L	10496722	10496831	2.639746573	5.575625004	3.267840704	0.912850563	1.010777244	0.488212645
chr2L	10496831	10497506	5.437790614	6.906825773	5.283978493	0.046522301	0.047945279	0.478576525
chr2L	10497506	10497595	4.700774972	5.242159746	4.63903296	0.180073758	0.095654068	0.296476601
chr2L	10497595	10497910	1.144392107	2.337744713	3.549642137	0.383929899	0.412072957	0.601238299
chr2L	10497910	10498142	-0.204168823	1.911668239	4.182395324	0.557548815	0.523826681	0.715519296
chr2L	10498142	10498384	-0.014684515	1.187208907	3.242501088	0.45121581	0.488770803	0.500541996
chr2L	10498384	10498416	0.692755859	0.880250247	1.890474596	0.344081785	0.402530138	0.326138001
chr2L	10498416	10498428	1.327406959	1.132636442	1.793040315	0.183676166	0.198689818	0.181515328
chr2L	10499843	10501262	2.907557664	2.219882153	0.36150125	0.006951358	0.009976654	0.007391454
chr2L	10501262	10501412	2.409462086	1.136910829	1.274091462	-0.007316721	-0.007676489	0.041532221
chr2L	10501412	10502718	2.037695035	0.669772735	2.349144774	0.038950912	-0.022363022	0.007564797
chr2L	10502718	10503570	1.646671841	0.691459849	1.531919507	0.353904455	0.176836319	0.136165444
chr2L	10503570	10503638	1.078007967	0.466331004	1.045287602	0.385981816	0.265898456	0.111535538
chr2L	10503707	10504850	1.321259452	0.450023894	1.625874833	0.087359002	0.018981583	0.091476367
chr2L	10504850	10505686	1.492109997	1.221344872	2.315868502	0.437497447	0.214972932	0.12726217
chr2L	10505686	10506027	0.750684376	1.07220634	1.387105092	1.004946328	0.748941911	0.642368727
chr2L	10506027	10506080	0.5740207	1.022286996	0.677794498	0.446802026	0.382938496	0.327263576
chr2L	10506525	10506666	0.555015819	0.497960533	1.736536186	0.4951268	0.386332339	0.222073751
chr2L	10506666	10507311	1.26474843	1.370734401	2.268856889	0.714641411	0.461374686	0.187372307
chr2L	10507311	10507381	0.919813178	0.942762727	2.255907961	0.681128617	0.365717232	0.226625155
chr2L	105125	105864	1.231077077	0.760725441	1.836121065	0.335388651	0.154550454	-0.105950373
chr2L	10513265	10513277	0.215291281	0.351293788	0.454801231	0.36463671	0.200709827	0.469813291
chr2L	10513277	10513286	0.259536744	0.528890031	0.79604714	0.454330851	0.284813684	0.638489993
chr2L	10513286	10514570	1.709047028	0.710744881	1.395060586	0.765550296	0.608932845	0.694408895
chr2L	10514570	10514709	2.990058591	4.402494504	3.179321143	2.819967732	2.879843778	3.05275441
chr2L	10514709	10515003	4.224686682	5.180566515	3.838366403	3.312287224	3.383133417	3.798382429
chr2L	10515003	10515098	5.345638737	4.773536107	4.572471236	2.993911083	2.7612591	3.219654223
chr2L	10515098	10515923	5.607886486	4.107436579	6.069047309	2.394329825	1.893044637	2.580376176
chr2L	10515923	10515963	5.228465359	3.590292937	6.384472391	1.840316429	1.361981242	2.439400855
chr2L	10515963	10515974	5.228465359	3.590292937	6.384472391	1.840316429	1.361981242	2.439400855
chr2L	10515974	10516011	5.727847879	4.301069703	4.358980951	4.274069256	4.118156726	3.565467943
chr2L	10516011	10516180	6.077923753	4.606784279	4.781646701	4.139226777	3.884193302	3.479288008
chr2L	10516180	10516491	6.191633262	4.902886649	5.080385946	3.616003648	3.1991596	3.2482877
chr2L	10516491	10516698	4.620014966	4.978348338	4.737691915	2.966292592	2.599753068	2.831790526
chr2L	10516698	10516728	3.630544069	3.872238764	4.412693512	1.657489637	1.136523883	1.10445002
chr2L	10516728	10516754	4.396320668	2.92760713	5.099644002	1.396349405	0.765516021	0.970705635
chr2L	10516754	10516774	4.396320668	2.92760713	5.099644002	1.396349405	0.765516021	0.970705635
chr2L	10516774	10517712	4.06335243	2.790036489	4.707183543	1.327549038	0.838939529	1.126780011
chr2L	10517712	10518184	0.370899921	0.798822597	1.224401839	0.57787294	0.340800322	0.429728619
chr2L	10526012	10526229	0.333616861	1.030038814	0.204016016	1.893549722	1.897807907	2.195196595
chr2L	10526229	10527853	0.742978054	0.356088101	0.393041944	0.192552552	0.193671936	0.261840185
chr2L	10527853	10528630	2.228041714	2.184455461	1.879782295	0.400747348	0.247350019	0.364677568
chr2L	10528630	10529062	1.614167122	2.472235296	1.308751614	1.272739105	1.109200877	0.667260825
chr2L	10529062	10529442	0.808725759	2.236033887	1.434925366	2.029125745	2.437226112	1.575959532
chr2L	10529442	10529463	0.765119783	1.787717828	1.190591947	2.009091111	2.171346419	1.625152596
chr2L	10529463	10529671	0.415162337	1.001142311	1.135949989	1.623242694	1.508840391	1.149793059
chr2L	10569628	10570817	2.214260202	0.981358466	2.117546698	1.347487705	1.192482108	1.296535061
chr2L	10570817	10571080	1.934310566	0.963968261	1.710115983	1.599137813	1.580704924	1.757995849
chr2L	10571080	10571398	0.61908999	0.703410869	0.810778113	0.958879477	1.00061363	0.881647207
chr2L	105864	106063	2.094882104	1.625803351	1.799997159	1.46991589	1.278266348	1.150039473
chr2L	106063	106388	4.288372478	4.260540164	4.25655038	1.190910513	1.095799652	0.973914789
chr2L	106388	107191	5.388644677	4.88568859	5.805252012	0.981584471	0.704081388	0.772536096
chr2L	10670784	10671254	-0.058545442	0.587283827	1.135784886	0.692858702	0.447692593	0.384485078
chr2L	10671254	10671805	1.339578299	2.580597961	2.697617896	1.765408848	1.179725932	1.391504394
chr2L	10671805	10672466	2.254692314	3.842615163	2.833485382	1.213539813	0.760130682	1.051209905
chr2L	10679487	10679761	5.607215144	1.47199225	2.287362784	4.252778796	3.258292007	3.963246979
chr2L	10679761	10679773	5.855693702	1.54606581	2.408476536	4.470833983	3.403771524	4.033570726
chr2L	10679773	10679825	5.087365414	1.526409361	2.194494183	4.140522124	3.359583941	3.85513233
chr2L	10679825	10680077	2.486451102	1.360825238	1.241749294	3.229948178	3.115759831	3.158077336
chr2L	10680077	10680286	1.598825504	0.578012326	0.324520907	3.328330067	3.144303177	2.999599022
chr2L	10681965	10682464	2.197263551	0.517039108	2.933508694	2.553131144	2.043255293	2.7718547
chr2L	10682464	10683672	4.542280841	2.463462752	1.976785267	0.879558164	0.703718016	1.796732534
chr2L	10683672	10683829	2.126030979	1.446056748	1.159611508	2.508457263	1.954257785	2.432152579
chr2L	10683829	10684377	0.938576318	1.531059718	1.357065179	3.035080416	2.224264722	2.902049086
chr2L	10684377	10684386	1.030623974	1.146653356	1.569830366	2.939837996	2.067835101	3.044942849
chr2L	10684386	10684581	0.981353977	1.079438632	1.596370899	2.541371559	1.914094271	2.748014344
chr2L	10684581	10684601	1.185878188	1.072594088	1.530208806	2.199548601	1.882559264	2.404662751
chr2L	10684601	10684660	2.390745297	2.225878132	0.776129067	2.404958856	2.012548738	2.233270169
chr2L	10685017	10685419	2.634606168	2.560391046	1.142743583	1.670428632	1.163968145	1.593340716
chr2L	10685419	10685684	4.590103971	3.265791268	2.919155383	1.929298598	1.755060626	2.660132023
chr2L	10685684	10685707	3.734649634	2.60685125	2.511099737	1.415429384	1.38618188	2.158382824
chr2L	10685707	10685821	2.432946828	0.646070647	2.534898681	1.301389554	1.056231035	1.91212707
chr2L	10685821	10686152	3.264937776	1.497182554	2.975875209	1.639657535	1.234636293	2.247449478
chr2L	10686152	10686456	3.011002837	1.992676573	1.679383048	2.108220973	1.687849708	2.062013609
chr2L	10686456	10686515	1.452044086	1.457609177	0.376163804	2.564925118	2.234279209	2.322036592
chr2L	10687057	10687214	1.212538338	0.332009151	2.154839094	4.280450016	3.731642365	3.939652949
chr2L	10687214	10687445	0.89308137	1.598300394	1.51122656	3.446424911	3.201023773	3.199707817
chr2L	10687445	10687617	0.979265685	1.35098911	0.710951273	2.207420293	2.067163279	2.165578578
chr2L	10687617	10688034	1.678191848	1.963652045	0.750114191	1.369769203	1.215325812	1.462294175
chr2L	10688034	10689239	0.467367133	0.20654032	0.446449164	0.480268321	0.337321388	0.717955096
chr2L	10689239	10689372	1.312280662	1.453975012	0.405392934	2.436992365	1.688412257	2.432155668
chr2L	10689372	10689901	3.464441187	2.278857158	1.944462182	3.57989365	2.906885397	3.755330921
chr2L	10689901	10689923	2.538864528	1.845833494	2.186427191	2.844918241	2.470201221	3.042581468
chr2L	10689923	10689953	2.538864528	1.845833494	2.186427191	2.844918241	2.470201221	3.042581468
chr2L	10689953	10689967	2.538864528	1.845833494	2.186427191	2.844918241	2.470201221	3.042581468
chr2L	10689967	10690094	1.618156646	1.057610247	1.314110941	2.332040935	2.106635859	2.398599822
chr2L	10690195	10690391	1.409907893	0.790072969	1.285126962	2.565160663	2.263781296	2.624075757
chr2L	10690391	10690663	1.124038141	1.671097975	1.050378678	1.950488476	1.797569051	1.867424333
chr2L	10690663	10690747	1.750038231	1.586532434	1.366283971	2.378860672	2.272775394	2.260274627
chr2L	10690747	10690905	2.801264544	2.795865457	1.739267614	4.167179514	4.132989936	4.1032359
chr2L	10690905	10691178	3.763900673	3.269755362	1.702167296	4.451880274	4.490293342	4.504471808
chr2L	10691178	10691834	2.044941998	1.395127063	1.16968186	2.79456721	2.4177008	2.710442327
chr2L	10691834	10691999	1.18034772	0.880306708	0.69575595	1.159173349	0.750593897	1.186115461
chr2L	10691999	10692963	2.556760599	1.514463287	1.996096048	0.87789519	0.248069979	0.733140818
chr2L	10692963	10693295	0.228381158	0.658391714	0.748542781	0.373300294	0.181790111	0.216094138
chr2L	10693886	10694224	-0.420393126	1.110104773	0.740968252	1.879221947	1.658088808	1.885406924
chr2L	10694224	10694711	2.716448778	2.328548352	0.823893755	2.128003174	1.745862263	1.595684477
chr2L	10694711	10695043	2.919506634	2.574422018	0.410148412	2.058090178	2.008929874	1.822553205
chr2L	10695043	10695240	1.39766982	1.846176856	0.201519289	1.216316466	1.202964203	1.096215582
chr2L	10695240	10695399	0.262190094	0.573327357	0.356997918	0.518446626	0.482482727	0.472139734
chr2L	1071192	1071945	1.428332073	0.502903469	2.896050768	0.453417308	0.05405155	0.239367935
chr2L	107191	107318	4.535180506	4.275610561	4.358635332	0.839876476	0.704290568	0.55938166
chr2L	1071945	1072044	1.333951791	1.27233492	2.955985888	0.592483815	0.464284347	0.344518428
chr2L	1072044	1072309	2.326613397	2.771231055	4.626805529	1.061855495	1.050776675	1.019661453
chr2L	1072309	1072495	3.59754769	3.828435725	6.252996821	2.168964136	2.173095538	2.14595013
chr2L	1072495	1072527	2.893226558	3.177854336	5.651693592	1.601250334	1.599813641	1.601474057
chr2L	1072527	1072577	0.599211237	0.664857277	1.114349578	0.048118834	0.034684195	0.046249484
chr2L	1072577	1072695	1.448906655	2.434270785	2.055484696	0.068236179	0.056454415	0.083847842
chr2L	1072695	1072942	1.496484979	3.01295301	2.19205565	0.014281361	0.064233879	0.076107924
chr2L	10728464	10729444	0.171031069	0.421657362	0.696023085	-0.005279045	-0.026776559	-0.109032943
chr2L	1072942	1073066	2.015916084	1.878541208	3.707345148	0.239616015	0.249010302	0.454878491
chr2L	10729444	10729738	-0.994703746	0.403517758	0.590659031	-0.332504792	-0.243088592	-0.088752945
chr2L	10729738	10730054	-1.398468911	0.491447927	0.559848609	-0.461470373	-0.493496317	-0.207708359
chr2L	1073066	1073075	2.920799255	1.461165059	4.949055928	0.565329835	0.545859756	0.9616125
chr2L	1073075	1073252	3.986508536	1.933686344	5.07394973	0.802586002	0.410051774	0.969315215
chr2L	107318	107444	1.770565521	1.718245613	2.301665132	0.881670451	0.572377598	0.443453543
chr2L	10732273	10732314	1.353724509	2.177766627	1.245245809	0.421133156	0.185358479	0.38554488
chr2L	10732314	10732345	1.924429296	2.888513226	1.755514354	0.643223413	0.321310787	0.642491568
chr2L	10732345	10732740	4.343190325	4.258537104	3.285049705	1.733690998	1.718089251	2.012287537
chr2L	1073252	1074045	5.314159376	2.765305745	4.779532262	1.210494145	0.26744167	0.863183216
chr2L	10732740	10733128	-0.284940092	3.45077273	2.312858361	1.705422554	2.156257255	2.471041482
chr2L	10733128	10733371	-0.218639463	2.728267323	1.599727027	1.346858752	1.607775885	1.339347339
chr2L	10735689	10735778	-0.30814324	0.656437311	0.464331771	0.042694808	0.010624386	0.005398234
chr2L	10735778	10735784	0.163760113	1.089258538	0.807790077	0.075683016	0.041732005	0.052251149
chr2L	10735784	10736323	0.894586896	1.540494603	1.937368879	0.091753048	-0.029520121	0.033477544
chr2L	10736323	10736413	0.142170733	1.097344791	1.602791319	0.274802604	-0.021339089	0.189785574
chr2L	10736413	10736452	-1.14448158	0.565873124	1.471876127	0.491504522	0.056079449	0.414309684
chr2L	10736452	10736458	-1.14448158	0.565873124	1.471876127	0.491504522	0.056079449	0.414309684
chr2L	10736458	10736844	-1.301474982	0.70365367	1.460630104	0.524276665	0.311160896	0.438066869
chr2L	10736844	10736921	-0.129940371	0.580206514	1.063937787	0.293140842	0.26253467	0.090675015
chr2L	10736921	10736995	0.933222742	1.589643135	1.161518882	0.169997458	0.071850364	0.124829589
chr2L	10736995	10737735	2.641409051	2.520790279	3.312407602	0.943983441	1.0056741	0.973775814
chr2L	10737735	10737933	0.845031492	1.053718809	0.409271294	1.985796159	2.11186803	1.086912664
chr2L	1074045	1074297	3.643151892	1.94529055	4.517441301	1.172083001	0.773647053	1.177432591
chr2L	1074297	1074720	1.990467211	1.69200162	3.46165269	0.586901443	0.290045347	0.343570511
chr2L	107444	107819	3.061267379	2.613676859	2.417522165	1.260148394	1.109347065	0.813118178
chr2L	1074720	1074747	1.80102471	1.334205509	2.970221874	0.391737788	0.090276279	-0.111645439
chr2L	10750284	10750321	0.727103286	0.222532581	0.28692648	0.458302091	0.386263397	0.592292292
chr2L	10750321	10751613	0.833694637	0.337211016	0.657209888	0.292320163	0.205353002	0.373320685
chr2L	10751613	10751668	2.075756986	1.474791529	1.960240874	1.095648953	0.918483666	1.27304846
chr2L	10751668	10752299	2.951693918	2.302231922	2.026529687	1.302342509	1.048144429	1.523137325
chr2L	10752299	10753683	4.101830162	2.66201719	2.862348076	0.121461835	0.089797842	0.830322498
chr2L	1075258	1076265	0.514628732	0.558133955	0.957608629	0.050511881	-0.0947276	-0.185474383
chr2L	10753683	10754879	4.606340314	3.252990952	4.241555292	0.894986223	0.68960884	0.907436431
chr2L	10754879	10754960	1.83594378	1.220674774	0.993578056	0.915411733	-0.074525745	1.017849617
chr2L	1076265	1077079	3.233279407	2.452508069	2.382438588	1.124770496	0.517781745	0.616903759
chr2L	10766271	10766304	-0.350874211	1.208227296	0.305079095	-0.271447628	-0.030011662	-0.180195447
chr2L	10766304	10766610	-0.249968191	1.28587667	0.38077059	-0.278500901	-0.006077985	-0.186687266
chr2L	10766610	10766699	-0.242206308	0.945855507	0.31968933	-0.210753287	0.093537244	-0.119717699
chr2L	1077079	1077179	1.635920609	1.350084081	1.577558376	0.583551502	0.027437204	0.213746696
chr2L	1077179	1077185	0.747145443	0.283898732	0.687982144	0.125644121	-0.02164762	0.159310921
chr2L	1077185	1078080	0.429418236	0.600025796	0.556989133	0.054803181	0.001750005	0.048703106
chr2L	1078080	1078338	-0.297677874	0.264792222	1.765770695	0.103889424	-0.142868522	0.120895308
chr2L	107819	107857	4.676780774	4.038547881	4.10691582	1.137548075	0.953869119	1.171651446
chr2L	107857	107863	5.216348685	5.042271731	6.055905264	0.915309042	0.783631871	1.62860888
chr2L	107863	109431	6.503425847	5.493881788	6.959154222	1.269982341	0.987016593	1.670191447
chr2L	10796777	10797057	1.182488155	1.188124923	1.457274995	2.337575192	2.267669604	3.199892622
chr2L	10797057	10798141	3.129111293	1.176718301	2.940860736	1.741915258	1.16880566	1.760049549
chr2L	10798141	10798276	2.705783349	0.60541059	1.817749063	0.898479251	0.562423541	1.043179484
chr2L	1080532	1080622	-0.127534079	1.035988381	1.213185742	0.422322685	0.295627065	0.253471861
chr2L	1080622	1080652	0.925458485	1.555873449	2.368882945	0.631141785	0.239283243	0.418172308
chr2L	1080652	1080673	0.925458485	1.555873449	2.368882945	0.631141785	0.239283243	0.418172308
chr2L	1080673	1081005	0.74576486	1.887624085	2.230507643	1.291952902	1.096576717	1.147793776
chr2L	1081005	1081277	-0.054258903	1.462348724	1.577890528	1.381171695	1.577885481	1.833270599
chr2L	1081277	1081727	-1.021741729	1.290239935	2.109125585	0.382481647	0.251283986	0.433034847
chr2L	10816204	10816945	1.668198521	1.467608632	1.820630898	1.013167782	0.754885755	1.002617592
chr2L	10816945	10817019	1.292954482	1.224445952	1.634740457	0.831829266	0.495364644	0.835030965
chr2L	10817019	10817890	1.291937088	1.598175736	1.724178238	0.329971607	0.10398409	0.351851431
chr2L	1081727	1081793	-1.218685443	0.631678581	1.092612369	-0.249607727	-0.392541479	-0.176338898
chr2L	10817890	10817894	0.76539154	1.459283086	1.524176263	0.120595403	0.046720576	0.445116935
chr2L	10817894	10818548	-0.176563428	0.59547208	0.370166429	-0.059868217	-0.276701725	-0.006624076
chr2L	10819823	10819996	0.537658576	1.178768907	1.052095833	-0.221556664	-0.244626683	-0.279933779
chr2L	10819996	10821020	1.264500145	1.945793626	1.633689138	-0.613132084	-0.38320385	-0.596729463
chr2L	10821020	10821345	-0.981933032	2.727028829	0.630770664	-1.400404563	-0.415124928	-0.652800769
chr2L	10821345	10821426	-0.900060292	2.365196187	0.619713077	-1.234440869	-0.311370269	-0.457341951
chr2L	10821426	10821615	0.041229042	0.737521104	0.235407965	-0.274220159	-0.108190039	-0.091924402
chr2L	10821615	10822166	0.701189637	1.449649526	1.774213001	1.103852823	0.752503509	0.892191997
chr2L	10822166	10822451	0.374022302	1.777133042	2.298726104	2.208035345	1.741527169	2.125460801
chr2L	10822451	10822992	1.400797825	3.518720204	2.579121758	2.101340537	1.861988956	1.669972996
chr2L	10822992	10823108	2.581301372	2.963533823	2.537857464	1.600741237	1.347168029	0.838709307
chr2L	10837113	10837480	1.434820159	0.999531788	1.749613939	0.858199699	0.664816322	1.06233942
chr2L	10840853	10841215	-0.269420576	0.383226781	0.41976898	-0.323861442	-0.21169556	-0.226081897
chr2L	10841215	10841220	-0.214771859	0.57120968	0.528930632	-0.311157708	-0.151711585	-0.130354546
chr2L	10841220	10841232	-0.214771859	0.57120968	0.528930632	-0.311157708	-0.151711585	-0.130354546
chr2L	10841232	10842989	0.560795772	0.654048739	1.326515558	-0.008364801	-0.006963302	-0.005358806
chr2L	10848777	10849570	0.264397775	0.597847831	0.760212791	0.264973226	0.212271439	0.255639188
chr2L	10849570	10850387	3.220638215	2.903773317	4.369182435	1.277267659	1.042019282	1.096941616
chr2L	10850387	10851553	2.940607989	2.700356143	4.228939101	0.399375127	0.268991293	0.321319831
chr2L	10851553	10852065	0.304192958	0.356568508	0.539782288	0.003938525	0.039892771	-0.072477926
chr2L	10857618	10857892	0.182882506	2.274140031	3.414261155	0.509649373	0.490515547	1.079789763
chr2L	10857892	10858756	3.992036207	5.704752325	3.838569372	0.60752521	0.464761962	1.398348258
chr2L	10858756	10859044	1.706546772	3.353205836	2.919288467	1.54874349	1.788097447	1.580882508
chr2L	10913150	10914161	0.322923541	0.310017505	0.625038288	0.272011174	0.145698776	0.181175874
chr2L	10914161	10914468	0.789597108	1.209020421	2.113894537	2.044276713	2.264938504	2.086216047
chr2L	10914468	10914704	0.8482126	0.817686622	2.41463994	2.898841062	3.228241617	2.954626824
chr2L	10914704	10915721	0.304596201	0.405131354	0.860782722	1.123448521	1.11334201	1.335204234
chr2L	10915721	10916722	0.265779504	0.648740592	0.274648591	1.065759213	0.664894688	0.804953301
chr2L	10916722	10917767	0.175626348	0.506620571	0.393943152	0.583371462	0.356493717	0.454152363
chr2L	1092161	1093383	0.711960354	0.484315782	0.757835156	0.387850077	0.16914431	0.212141879
chr2L	1093383	1094268	1.364706757	2.184660034	2.075448252	0.914198059	0.81906948	0.789835244
chr2L	1094268	1095027	2.250917027	2.118368439	4.883678631	1.928935749	1.707632349	2.008558967
chr2L	109431	109444	6.637044873	5.307291037	6.232274435	1.933483753	1.274839737	1.825549901
chr2L	109444	109548	6.341572223	5.74919445	5.58792783	2.270891193	1.610905518	2.169615266
chr2L	1095027	1095246	3.157026431	2.491425674	4.328255924	3.608905777	3.489220346	4.287368043
chr2L	1095246	1095591	2.426423311	2.754051584	2.959942361	3.573334868	3.494162148	4.027260465
chr2L	109548	110289	6.350447525	6.342063839	5.202050484	2.401854376	1.953358193	2.323392808
chr2L	1095591	1096306	0.613691268	1.879950349	2.808139691	2.23205697	1.943907912	2.172598384
chr2L	10962607	10963951	0.349681998	0.367229383	0.44941219	0.029275945	0.011479453	-0.007966855
chr2L	1096306	1096436	0.441057797	0.460264337	2.38563347	0.906973477	0.590057945	0.659443578
chr2L	10963951	10964720	3.38707442	2.588500163	3.742189471	0.380447424	0.138601769	0.423524267
chr2L	10964720	10965730	4.187296416	2.301559452	3.590550042	0.397322204	0.203003331	0.38655922
chr2L	10965730	10966099	1.894533124	0.999331605	1.876271735	0.798086834	0.459914078	0.999806521
chr2L	10966099	10967549	4.109998955	3.063707851	3.62092649	0.381125978	0.247828731	0.545749698
chr2L	10967549	10967607	3.290698526	3.908895119	2.982172023	0.254901515	0.186365443	0.169449481
chr2L	10967607	10968382	3.184898933	3.809092829	2.853876996	0.336691435	0.213893397	0.156678144
chr2L	10968382	10968389	3.439582719	3.321625865	3.470968901	0.516527912	0.124154744	0.184281896
chr2L	10968389	10968685	2.818939798	2.326236937	3.272216079	0.379038079	0.090799789	0.121285855
chr2L	10968685	10968805	0.762087512	1.136876618	2.209203024	0.288521808	-0.153230119	0.115247934
chr2L	10968805	10968824	-0.694357	0.280159657	1.452329295	0.257807108	-0.307262816	0.0748886
chr2L	10969535	10970568	0.765426271	0.343366413	0.839488809	0.188074568	0.106579482	0.096548769
chr2L	10970568	10970819	0.628792096	1.047178232	2.033753303	1.155605352	0.981611293	0.76739098
chr2L	10970819	10971464	0.510776262	1.84066643	1.813963667	0.159548908	-0.352066862	-0.074446124
chr2L	10971464	10971616	1.784410421	1.839199499	2.500405856	0.085535816	-0.258248267	-0.037872803
chr2L	10971616	10972620	3.178332787	1.603916166	3.584428012	0.195015076	-0.232180835	-0.166865972
chr2L	10975221	10975278	2.479956834	5.918623089	0.970229809	0.195227026	0.13721004	1.025120295
chr2L	10975278	10976174	5.757989299	7.645647928	5.249126508	0.189215991	0.120484744	1.925665537
chr2L	10976174	10976266	1.036765036	6.381520899	0.993716161	0.428650215	0.221927639	0.366808329
chr2L	10976266	10976427	1.455665704	1.716067166	1.311492267	0.720083976	0.4276282	0.657808513
chr2L	10976427	10976881	1.856297552	3.550435618	0.85027417	0.431163533	0.320676653	0.517076264
chr2L	10986107	10986299	-0.114789985	0.273774427	0.339027653	0.054240533	0.036630254	0.148338609
chr2L	10986299	10987321	1.389057293	0.64434119	1.657228605	0.255209538	0.199748121	0.212903911
chr2L	10987321	10987354	0.665672156	0.443567395	0.584866262	0.149854781	0.14942387	0.107221129
chr2L	10987354	10987442	0.487135289	0.843784859	1.46411302	0.305974597	0.145125554	0.302891993
chr2L	10987442	10987980	1.18589602	1.610517381	2.279499601	0.641066789	0.436937588	0.545375918
chr2L	10987980	10988423	0.680161442	1.471022182	1.130888297	1.102438116	0.758937743	0.908048529
chr2L	10988423	10988521	0.231509692	0.656749745	0.842109504	0.779829106	0.356258669	0.506746862
chr2L	11003017	11003145	1.232277884	1.139058421	0.486036017	0.561200484	0.395839898	0.113578425
chr2L	11003145	11003516	2.230181928	3.222973498	1.482059807	0.668159455	0.693108592	0.488388241
chr2L	11003516	11003717	1.409764818	2.564727148	2.08916805	1.297806477	1.099018496	1.382828635
chr2L	11003717	11003898	2.238828075	1.67464792	3.120695748	1.685370681	1.54644405	1.891756348
chr2L	11003898	11005331	2.422352583	1.352184707	1.822116243	0.196483928	0.155569451	0.253996123
chr2L	11005331	11005352	1.056403177	0.27705937	0.459561053	0.037963311	-0.011654295	0.05814487
chr2L	11011922	11012179	2.748177123	4.077765222	2.723836506	1.213523209	1.054162637	1.21701363
chr2L	11012179	11012575	7.303273331	5.335379081	5.3687039	2.128372163	2.014094977	1.85188208
chr2L	11012575	11012736	5.038293469	4.028583839	4.999469025	1.159091321	1.070717002	1.138355149
chr2L	11020906	11021330	-1.000823511	0.265223992	0.441505617	0.407767955	0.092295028	0.071724412
chr2L	11021330	11022246	0.493163965	0.87386541	1.011145747	-0.03298545	-0.323373767	-0.069397188
chr2L	11022246	11022339	0.184947155	0.302434475	0.610262925	0.030327443	-0.175333459	0.049597267
chr2L	110289	110460	4.795316911	5.02775999	2.980005444	1.607854548	1.646306697	1.73329417
chr2L	11036106	11036823	2.101218795	3.442911091	3.500725143	-0.031129427	-0.041250544	0.08568057
chr2L	11036823	11037154	5.692755159	5.010283416	5.463059972	0.755705665	0.629266408	0.60759005
chr2L	11037154	11037424	2.904130972	3.834044819	4.534796945	0.67558059	1.022362045	0.790963269
chr2L	11037424	11037530	3.895674586	2.873960214	4.862934605	1.125380084	0.508072183	0.858476296
chr2L	11037530	11038163	4.891448978	3.236219286	5.141660016	1.606196687	0.206348223	0.885506694
chr2L	11038163	11038362	3.825341459	4.411738742	6.510273956	1.538872816	1.135535	1.440869469
chr2L	11038362	11038896	3.708715716	4.311229669	5.365525085	1.30306682	1.072451141	1.108107893
chr2L	11038896	11040066	5.667598202	5.142279202	5.84055383	0.682672516	0.309742854	0.561679973
chr2L	11040066	11040203	4.405966196	3.84374659	4.133654236	0.491437011	0.087684487	0.34623728
chr2L	11040203	11041677	3.93372547	1.215579856	4.895156521	0.02214714	-0.01607105	-0.1187692
chr2L	11041677	11041687	3.696024987	1.372629642	4.410533957	-0.204564059	-0.290889803	-0.524368141
chr2L	11041687	11042396	1.070888764	0.397189778	1.879148214	-0.297574792	-0.654615392	-0.558716373
chr2L	11042396	11042809	0.691743761	0.582412803	1.86491262	-0.517451297	-0.699303874	-0.758768444
chr2L	11042809	11042911	0.158732436	0.729834911	1.467586887	-0.372520962	-0.373214372	-0.350387573
chr2L	11042911	11043243	0.40104961	1.218767482	1.506683261	-0.10255801	-0.171664801	-0.077517074
chr2L	11043243	11043860	1.696821352	2.105280535	2.148311867	-0.451144923	-1.105499069	-0.715852809
chr2L	11043860	11044550	3.833002165	3.626571819	4.41471964	-0.075271046	-0.527233987	-0.459506504
chr2L	11044550	11045001	3.659066177	5.161209952	6.432452139	0.83135586	0.407683306	0.47753825
chr2L	11045001	11045094	4.922767677	7.737130564	6.535385197	1.435996503	1.347092136	1.437491703
chr2L	11045094	11045385	5.240698071	8.545069795	6.542725934	1.82133544	1.934699029	1.927615463
chr2L	11045385	11045763	6.097872267	7.865947862	6.958000659	1.534619674	1.418103078	1.229140629
chr2L	11045763	11046046	5.499452741	7.187080613	5.418836656	0.78525738	0.60289295	0.644491976
chr2L	110460	110796	3.39965112	2.094892978	0.73185636	1.237016785	1.26818054	1.551663381
chr2L	11046046	11046360	6.868396163	7.739965633	5.945541514	0.587854576	0.189519108	0.579617688
chr2L	11046360	11046387	5.899678937	6.903583524	5.235231723	0.334156495	0.063522429	0.335168238
chr2L	11046387	11046544	1.704664588	1.179358382	3.990942379	0.008862906	0.054852212	0.101112378
chr2L	11046544	11046779	2.413223326	1.812007874	5.062194531	-0.007251247	0.132606594	0.199434193
chr2L	11046779	11046833	2.005164939	1.451515194	4.379965878	0.097461063	0.093537244	0.128055437
chr2L	11046833	11046946	0.910236022	1.363239872	2.332261042	0.45400492	0.281470729	0.126076761
chr2L	11046946	11047235	0.787200459	1.961125552	2.578972482	0.498848674	0.326047041	0.170197959
chr2L	11047235	11047626	-0.704072696	1.031972086	0.389633594	-0.251870903	-0.332083958	-0.221336446
chr2L	11047965	11048103	0.267970632	0.723096449	1.130761376	0.056401888	-0.202116334	-0.07223838
chr2L	11048103	11048778	1.820131809	1.803733858	2.420490308	0.263984251	-0.130545274	0.107504778
chr2L	11048778	11048785	3.219487244	2.878450244	3.910132127	0.922325084	0.489052682	0.921835162
chr2L	11048785	11049159	3.300984039	3.15930812	3.963589039	1.16330014	0.728481142	0.935355844
chr2L	11049159	11049219	3.306337368	3.121953847	4.456893706	1.318187094	0.92317986	1.030044955
chr2L	11049219	11049407	3.037305922	2.440993286	4.99362803	1.204043241	0.953159183	1.342990736
chr2L	11049407	11049492	2.172669775	1.409568066	4.507593926	1.064281966	1.011391918	1.136406
chr2L	11049492	11049809	1.869889957	1.624523051	1.290712098	1.04947226	1.089660288	0.605010882
chr2L	11049809	11049816	1.972538428	1.671518104	1.291479054	1.10278366	1.130693655	0.634267249
chr2L	11049816	11049826	1.369630158	1.12821472	0.878889185	0.732061038	0.735632888	0.381846256
chr2L	11049957	11050133	1.892311658	1.586803182	2.67390145	0.663715634	0.454867325	0.809004447
chr2L	11050133	11050944	4.001258485	2.727617451	4.228410223	1.452486325	1.144429627	1.549582059
chr2L	11050944	11051031	2.672352606	1.707329101	3.250649747	0.668187268	0.613280612	0.914237853
chr2L	11051031	11051343	0.603293555	0.427439056	0.690480989	0.064073435	0.129525136	0.073663932
chr2L	11051343	11051925	0.667635056	0.3418411	0.564482696	0.030494637	-0.008525481	0.022529442
chr2L	11051925	11052439	-0.374268327	2.897209502	2.265597931	0.007170657	0.112554479	-0.043028566
chr2L	11052439	11053022	3.438460288	5.651554052	3.239243489	0.787539817	0.501800517	0.583978164
chr2L	11053022	11053027	5.126846055	5.50059219	4.481992503	2.761802727	1.903204665	1.725670311
chr2L	11053027	11053423	3.14522216	4.3109604	3.937583003	3.010236794	2.175493297	1.866005917
chr2L	11053423	11053905	3.168990744	3.111097975	3.109253365	1.481857655	0.949066919	0.897521931
chr2L	11053905	11054145	2.731262582	1.819236708	2.24924809	0.665401652	0.488398974	0.54809203
chr2L	11054145	11054150	2.684757961	1.275974869	2.055370664	0.671762437	0.549246217	0.898937857
chr2L	11054150	11054275	3.483259856	2.597464356	1.837188296	0.849463334	0.623820708	0.900807528
chr2L	11054275	11054726	4.701315627	4.391339065	2.901204309	1.875058361	1.376858928	1.26640305
chr2L	11054726	11055448	-0.411195886	0.718835417	3.184369783	2.164469228	1.508347532	1.267717546
chr2L	11055448	11057348	4.061361881	3.120298203	2.473752819	0.470789196	0.275927893	0.421730343
chr2L	11057348	11057362	3.402322683	5.982093066	3.205848911	1.827336668	1.433265421	2.046129624
chr2L	11057362	11057371	3.402322683	5.982093066	3.205848911	1.827336668	1.433265421	2.046129624
chr2L	11057371	11057386	3.402322683	5.982093066	3.205848911	1.827336668	1.433265421	2.046129624
chr2L	11057386	11058038	2.321338412	5.958837897	2.93411659	1.894907457	1.294184145	1.946895829
chr2L	11058038	11058114	1.478465029	4.997730869	3.763984465	1.288900947	0.847014268	1.41561074
chr2L	11058114	11058200	0.225379035	0.456994139	4.806694837	0.496019054	0.150615019	0.33103522
chr2L	11058885	11058925	1.707385456	2.211139095	4.312964388	0.4508515	0.217779353	0.205974323
chr2L	11058925	11059145	2.492649533	2.854675429	4.131340569	0.542841395	0.278093879	0.334508356
chr2L	11059145	11059184	2.516906575	2.871218687	4.004568942	0.530235461	0.291797009	0.312665813
chr2L	11059184	11059247	1.715863249	2.307701856	3.693751507	0.321372524	0.157237611	0.211921751
chr2L	11059247	11059513	0.893904476	0.352954657	3.254420012	0.156523933	0.081545149	0.185179405
chr2L	11059513	11059868	2.912975194	1.409416255	3.559311862	0.277866964	0.326692128	0.331720357
chr2L	11059868	11060451	2.562238641	2.270899042	3.446857403	0.783487109	0.458889485	0.810868157
chr2L	11060451	11060810	3.257641883	2.715051955	3.941442175	1.40120223	1.30873435	1.67657093
chr2L	11060810	11060953	3.242900336	3.194480626	3.422003519	1.674350192	1.4834804	1.411011409
chr2L	11060953	11061258	3.106318751	4.724292476	3.603355242	1.526303861	1.444489021	1.437842382
chr2L	11061258	11061362	2.810520067	4.281432491	3.389280338	1.330204699	1.090618447	1.104377024
chr2L	11061450	11061677	3.716552619	3.739025596	5.052082903	1.871409996	1.5158774	1.928785734
chr2L	11061677	11062028	3.033849455	2.906437661	3.99942698	1.328645127	0.955052522	1.251019448
chr2L	11062028	11062266	1.960648326	1.854963141	3.334942261	0.72430676	0.359034253	0.516999666
chr2L	11062266	11062441	0.566855583	0.207998794	1.566664018	0.248437537	0.042050483	0.12428427
chr2L	11064426	11064570	0.848497163	1.353300425	2.762903673	0.244107917	0.181063369	0.271053766
chr2L	11064570	11065578	2.087391955	2.454958371	3.09294442	0.082972307	-0.048618239	-0.049102718
chr2L	11065578	11065709	3.8991941	5.248526408	4.870816588	0.43785061	0.229623649	0.725140982
chr2L	11065709	11066871	6.06838713	5.699607998	6.656556308	0.845022127	0.578192654	0.923566067
chr2L	11066871	11067011	4.940548814	5.324079373	5.849052377	1.445022966	1.018613874	1.118949975
chr2L	11067011	11067213	3.07839678	5.200551619	5.654600615	2.07955439	1.592872537	1.878146192
chr2L	11067213	11067563	3.53005544	4.810250718	3.499213787	1.759269811	1.471823418	1.108026493
chr2L	11067563	11067573	3.24150052	3.665123786	2.923950892	1.52430173	1.119410028	0.6569584
chr2L	11067573	11068943	0.798330903	1.40717935	1.271012833	0.221679247	0.147738407	0.091853554
chr2L	11099610	11099654	2.512678779	0.784213219	2.015178824	-0.109839967	-1.06834728	-0.396901407
chr2L	11099654	11099682	3.169684413	0.924092275	2.236184599	-0.011736924	-1.170460882	-0.450478154
chr2L	11099682	11100182	2.83150625	1.600510974	2.56012049	-0.079166447	-0.905140976	-0.476310648
chr2L	11100182	11100750	2.462072315	3.206309657	2.843997333	0.361349651	0.238335617	0.05800541
chr2L	11100750	11101850	0.880098792	0.798146508	0.360168787	0.067535748	-0.021101522	-0.004571101
chr2L	11103408	11103728	-0.886485035	0.739372447	1.9203546	-0.370527796	-0.578438618	-0.317728546
chr2L	11103728	11104020	-2.825704875	0.68221023	0.835294042	-0.436823817	0.146310344	-0.229917873
chr2L	11104020	11104111	-2.890171745	0.473783779	0.54174302	-0.403162156	0.283348987	-0.160242199
chr2L	11105893	11106010	3.718755802	4.323069964	5.741979789	0.92795855	0.38455686	0.884894452
chr2L	11106010	11106047	4.921484143	5.191440712	7.154035483	1.594090627	0.856005396	1.529699528
chr2L	11106047	11106950	5.389717793	5.098999103	7.236490017	1.834953069	1.210253672	1.792952258
chr2L	11106950	11107147	6.06993852	3.728344689	7.623944736	3.126325404	2.004917402	3.102090765
chr2L	11107147	11107240	4.95741276	3.347732341	6.679994162	2.82411417	2.12221237	2.966074059
chr2L	11107240	11107441	1.414662808	1.955069723	4.167130837	2.422768529	2.450876567	2.833403795
chr2L	11107441	11107447	0.500169095	2.025978417	4.120283633	2.399586035	2.47742617	2.804584744
chr2L	11107447	11107690	-0.488759097	1.384439553	3.470944011	1.424248901	1.325004432	1.505810161
chr2L	11129878	11129999	-0.531402612	0.317857181	1.588316798	0.814009084	0.680159792	0.681541465
chr2L	11129999	11130437	1.450467593	1.148826615	2.166629084	0.313149107	0.148526997	0.239865371
chr2L	11130437	11131397	0.170031567	0.2645729	0.562534424	-0.001532574	-0.048430727	-0.040706527
chr2L	11131397	11131417	0.431222494	0.230365439	1.331817121	-0.069327638	-0.565720758	-0.4429039
chr2L	11131417	11131483	1.279369855	0.469650872	2.281409832	-0.327807409	-1.092494561	-0.840359442
chr2L	11131483	11132167	1.456029344	0.784229213	2.336548734	-0.382862745	-1.260302449	-0.782871561
chr2L	11132167	11132221	1.097955692	0.394168096	1.914494604	-0.147730913	-0.679206616	-0.301830116
chr2L	1113465	1113509	-0.922235731	0.307840497	0.468087825	-0.007549279	-0.034704465	0.3282903
chr2L	1113509	1113751	0.155265219	0.807415133	1.009164305	0.206979685	0.006002125	0.339085268
chr2L	1113751	1114578	1.833971988	1.854729869	2.302317304	0.82783569	0.235554473	0.524083486
chr2L	1114578	1114584	3.32684528	3.957196111	1.908923411	1.696720378	0.981733727	1.748747696
chr2L	1114584	1115046	4.038464695	4.164202516	2.064441047	1.992692762	1.25401975	1.920721443
chr2L	1115046	1115185	2.682300171	2.578154055	1.541896009	1.116132803	0.612060715	1.064417502
chr2L	1115185	1115199	0.671658726	0.57120968	1.077960962	0.228802263	0.087269987	0.175614491
chr2L	11152153	11152257	0.37237047	0.229296574	0.489408705	0.362806397	0.00488912	0.233533236
chr2L	11152257	11153017	0.850272128	0.833051183	0.931902201	0.416419361	0.187087284	0.281087235
chr2L	11153017	11153501	3.229195861	3.092182735	1.468413291	1.022202492	0.907824183	0.516695292
chr2L	11153501	11153799	4.430609327	3.840895693	1.362094844	1.506922988	1.837150006	0.787239908
chr2L	11153799	11153844	4.438005384	3.812850849	1.356883389	1.486715287	1.890549478	0.775547223
chr2L	11153844	11155687	2.633095548	2.016815614	0.976344014	0.446389273	0.3957866	0.175100144
chr2L	11155687	11155823	2.43577024	1.949066089	2.281184892	1.227621798	0.86751645	1.136986521
chr2L	11155823	11155842	3.054027398	2.668854914	3.078308479	1.416716281	0.874846864	1.11188961
chr2L	11155842	11156509	2.525054467	2.564121739	2.676406427	0.995031993	0.462263259	0.624720658
chr2L	11156509	11157019	0.919249166	0.564628371	0.836938505	0.126866842	-0.001256887	-0.01757795
chr2L	11157019	11157378	0.228516263	0.280149937	0.298538845	-0.015794235	-0.083916927	-0.244568418
chr2L	1116631	1116654	-2.358365611	0.624549153	2.602530287	1.266579271	1.633327638	1.594498358
chr2L	1116654	1116936	1.090947972	4.749645864	3.360127867	1.788463742	2.077587381	1.834461335
chr2L	1116936	1117409	4.660480332	5.984738849	4.758926426	2.925321204	2.617456131	2.094537063
chr2L	1117409	1117492	4.24936631	4.875826015	4.551575325	2.946183685	2.139432207	1.970807782
chr2L	1117492	1117623	2.106798748	2.1137366	2.427683182	1.555992067	1.407161526	1.316782508
chr2L	1117623	1117718	1.643789125	2.943287469	1.695525525	1.478181154	1.443193721	1.202447007
chr2L	1117718	1117880	3.917424255	5.348411715	5.563822425	2.769492123	2.377063565	2.440631196
chr2L	1117880	1118224	5.351000834	6.347356162	6.625446905	3.094495541	2.690393416	2.721178736
chr2L	1118224	1118407	6.277201451	6.598255154	6.462383838	3.266517337	2.618019916	2.65783599
chr2L	1118407	1119042	7.14765471	6.952126153	6.352518348	3.329495605	2.301505992	2.666550234
chr2L	11189051	11189220	0.63183682	0.209582339	0.294122094	1.571672291	1.201720434	1.076656992
chr2L	11189220	11189632	0.24760193	0.36386797	0.281824104	1.092167191	0.762675552	1.2159797
chr2L	11189774	11189970	1.089288558	0.406765467	0.230523632	2.279164587	1.916947259	2.101726689
chr2L	11189970	11190284	2.053180156	1.000802479	0.279822335	2.771616924	2.232565794	2.346878437
chr2L	11190284	11190442	0.788040715	0.632892083	0.568048541	2.356867837	1.993009252	2.210788492
chr2L	1119042	1119063	6.467662016	6.474439255	6.044993356	3.350961859	2.736844254	2.938394542
chr2L	1119063	1119264	4.644706746	5.495984969	5.752790596	2.851528636	2.208150023	2.473583603
chr2L	1119264	1120038	1.466388211	2.77863632	3.626954915	1.364844693	0.644128032	1.294986376
chr2L	11195762	11195778	0.974326731	1.148891539	0.477594434	2.485769559	2.134862369	2.428516415
chr2L	11195778	11195786	1.343146254	1.497875246	0.660508924	3.013214397	2.598977266	2.864855438
chr2L	11195786	11196093	1.791983676	1.071625076	0.958689263	3.064807563	2.499466411	2.894812859
chr2L	11196409	11196724	2.613339921	1.09114947	0.968042779	2.917574144	2.447313641	2.597935786
chr2L	11196724	11197032	3.183040948	2.209729102	1.501693668	3.227036896	2.712388993	3.499907398
chr2L	11197032	11198556	3.200914765	2.08164593	1.093317323	1.904515486	1.521237566	2.318557893
chr2L	11198556	11198766	2.211047709	2.50709229	1.249551364	1.800944856	1.778838806	1.984642294
chr2L	11198766	11198772	0.014833637	2.6442593	1.596999227	2.178961098	2.304535464	2.266054864
chr2L	11198772	11199047	1.008356339	1.386759872	2.294882564	2.724002726	2.466268724	2.789076362
chr2L	11199047	11199685	2.844117774	0.902537486	2.594613785	3.370749492	2.46985546	3.276596679
chr2L	11199685	11199724	2.598190111	0.884567383	2.082903045	3.381977977	2.531075512	3.303339005
chr2L	11199724	11200018	1.056669846	0.369774828	0.858061666	2.021189518	1.482073026	2.302279382
chr2L	1120038	1120080	1.047931264	2.065512889	3.27694214	0.946466884	0.288623037	1.223172443
chr2L	1120080	1121126	1.231959641	1.040746365	1.47663745	0.314770379	0.209930608	0.274238444
chr2L	1121126	1121562	3.133139099	3.299705244	2.841403976	0.88136067	0.867565526	0.927148643
chr2L	1121562	1121911	5.020326862	4.554044334	4.176961381	0.468822634	0.318389693	0.526302945
chr2L	1121911	1122082	5.045505771	5.179061515	5.625504214	1.065503486	0.745520412	1.161571085
chr2L	1122082	1122424	5.626133069	5.550834872	6.10535525	1.856220363	1.568443715	2.163051521
chr2L	1122424	1122653	3.564308764	5.215214259	5.566225078	2.54366916	2.703850196	2.748755257
chr2L	1122653	1122672	2.219437719	4.804490045	4.859387712	2.696254621	3.036107398	2.855086318
chr2L	1122672	1123001	1.496827751	3.417862332	4.097653234	2.179087526	2.093743996	2.23215579
chr2L	11227660	11227664	-0.11985239	0.606282219	0.406262578	1.4740205	1.226077524	1.176881007
chr2L	11227664	11227668	-0.11985239	0.606282219	0.406262578	1.4740205	1.226077524	1.176881007
chr2L	11227668	11227683	-0.11985239	0.606282219	0.406262578	1.4740205	1.226077524	1.176881007
chr2L	11227683	11227691	-0.11985239	0.606282219	0.406262578	1.4740205	1.226077524	1.176881007
chr2L	11227691	11227703	-0.11985239	0.606282219	0.406262578	1.4740205	1.226077524	1.176881007
chr2L	11227703	11227913	-0.129542161	0.653103219	0.207284185	1.761220874	1.483946938	1.238285482
chr2L	11228991	11229267	2.093852681	1.850267003	1.774190306	3.341838406	3.051475071	3.817982893
chr2L	11229267	11229470	2.117012529	0.909861377	1.500441036	2.971298589	2.477391433	3.194330476
chr2L	1123001	1123012	1.852812429	1.711455028	3.556601865	2.600803926	2.419429724	2.654785412
chr2L	1123012	1123166	2.149619619	1.136576633	3.003604328	2.572844239	2.415923944	2.654210657
chr2L	1123166	1123261	2.404587057	0.404593283	2.580503226	2.274376701	2.2098769	2.495244933
chr2L	1123261	1123312	1.835195684	1.799266779	2.284482034	1.399136997	1.428264461	1.646767617
chr2L	1123312	1123712	2.412229547	3.042311087	2.620556651	1.621164325	1.321561427	1.519142907
chr2L	1123712	1123731	1.678964136	1.746528639	2.070994231	1.163099062	1.001049116	1.073573388
chr2L	1123825	1123884	1.80864172	0.811700319	1.997020956	0.960222899	0.948818891	1.018830045
chr2L	1123884	1124159	2.229494608	1.317145903	2.536017722	1.431201206	0.820895579	1.20144607
chr2L	1124159	1124696	2.221867218	1.597378788	3.019995937	1.849988977	0.937985106	1.381166643
chr2L	1124696	1125049	1.588606911	1.316595719	2.347885885	1.223025644	0.871192015	1.10030272
chr2L	1125049	1125317	1.905493231	1.17149443	2.159724961	1.154540272	1.101147614	0.974977928
chr2L	1125317	1126027	2.316210344	0.702655293	3.005142764	1.288495234	1.092690271	0.928615141
chr2L	1126027	1126049	2.343805349	0.296365851	3.154583214	1.181002128	1.021801435	0.755664829
chr2L	1126049	1126174	0.581528096	0.261486426	1.12867367	0.505505172	0.354670168	0.407925675
chr2L	1126174	1126195	0.590230477	0.43403825	1.105688061	0.549170876	0.400445007	0.477596986
chr2L	1126195	1126732	0.340172151	0.376847765	1.579636026	1.301395821	1.177196788	1.365773476
chr2L	1126732	1126809	3.223327167	1.091312265	2.706301252	1.198708601	1.018141198	1.216094437
chr2L	1126809	1126814	4.140084483	1.450034999	3.156221922	1.153109744	0.890580592	1.106870674
chr2L	1126814	1126893	4.256617789	2.904684394	3.116686781	1.165398439	0.952493655	1.089204329
chr2L	1126893	1127471	4.408172628	3.90983243	3.94160458	1.230273986	0.711716444	0.932653917
chr2L	11268940	11269145	3.906528063	2.552897255	4.760313922	3.079038495	2.664469326	3.204735054
chr2L	11269145	11269761	5.140868305	5.436885031	5.326410357	2.755484212	2.263440029	2.387104784
chr2L	11269761	11269820	2.422888265	4.717970142	4.205314258	1.513640505	1.358262418	1.573351073
chr2L	11271187	11271570	0.065736853	0.376393228	0.874176744	0.144445962	0.163482631	0.056400599
chr2L	11271570	11271857	0.678251769	1.495172093	2.702356221	0.823904768	0.641416897	0.581072617
chr2L	11271857	11272020	0.899472434	1.298404113	2.847129438	1.614721167	1.424700377	1.593633081
chr2L	11272020	11272061	0.727900259	0.645635133	2.278674946	1.357396051	1.246085757	1.307889312
chr2L	11272193	11272206	2.289443737	0.957070791	3.588454247	0.492526942	0.358742554	0.293693181
chr2L	11272206	11272231	3.13825344	1.441804322	4.363638059	0.489258282	0.209610839	0.249301109
chr2L	11272231	11272324	3.611125651	3.760102488	5.259953579	0.577051979	0.03719738	0.136335774
chr2L	11272324	11272707	3.536834147	5.585925731	5.389697654	0.540880746	0.094255144	0.178423691
chr2L	11272707	11272749	0.812176904	4.801328929	3.651947058	0.141367273	0.324962412	0.23321747
chr2L	11272749	11272981	-1.126935233	0.487721147	2.661142308	-0.056114041	0.294877191	0.064278331
chr2L	11272981	11272991	-1.217116487	0.511886983	2.51759126	-0.092882068	0.246729649	0.012517246
chr2L	11272991	11273028	-0.871450755	0.324088545	2.106250713	-0.058515369	0.152674095	0.007389661
chr2L	11273028	11273110	-0.008853256	0.291456284	2.409820718	-0.040864559	-0.055673654	-0.008847726
chr2L	1127471	1127503	2.425404403	3.26360968	4.366480822	1.176113759	0.576088882	0.878609834
chr2L	1127503	1127508	-0.178550751	1.964697461	4.513995414	1.261971802	0.781561539	1.058883104
chr2L	1127508	1127698	-0.122771326	2.201734144	4.498045155	1.221406339	0.809547957	1.012208213
chr2L	1127698	1127919	0.553483717	2.330408368	2.961654905	0.75488463	0.65061089	0.626989855
chr2L	11277206	11277681	0.195559997	0.219157126	0.333279813	0.08887754	-0.06210152	0.042276561
chr2L	11277681	11278179	0.109355711	0.770765926	1.192093872	0.267009286	0.110516122	0.10580468
chr2L	11278179	11278443	-1.306941381	1.014700603	0.910893537	0.251313414	0.193925531	0.197669928
chr2L	11278443	11278594	-0.693894915	0.352164169	1.055310204	0.152861209	0.089888712	0.089013858
chr2L	1127919	1128172	0.317852406	1.32258269	2.677329932	0.8778607	0.677721243	1.137262822
chr2L	11279807	11279856	0.54387212	0.507710871	1.311492267	0.301797479	0.179235361	0.137707895
chr2L	11279856	11279968	0.786423545	0.693552135	1.833841319	0.432303641	0.191655485	0.23152551
chr2L	11279968	11280696	0.957124943	0.933798897	2.094044713	0.402343226	0.299174042	0.331932088
chr2L	11280696	11280938	0.383384687	0.943984744	2.706965482	0.641748043	1.080628372	1.0174024
chr2L	11280938	11281091	0.311851039	0.347446167	2.013050629	0.596946207	0.841817292	0.836074142
chr2L	1128172	1129096	0.082354933	0.336287145	1.905657628	0.358031308	0.229898839	0.241141195
chr2L	1129096	1129342	0.945516715	3.322323954	1.730543479	0.482858078	0.408018445	0.358763327
chr2L	1129956	1129979	-0.175220926	0.626301584	1.031658864	0.527105349	0.112262001	-0.102600032
chr2L	1129979	1130034	-0.223455645	0.330783103	0.718028474	0.214088263	0.074106265	-0.043764516
chr2L	11312888	11312942	1.212663056	0.830446209	0.843953954	1.639128977	1.491248792	1.40073994
chr2L	11312942	11313154	1.439805302	1.323036048	0.886224001	2.023932931	1.700598314	1.707052854
chr2L	11313154	11313186	1.110720084	1.564596872	0.743055718	2.008038289	1.463453887	1.698778375
chr2L	11313186	11313369	1.040019552	1.424826841	0.32725986	1.877936728	1.2602447	1.614612378
chr2L	11313369	11314027	3.045998125	2.40044823	0.995043212	2.711587473	2.234324842	2.800779607
chr2L	11314027	11314158	1.692298122	1.378347972	0.534796346	1.620036274	1.247996347	1.802477055
chr2L	113160	114582	3.857725125	3.680588734	2.715700657	1.010370191	0.875028477	0.717942058
chr2L	1134092	1134199	0.089286082	0.386993627	0.550791702	0.021440268	0	0.01233563
chr2L	1134199	1134204	0.207781732	0.710730724	0.631319101	0.049019587	0.034408442	0.034745622
chr2L	1134204	1134459	0.316720999	0.725333028	0.518799417	0.067548792	0.119471436	0.046442221
chr2L	11357189	11357502	2.21754862	0.598752572	1.859183002	1.899605825	1.284170836	2.129526784
chr2L	11357502	11357566	3.170593241	2.533686347	2.020854034	1.460032473	1.01905202	2.01017896
chr2L	11357566	11358558	4.061615825	3.451449839	3.795720107	0.635482985	0.518179659	2.052585224
chr2L	11358558	11359654	1.764725151	0.614081039	2.639461753	0.779139914	0.679929853	0.932217858
chr2L	1142283	1142435	1.25622821	1.547594015	0.799444339	1.893947393	1.823009758	1.625979827
chr2L	1142435	1142633	1.492971493	3.013694728	1.724947216	2.867650334	2.666077035	2.647016715
chr2L	1142633	1143075	2.146969782	4.095261834	2.249371456	3.504360398	3.650519708	3.765275986
chr2L	1143075	1144200	6.058583955	5.238730118	6.188048219	1.602196582	1.210854258	1.2914138
chr2L	11433985	11434074	2.298859746	1.082006314	1.744406724	3.282513175	2.998112448	2.320791157
chr2L	11434074	11434079	2.968681612	1.618016866	2.018817366	3.723567534	3.432431596	2.770016047
chr2L	11434079	11434281	3.097158845	1.401680519	1.882613165	3.747406741	3.314743387	3.319901092
chr2L	11434281	11434515	2.746164807	0.274945664	1.173691389	3.683130078	2.97360906	3.995760123
chr2L	11434515	11435017	0.794981234	0.200920592	0.486560328	1.84390811	1.400463153	2.240629668
chr2L	11435017	11435403	0.696449326	0.741883731	0.454784464	0.320852071	0.178758216	0.706396821
chr2L	1144200	1144287	5.372711337	4.692226813	4.852704835	0.989402124	0.538609461	0.845007403
chr2L	1144287	1145174	5.604892022	4.56307565	5.126513518	1.11025994	0.57241632	0.892230025
chr2L	1145174	1145956	-0.281927006	0.417896767	0.918932501	0.242343646	-0.400948388	-0.266749211
chr2L	114582	114849	6.007265275	5.360524577	3.425719636	2.96462066	2.922854905	2.297937332
chr2L	11483206	11484729	1.676274347	1.06037969	1.343412562	0.009300974	-0.002212619	-0.005658304
chr2L	11484729	11485181	3.676869423	3.77499799	3.125591242	0.043529319	0.019983509	-0.042908643
chr2L	114849	114875	6.015558336	5.428213533	3.433496675	2.947636541	2.893144985	2.257043671
chr2L	11485181	11485210	1.505020882	2.945015753	2.225381474	-0.138570241	0	-0.020432789
chr2L	114875	115153	5.12858324	5.21109756	3.722015906	2.123036502	1.895098999	1.487669288
chr2L	1149936	1150532	-0.116251721	0.77143263	0.418532112	-0.022236353	-0.065527466	0.034393593
chr2L	1150532	1150636	0.730439791	2.522860139	1.867627259	0.766093067	0.722498577	0.78560673
chr2L	1150636	1151106	0.668943299	3.344751298	2.132172462	0.992484579	0.922914811	1.015605508
chr2L	1151106	1151196	0.29472548	2.734561625	1.833619698	0.894115259	0.893194271	0.990487707
chr2L	115153	115779	5.969488939	4.753539034	5.568072716	0.428452225	0.283413251	0.354460029
chr2L	11516910	11517193	2.861433666	1.169744936	2.218675927	0.894768375	0.691282871	0.653573835
chr2L	11517193	11517577	2.185465417	1.805548615	2.120456928	1.226087237	0.60561498	0.982089157
chr2L	11517577	11517782	0.141236244	0.902006673	2.136076422	0.481199824	0.214710298	0.519796033
chr2L	11525423	11525677	2.664927228	0.719482332	1.918576266	0.189301448	0.211792314	0.495015062
chr2L	11525677	11527489	4.67909135	2.206829289	3.129726017	0.02112311	0.039689112	0.136160199
chr2L	11527489	11528764	3.7607189	3.348927989	1.552925588	0.014650176	0.006521411	0.007224097
chr2L	11528764	11528876	3.060349221	1.703155102	2.476383394	0.032965935	0.018816004	0.106012703
chr2L	11528876	11528915	2.707098524	0.453616689	2.499145494	0.049019587	0.033347924	0.16348191
chr2L	11528915	11528926	2.424719838	0.804422087	3.286335572	0.148393706	0.297999901	0.318637581
chr2L	11528926	11529185	2.173829011	0.943506814	3.560488737	0.244020031	0.435187412	0.413003084
chr2L	11529185	11529804	1.349357279	0.559102196	2.46176473	0.022312198	0.097486792	0.138946187
chr2L	1156732	1156830	1.062449202	1.111155283	1.402081423	0.769392619	0.551551555	0.161922547
chr2L	1156830	1156907	2.850178407	2.285007883	3.393307508	0.38535992	0.199570491	0.293049076
chr2L	1156907	1158108	4.271936111	3.984794566	5.205207905	2.046928385	1.619748404	1.948627722
chr2L	115779	115896	4.24674329	3.874827338	4.671940654	0.266557244	0.210159807	0.294363866
chr2L	1158108	1158979	4.624580103	4.787003071	5.957591231	1.725082149	0.875598296	1.348672188
chr2L	115896	115989	2.358110419	4.605172143	3.377238884	0.364313701	0.382938496	0.279437461
chr2L	1158979	1159009	1.019339334	4.57826766	2.019142714	0.541236587	0.463897481	0.473885845
chr2L	1159009	1159237	0.197251652	2.855901508	0.857077448	0.405280153	0.435517704	0.348050813
chr2L	1159237	1159325	-0.309909373	0.522288579	1.013819624	-0.633864006	-0.501672717	-0.493811786
chr2L	115989	116170	3.986799187	5.318949791	4.884883718	0.719950042	0.615298245	0.655299011
chr2L	11606644	11606822	0.24760193	0.366012238	0.742169746	0.385451204	0.519763605	0.767653651
chr2L	116170	116432	5.513093479	4.40302704	5.869104829	1.093617824	0.836296962	1.066333667
chr2L	116432	116624	5.124598391	4.62604548	5.592128388	0.574019201	0.520673446	0.734734204
chr2L	1165977	1166585	0.02076974	0.867790799	1.268950369	0.152253028	0.040319945	-0.062222535
chr2L	116624	116630	0.881699208	2.688500835	1.145067631	0.040398704	0.023403502	0.052895147
chr2L	116630	116646	0.881699208	2.688500835	1.145067631	0.040398704	0.023403502	0.052895147
chr2L	116646	116829	0.686250611	1.784980987	1.054739882	0.047816569	0.011685761	0.023458488
chr2L	1166585	1166720	2.049502422	2.315534897	2.584730562	0.805326512	0.628746888	0.638689975
chr2L	1166720	1166897	2.989253319	3.988980199	3.82210454	1.350749788	1.183496673	1.332620287
chr2L	1166897	1167216	2.775506	4.225250906	4.194377656	1.035747434	0.857604143	0.994369796
chr2L	1167216	1167240	-0.337135394	3.196937954	3.65660417	0.526163669	0.400320439	0.466352536
chr2L	1167240	1167594	-1.749645899	0.911172429	2.497503388	-0.052540527	-0.079421208	-0.055520751
chr2L	1167594	1167601	-1.601892776	0.688804759	2.025597939	-0.068781919	-0.072778269	-0.054934147
chr2L	116829	117130	0.638646333	1.043746701	1.164886157	-0.00017376	-0.033816953	-0.037481933
chr2L	1169799	1169916	2.372129359	3.58984851	2.167128768	0.541718768	0.584065224	0.382386575
chr2L	1169916	1170286	4.128156239	5.047816383	3.456090195	1.183171875	1.118972025	0.814432102
chr2L	1170286	1170419	3.534073903	3.687614813	3.445514412	1.024522484	0.634596704	1.153767741
chr2L	1170419	1170919	1.788959696	1.976133813	2.854404491	1.07267522	0.724107628	1.436478047
chr2L	1170919	1171160	1.211029185	2.065012196	1.858144656	0.59762072	0.105944704	0.579380431
chr2L	1171160	1171885	0.715287662	1.277804684	1.637011195	-0.444261397	-0.941814129	-0.350168644
chr2L	1171885	1172051	1.01584074	1.094204965	1.617151412	-0.207481513	-0.535953925	-0.163997901
chr2L	1172051	1172106	2.264977762	4.777930147	4.158827435	1.30573258	0.751400777	0.887405664
chr2L	1172106	1172173	2.850489138	5.283760914	4.596407379	1.758198685	1.043138481	1.240754069
chr2L	1172173	1172396	4.403841544	5.103580831	5.002082253	2.240558874	1.668289109	1.914332221
chr2L	1172396	1172546	4.684495457	4.974316475	4.938341312	2.160263273	1.727521486	2.037515952
chr2L	1172546	1172647	3.140943145	3.676507216	4.134624984	1.144293613	0.884438207	1.309325009
chr2L	1172647	1172719	3.398784653	3.752762451	3.392608532	1.585192961	1.128150665	1.827524937
chr2L	1172719	1173127	4.467684245	4.945430349	3.221012056	2.009814561	1.594619025	2.045151072
chr2L	1173127	1173275	3.441600785	4.141573903	2.268084256	1.599213766	1.38940192	1.820012285
chr2L	1173275	1173302	2.182908271	2.744580516	1.468857891	0.85171605	0.761501844	1.22753537
chr2L	117719	117842	0.96392356	0.350521044	0.922548398	-0.057593873	-0.433381478	-0.33251544
chr2L	1178453	1178906	0.025777504	0.287686406	0.684915032	0.090455496	0.127336372	0.05079641
chr2L	1178906	1178924	-0.226876367	0.3188676	0.48278564	0.14253947	0.063210367	0.077943866
chr2L	11794693	11795125	1.467102952	0.696821147	1.712352593	0.362177929	-0.319499734	-0.160543788
chr2L	11795125	11795779	1.80073204	1.338758531	2.522389744	0.344280088	-0.150855241	0.135170916
chr2L	11795779	11796340	1.33903292	0.857047118	2.185043223	0.288397152	0.13486795	0.675495291
chr2L	11796340	11796399	1.139991441	0.466222024	1.980030235	0.372440374	0.196890644	0.27021888
chr2L	11796399	11796869	0.862968902	0.450395085	1.339929554	0.30333769	0.085304463	0.151369935
chr2L	11797834	11798073	-0.094282667	0.368614083	1.381920777	-0.067983175	0.049824686	0.016015508
chr2L	11798073	11798078	0.068043713	0.469647193	1.819318316	-0.038295168	-0.067885107	0.053723427
chr2L	11798078	11798088	0.068043713	0.469647193	1.819318316	-0.038295168	-0.067885107	0.053723427
chr2L	11798088	11798285	0.179070671	0.270601396	1.481362646	0.0277883	-0.159842902	-0.027994661
chr2L	11799182	11799622	-0.547799281	0.73187335	0.618625268	-0.165594886	-0.283867799	-0.220954679
chr2L	11799622	11799963	1.842523944	1.853051238	1.471464096	0.261356519	0.066476156	-0.190197565
chr2L	11799963	11800104	0.707357016	0.887220463	0.894634195	0.160910714	-0.008463654	-0.104019374
chr2L	11805395	11805665	3.294995058	3.366553045	4.39913156	2.611034759	2.290350617	2.62399966
chr2L	11805665	11805951	4.256315916	4.953954255	5.145098664	1.888778807	1.591901905	1.887846634
chr2L	11805951	11807254	7.232023997	5.216947097	7.634852232	2.900440945	2.449896262	2.649892126
chr2L	11807254	11807393	5.476358705	4.248660511	4.362212918	4.604491837	4.32867377	3.651244567
chr2L	11807393	11807573	3.195240513	3.961180704	4.928736646	4.103025804	4.075144083	3.197448992
chr2L	11807573	11808300	1.539478362	2.743814378	5.689881723	3.191186945	2.710249234	2.95277959
chr2L	11808300	11808578	3.743252442	4.558477768	5.875773908	2.306275334	1.651504791	2.059842705
chr2L	11808578	11809234	2.320906552	3.654383623	3.735330552	1.186152549	0.961658935	1.104457627
chr2L	11809234	11809253	1.314446407	2.832384135	1.774333644	0.837400331	0.864160328	0.79677437
chr2L	11809253	11809362	2.986275657	4.461658392	3.203166932	1.480912601	0.945134251	1.524438058
chr2L	11809362	11809675	4.340441677	5.903000384	4.456613388	2.051826151	1.188538153	1.86527153
chr2L	11809675	11809876	2.761253174	4.799167148	3.027480582	1.442706667	0.86089432	1.328668501
chr2L	11809876	11809880	1.37377199	3.614512271	1.666175777	0.614272049	0.101705061	0.351741878
chr2L	11809880	11810675	1.270678938	1.617321929	1.162269141	0.083841206	-0.118227429	0.01059426
chr2L	11810675	11810786	0.58378817	0.228459113	0.485481466	-0.005322112	-0.145061287	0.045699568
chr2L	11812737	11813120	2.431850033	1.845357494	1.842512211	0.549223134	0.237602894	0.401581686
chr2L	11813120	11813940	0.969001021	0.893554173	1.221963809	0.319945028	0.188598278	0.424037411
chr2L	11813940	11814444	0.416129487	1.700797255	0.721142851	0.439054963	0.501919189	0.664754575
chr2L	11814444	11815302	1.961385449	2.154518562	1.697874861	0.052595111	0.082037134	0.178768224
chr2L	11815302	11815868	1.656904	2.414512504	2.631254837	0.02552986	0.260219249	-0.154052
chr2L	11815868	11816822	0.514033572	0.372644602	1.262062676	0.07724759	0.004396048	-0.017515152
chr2L	11820639	11820954	1.236827108	0.339504216	2.298042473	0.154400439	0.193441933	0.121258406
chr2L	11820954	11821000	1.983526157	1.971637494	4.108905802	0.35574229	0.084191222	0.53165126
chr2L	11821000	11821712	2.886815017	2.8802602	4.454918379	0.745506659	0.340298696	0.834401965
chr2L	11821712	11822224	1.954706681	1.592295814	3.222306976	1.798655253	1.604831028	1.596295199
chr2L	11822224	11824550	3.934814282	2.499816994	3.615887353	0.345718215	0.179306598	0.252794579
chr2L	11824550	11825179	6.555258102	5.298637399	5.423074026	1.617725552	0.831675418	0.96554423
chr2L	11825179	11826426	3.362275655	2.881543656	3.558436189	0.494634952	0.417686099	0.574078162
chr2L	11828692	11828742	-0.19337359	0.808194772	1.689494463	-0.012622159	-0.134157562	-0.01705701
chr2L	11828742	11829129	0.244275498	2.640745031	2.848575537	0.198983692	0.449901457	0.422994801
chr2L	11829129	11829388	2.107731126	3.01957406	3.148600258	0.896575577	0.794300368	1.416190483
chr2L	11829388	11829458	2.043932589	2.452235039	2.627568584	0.661495969	0.559710827	0.943392931
chr2L	11838597	11839894	1.095687693	1.643930752	1.877331528	0.008195566	-0.024513454	-0.004886318
chr2L	11839894	11840215	4.033714047	4.21283799	5.009017917	0.510158487	0.074255207	0.254706303
chr2L	11840215	11840663	4.998920591	4.21275153	5.217837629	0.717780558	0.124163052	0.622332336
chr2L	11840663	11840812	3.397098783	3.218722194	4.584493448	0.158637543	-0.062751315	0.225382408
chr2L	11840812	11840825	1.108793942	1.164220963	1.329777689	-0.004426563	0.011560904	-0.023063033
chr2L	11840825	11840933	1.586652078	1.132148434	1.077960962	-0.001487903	-0.011654295	-0.012002111
chr2L	11840933	11842622	4.074192271	4.309007908	4.683597918	0.563396063	0.318695547	0.372536972
chr2L	11842622	11843265	6.733293849	6.346038314	6.099745441	1.892650679	1.341137522	1.333130176
chr2L	11843265	11843282	6.25615685	6.215923802	5.173215713	1.936094083	1.694006404	1.345671971
chr2L	11843282	11843311	6.25615685	6.215923802	5.173215713	1.936094083	1.694006404	1.345671971
chr2L	11843311	11843478	4.725794366	5.36613417	4.526455334	1.382732924	1.043314605	0.866600372
chr2L	11843478	11843959	2.148494313	1.908833206	2.752402977	0.101465109	0.062695218	0.02984876
chr2L	11843959	11844285	3.234228122	1.950215977	4.132194459	0.261933771	-0.098914733	0.073723122
chr2L	11844285	11847121	0.420055276	0.285333038	0.913456589	0.02500792	-0.002065263	0.003190315
chr2L	1185423	1185926	-0.537829259	2.931415389	2.427477933	1.09437107	1.263771065	0.825037032
chr2L	1185926	1185933	1.633000169	4.410943895	2.840005865	2.368276122	2.454027048	2.282329536
chr2L	1185933	1186144	1.389209263	4.61350766	2.889377379	2.745154836	2.842021073	2.498523479
chr2L	1186144	1186167	1.281882897	4.65017283	3.027974296	3.075950756	3.199927952	2.713982468
chr2L	1186167	1186250	1.908854078	4.362205927	3.454189705	2.623422501	2.679651658	2.264538601
chr2L	1186250	1186435	2.945435361	4.010651221	4.153588906	1.315948734	1.251720767	1.038533655
chr2L	1186435	1187124	3.439021476	3.003416901	4.5689714	1.20459321	0.577440745	0.568441013
chr2L	1187124	1188711	2.799368266	1.296231112	2.173604046	0.847439689	0.53939962	0.726309331
chr2L	11871973	11872818	1.597790183	1.154542267	1.57703911	0.662930758	0.28566941	0.606997794
chr2L	11872818	11872834	1.682334373	1.425578734	1.92563097	0.871141581	0.518374006	0.793825941
chr2L	11872834	11873183	0.69061421	1.352156308	0.924353103	0.87889694	0.563256804	0.738792854
chr2L	118770	118800	-1.171174779	0.617812627	1.167621594	-0.464163701	-0.157583641	-0.411379578
chr2L	118800	119937	2.323683484	1.573609052	2.543494064	0.062322428	-0.041397326	-0.138891947
chr2L	1188898	1189181	1.639112912	1.059330892	0.404188518	2.845507981	1.94253598	2.731956298
chr2L	1189181	1189275	1.424806497	1.009562071	0.729882967	2.298041253	1.532897966	2.40779161
chr2L	1189275	1190170	2.060707435	1.602242478	2.299786345	1.946094953	1.471121998	1.806399161
chr2L	1190170	1190189	1.014392188	0.975415884	1.725067307	1.498890849	0.957208918	1.46055601
chr2L	1190973	1191047	1.887513276	2.218540274	1.954692591	0.854144739	0.615367305	0.862450918
chr2L	1191047	1191055	2.64887426	2.827919326	2.654627356	1.306544806	0.978971857	1.207862712
chr2L	1191055	1191339	2.715449489	2.906642861	2.650736493	1.290723742	1.009509517	1.180646165
chr2L	1191339	1191403	1.941632321	2.269509437	1.940573379	0.828322708	0.647478106	0.830870223
chr2L	11941626	11942542	1.30777402	0.651195979	2.615605436	1.847848178	1.239197429	1.806241638
chr2L	11942542	11942866	4.452790488	2.52583023	3.812279434	3.518956091	2.311634228	3.177134392
chr2L	11942866	11943753	1.969186042	1.674127535	2.273112011	2.041048933	1.455741476	2.017008144
chr2L	11950120	11950209	-0.150656517	0.322977395	2.890832215	0.851544339	0.806031795	0.910231461
chr2L	11950209	11950402	-0.676763928	0.41230544	3.914416176	1.603366238	1.506814371	1.748812229
chr2L	11950402	11950416	-0.667103988	0.424106761	3.872631893	1.628333138	1.534332807	1.78124923
chr2L	11950416	11950472	0.009443367	1.470598735	3.399626064	1.487852209	1.480467958	1.552710025
chr2L	11950472	11950693	1.04634239	2.056565022	2.642135929	1.418278829	1.463579736	1.277579893
chr2L	11950693	11950834	0.843111989	1.104693711	1.892722216	1.270295148	1.227015923	0.870981913
chr2L	11950834	11950924	1.694954503	1.37586921	2.080789312	0.785321379	0.686876353	0.511260672
chr2L	11950924	11952318	2.92624318	1.558533765	2.448620192	0.082343764	0.026843376	0.169199698
chr2L	11952318	11953440	2.201021059	0.763421377	2.459714575	0.146251095	0.12720238	-0.028306694
chr2L	11953440	11953499	1.470925065	0.373603556	1.850506532	0.493414245	0.509757951	0.380932851
chr2L	11953499	11953807	0.58805179	0.701960157	0.77942037	0.938720024	0.662780231	0.773575113
chr2L	11953807	11954330	0.582199559	0.547972585	0.578178518	1.546674556	0.97122784	1.366321612
chr2L	11956168	11956476	0.635949787	0.252938346	0.541640732	0.598070492	0.327027121	0.296079175
chr2L	11956476	11957204	2.058431335	1.440838528	1.817979083	1.058539663	0.626572946	0.601488356
chr2L	11957204	11957218	2.204512129	1.272564775	1.851635038	2.219875502	2.012440504	1.653058512
chr2L	11957218	11958081	1.994640194	0.667272731	1.710900973	2.486661953	2.025726954	2.063670843
chr2L	11958616	11959466	0.136969335	0.440246728	0.40735327	1.632355863	1.355891681	1.288123092
chr2L	11966992	11968159	0.562025995	0.58347858	1.682091489	0.346223131	0.063129222	0.059083888
chr2L	11968633	11968707	0.641870168	0.43373021	1.186299835	1.142020583	0.455217988	0.47854052
chr2L	11968707	11969145	1.203850857	1.248021829	1.724878258	1.31080652	0.797274727	0.63691069
chr2L	11969145	11969197	2.171787165	3.087482714	1.453285802	2.430148632	2.366715595	2.03185326
chr2L	11969197	11969586	4.05497124	3.439956012	2.435858819	3.216844384	2.762351712	2.987103028
chr2L	11969586	11969873	3.847056472	1.149232073	3.806735432	3.337581326	2.158294559	3.791222301
chr2L	11969873	11970054	2.363978843	0.647133444	3.586614743	2.893727336	1.932806912	3.378361428
chr2L	11970054	11970125	1.389539309	0.327436051	2.324905032	1.145389267	1.076152867	1.035658859
chr2L	11970125	11970154	5.925371226	3.936528412	5.342393044	3.543186958	3.24570932	3.641730394
chr2L	11970154	11970394	6.835495441	4.629900266	5.818042475	3.948193924	3.22816956	3.906941933
chr2L	11970394	11970889	6.300346493	5.779565791	6.114465721	3.655286156	2.476894818	3.312275128
chr2L	11970889	11970894	5.677871148	5.934563565	5.847012453	3.63243986	2.658148088	3.266245303
chr2L	11970894	11971344	3.481370367	5.498478678	4.988763681	3.201362794	2.841999609	2.816134289
chr2L	11971344	11971448	2.448141859	3.829128466	3.774626361	2.188704331	1.859752084	1.538546062
chr2L	11971448	11971519	1.086370891	0.886622793	1.258122423	0.164779564	0.210538055	0.202029344
chr2L	11972679	11972804	0.760449771	1.776736043	0.626961028	0.164199485	-0.073484516	0.000753741
chr2L	11972804	11973467	2.77715137	3.102189568	2.424470458	0.257485096	-0.05431162	-0.025154042
chr2L	11973467	11973562	2.233155331	2.526693625	2.105854652	0.097994893	0.040191199	0.043219384
chr2L	11973562	11973570	1.245533612	0.353805497	1.258268747	0.020158646	0.011378541	0.024515604
chr2L	11973570	11975070	1.497475922	0.358730572	1.110428323	0.016646483	-0.099941289	0.02312993
chr2L	11980043	11980332	1.345382447	2.064283131	1.294936714	0.361532616	0.361337051	0.092444524
chr2L	11980332	11980522	1.592641243	2.552047024	2.219454613	0.393871814	0.073592147	-0.045735762
chr2L	11980522	11980532	1.315671773	2.30487181	2.028718292	0.343236002	-0.010794968	-0.133764423
chr2L	11980532	11980775	0.393080386	1.056200299	0.908612571	0.090683763	0.004205093	-0.182947562
chr2L	11987242	11987278	-1.594042113	1.616929515	1.175887466	1.041239685	0.815680712	1.051154885
chr2L	11987278	11987624	-1.535129612	2.045910299	1.386262954	1.46149065	1.246999976	1.791578393
chr2L	11987624	11987832	0.50372924	1.300515114	2.153965434	3.191294243	2.945121063	3.588370424
chr2L	11987832	11987882	1.046582145	1.534281512	1.929806208	2.804663985	2.591217889	3.034381472
chr2L	11987882	11988303	2.652504002	2.362079129	1.991200263	1.734093127	1.434763335	1.354308821
chr2L	11988303	11988374	3.345340598	2.320640273	4.431794315	0.838792773	0.26276508	0.540693772
chr2L	11988374	11988813	3.081945329	2.799584466	4.539186834	0.320825058	0.12403343	0.426259865
chr2L	11988813	11988949	2.051464434	1.925411504	3.294479821	0.141397272	-0.011901661	0.318190553
chr2L	11988949	11989223	1.653062802	1.650105322	2.497243356	0.147482582	0.084202259	0.140184081
chr2L	11989223	11989379	0.721541828	0.828176291	1.197387593	0.110293535	0.084162109	0.055573201
chr2L	11989538	11989602	2.022364557	1.914607807	2.672429538	0.684354365	0.436442127	0.490372126
chr2L	11989602	11989640	2.729659816	2.469310851	3.266595829	1.101115181	0.705199366	0.78025386
chr2L	11989640	11989664	4.869434559	4.662430781	4.201627268	2.20381694	1.959007076	2.033525392
chr2L	11989664	11990031	5.678401186	5.066669352	4.822728611	2.545802373	2.437916438	2.678700774
chr2L	11990031	11990355	4.63585589	5.432462257	4.978009147	2.438076158	2.553372711	3.175716466
chr2L	11990355	11991136	4.304907659	4.131047954	4.477935893	2.00442815	1.812547425	2.123246965
chr2L	11991136	11991231	3.923159321	3.058447275	4.624411118	1.737564581	1.177030339	1.678306976
chr2L	119937	120158	2.567852832	1.787761209	2.712583163	0.061339986	-0.218804175	-0.272995876
chr2L	11999863	12000147	-0.79663524	0.374749927	1.864067108	0.905378982	1.237776938	1.457836815
chr2L	12000147	12000158	-0.614259332	0.251603845	1.643389545	1.082424269	1.263555505	1.580467616
chr2L	12000158	12000245	-1.318730665	0.328671159	1.082500612	0.79223721	0.421561592	1.138766785
chr2L	12000245	12000996	-1.477951662	0.665049461	1.047378903	0.151999298	-0.334429799	0.090320422
chr2L	12001460	12001529	-1.445358189	0.690305638	0.558571966	1.214872252	1.160453958	0.920052812
chr2L	12001529	12001751	-0.113403687	1.384072517	1.648310849	1.691725727	1.938608745	1.788228916
chr2L	12001751	12001943	-0.75281752	2.090745333	1.99109775	2.093627074	1.952555426	2.011617683
chr2L	12001943	12002187	-1.232584109	1.985367066	1.601071089	2.681612205	2.415440933	2.72404449
chr2L	12002187	12002594	0.464592534	1.81813672	1.95054127	2.849330356	2.411897433	2.497360149
chr2L	12009539	12009864	1.231224688	1.465632805	1.909129486	2.062674475	1.610569838	1.793373201
chr2L	12009864	12010368	2.822816654	4.126420429	3.621500583	2.169911826	1.553121568	1.953716734
chr2L	12010368	12011879	7.525362532	7.157468288	7.928449843	2.018437952	1.646389892	3.015531302
chr2L	12011879	12013908	4.068824328	4.025928145	4.320844304	0.192821782	0.164719892	0.545895829
chr2L	12013908	12013959	1.925488737	1.436030187	4.517911765	0.60645774	-0.142042886	0.450463641
chr2L	12013959	12014496	2.689268912	1.861466503	4.849109047	0.793324339	-0.196112994	0.388919137
chr2L	12014496	12015044	2.048251829	1.77709391	2.092924769	0.054347929	-0.287150327	-0.133022611
chr2L	12015044	12015071	1.06590231	1.299347795	0.331087246	0.040387766	-0.226445929	-0.011123211
chr2L	120158	120526	3.714331411	2.901718159	3.063951983	0.018552524	-0.22304499	-0.392734275
chr2L	12020967	12022315	0.196766413	0.247727673	0.286029524	0.01824985	0.006790505	0.0155069
chr2L	12022315	12022591	0.419049003	2.041890367	2.506296696	0.260441544	0.103618306	0.289083241
chr2L	12022591	12023000	1.661716781	3.264758055	3.334893646	0.310319973	0.002650189	0.394966326
chr2L	12023000	12023142	0.962869141	1.698834211	2.643407127	0.318539467	0.012799165	0.214777674
chr2L	12023142	12023340	1.007892553	0.465446745	2.709951335	0.600509008	0.108908093	0.315934694
chr2L	12023340	12023622	1.980771708	0.746295457	3.53360554	0.495229425	-0.042237226	0.627595823
chr2L	12023622	12023907	1.670213879	0.902973199	2.480210726	0.323267142	-0.138252272	0.308133288
chr2L	12023907	12023911	1.613320621	1.07003027	1.805823454	0.356909459	-0.017670398	0.278502782
chr2L	12023911	12024023	1.007924784	0.800701862	1.285922256	0.315392855	0.128434141	0.265897871
chr2L	12024023	12024601	0.369568557	0.401630556	1.057130386	0.413041905	0.19972355	0.292796465
chr2L	12024601	12024621	0.337051864	0.244845618	0.504037753	0.22202612	0.218706403	0.133811286
chr2L	12024621	12024688	0.865100389	3.051445574	1.483856135	1.159331889	0.885781939	0.915543123
chr2L	12024688	12024853	1.659578658	4.864378036	3.815099373	1.763689149	1.391792285	1.459893423
chr2L	12024853	12025108	2.122172702	5.455233432	5.321203342	1.359254055	1.057199961	1.193427185
chr2L	12025108	12025335	3.447254125	4.379254435	6.253216666	1.414698989	0.964629471	1.480365573
chr2L	12025335	12026110	4.734948649	3.875895443	7.11119453	1.981923328	1.196905177	1.756592851
chr2L	12026110	12026411	4.365637989	3.203622941	5.174403178	2.250567263	1.666008994	2.56478961
chr2L	12026411	12026613	3.695227497	2.972003516	5.287338786	2.598985829	2.098034309	2.898253665
chr2L	12026613	12026661	2.508327453	3.280895233	4.834612326	2.212926343	1.820786201	2.444849107
chr2L	12026661	12026668	1.54592903	3.928295505	3.879039399	1.599866004	1.2269379	1.29047979
chr2L	12026668	12027262	3.378597326	4.447061879	4.582440074	2.653274905	2.297546128	2.063853771
chr2L	12027262	12027542	4.679096621	4.828649383	3.291512373	3.974144979	3.724137482	3.110086384
chr2L	12027542	12027697	3.228439985	4.071655112	2.75787602	3.53470699	3.079892625	2.738907375
chr2L	12027697	12027843	0.686933692	1.404973054	1.700869419	2.389943502	2.116260132	1.685094616
chr2L	12030687	12030771	0.801583984	0.926973509	2.121198152	1.504505115	1.157490577	1.339325436
chr2L	12030771	12031016	0.783079352	1.659591203	2.128512515	1.903998845	1.387847981	1.674785953
chr2L	12031016	12031133	0.796770011	0.837531543	1.268347701	1.289211872	0.897507562	1.172475678
chr2L	12033626	12033706	1.247337497	0.456276495	0.547440068	0.349446317	0.425400145	0.15097618
chr2L	12033706	12033715	1.740625847	0.692632349	0.755193571	0.512759155	0.654585018	0.250158318
chr2L	12033715	12033995	1.817054081	0.911945023	1.106607976	0.518970112	0.594204716	0.227758816
chr2L	12033995	12034346	1.657058845	1.534040315	2.2248424	0.218957693	0.143428209	-0.04414099
chr2L	12034346	12034396	0.611414234	1.250438613	2.32981069	-0.030723536	-0.186062205	0.024436541
chr2L	12034396	12034601	-0.114438221	0.942403635	2.067337637	-0.172586253	-0.302904323	0.147326914
chr2L	12034601	12035023	-0.638634061	0.496409953	0.613038674	-0.128906195	-0.163793113	-0.144922155
chr2L	12037402	12037967	-3.455310381	0.741233681	0.208751084	-0.984833096	-0.744468731	-0.579011085
chr2L	12037967	12038564	-1.562991415	0.501962495	0.584722347	-0.210737503	-0.124138077	-0.186409753
chr2L	12042575	12042836	-0.308200302	1.25252346	1.286841606	-0.366339184	-0.370083223	-0.344774176
chr2L	12042836	12042879	-0.173768034	2.35119606	0.463104275	-0.376916518	-0.238924613	-0.24656622
chr2L	12042879	12043318	0.014380958	2.819599631	0.761061624	-0.366081749	0.081404573	-0.2192961
chr2L	12043318	12043507	0.516266713	2.24626379	1.942608364	0.318087896	0.652860628	0.14332362
chr2L	12043507	12043566	0.704323602	2.667388457	2.179614952	0.625041513	0.700801638	0.333541178
chr2L	12043566	12043572	0.704323602	2.667388457	2.179614952	0.625041513	0.700801638	0.333541178
chr2L	12043572	12043715	4.096645525	5.120881853	4.200193276	0.8914435	0.763291157	0.800077893
chr2L	12043715	12044558	6.524417587	6.414571198	6.142939529	1.757992053	1.282961999	1.632950308
chr2L	12044558	12044710	5.372850173	5.833932464	6.478114254	2.176329601	1.571011548	2.194029224
chr2L	12044710	12045159	5.606931742	5.353312389	7.266694282	3.203818655	2.517870177	3.280058131
chr2L	12045159	12045850	5.727644834	6.324169664	5.361501155	3.03876136	2.65292122	2.607572576
chr2L	12045850	12046814	6.080664961	5.501630308	6.611364375	2.553187796	2.134996162	2.241263325
chr2L	12046814	12047034	4.93042912	5.958462038	4.814931059	2.39239786	2.22705995	2.043198434
chr2L	12047034	12047242	4.63167989	4.82457549	6.09891223	1.999954817	1.712574448	1.711443161
chr2L	12047242	12047505	4.281951182	4.02574004	6.360967244	1.372450212	1.159044068	1.146219711
chr2L	12047505	12048095	2.569443866	5.486411894	5.514943484	0.084388589	0.36779976	-0.001936793
chr2L	12048095	12048204	2.44703979	3.795055621	5.334579788	0.162891822	0.337832374	0.103841186
chr2L	12048204	12048400	1.740485645	1.94724665	3.576963527	0.199841196	0.324474926	0.28022698
chr2L	12048400	12048434	1.440914962	1.919655857	3.139430582	0.210733487	0.33024477	0.253936271
chr2L	12048434	12048623	0.620137708	0.964182523	1.833537838	0.091532195	0.108952079	0.081786337
chr2L	12048623	12049471	0.687535265	0.821715156	0.66420722	0.032480778	-0.018573757	0.000425893
chr2L	12049471	12049910	1.92003028	0.988839909	1.589034501	0.339582258	0.204495437	0.13880747
chr2L	12049910	12049948	1.478577674	0.69088643	1.576110736	0.18045759	-0.116616938	0.134215924
chr2L	12049948	12049983	0.488520903	0.702630356	1.257387472	-0.032854294	-0.167411869	-0.04341689
chr2L	12049983	12049993	-0.754871174	0.716668058	0.761768612	-0.275516074	-0.231678323	-0.260639091
chr2L	12049993	12050694	-0.814720746	0.747087399	0.665132129	-0.316219167	-0.128147927	-0.210495406
chr2L	120526	120665	1.999444326	2.580000491	4.571822357	1.205440735	1.304957633	1.556954823
chr2L	12054497	12054626	2.034118546	1.422424861	1.481961018	0.474705416	0.152325931	0.477322334
chr2L	12054626	12055128	3.645862046	2.020686611	2.222729668	0.942114593	0.196373684	0.961847464
chr2L	12055128	12056491	2.311662786	0.908353348	1.948018154	0.232160526	0.157087067	0.523042905
chr2L	12056491	12056704	1.023614498	0.800329785	1.708736892	0.172048838	0.128344491	0.372488719
chr2L	12056704	12056809	0.406160227	0.349958252	0.799019737	0.148073275	0.01870116	-0.073408031
chr2L	12056809	12057285	-0.046433794	0.666013061	1.01285921	0.031591341	0.18004316	-0.107794484
chr2L	120665	120865	2.168011683	2.259521766	5.200273302	1.439806878	1.673987246	1.970815156
chr2L	120865	121882	1.953755072	1.393426125	3.615575108	0.275349962	0.243226239	0.396826911
chr2L	12096659	12096916	0.257239306	0.289561346	0.885136099	0.111999224	0.102321908	0.077281606
chr2L	12096916	12096947	0.134782929	0.285073431	1.114597856	0.122062329	0.130954919	0.09557022
chr2L	12096947	12097166	-0.133204344	0.208575653	0.703655984	0.055044417	0.034272202	0.031465515
chr2L	12097166	12097324	0.284809083	0.324304144	2.028252296	0.152106794	0.109382075	0.274309405
chr2L	12097324	12098042	1.90259583	1.75718636	2.607084909	0.853129167	0.895406794	0.830661021
chr2L	12098042	12098395	2.772555433	3.691348474	0.681661301	1.405286341	2.018764104	1.071612555
chr2L	12098395	12098469	2.317311435	3.293039385	0.618188822	1.274403157	1.637422211	0.89354975
chr2L	12102926	12104666	0.556642516	0.315867432	0.700153881	0.071682807	0.097358983	0.091994264
chr2L	12104666	12105176	2.091742602	1.873175152	3.354500952	0.26089335	-0.038412885	0.144024657
chr2L	12105176	12105368	1.376689827	1.378304962	3.314729106	0.235510969	-0.130134011	0.169974051
chr2L	12105368	12105372	1.128078246	0.938145756	3.103068922	0.195639951	-0.175288543	0.096575578
chr2L	12105372	12105425	0.563934751	0.641223192	2.298317193	0.087384507	-0.130996214	0.017664855
chr2L	12106355	12106485	-0.74819795	0.374627463	0.572004394	0.006671652	-0.11598343	-0.144638073
chr2L	12106485	12106509	1.166385788	1.408972691	1.404723553	0.185037777	0.01512891	0.05248084
chr2L	12106509	12107001	2.375394855	2.456640896	3.490871209	0.288356693	0.023458197	0.206248721
chr2L	12107001	12107716	3.802368702	3.654534045	6.012973422	0.571869041	0.4548849	0.556311867
chr2L	12107716	12107845	3.230289362	2.972454165	5.3411841	0.321406986	0.34505445	0.292504523
chr2L	12107845	12107851	2.031033055	1.544081499	3.009156302	0.166235817	0.194989868	0.122052922
chr2L	12107851	12107858	2.430732778	1.867901376	3.524019407	0.253407246	0.264302377	0.20072026
chr2L	12107858	12108048	2.402859913	1.857142927	3.511353143	0.249332551	0.242974783	0.212330227
chr2L	12108048	12108099	1.712884193	1.300329567	2.803287974	0.128041402	0.110997513	0.138264887
chr2L	12108099	12108154	0.387607337	0.527431638	4.169444186	0.360562049	0.106761367	0.466820698
chr2L	12108416	12108480	0.419655712	0.548113751	4.167141862	0.623001428	0.273149286	0.547665071
chr2L	12108480	12108626	0.080399081	0.642980042	2.659194863	0.706900021	0.491897736	0.401417991
chr2L	12108626	12108666	0.255924696	1.22758816	2.834131023	0.675371265	0.414454188	0.313048868
chr2L	12108666	12109759	1.713963466	1.830747464	2.569949077	0.211911153	-0.004392268	0.014167488
chr2L	12109759	12109979	-0.274599082	1.060642992	1.209000675	0.019685659	0.004872607	-0.03532673
chr2L	12109979	12110027	-0.475447675	0.851280624	0.511229927	-0.116229069	-0.085565129	-0.020207124
chr2L	12110027	12110851	0.099294879	0.812936168	0.770659738	-0.088561623	-0.126487199	-0.016996609
chr2L	12132670	12133433	1.150150725	1.437757306	1.591597249	0.357519697	-0.028126845	-0.005809183
chr2L	12133433	12133443	2.665202627	3.515899919	3.69959315	0.678547486	0.67034566	0.657852093
chr2L	12133443	12133448	2.665202627	3.515899919	3.69959315	0.678547486	0.67034566	0.657852093
chr2L	12133448	12133585	5.423178427	5.317606342	6.929286315	1.449696092	1.183971694	2.059801184
chr2L	12133585	12134331	6.703721085	6.162209441	8.047949205	2.27341864	1.860319942	2.704538262
chr2L	12134331	12135340	3.008282873	2.896129366	4.335554776	2.146693305	1.824254963	1.941355926
chr2L	12135340	12136857	0.650365773	0.447688113	0.541920028	0.267208003	0.171482403	0.368484786
chr2L	12136857	12137628	0.013949095	0.206378933	0.26726548	0.451875883	0.395095875	0.898331189
chr2L	1216926	1218220	1.4171632	0.866095066	0.777275624	0.372715604	0.148028888	0.266114458
chr2L	12172062	12172162	0.465832748	0.34193494	0.246612453	0.265264682	0.142060802	0.000633933
chr2L	12172162	12172259	0.853172018	1.000159175	2.365046866	1.129652871	0.407004427	0.746822544
chr2L	12172259	12172575	1.47293352	1.440225382	2.735073383	1.326903185	0.403186229	1.038838336
chr2L	12172575	12173217	0.738560318	2.513689167	1.867530462	0.346627778	0.176469753	0.419147013
chr2L	12173217	12173248	0.803128442	2.24621636	1.181873211	0.307380273	0.17209191	0.222839266
chr2L	12173248	12173263	0.438202504	1.521856241	0.797168212	0.218648882	0.142423917	0.140368109
chr2L	12173608	12173660	-0.574167217	0.309942895	2.891615636	0.837587131	0.930947085	1.206537565
chr2L	12173660	12173999	1.033773181	1.079936249	0.768584116	0.172755841	-0.003569008	-0.232828238
chr2L	12173999	12174793	0.681897952	0.779166874	0.240370153	0.004569489	0	-0.015759976
chr2L	12174793	12175145	0.572542694	0.916949561	0.382063365	0.065744113	0.007162021	-0.067686692
chr2L	12175145	12175154	0.456368082	0.625251838	0.389126436	0.121067632	0.021016892	0.012383195
chr2L	12176934	12177081	0.986440966	1.23876621	1.911980857	2.144762952	2.120824307	2.452620013
chr2L	12177081	12177109	1.661450313	2.176959916	2.323749894	2.632582888	2.568423991	2.881854308
chr2L	12177109	12177748	2.156053185	2.538277001	2.678462977	2.559732063	2.167051508	2.725053927
chr2L	12177748	12177842	2.455453036	1.909817956	3.033942201	2.614982704	2.152297148	2.815849272
chr2L	12177842	12177885	2.262315397	1.107720955	2.857560872	2.756289841	2.342316822	2.990179128
chr2L	12177885	12178085	1.434592154	0.87541982	2.119640013	2.361066475	1.931843289	2.623832995
chr2L	12178085	12178212	1.270789885	0.846258693	1.313505005	1.469256132	1.071718628	1.536329954
chr2L	12178212	12178861	1.786099998	1.155171808	0.538178435	0.652031257	0.470668645	0.475661633
chr2L	1218220	1218397	2.45458603	2.272285974	1.569370014	2.307613798	1.843416316	1.964215194
chr2L	1218397	1218757	2.203920373	3.396486996	1.539406146	2.09906378	1.935045748	2.375450471
chr2L	1218757	1219019	1.76576872	3.310772735	1.793578561	2.505949398	2.363231508	3.240306213
chr2L	121882	122075	1.498310066	0.76884921	1.947141829	0.183962992	-0.051925876	0.195817388
chr2L	1219019	1219031	1.547244782	3.125364281	1.783299942	2.45615873	2.321777519	3.178550959
chr2L	1219031	1219366	-0.038881893	1.973665517	0.833094927	1.21304614	1.192416902	1.636585466
chr2L	122075	122268	2.204697725	1.903500163	2.088099005	1.606809054	1.575953439	1.419337959
chr2L	12207728	12207792	0.303389215	0.591522052	0.508645552	0.453210174	0.532597095	0.504621049
chr2L	12207792	12208072	2.718250023	1.741471707	2.903820589	1.081667078	0.79812358	0.819289511
chr2L	12208072	12208490	5.091456687	1.911464232	3.433202131	1.728573253	0.897811564	1.074015132
chr2L	12208490	12208880	1.831399884	0.72192008	2.196234953	0.339174234	0.102611839	-0.071802673
chr2L	122268	122531	3.887562165	2.63018575	1.902806129	2.017796809	2.264583134	1.803751527
chr2L	122531	123193	4.756776154	3.807960085	2.849630777	1.547290919	1.067484559	0.756077087
chr2L	123193	123376	2.383910536	2.847930816	2.388744508	0.691339042	0.775405939	0.678175108
chr2L	123376	123601	1.597199879	0.861471873	1.424249139	0.64523829	0.659494357	0.949715418
chr2L	12365508	12365967	3.313120546	2.415827055	4.606963002	3.01582104	1.953245236	2.335804048
chr2L	12365967	12366331	4.616440086	7.037492351	4.391282673	2.992538069	2.566526428	1.847358907
chr2L	12366331	12366371	4.563435529	7.592069277	4.462467472	2.705552675	2.178120183	1.52157739
chr2L	12366371	12366378	4.205827778	7.106572224	4.127180387	2.386410265	1.892958764	1.289993232
chr2L	12366378	12366385	1.873262133	0.470461952	1.631399142	0.405906577	0.512395651	0.4103288
chr2L	12366385	12366484	2.945768933	2.609055555	2.924534587	2.23082965	2.215554563	1.257825759
chr2L	12366484	12366679	3.624751783	3.293779079	3.452139188	2.57415756	2.549037322	1.592873037
chr2L	12366679	12367679	4.390414557	3.305210154	4.426979561	1.07238853	0.897123902	1.382284692
chr2L	12367679	12368804	4.348891468	3.647829213	5.202243389	0.180156903	0.138441049	0.139483908
chr2L	12368804	12368961	4.531850427	7.061057949	5.729595826	0.528167759	0.313477378	0.236569635
chr2L	12368961	12369177	5.692609492	8.148208064	6.134529945	1.541878195	1.242965794	1.243345285
chr2L	12369177	12369877	7.589003613	7.091541665	6.5682054	2.500217289	1.92726763	2.292889174
chr2L	12369877	12370071	6.692625507	6.436602934	6.68758878	2.734631575	2.235621637	2.683898891
chr2L	12370071	12370094	5.885161356	5.12777916	7.354165609	2.844324499	2.451575795	2.919452006
chr2L	12370094	12370564	5.990822878	4.732191603	7.585985995	2.221504944	1.857961825	2.324899687
chr2L	12370564	12371212	3.51262641	3.780911701	5.046703949	0.544172881	0.240977469	0.38195731
chr2L	12371212	12372499	5.140269096	3.604135015	4.838649843	0.102682287	0.005365961	0.085286658
chr2L	12372499	12373193	8.35736572	6.021575782	7.003776671	0.681660959	0.117362174	0.590091184
chr2L	12373193	12374585	4.023661043	3.290848129	3.909452914	0.069103219	0.016031188	0.020967035
chr2L	12374585	12375887	1.526204415	0.649189809	1.667350335	0.003262646	-0.019583704	-0.109052978
chr2L	12376880	12377524	2.341743595	2.253291795	2.450468971	0.339656011	-0.500800868	-0.00932522
chr2L	12377524	12377754	2.194102519	1.78045955	2.808478979	0.270296896	-0.269257276	0.213167276
chr2L	12380175	12381160	0.195431074	1.3235554	0.430387754	0.393698458	0.088784962	0.321922215
chr2L	12381160	12381297	0.626409647	0.732218404	0.206647949	0.593243172	-0.008114554	-0.072564519
chr2L	12381297	12381423	1.763547944	1.531989682	1.428426838	0.464505349	0.267604039	-0.107639269
chr2L	12381423	12382353	3.75142066	2.744251077	3.993966586	0.073487977	-0.184745834	-0.435855673
chr2L	12384801	12385667	0.736959862	0.496017812	1.31293251	-0.135973888	-0.0967514	-0.260435566
chr2L	12385667	12385896	0.435417352	0.484141223	0.989647332	-0.019860898	-0.029084055	-0.169954424
chr2L	12385896	12385986	0.487135289	1.489687742	2.553725619	-0.022476478	-0.05606709	-0.234544079
chr2L	12385986	12387048	1.927098623	3.19438046	3.684683224	-0.104034641	-0.120879412	-0.230029896
chr2L	12387048	12389096	0.211210813	0.413749658	0.400855669	0.005791093	-0.007425611	0.005504582
chr2L	12391314	12391560	0.007301266	0.854751925	0.637198642	0.913480298	0.882123571	1.787007179
chr2L	12391560	12391754	0.822240015	0.977021011	0.857930371	1.387557489	1.359117097	1.941580659
chr2L	12391754	12392728	2.269456024	2.047436067	2.150594262	0.44657721	0.161302709	-0.09021288
chr2L	12392728	12393867	0.415371599	0.342357627	0.540919498	0.026834824	-0.012819834	-0.086376524
chr2L	12396350	12397963	1.874597861	0.472138453	1.382926987	-0.006199	-0.008562895	0.019411701
chr2L	12397963	12398232	1.520343983	1.450982469	4.633138204	0.009367362	0.07839006	0.047857108
chr2L	12398232	12398409	-0.160513488	0.499937704	3.000286294	0.034007503	0.145539215	0.173671506
chr2L	12421325	12422794	0.836070053	0.606133499	0.519412006	0.244243669	0.150964092	0.237859758
chr2L	12422794	12422838	2.096451011	2.560106866	2.432525301	2.06287926	1.61791514	1.76940352
chr2L	12422838	12423348	3.091909235	3.464026212	2.798127119	2.458898306	1.986768485	2.157201196
chr2L	12423348	12423375	3.352432824	3.295511314	2.745568186	2.386556653	1.89223735	2.126049756
chr2L	12423375	12423393	5.335434527	5.429808122	4.335116978	2.373170935	2.123668048	2.414404618
chr2L	12423393	12423662	3.878625403	4.947537216	3.468404297	2.107946229	1.903822748	2.284465624
chr2L	12423662	12424019	1.996574943	3.597616358	2.470246163	1.77912704	1.74941231	2.065214045
chr2L	12424019	12424437	1.592162842	2.596381642	2.278512351	1.31921947	1.129363541	1.262252309
chr2L	12427535	12427559	0.083100649	0.795328142	1.567998037	0.713649417	0.448921341	0.659399735
chr2L	12427559	12428194	1.173640965	1.635269149	1.705342563	0.167659336	0.132015668	0.222741185
chr2L	12428194	12428246	1.470925065	1.547665855	2.063323485	0.311121494	0.186692906	0.312061506
chr2L	12428246	12428375	0.708313063	0.72242304	1.452327088	0.33743184	0.168733446	0.327281431
chr2L	12429260	12429582	-0.734837951	0.370719178	0.288905635	-0.048189828	-0.368529794	-0.060065676
chr2L	12429582	12430271	0.713629829	1.182942003	0.411507274	0.029791589	-0.624992657	-0.260394382
chr2L	12430271	12430471	0.269269187	0.96385295	0.958733742	0.23313216	0.003769456	0.421855212
chr2L	12430471	12430762	-0.511126754	0.637441864	0.716930672	0.215652547	0.168477727	0.845044784
chr2L	12430762	12430991	0.285968119	0.709912415	1.564754863	0.115938577	0.079633865	0.359586229
chr2L	12430991	12431157	-0.296270555	0.420329565	1.037068982	-0.162273176	-0.278483835	-0.247062443
chr2L	12432497	12432743	-2.47503936	0.856950143	0.671435024	0.019217836	0.161956484	0.387962528
chr2L	12432743	12433617	3.299004754	2.421478479	4.244534931	0.805205667	0.012934337	0.268152453
chr2L	12433617	12433674	2.812000646	1.98818547	2.917635815	1.443916617	1.154367849	0.794223695
chr2L	12433674	12433857	2.72866954	2.974621036	2.668287406	1.991871623	2.036243256	1.454053559
chr2L	12433857	12434565	4.193993785	3.967017234	4.88217308	0.952181325	0.744355286	0.851610567
chr2L	12434565	12434606	4.300169212	3.271664995	5.18086194	0.880935787	0.580251318	0.946236657
chr2L	12434606	12435021	2.446082647	2.776389943	3.743459579	0.810310189	0.48541494	0.824823025
chr2L	12435021	12435157	0.482384753	1.383561001	2.542962656	0.601488337	0.38497296	0.45631059
chr2L	12435157	12435221	0.09900269	0.410256837	1.930044758	0.46024609	0.35948348	0.153379628
chr2L	12435221	12435373	0.740925459	1.855583057	1.380883741	0.63074669	0.375711929	0.067342349
chr2L	12435373	12436070	2.168668953	2.779298591	2.405872116	1.003229935	0.452863202	0.453029357
chr2L	12436070	12436841	2.156510517	3.226945167	3.099426161	0.61161476	0.306363089	0.141368703
chr2L	12436841	12436941	2.024057938	2.402952672	3.418364134	0.406981065	0.133167372	0.180110508
chr2L	12436941	12437038	2.628313163	2.501310523	3.19962568	0.170314421	-0.011079075	-0.209588145
chr2L	12437038	12437573	3.9543729	3.226094502	3.324214237	0.089729468	-0.391591029	-0.351149957
chr2L	12437573	12437819	2.437114093	2.675763614	2.264520826	0.043643792	-0.253846085	-0.092671832
chr2L	12437819	12437854	0.151387955	1.558554838	1.942470896	-0.126402026	-0.208774986	0.043327595
chr2L	12437854	12438101	0.15557599	1.236569808	2.188876345	-0.220055025	-0.352257441	0.033776799
chr2L	12438101	12438329	0.103777711	1.54866671	1.717060395	-0.082388224	-0.062153883	-0.02887599
chr2L	12438329	12438351	-0.154940797	1.377719137	1.381013759	-0.019489022	0.099313641	-0.073811306
chr2L	12438351	12438405	-0.031345435	0.78956118	1.070513485	0.020726547	0.058334423	-0.127883968
chr2L	12438405	12438510	0.331162781	0.561468492	0.517691459	-0.402137199	-0.051441018	-0.408591061
chr2L	12438510	12438918	1.09860137	1.295493346	0.690086849	-0.672101567	-0.655668147	-0.920953108
chr2L	12438918	12439366	3.119981102	2.162369396	1.108222721	-0.664026244	-0.508139163	-0.902564093
chr2L	12439366	12439489	2.469119846	1.564738905	0.740340363	-0.499742145	-0.292980088	-0.657411902
chr2L	12454989	12455113	1.818010315	1.600311246	2.654864302	0.459614455	0.191881558	0.480028519
chr2L	12455113	12456158	3.650502573	2.499605577	4.060793517	0.789397149	0.3924256	0.682859308
chr2L	12456158	12456808	2.380383891	1.312485257	1.623994743	0.294134522	0.059708076	0.070056805
chr2L	12456808	12458138	1.017615614	0.314751727	1.623563803	-0.027430977	-0.060048557	-0.089847775
chr2L	12458221	12458309	0.792302	0.436251463	1.938506768	0.480697658	0.077585662	0.316666686
chr2L	12458309	12459006	1.726276017	1.232367064	2.345517985	0.766486355	0.231920612	0.512269305
chr2L	12459006	12459579	2.845446464	2.737996336	3.403243919	1.979407793	1.66982681	1.787997351
chr2L	12459579	12460228	3.698658597	3.669386199	3.290021339	1.901884855	1.609330647	1.976800138
chr2L	12460228	12460837	2.897654654	1.390506285	3.892551256	2.71919257	2.046996337	2.422283327
chr2L	12460837	12462604	4.987510867	2.323056808	3.27937061	0.434152441	0.295448486	0.528116745
chr2L	12462604	12462816	2.17754735	1.058160359	1.947028414	0.934492847	1.042571585	0.270914378
chr2L	12462816	12463091	1.999543779	1.726115179	2.528337183	1.129921097	0.918370707	0.620438806
chr2L	12463091	12463995	2.556016935	1.774396933	2.738712104	0.94759584	0.536051325	0.580438653
chr2L	12463995	12464421	1.398775526	1.473580659	0.859960815	0.921704785	1.327725697	0.360127139
chr2L	12464421	12465018	0.714396087	0.981172336	1.160641605	0.537505379	0.424237072	0.409362003
chr2L	12465018	12465350	2.568848944	2.174253298	2.798483908	0.706457186	0.496358727	0.686314192
chr2L	12465350	12465358	4.256208254	3.361895079	4.468359811	1.293982527	1.106832499	1.188170347
chr2L	12465358	12466053	4.635485958	3.688221964	4.635227231	1.605337187	1.030654755	1.317608949
chr2L	12466053	12466071	3.307047348	3.472392662	3.462381405	1.164650144	0.755145468	0.860445613
chr2L	12466071	12466205	2.289443737	2.627545622	2.273263594	0.55574725	0.373992553	0.434277187
chr2L	12468133	12468225	2.565652882	2.441462495	1.026709772	0.327264146	0.314204308	0.596155494
chr2L	12468225	12469219	3.851321362	3.437513131	3.554372138	2.376246032	1.808577758	2.349140845
chr2L	12469219	12469261	2.44230138	3.36618211	3.353497142	1.833850805	1.686434581	1.931214654
chr2L	12469261	12469435	2.801708402	2.409672082	2.491993783	2.852290781	2.749605265	2.736626977
chr2L	12469435	12469442	4.178981213	2.612509747	1.652728686	3.674592967	3.75073066	3.321673696
chr2L	12469442	12469449	4.178981213	2.612509747	1.652728686	3.674592967	3.75073066	3.321673696
chr2L	12469449	12469456	4.178981213	2.612509747	1.652728686	3.674592967	3.75073066	3.321673696
chr2L	12469456	12469476	4.178981213	2.612509747	1.652728686	3.674592967	3.75073066	3.321673696
chr2L	12470683	12471627	1.596942021	0.22741144	1.65598228	1.159556117	0.733770478	0.8133296
chr2L	12471627	12471816	0.496265775	0.376116097	1.060201959	0.456767099	0.191494874	0.219361168
chr2L	12471816	12472706	0.953363286	0.439217503	1.858643448	0.522577762	0.177757865	0.064536803
chr2L	12472706	12473199	2.133254133	2.11182208	2.27521564	1.172289813	0.328413537	0.610023975
chr2L	12473199	12473419	3.258102815	3.501650274	3.53234388	1.218849242	0.505054406	1.051394678
chr2L	12473419	12473517	5.393757383	4.837405196	5.175261007	2.02808008	1.052060754	1.640247898
chr2L	12473517	12474021	6.14616317	5.457048245	5.46373348	2.123803778	1.406024425	1.714762537
chr2L	12474021	12474601	7.219475128	6.279720345	6.564705623	1.760083451	1.373657044	1.472629042
chr2L	12474601	12474637	6.193666753	6.170500695	6.676820283	1.343770626	0.867656587	1.290989332
chr2L	12474637	12475033	4.618228664	5.416357984	5.76720653	0.749893354	0.585951817	0.83147913
chr2L	12475033	12475142	3.722606775	1.778220939	2.751540016	0.096843248	0.022317377	0.048733823
chr2L	12479935	12480478	0.857996075	0.487430604	0.97417833	1.442776886	1.305541623	1.219595406
chr2L	12480478	12481340	0.867200956	0.905395095	1.228633459	0.653574346	0.306160119	0.284859681
chr2L	12481340	12481604	1.839385534	2.709600696	1.589759777	0.369623005	0.179435853	0.075590927
chr2L	12481604	12481621	3.138997636	3.567921642	1.840427856	0.575365386	0.390165778	-0.026179375
chr2L	12481621	12482171	4.977621635	3.853604856	3.0467094	0.893886575	0.106878164	0.177848855
chr2L	12482171	12482608	4.866430562	4.544069927	3.654669886	2.203829915	1.47472137	1.881804106
chr2L	12482608	12484074	5.058212013	4.196570903	4.60096853	1.254187249	0.94372117	1.285653559
chr2L	12484074	12484711	4.097049374	3.114365855	3.829870786	0.642527034	0.322241582	0.892176108
chr2L	12484711	12485611	3.216321789	2.528654833	4.052820878	0.438164349	0.023574088	0.491725019
chr2L	12485611	12485672	2.789973142	3.140164101	3.468558028	0.167897888	0	0.237703829
chr2L	12485672	12486111	2.82633184	4.183357107	2.123722546	0.120635621	0.211419341	0.385189752
chr2L	12486111	12486610	3.474466125	2.658326097	3.321169554	0.839348741	0.656977443	1.116642971
chr2L	12486610	12487104	4.063033672	2.667463104	2.263745172	1.813884149	1.379269548	1.363119607
chr2L	12487104	12487219	2.589991519	1.773627948	1.664284917	1.288381977	0.881029228	1.067339147
chr2L	12487219	12487352	0.946115689	0.29282962	1.130004847	0.053606175	0.078635433	0.158632078
chr2L	12487352	12487576	0.611270926	0.570237342	1.087913009	0.094862811	0.078737641	0.165499546
chr2L	12487576	12489330	0.736438584	0.221653043	0.82719992	0.015367251	-0.002916504	0.057084477
chr2L	12491673	12491845	0.919766431	0.666496828	0.386583564	0.450538325	0.253268338	0.274294856
chr2L	12491845	12492946	2.762224895	1.695869043	2.534197443	0.646269303	0.414262267	0.747225244
chr2L	124919	125523	3.316182195	1.149028514	0.666540784	1.404981063	0.714940198	0.628044823
chr2L	12492946	12493095	3.591177041	2.011882431	3.229659634	3.097504802	2.798188075	2.677930696
chr2L	12493095	12493436	3.962916946	2.232037202	2.910391248	3.395141457	3.297389453	3.084370253
chr2L	12493436	12494493	3.533768422	1.364716663	3.260329557	2.053920793	1.711568384	1.945576323
chr2L	12494493	12494841	3.449523689	2.177193207	2.234517408	1.323591586	0.847920461	1.683084609
chr2L	12494841	12496915	1.603048304	0.506639183	0.678725987	0.172759933	0.102328831	0.252848509
chr2L	12496915	12496928	1.59327314	0.215036504	0.943879142	0.015908593	0.023403502	0.026883477
chr2L	12496928	12497045	1.388057294	1.22598517	0.86557503	0.027099915	0.015476613	0.019862551
chr2L	12497045	12497110	3.083516752	3.407177828	1.730318475	0.041340549	-0.011468997	0.033406443
chr2L	12497110	12498569	4.191574935	3.931936267	2.424101619	0.000942369	0.001172527	-0.00141913
chr2L	12498569	12499854	3.390067233	3.629686669	3.149600244	0.157592871	0.094764889	0.099702253
chr2L	12499854	12500878	1.209856569	0.834541428	1.340720582	0.960526207	0.698348236	0.587401179
chr2L	12500878	12501274	0.795922823	0.58003377	0.694700712	1.24202475	1.087686723	1.464513065
chr2L	12502470	12502756	1.661772582	2.722418759	1.42651555	1.140975656	1.210931781	1.043761193
chr2L	12502756	12502865	1.044153825	1.981776699	1.199369422	0.765047006	0.781413708	0.65832293
chr2L	12502941	12503940	0.419023729	0.249677568	0.927209268	0.270540732	0.087670601	0.119244579
chr2L	12503940	12504155	0.27576521	0.354616979	0.794286964	0.123985592	0.199073576	0.156783555
chr2L	12504155	12506031	1.297329097	0.260038303	0.308140105	0.028223805	0.009716405	0.031094558
chr2L	12506031	12506659	1.44573688	1.677048565	0.373068356	0.444336027	0.24793384	0.346372467
chr2L	12506659	12507114	1.312644765	1.386894551	1.199190968	0.690757348	0.457464268	0.710878603
chr2L	12507114	12507427	2.372966252	2.761264747	4.702358427	2.103647443	1.906507728	2.260763198
chr2L	12507427	12507708	2.931375751	2.869721434	5.481265536	2.799722889	2.910667004	3.128835466
chr2L	12507708	12508093	0.835045862	2.486734281	3.151422074	3.160577708	3.040756956	2.732975232
chr2L	12508093	12508432	1.807400708	2.59433241	2.036730741	1.95420594	1.572500776	1.517708947
chr2L	12508432	12509489	4.269421832	3.346967273	3.811618946	0.325068696	0.17256705	0.402361949
chr2L	12509489	12513609	2.670238522	2.395909155	1.642288433	0.054433633	0.027145119	0.153527235
chr2L	12513609	12514557	2.592306201	1.520080317	2.281182865	0.346810787	0.233086053	0.34193704
chr2L	12516930	12517110	0.312999041	0.403237834	1.967898072	0.560104117	0.258969126	0.279987311
chr2L	12517110	12517461	2.261930266	1.050947691	3.272854499	0.654948936	0.217843894	0.151910765
chr2L	12517461	12517492	2.689963956	1.088179639	3.031631347	0.332275494	-0.356393823	-0.229101815
chr2L	12517492	12518137	2.398119826	0.910580393	2.089556332	-0.122002813	-0.771725897	-0.642586388
chr2L	12518137	12518693	0.904989833	0.597886671	0.579448834	-0.453303583	-0.437970206	-0.603231806
chr2L	12519277	12520620	0.768357359	0.377022028	1.621459869	0.076529728	0.044769991	0.095532584
chr2L	12520620	12521042	1.961368457	2.751065054	1.719554077	0.55004163	0.520358329	0.821166595
chr2L	12521042	12522605	1.924200893	1.203792057	1.433956148	0.045501659	0.029396493	0.096825715
chr2L	12522605	12522609	1.242119722	0.761232629	1.76317608	-0.003196817	0.039449584	0.361567982
chr2L	12522609	12522678	1.177483159	0.718891454	1.761792251	0.036421258	0.172830259	0.44451865
chr2L	12522678	12522882	0.952617396	0.745284756	1.360432655	0.071034269	0.27320811	0.337582649
chr2L	12528007	12529846	4.461939995	1.036614357	3.835609779	0.121563686	0.137024525	0.353369296
chr2L	12529846	12530084	2.896018298	1.595484605	2.202178595	1.344726161	1.262105908	1.675073419
chr2L	12530084	12530244	0.89921461	0.733268715	1.091562105	0.779619822	0.60070086	0.976869331
chr2L	12530244	12531024	0.942335509	0.388317989	1.366004855	0.224443863	0.134156393	0.26654019
chr2L	12531024	12532037	3.581226051	2.463946136	4.088118274	0.950379521	0.559877068	0.941327035
chr2L	12532037	12532310	1.9808368	1.624635956	2.377336729	0.858661643	0.664982139	0.778271912
chr2L	12532310	12532744	0.927372672	1.337866536	0.287021845	0.196871687	0.155606694	0.153732885
chr2L	12534364	12534627	1.303475066	1.114883311	1.651329507	0.534285108	0.341616217	0.376931968
chr2L	12534627	12534963	2.826645202	1.960900228	2.595880382	1.802451142	1.167490853	1.941429889
chr2L	12534963	12535223	2.50615253	0.497468995	2.448043157	2.582170257	2.106968584	2.838635749
chr2L	12535223	12535958	1.056143428	0.313728772	3.470451905	2.53654695	1.673239428	2.573904342
chr2L	12538522	12538625	-2.401701166	0.275750305	0.619144855	0.133718017	0.114196268	0.043749501
chr2L	12538625	12539319	-2.235432508	0.676289116	0.484911502	0.075195033	0.270840504	0.035275033
chr2L	12539319	12539963	0.162989423	2.885991259	2.988089955	1.142720863	0.605030926	0.739139819
chr2L	12539963	12540013	1.887906045	2.464413108	2.384136392	1.110398572	1.019687734	0.774144136
chr2L	12540013	12540018	0.557612935	0.688075526	1.516447587	0.890970353	0.817224189	1.033405489
chr2L	12540018	12540023	0.557612935	0.688075526	1.516447587	0.890970353	0.817224189	1.033405489
chr2L	12540023	12540048	0.557612935	0.688075526	1.516447587	0.890970353	0.817224189	1.033405489
chr2L	12540048	12540053	0.557612935	0.688075526	1.516447587	0.890970353	0.817224189	1.033405489
chr2L	12540053	12540497	1.320823025	1.827360261	1.707590275	1.024466216	0.904173864	1.146770973
chr2L	12540497	12540704	2.802275147	3.549583336	1.792312452	1.444943486	1.618918678	1.742621177
chr2L	12540704	12540983	2.855042536	3.718348623	2.263640019	1.124658646	1.109667131	1.041833596
chr2L	12540983	12541062	4.328956203	3.753480427	4.357970229	0.785274071	0.641651174	0.814192811
chr2L	12541062	12542022	4.826966801	4.169488805	5.249027226	0.767844539	0.608707979	0.967257275
chr2L	12542022	12542178	3.299642332	2.641149767	3.318016459	0.247126951	0.169554929	0.33950667
chr2L	12542178	12544525	0.81156432	0.232516905	0.209314191	0.303229895	0.267807992	0.272394204
chr2L	12544760	12544818	3.753601165	3.036459577	2.341866126	1.844945065	1.587222361	1.857533482
chr2L	12544818	12544827	4.585733945	3.903399306	4.056605625	1.909014643	1.16790291	1.68622182
chr2L	12544827	12545586	5.410358865	4.171070292	4.397221365	2.087013885	1.12190013	1.693774034
chr2L	12545586	12547147	5.5767889	3.95626044	1.892849833	0.556886256	0.31170142	0.489667682
chr2L	12547147	12547834	4.054411288	2.434053909	1.26883937	2.011193574	1.698729742	1.534481866
chr2L	125523	125703	2.07069906	0.401161215	1.941732858	1.984688091	1.476863263	1.33009974
chr2L	125703	128081	1.660987514	1.238093381	2.233157424	0.575926247	0.369241591	0.370964417
chr2L	12586130	12586235	1.342937174	2.509042668	1.021949951	0.014677868	-0.011654295	0.070819179
chr2L	12586235	12587171	2.554359629	3.536736574	3.146882432	0.139061337	0.069937219	0.198980032
chr2L	12587171	12587583	1.448641912	1.894955159	3.696753906	1.731038764	1.089772892	1.758645743
chr2L	12587583	12587736	0.355031145	0.585547394	2.656430831	0.835920413	0.544357883	0.855704563
chr2L	12690629	12690638	-1.687427752	0.279608029	0.705128468	-0.13991994	-0.208168084	0.075746713
chr2L	12690638	12690642	-1.687427752	0.279608029	0.705128468	-0.13991994	-0.208168084	0.075746713
chr2L	12690642	12690668	-1.687427752	0.279608029	0.705128468	-0.13991994	-0.208168084	0.075746713
chr2L	12690668	12691047	-3.904327785	0.64488675	1.645185656	-1.243857281	-0.692465615	-0.268518177
chr2L	12691047	12691061	-3.832333063	0.553054946	1.618903217	-1.109814117	-0.58909244	-0.247338329
chr2L	12692163	12693105	1.675982857	2.208957494	2.308889954	0.125794708	0.040622341	0.109214986
chr2L	12693105	12693189	1.87615156	1.453725859	1.117187691	0.026877248	0.022491342	0.037050665
chr2L	12693189	12693270	0.488592752	0.287894017	0.969914635	0.149650317	0.004728864	0.024614347
chr2L	12693270	12693798	0.794268201	1.155518888	1.185923726	0.204984113	0.166083417	-0.175218034
chr2L	12693798	12693905	0.575312589	0.557538849	0.529272346	0.181277434	0.023549406	-0.129700421
chr2L	12700495	12700643	0.228428921	1.097767078	0.652675755	0.686778953	0.489770772	0.660762565
chr2L	12700643	12701334	1.698360526	2.876734263	2.619196326	0.639726569	0.310020062	0.880996263
chr2L	12701334	12701733	1.441244946	1.068713286	1.793586197	1.599460576	0.895329545	1.533816433
chr2L	12701733	12702134	0.391758539	0.472242184	0.79762954	0.698471491	0.223268698	0.708633512
chr2L	12703891	12704176	0.354152609	1.182530621	3.03422187	0.631054305	0.325325946	0.73126767
chr2L	12704176	12704484	-0.370558874	1.167387185	3.364970804	1.193576994	0.839639571	1.522008177
chr2L	12704484	12704490	-0.202817874	1.336119082	3.408732686	1.27717856	0.954730341	1.609590364
chr2L	12704490	12704505	-0.202817874	1.336119082	3.408732686	1.27717856	0.954730341	1.609590364
chr2L	12704505	12704773	0.183841466	0.907694086	3.966635006	2.275229444	1.881732086	2.558380426
chr2L	12705068	12705734	2.060303916	1.836090379	3.987428401	1.831946241	1.509163199	1.932932879
chr2L	12705734	12705760	1.793756273	1.738443642	2.514453159	0.12898809	-0.077879729	-0.140154428
chr2L	12708216	12708307	0.404679013	0.685899849	2.049665796	-0.106547537	-0.379436533	-0.496400952
chr2L	12708307	12708353	0.754162894	1.064361013	2.479231774	-0.405610264	-0.605527015	-0.828927651
chr2L	12708353	12708974	1.185398675	1.362635158	2.174861705	-0.420230848	-0.633116053	-1.013737099
chr2L	12717739	12717743	0.707055806	1.216460494	0.3717053	-0.319716443	-0.239020074	-0.267691122
chr2L	12717743	12718895	2.903610578	2.072805371	2.718389483	0.915033974	0.725158599	0.591946334
chr2L	12718895	12719134	1.973293545	1.866893466	2.317259947	3.290550275	3.267437289	3.084193316
chr2L	12719134	12719189	3.406799115	3.589601826	1.507704662	2.883621928	2.614780697	2.385906944
chr2L	12719189	12719715	3.863949298	4.012341774	1.845739345	2.752215715	2.296732569	2.192223399
chr2L	12719715	12720134	3.842907214	4.554062676	3.540859476	2.700726175	2.666900924	2.527703395
chr2L	12720134	12720139	3.353618955	4.354966593	3.627378153	2.673567083	2.508139203	2.285906535
chr2L	12720139	12720246	2.805072649	3.558801835	3.547216561	2.412038189	2.119852772	1.813030579
chr2L	12720246	12721518	3.150806783	2.070485974	3.481618814	1.134773401	0.874950906	1.015186862
chr2L	12721518	12722327	2.951056117	3.179907825	3.438221396	2.006058703	1.525367773	1.454870161
chr2L	12722327	12722472	2.002282812	2.709727512	4.892265506	1.46792849	1.103000232	1.063912872
chr2L	12722472	12722587	1.222707097	0.528890031	3.746787932	1.089525398	0.848582671	0.670701468
chr2L	12722587	12722661	0.920296303	0.423174076	1.826016709	0.273235891	0.488813772	0.088872944
chr2L	12722661	12723111	0.323558959	0.917496731	1.56522864	-0.301822959	0.061309335	-0.130062218
chr2L	12723111	12723271	-2.388609575	0.656847885	0.540693652	-0.804177991	-0.614235523	-0.633235697
chr2L	128081	128169	4.656196566	4.757987095	4.279693135	3.140076976	2.516551439	2.641421126
chr2L	128169	128730	5.376447348	5.334500176	4.262598798	3.169487522	2.920370274	2.741226773
chr2L	128730	129233	3.906539565	5.437076043	2.935252177	3.409923051	3.816281267	3.238354987
chr2L	129233	129499	3.344306247	3.916138026	5.619460922	3.572792739	3.577192037	4.471288655
chr2L	129499	131214	3.551602809	2.41336726	3.935612324	0.827012425	0.691392719	1.352593732
chr2L	12974051	12974107	0.240571026	1.075024167	1.454876034	2.189779623	1.939018433	1.539779467
chr2L	12974107	12974288	1.945316605	2.977413871	2.963451427	3.381803306	3.17817717	3.192083054
chr2L	12974288	12974608	2.305943669	3.348963431	3.381111109	3.605104967	3.214457372	3.571853279
chr2L	12974608	12974848	3.077644134	4.163483583	4.038762709	3.821898789	3.612755551	3.844130863
chr2L	12974848	12975043	4.459140255	4.993311684	2.982744143	4.727568109	4.725537335	4.130639195
chr2L	12975043	12976151	5.982541436	5.366101769	5.17179773	2.500822815	2.088102968	1.512858357
chr2L	12976151	12976203	2.449907891	4.165078128	3.364054097	0.226013608	0.106722977	0.411297613
chr2L	13000062	13000285	-0.523560928	0.668637668	1.146931977	1.346948874	1.371607926	1.440414369
chr2L	13000285	13000760	1.469808343	1.531399903	3.802423175	1.706292345	1.398556893	1.965393577
chr2L	13000760	13001445	2.663000643	2.693674544	2.513663857	0.684770921	0.218082856	0.524638506
chr2L	13001445	13001476	1.23561338	2.090536407	0.64788659	0.353355863	0.422666191	0.198218083
chr2L	13014250	13014369	0.129530062	1.166375015	2.733140725	0.2369059	0.113806391	0.249496106
chr2L	13014369	13014781	-0.307126888	2.215480587	3.757673927	0.522634366	0.077518744	0.596958086
chr2L	13014781	13015228	0.213652009	1.624594222	3.186209728	0.274946359	-0.136394678	-0.084683782
chr2L	13015228	13015387	-0.117362472	0.507744669	1.224197562	-0.019003264	-0.039093235	0.032302958
chr2L	13018003	13018064	0.50703542	1.124980272	3.660610442	0.427406268	0.379310526	0.387968019
chr2L	13018064	13018463	0.865190019	1.650480874	3.949715616	0.669135945	0.621139113	0.607904927
chr2L	13018463	13018623	1.190721011	1.434027509	2.758690865	0.299734426	0.18902756	0.31387199
chr2L	13018623	13018633	1.399420951	1.751234885	2.253453666	0.182391882	-0.008206874	0.236301721
chr2L	13018633	13018638	1.399420951	1.751234885	2.253453666	0.182391882	-0.008206874	0.236301721
chr2L	13018638	13019000	1.654841709	1.814743771	2.332880645	0.087741428	0.06707318	0.190623999
chr2L	13019000	13019014	2.015920874	1.77434391	2.47234411	-0.034038207	0.092963599	0.099055154
chr2L	13019014	13020040	1.998968765	1.406222385	2.68247727	0.02981972	-0.044678003	-0.005246011
chr2L	13020040	13020468	-0.093703123	0.237465808	0.916226734	-0.075517054	-0.306463862	-0.136242483
chr2L	13020468	13020975	-1.552598066	0.480129533	0.215008319	-0.239496349	-0.209327693	-0.215287837
chr2L	13020975	13021059	3.70001374	3.033627857	4.831244441	0.95177746	0.424270045	0.896123122
chr2L	13021059	13021801	4.750379568	3.372749133	5.668500792	1.537880432	0.916184381	0.957068635
chr2L	13021801	13022798	4.192214504	4.247132875	3.544020778	0.148686897	0.031637906	0.118086966
chr2L	13022798	13023447	1.516501103	2.225307511	1.427149964	-0.131035957	-0.30674961	-0.455846934
chr2L	13023447	13023464	0.100178045	1.26675814	0.995393586	-0.198988052	-0.132653555	-0.311935049
chr2L	13023464	13023753	-1.725994879	0.326386823	0.74861423	-0.279387175	-0.108900881	-0.110040416
chr2L	13030243	13030457	-4.263708271	0.241271127	0.454612043	-0.809353687	-0.313713932	-0.558716017
chr2L	13030457	13030894	-5.104193952	0.630719531	1.145374954	-1.425263279	-0.984303156	-1.256761045
chr2L	13030894	13030993	-4.141721305	0.32696107	1.320217224	-0.889064089	-0.687357872	-0.808377936
chr2L	13030993	13032230	0.220948322	0.607298714	1.930817957	0.501229899	0.194782028	-0.041744555
chr2L	13032871	13033152	-0.193939972	0.412851844	0.462107409	1.627637119	1.677846456	1.469276624
chr2L	13033152	13034004	1.227179503	0.882349288	2.046140896	0.558120132	0.350999481	0.277729911
chr2L	13034004	13034438	1.9362023	1.97962498	1.661073073	0.824872077	0.515917511	0.862455933
chr2L	13034438	13034833	0.816577397	0.919315024	1.076546679	0.584895976	0.454585503	0.819449338
chr2L	13034833	13036326	0.398052553	0.299412242	0.216285335	0.248122816	0.138543491	0.220238774
chr2L	13036326	13036339	0.438821721	0.400982659	0.550791702	0.514413369	0.28992627	0.617938927
chr2L	13041170	13041282	0.983627595	0.786030196	1.576110736	0.128989308	-0.151763825	-0.22861996
chr2L	13041282	13042010	1.351725017	1.628902896	2.010174039	0.204181133	-0.318318811	-0.44739369
chr2L	13042010	13042472	1.855655021	1.381409766	1.394139017	0.149732074	-0.153082167	-0.48375255
chr2L	13042472	13043958	1.202484428	0.287930058	0.704199096	0.025797339	-0.048128532	-0.078116548
chr2L	13044099	13044220	0.065996868	0.369194007	0.342493061	0.043799827	0.011654295	-0.0074838
chr2L	13044220	13045985	1.672685456	2.574375519	1.924668868	0.659067172	0.258751273	0.371488337
chr2L	13045985	13046617	3.06621332	2.382486888	3.563753318	1.294010039	0.266700745	0.986550111
chr2L	13046617	13047536	2.224441359	1.964321408	3.252500975	0.543330966	0.172395049	0.288061544
chr2L	13047536	13048616	1.142274368	1.207184925	1.696527186	0.549022032	0.355400049	0.307971373
chr2L	13048616	13048890	0.403423656	0.988971543	0.47180211	1.201413375	1.408065424	1.131925197
chr2L	13052741	13052860	1.511137275	0.850107263	2.117458761	0.376559472	0.024616051	0.601761988
chr2L	13052860	13053664	2.262800353	1.533010129	2.710827868	0.722580572	0.233001859	0.863588662
chr2L	13053664	13054068	1.893435026	1.235230345	2.667615882	0.684363911	0.284005186	0.603951679
chr2L	13054068	13054871	1.962029175	1.6938935	2.282216436	1.147602163	0.505924458	0.679222895
chr2L	13054871	13055133	2.805730013	1.932217667	3.847968779	0.851353416	0.00190523	0.587081678
chr2L	13055133	13056350	4.134529075	2.964985338	4.621264655	0.320306492	-0.022496255	-0.17327404
chr2L	13056350	13056605	3.165866974	3.32530086	3.728486092	0.547312743	0.611772282	0.18148308
chr2L	13056605	13057604	4.790436632	5.153716804	5.827986559	0.17592346	0.096779546	0.049936501
chr2L	13057604	13058427	6.37341077	6.133415542	6.846700699	0.096807661	-0.607746508	-0.651169382
chr2L	13058427	13058532	4.778495257	5.661136381	5.214373	0.209002528	-0.004168641	-0.222884954
chr2L	13058532	13059191	3.057582808	3.893654991	4.359480309	0.159665618	0.077062575	0.005439589
chr2L	13059191	13059249	2.138222555	2.892574679	3.714780999	0.053391589	0.033347924	-0.041666536
chr2L	13064740	13065956	0.884913965	0.773533507	0.803926655	0.477356108	0.409269837	0.535437615
chr2L	13065956	13065962	0.163760113	1.775395359	1.07461823	2.107171188	2.038542666	2.052961609
chr2L	13065962	13066370	-0.027706249	1.963181267	1.527224603	2.205324879	1.961731404	2.319832128
chr2L	13066370	13066378	-0.020267416	1.587508639	1.585172829	2.005500356	1.484017674	2.151200947
chr2L	13066378	13066810	0.382431419	0.47294443	0.974793208	0.953820456	0.656951432	0.979866938
chr2L	13066810	13067541	1.682385785	0.683177127	2.049637219	0.294283826	-0.177559867	-0.157935324
chr2L	13067541	13067551	1.660336475	2.989580288	1.790201269	0.46486744	0.200232477	0.298357569
chr2L	13067551	13068193	1.127053729	2.712817505	1.878593456	0.546259625	0.449954723	0.595857768
chr2L	13068193	13069016	0.524228839	0.536903228	1.900669558	0.12047045	-0.061778114	-0.084962651
chr2L	13069016	13069055	0.626479504	0.317686371	1.742553285	0.465960926	-0.153883809	0.448964468
chr2L	13069055	13069624	1.112966508	0.544505369	1.599138148	0.630836267	-0.034740386	0.496837556
chr2L	13069624	13072100	0.980320038	0.498967615	1.549589697	0.167690952	0.067886954	0.093616095
chr2L	13072100	13072391	3.681354286	3.417217362	5.458395191	1.461714428	1.034031893	1.074019347
chr2L	13072391	13073592	2.970584688	2.545462727	3.317791724	0.785048822	0.679339273	0.558765706
chr2L	13073592	13073610	1.819932345	2.106194551	2.846083215	0.747752487	1.174096686	0.800492373
chr2L	13073610	13073925	0.28162968	1.243976512	2.595729222	0.546983911	0.916281283	0.729660375
chr2L	13073925	13074113	1.056243565	1.386846281	1.283252034	0.345615245	0.126760044	0.133915343
chr2L	13074113	13074638	1.848057559	1.391138313	1.639319002	0.450528242	0.061133122	0.209348928
chr2L	13076302	13077745	2.796015389	5.546109329	3.017485318	0.323581559	0.186191477	0.270426361
chr2L	13077745	13078532	7.993318277	8.427574225	6.881215669	2.47991277	2.181931075	1.985519995
chr2L	13078532	13078904	2.473894975	6.182011809	5.294144984	2.079183289	1.876922416	1.869077443
chr2L	13078904	13079683	4.464988277	5.298527614	6.368623882	1.762443717	1.21636782	1.554621839
chr2L	13079683	13084029	1.526649333	1.8718749	2.330063253	0.560409244	0.330352742	0.500312008
chr2L	13084029	13084661	5.589567645	3.104861152	5.053707574	2.792297517	1.529653173	2.191184953
chr2L	13084661	13084822	4.964685808	3.07615464	4.930976237	2.473078987	1.551001475	2.06551233
chr2L	13084822	13086560	4.307868856	1.827852981	1.722748013	0.137185201	0.103011048	0.313473058
chr2L	13086560	13086569	3.112550684	1.383090269	0.881328634	0.144892933	0.046433402	0.126140419
chr2L	13086569	13086691	3.921564446	3.332877655	2.967240147	0.572655211	0.005172118	0.520941058
chr2L	13086691	13087641	4.603855858	4.114680849	3.63039323	0.797555548	0.140870573	0.699650957
chr2L	13087641	13087764	3.105186025	2.954731519	1.758674334	0.326616848	-0.135120709	0.252259743
chr2L	13087764	13088498	1.504516218	0.388508199	1.28628631	-0.192783435	-0.221357141	-0.064016605
chr2L	13091925	13092987	2.778555122	1.148351482	2.365950191	0.211981773	0.054894677	0.085719755
chr2L	13092987	13093611	0.725064768	0.268250952	1.339603927	0.865220757	0.64861569	0.597538478
chr2L	13093611	13094041	1.073470384	1.476937576	1.847505928	0.437977781	0.29084429	0.051225093
chr2L	13094041	13094875	1.794622511	1.17616849	2.233758458	0.431923104	0.216011529	0.265250251
chr2L	13094875	13094913	1.353724509	0.29689704	1.381080904	0.427980475	0.270547829	0.274555198
chr2L	13096562	13096765	0.553930683	1.188576098	0.971292818	0.319454125	0.221089811	0.434520668
chr2L	13096765	13096773	1.148614141	2.505254005	2.024460989	0.7788508	0.640145638	0.998688251
chr2L	13096773	13096792	1.148614141	2.505254005	2.024460989	0.7788508	0.640145638	0.998688251
chr2L	13096792	13097188	2.422821721	3.243123332	2.955007343	1.036252075	0.985644524	1.243127796
chr2L	13097188	13097377	3.363173818	4.070612084	4.374857022	1.303931411	0.868354188	1.423594093
chr2L	13097377	13097866	4.247360695	5.454176894	5.087606356	1.200465251	0.685356764	1.15841574
chr2L	13097866	13098266	3.389313884	5.261254413	3.699186073	0.640108666	0.427850247	0.705546057
chr2L	13098266	13098372	2.349073585	3.121900228	3.376866694	0.985262723	0.927750788	0.855955326
chr2L	13098372	13098573	1.068056603	0.561738229	2.997747558	1.284045235	1.531869776	0.994359202
chr2L	13098573	13099713	2.11832589	1.079236014	2.22663789	0.463131736	0.423141987	0.5183967
chr2L	13099713	13100556	4.530422242	3.424783604	4.542832013	0.88643371	0.094176084	0.382083659
chr2L	13100556	13100705	3.382478592	3.491551776	4.228601947	0.545643945	0.014674721	0.296609272
chr2L	13100705	13100883	4.615927494	6.088911298	5.919612737	1.066793332	0.559359489	1.047212218
chr2L	13100883	13101186	6.39886271	6.454149431	6.820049926	1.540857011	0.743869967	1.310617579
chr2L	13101186	13101551	8.24423175	6.733212933	7.452065721	1.680960909	1.208698466	1.254060002
chr2L	13101551	13102342	8.63430264	7.948777067	8.258684135	1.536325582	1.032253531	1.135633115
chr2L	13102342	13102633	6.009151711	6.394540268	8.032055118	1.549065229	1.200324745	1.282674064
chr2L	13102633	13102645	5.336131281	5.178111108	7.942534889	1.539396119	1.114707483	1.213036942
chr2L	13102645	13102685	4.882698256	4.814177024	7.511463034	1.227954344	0.818810197	0.93818193
chr2L	13102685	13102773	4.753496354	4.410090248	4.515414142	0.203841866	-0.1164573	0.121948518
chr2L	13102773	13103774	5.653705824	4.983326951	5.342786861	0.19222691	0.055351918	0.106907584
chr2L	13103774	13104758	2.756393847	2.226334116	2.628482654	-0.077067279	-0.087118528	-0.280164701
chr2L	13104758	13104782	2.819510367	2.040477423	2.298221057	-0.018789008	-0.048813106	-0.397095585
chr2L	13104782	13105752	1.019339334	0.512798413	1.048802196	-0.001650649	0.021397044	-0.036908409
chr2L	131214	132687	2.472360257	1.199142314	2.11123502	0.334761427	0.206063783	0.499080898
chr2L	13121700	13122075	2.38002421	0.69862049	3.380135195	1.440600473	0.878329095	1.283541241
chr2L	13122075	13122158	3.972324947	2.520384449	2.35523762	3.341478196	2.888551719	2.665866
chr2L	13122158	13122847	4.403805251	2.595117879	2.464739104	3.488681476	3.024666441	2.793898549
chr2L	13122847	13122965	3.445152969	1.661350362	1.974149692	2.916810864	2.400695553	2.766522098
chr2L	13122965	13123906	1.332636772	0.469383684	1.097788624	1.655438548	1.1700308	1.348708653
chr2L	13123906	13125208	1.108905137	0.282494674	0.95619411	0.909395271	0.59707453	1.0110803
chr2L	13139342	13139501	0.361306601	0.222418348	0.664011683	0.835791656	0.562916615	0.589142391
chr2L	13139501	13139556	2.418442883	1.609628161	1.507082074	2.222020488	1.68222549	1.748129774
chr2L	13139556	13139597	2.971533569	2.006974605	1.729666794	2.535811947	1.993177127	2.010832071
chr2L	13139597	13140239	3.169567608	2.353347334	1.745871649	2.623146011	2.11161341	2.147541314
chr2L	13140239	13140389	2.565478681	1.754755406	1.413051142	1.828180256	1.508348205	1.601368478
chr2L	13140389	13141914	2.001376963	1.227862967	0.808336304	0.382688311	0.27854032	0.696681691
chr2L	13141914	13142423	1.952154832	0.481093901	0.955788677	1.351165277	0.76183237	1.467748252
chr2L	13153423	13153925	1.157639094	0.871133216	0.252190616	0.545749932	-0.453842674	0.051398423
chr2L	13153925	13154284	0.578616158	0.472342958	0.425754239	0.292594456	-0.229184639	0.085165257
chr2L	13164556	13164664	1.813811678	0.809995349	1.538653767	0.218741171	0.047902104	0.254407883
chr2L	13164664	13165757	2.442395336	1.57213879	1.87238373	0.247538436	0.147868091	0.314473582
chr2L	13165757	13166040	0.931261275	0.85552637	0.942680276	0.650783083	0.565935756	0.545825788
chr2L	13166040	13166660	-0.018606931	0.415565073	0.342013866	0.194503472	-0.067727546	-0.083918646
chr2L	13168867	13168900	2.304079037	0.864010941	2.342465238	0.514974773	0.177464375	0.307310159
chr2L	13168900	13169846	4.128330395	1.486524013	4.232115117	0.78390856	0.110506919	0.202107654
chr2L	13169846	13170265	6.674796679	3.054496202	3.955477813	1.948765806	1.008722648	1.092189796
chr2L	13170265	13170484	4.957097153	3.019842627	3.914321577	1.494451347	0.664689239	0.935214244
chr2L	13170484	13170618	0.350385851	1.601671931	0.2130001	-0.015366695	-0.049311555	-0.022419459
chr2L	13170618	13171441	0.300838968	0.332350961	0.477381016	-0.144755536	-0.103842202	-0.228668514
chr2L	13175328	13176686	4.368805527	3.504484542	4.673715872	1.128682074	0.742329492	0.930308475
chr2L	13176686	13177119	8.752377754	4.998737604	6.281542177	3.388723108	2.4080299	2.64227419
chr2L	13177119	13177656	5.076671505	4.112636353	5.204690928	1.692605642	1.205772469	1.717854316
chr2L	13177656	13177824	-0.100578223	0.432207313	1.310371766	0.141475607	0.029378229	0.114547985
chr2L	13178504	13179018	0.241586357	0.805926719	1.03249666	-0.009450415	0.02125439	-0.211632374
chr2L	13179018	13179329	1.314446407	1.562760367	2.18708236	0.442930284	0.40491464	0.309674885
chr2L	13179329	13179337	1.149837683	1.601906183	2.204443348	0.498632564	0.368575481	0.558255305
chr2L	13179337	13179596	0.225131565	0.837069735	1.26341617	0.308350298	-0.026642605	0.376222672
chr2L	13189322	13189416	0.490031167	0.500340424	0.269428203	0.133363238	0.051240539	0.118148673
chr2L	13189416	13190312	1.607149627	3.229724331	2.187122223	0.283785672	0.120125154	0.253852501
chr2L	13190312	13190797	4.303017456	6.803446196	4.205068565	1.259076369	0.902878715	1.120997481
chr2L	13190797	13192287	5.838404859	7.237945813	5.922535632	0.333560325	0.202358892	0.65805105
chr2L	13192287	13192373	4.861096797	5.611598583	5.323556267	0.494664173	0.308346387	0.834477538
chr2L	13192373	13192574	2.485350878	3.037002155	3.706102713	0.923042532	0.459275163	0.567273474
chr2L	13192574	13193230	5.0504432	4.09186529	4.627116726	1.342001145	0.889928408	1.018063563
chr2L	13193230	13193738	2.255349858	2.333468257	2.998096008	0.401511209	-0.315556957	0.086544289
chr2L	13194095	13194164	-2.176715204	0.375025972	0.608728408	-0.157651543	-0.003679567	-0.005140362
chr2L	13194164	13194452	-2.546536481	0.598709731	1.22643759	-0.222092027	-0.043010231	0.061826272
chr2L	13194452	13194616	-0.946796519	0.296822899	0.997308671	-0.009919049	0.016977254	0.041391382
chr2L	13195310	13195494	-0.125023141	0.565313732	0.568305994	-0.158473527	-0.006938139	-0.172639145
chr2L	13195494	13195539	0.52064047	0.357454823	1.150270205	0.985570537	0.044154599	0.326535615
chr2L	13195539	13195789	0.900364552	0.668046547	1.493895039	1.230068382	0.089372578	0.416173552
chr2L	13195789	13195838	-0.114836777	0.260420488	0.634093692	0.873098133	0.031141322	0.352345544
chr2L	13203544	13203678	5.388254443	3.356193908	5.400108978	2.398229841	1.575082417	2.075391758
chr2L	13203678	13204669	6.715783099	3.906868689	5.883896678	2.8879665	2.153351567	2.696170923
chr2L	13204669	13204949	8.045386787	4.000443244	4.646931246	3.24619021	2.537736108	3.416952028
chr2L	13204949	13205675	1.404922079	1.979372324	0.307879997	0.34102136	0.313121515	0.68538817
chr2L	13211728	13211886	0.586175147	0.87596825	0.491027191	0.351374433	0.145950988	0.185290031
chr2L	13211886	13212090	1.584494303	1.636446795	1.291879179	0.428359131	0.030049806	0.408674334
chr2L	13212090	13212501	3.647701971	1.405859377	1.04914229	1.537515896	0.690392546	0.987554044
chr2L	13212501	13213238	2.306400085	1.101469943	0.730767076	0.825483649	0.435788596	0.37224965
chr2L	13213238	13213759	0.819571876	0.257900044	1.056447529	-0.408222727	-0.859186793	-0.767148437
chr2L	13214304	13214648	1.567404371	1.707058349	0.974747028	0.025332044	0.736872819	0.220574149
chr2L	13214648	13215864	4.546940469	2.88528566	4.381999735	0.878946372	0.594098797	0.995409074
chr2L	13215864	13217201	4.783115434	3.188012396	4.536436983	0.437134323	0.218431375	0.429498547
chr2L	13217201	13217234	4.965118159	3.151715578	4.83558364	0.485692451	0.309465293	0.502724141
chr2L	13217234	13217364	3.44510749	1.830600172	3.414071603	0.65886117	0.428187535	0.833462744
chr2L	13219357	13219525	1.711510998	0.804180419	3.230333602	1.940027372	1.009242855	1.670773823
chr2L	13219525	13220151	3.344825094	1.922038149	2.786831527	0.699284625	-0.120475953	0.356752311
chr2L	13220151	13220403	1.642919086	1.884356328	2.417327321	0.215546585	0.411378585	0.343470441
chr2L	13220403	13220421	0.811491706	1.713253577	2.092613862	-0.023149165	0.196026192	0.133071137
chr2L	13220421	13220480	0.37660143	1.134170553	1.483856135	-0.069133679	0.034815393	-0.001025201
chr2L	13221099	13221607	0.930129512	0.388759744	1.68166122	0.004803993	-0.291985244	-0.273185807
chr2L	13221607	13221955	0.365526835	0.20048581	2.02591691	0.406218056	0.06964935	0.37113724
chr2L	13221955	13222204	-0.206541866	0.72017661	1.348615978	0.385811673	0.284517617	0.304715717
chr2L	13222204	13222977	1.911298025	2.731079446	3.152986327	0.36383602	0.249224907	0.203063244
chr2L	13222977	13223267	0.739576278	1.241010564	2.158355221	0.173595805	0.067720508	0.28180311
chr2L	13244025	13244054	0.727103286	1.188576098	0.95691058	-0.006810283	0	0.008265507
chr2L	13244054	13244535	1.077255659	1.353642647	1.804553468	-0.010261193	-0.010029893	0.022731069
chr2L	13244535	13244737	0.5767486	0.460457413	0.996558251	0.012829589	-0.037612539	0.04435574
chr2L	132687	132721	2.74604742	1.16914148	2.605343545	0.31389904	0.231258459	0.512732837
chr2L	132721	132850	1.538615432	0.544356542	1.40287354	0.20680752	0.114085447	0.231698865
chr2L	13286405	13286886	0.121091718	0.483980634	1.914388387	0.172960004	0.166812203	0.366000419
chr2L	13286886	13287070	-0.296813788	0.46812597	3.036201706	0.395043177	0.253010138	0.661798879
chr2L	13287070	13287377	-0.861577782	1.019338198	1.796924681	-0.122304065	0.184538048	0.260712485
chr2L	13287377	13287966	-2.62821057	2.22006432	0.509218693	-0.630570403	-0.409313866	-0.378640455
chr2L	13287966	13288216	-0.40292248	1.986088551	2.539194306	-0.266008316	-0.122027106	-0.154076939
chr2L	13288216	13288347	3.401964596	3.427663558	5.618834743	0.033370667	-0.173386103	-0.156430597
chr2L	13288347	13288540	3.241323773	3.960620248	5.742222982	0.024514561	-0.206579289	-0.138865723
chr2L	13288540	13288790	3.830061256	4.04136754	5.068461009	0.02395997	-0.089643116	-0.036812573
chr2L	13288790	13289482	5.438963261	6.054190206	5.692287777	0.049309028	0.025105413	0.040923681
chr2L	13289482	13290905	5.199645804	4.925823632	5.453266678	0.239956442	0.200279099	0.321732279
chr2L	13290905	13291052	1.957379465	1.964433919	4.321573919	1.652212551	1.342763825	2.034557518
chr2L	13291056	13291139	1.785671039	0.975301907	4.013423534	1.169261328	1.047932377	1.55947786
chr2L	13291139	13291156	2.764267665	1.705535867	3.947474177	0.516003247	0.591665307	0.798508568
chr2L	13291156	13291195	2.764267665	1.705535867	3.947474177	0.516003247	0.591665307	0.798508568
chr2L	13291195	13291312	5.234246601	3.39614718	6.619807822	0.987978601	0.934724576	1.508774342
chr2L	13291312	13292253	6.272409741	4.124063168	7.5241814	1.648032197	1.340597996	2.357117328
chr2L	13292253	13292917	4.692303005	2.695264636	4.036193387	2.929433368	1.893746845	2.573727906
chr2L	13292917	13293273	2.102993226	2.22002953	2.290899916	2.338870247	2.060043194	2.264939581
chr2L	13293273	13295149	2.0756726	0.837371733	1.298680793	0.264126698	0.213564758	0.266745719
chr2L	13295149	13295376	4.595899894	2.162888746	4.847082281	1.340469196	0.987429124	1.446006477
chr2L	13295376	13295922	6.627310736	2.589950346	5.912073031	2.375534079	1.954004759	2.377010471
chr2L	13295922	13296112	5.825037268	4.791044843	6.514549691	2.762075341	2.047941982	3.046295654
chr2L	13296112	13297507	5.952664848	4.98503853	5.693568684	0.835781035	0.550817391	0.990176794
chr2L	13297507	13297599	4.816377496	2.841029059	4.584966861	0.32928831	0.037393797	0.315063747
chr2L	13300490	13300672	0.087298593	0.261274376	0.661482756	0.231463333	0.107059099	0.261073964
chr2L	13300672	13301707	0.718071935	1.149529135	0.615239117	0.020743817	0.00927596	0.033975963
chr2L	13301707	13302829	0.732296635	0.741487289	0.224250876	-0.002779613	-0.023075947	0.020311517
chr2L	13302829	13303173	0.193312454	0.276078456	0.371590994	0.069622161	-0.083791249	-0.009614453
chr2L	133114	133155	-1.414216339	0.258400693	0.657030816	0.38900946	0.076567824	0.00767633
chr2L	133155	133630	-1.939806048	0.747561242	0.897665401	0.131771919	0.232609419	0.004100109
chr2L	13362615	13362642	0.786423545	1.985631658	1.109177712	0.077642173	-0.206719471	0.119099735
chr2L	13362642	13363560	0.87523172	2.266301865	1.153137875	0.072216573	-0.17110003	0.032610572
chr2L	133630	133752	0.738628791	1.221085774	2.460391898	0.753471555	1.037985934	0.971010223
chr2L	13365901	13366805	0.706343573	0.233701472	2.065536717	0.113175181	0.061118234	0.269628943
chr2L	13366805	13367080	-1.060476992	0.951464547	1.518741016	-0.167252005	-0.185808425	-0.053123677
chr2L	13367080	13367369	1.392111818	1.233370657	3.534027585	0.117845101	0.131716488	0.413369818
chr2L	13367369	13367863	4.504068165	2.17544783	3.766373897	1.236035292	0.846320232	1.080750386
chr2L	13367863	13368001	3.085854883	1.828338679	3.350253242	0.847077864	0.454718757	0.919104303
chr2L	13372970	13374125	2.071674154	0.61728792	3.345308537	0.247218246	0.032171576	-0.0344682
chr2L	13374125	13374132	2.050479619	0.469577824	2.740979284	1.031242833	0.224241638	0.153345471
chr2L	13374132	13374295	1.302113651	0.734572072	2.120684752	1.008257389	0.059535159	0.032628682
chr2L	13374295	13374814	-0.244069816	2.140692625	1.142420638	0.290444372	-0.15140965	-0.063322838
chr2L	133752	134020	3.050670834	1.9959828	3.582021246	1.113139512	1.188641272	1.587648741
chr2L	13377971	13377987	1.402794373	0.384766402	1.561549461	0.462198281	0.452918467	-0.005273242
chr2L	13377987	13378103	2.808258484	2.241346407	4.059191767	1.936184956	1.346110669	1.650244917
chr2L	13378103	13378563	3.134705138	2.286754525	4.775335378	2.146666896	1.322115452	2.398255473
chr2L	13378563	13379068	2.597664299	3.728844491	4.17303785	1.685739774	0.801220531	1.413772776
chr2L	13379068	13379086	2.232141861	3.688012356	3.883993617	1.551403868	0.739135309	1.024866317
chr2L	13379086	13379235	1.397028823	2.737720633	3.017418338	0.939693299	0.429236411	0.544237943
chr2L	13379235	13379262	-0.545657567	0.383123973	2.391004763	0.061391782	0.332367319	0.591713642
chr2L	13379262	13379581	-0.994028859	0.230523947	2.676167243	0.039264816	0.433303423	0.846244944
chr2L	13381393	13381747	-3.180529597	0.419710151	0.793388025	-0.375666488	-0.507996296	-0.194196693
chr2L	13381747	13381811	-0.353446735	0.756427282	1.298231794	0.337309567	0.320860812	0.18985014
chr2L	13381811	13382190	2.112328218	1.350756726	2.073719439	0.591716115	0.635446377	0.460210283
chr2L	13382190	13382201	3.663480978	2.694439154	3.737206996	0.905119855	0.822802679	1.134536861
chr2L	13382201	13382463	4.72581456	3.460962039	5.110186696	1.231223368	0.935629549	1.652681747
chr2L	13382463	13383220	3.38763044	2.264111702	4.881220389	1.31842161	0.950238688	1.357030153
chr2L	13383220	13383239	2.266513975	1.851149193	2.988463091	0.764738008	0.645502738	0.933964307
chr2L	13384086	13384833	1.262364094	0.320840139	1.539711179	0.094652723	-0.135801495	-0.254073087
chr2L	13384833	13385215	2.224012355	0.44280528	2.801880205	0.027227617	-0.171043966	-0.386920701
chr2L	13385215	13385282	2.215958167	0.98406448	2.785423644	-0.053848247	0.040503032	-0.192737536
chr2L	13385282	13386057	2.904698486	1.807233492	3.073415655	0.073718751	0.039015045	0.125011567
chr2L	13386057	13386171	1.535722839	0.7876074	1.972230103	0.228771651	0.110213098	0.16843999
chr2L	13386171	13387052	0.839178003	0.215392288	1.978641019	0.493759008	0.242805106	0.209081137
chr2L	13387052	13387452	2.63439662	2.300924949	3.193829428	0.357868029	0.318306697	0.300660203
chr2L	13387452	13387656	1.123944028	1.08272448	1.772887201	0.119700428	0.246198175	0.057099375
chr2L	13387656	13387779	0.605201185	0.442778048	1.681914547	0.167795263	0.16071337	0.090680863
chr2L	13393793	13394875	2.627054944	1.987386855	3.88896655	0.24158344	0.014188317	-0.040944901
chr2L	13394875	13395487	5.514776102	4.728022985	5.116811825	1.27064033	0.469856277	0.532957095
chr2L	13395487	13395538	4.672815087	4.330439277	4.372160581	1.155045544	0.535924832	0.505485262
chr2L	134020	134039	2.811879455	1.561832496	3.18973451	1.24800161	1.178000872	1.654986777
chr2L	134039	134315	2.627474516	1.070655653	1.982895684	1.320329274	1.085188001	1.562705205
chr2L	134315	135654	3.566737279	1.689826274	2.417051256	0.629031432	0.408826435	1.214511745
chr2L	13488293	13489567	4.877491908	2.595197352	4.392350083	0.555683786	0.332102364	0.317231101
chr2L	13489567	13489613	3.965283449	1.991045084	3.470279162	0.212591476	0.122602955	0.237198844
chr2L	13501335	13501416	1.719973599	1.653154398	2.242106425	0.391846408	0.414308618	0.136162712
chr2L	13501416	13502134	2.439806962	2.091648227	2.312372886	0.691424906	0.494627955	0.22847734
chr2L	13506630	13507948	1.701847952	1.152493654	2.068866631	0.134778451	0.025058815	0.133207103
chr2L	13507948	13509574	0.943876325	0.744868848	0.896439971	-0.003077843	0.004579657	0.000724841
chr2L	13509574	13509642	0.543398568	1.765657686	2.338024125	0.127664152	0.155634937	0.022120846
chr2L	13509642	13510253	1.734447901	2.749020746	4.089274158	0.496921125	0.252321567	-0.157903675
chr2L	13510253	13510829	1.333272059	1.146740225	2.527028088	0.307612618	0.058104433	-0.222671418
chr2L	13510829	13511030	3.996972853	4.595875491	2.659961209	1.786101875	0.885602089	0.884403949
chr2L	13511030	13511040	5.133964266	5.062515317	2.82996261	2.306372004	1.07111875	1.24130706
chr2L	13511040	13511386	5.176206892	5.119493271	2.882127564	2.280071906	1.080701343	1.321431804
chr2L	13511386	13511846	5.158766769	3.84285973	2.889500764	2.547007627	2.04814176	2.275838655
chr2L	13511846	13512401	3.234756568	1.838617608	1.09244543	1.934342715	1.259072931	1.243743359
chr2L	13512401	13512765	4.114254928	3.776455604	3.494502266	1.962963814	1.655191957	1.822632302
chr2L	13512765	13513458	2.046303077	4.431350926	4.138378154	2.377464806	1.947765861	1.982958505
chr2L	13513458	13514055	5.007645798	5.597908917	4.51236431	2.911466309	2.037169628	2.41754694
chr2L	13514055	13514665	3.14093961	2.691374787	3.563100255	1.948852105	1.47132449	1.442631546
chr2L	13514777	13515305	1.575405147	1.43424237	2.293951121	1.561186428	0.97499722	1.441148399
chr2L	13515305	13515382	2.202955752	2.058121792	2.513242528	1.110442311	0.690599519	1.173632722
chr2L	13515382	13515881	2.321564895	2.844429965	2.552178706	0.63774281	0.493838843	0.863527637
chr2L	13515881	13516024	0.671657019	1.489650872	1.223387956	0.191384656	0.159527417	0.287260516
chr2L	13516092	13516244	2.879636189	2.688845747	2.984656401	0.978794624	0.845891229	1.35844893
chr2L	13516244	13516837	4.141224556	3.86319411	3.387151334	1.275633961	1.087705399	1.593471452
chr2L	13516837	13518454	0.554418439	0.699649582	0.939341818	0.134436214	0.068673469	0.166918348
chr2L	13538238	13539231	1.274482203	1.840042697	1.45505919	0.195371273	0.166508262	0.204889346
chr2L	13539231	13540148	2.690210098	2.743585772	3.857622083	1.742248573	1.351544635	1.347204037
chr2L	13540148	13540270	2.413966483	2.171071732	2.303318267	1.342451558	1.049578894	0.860700332
chr2L	13546076	13547716	0.997818387	0.298491073	0.579405303	0.77954268	0.492673419	0.721779979
chr2L	13547716	13550193	4.277886134	3.429577753	5.063539945	0.127121402	0.066843768	0.143754138
chr2L	13550193	13551587	6.025400453	4.993499994	4.177953953	0.042272999	0.030619649	0.614700813
chr2L	13551587	13551642	5.234151964	3.902227752	2.32696686	0.002320025	0.028961094	0.464476527
chr2L	13551642	13552781	0.673924383	0.747463658	0.356129835	0.069753614	0.097755976	0.343617259
chr2L	13552781	13553344	0.911197791	0.785845849	0.540979182	0.22806515	0.114261273	0.311258336
chr2L	135654	135769	1.994625586	0.845083803	1.218557944	1.178224091	1.112031447	1.41364938
chr2L	13585382	13585658	2.044471431	1.122476436	3.350102596	0.381750911	0.251475828	0.241565419
chr2L	13585658	13586173	3.738159802	2.665244147	5.227750328	0.229511773	0.097888549	-0.03548151
chr2L	13586173	13586789	1.4995074	0.511881625	3.49064549	0.021311053	-0.038505976	-0.01186977
chr2L	13586789	13587618	1.846353948	0.394741873	2.252044427	0.095320232	0.039838942	0.046134091
chr2L	136098	136233	1.382885766	0.674511442	2.711840603	1.98140975	1.950548418	2.242347794
chr2L	136233	136557	2.313744212	1.994416551	4.214953525	1.743397509	1.611196491	2.368907685
chr2L	13642397	13642419	0.881699208	0.307840497	0.560327101	0.065315836	-0.082290712	-0.003368167
chr2L	13642419	13642440	1.478465029	0.880361836	1.674929695	0.276737452	0.022327446	0.145987557
chr2L	13642440	13642444	1.889395342	1.147671833	2.244087966	0.410135271	0.1026467	0.232517101
chr2L	13642444	13642481	1.889395342	1.147671833	2.244087966	0.410135271	0.1026467	0.232517101
chr2L	13642481	13643467	2.013480201	0.969930384	2.205599284	0.603642176	0.205001483	0.188283328
chr2L	13643467	13643564	1.180964138	0.370182032	1.06943445	0.464654456	-0.109651301	0.017802462
chr2L	136557	136997	4.333983754	4.749179911	4.941275387	0.897426994	0.86685008	1.238085793
chr2L	13669719	13670417	-0.032377683	0.385692163	0.303371468	-0.137548962	-0.144268806	-0.131015257
chr2L	13670417	13670470	-0.567349677	1.40718354	0.778322717	-0.331846906	-0.414242484	-0.23259393
chr2L	13670470	13670815	-1.7038716	1.761692442	0.503172604	-0.876222191	-0.412521447	-0.559062694
chr2L	13670815	13670974	-1.169666404	1.415490626	0.467265662	-0.598697954	-0.239583109	-0.396666055
chr2L	13670974	13671448	2.210327459	1.754436305	1.370615813	0.008525023	-0.087012028	-0.143850639
chr2L	13671448	13672679	3.616400191	2.802604978	4.225065667	0.325457825	0.1384324	0.252990492
chr2L	13672679	13673248	1.594572966	2.472000073	1.613094468	0.328759478	0.262992811	-0.410337579
chr2L	13673248	13673470	0.734073377	1.45363593	0.493898501	0.191637227	0.380824458	-0.100216641
chr2L	13673470	13673809	1.485836737	1.235434549	1.999770772	0.203092503	-0.155592647	0.014494465
chr2L	13673809	13674073	0.942568202	0.836844659	1.064049405	0.340129888	-0.163034361	0.154072441
chr2L	136997	137116	4.943979192	5.350744108	5.744004262	1.263988285	1.135626765	1.794137716
chr2L	137116	137123	5.808424397	6.047774286	6.649376986	2.041773087	1.752057663	2.587653527
chr2L	137123	137363	7.075479602	6.929171517	6.669916948	2.043241501	1.728256497	2.589983776
chr2L	13730223	13730288	0.131294262	0.794100371	0.510485399	1.698740248	1.118741034	1.339634152
chr2L	13730288	13730500	3.397567399	2.86096549	3.319688003	1.109883437	0.86497084	1.72628988
chr2L	13730500	13730900	5.896696902	4.617322985	4.751982404	1.565735055	1.357812424	1.703927217
chr2L	13730900	13732335	3.670529256	3.287413818	2.7669266	0.202601546	0.200476901	0.550701376
chr2L	13732335	13733576	0.679905637	0.279673062	0.822387416	0.508610225	0.343847502	0.464795665
chr2L	137363	138385	8.341921544	9.365845059	4.964565487	0.37993172	0.277295383	0.724238234
chr2L	13770276	13771454	0.826196809	0.572229398	1.531415675	-0.024876837	-0.082143516	0.081083479
chr2L	13771454	13772126	-0.752470711	0.506050429	2.36674234	-0.749752072	-1.016000825	-0.547819498
chr2L	13772126	13772354	-0.367558729	0.347973724	1.816167639	-0.085661094	-0.194052587	-0.145290751
chr2L	13772354	13772711	0.355032587	0.714547937	0.31915002	-0.048476618	0.017569728	-0.166527351
chr2L	13773280	13773475	1.024362618	0.335896012	1.856592184	0.227419484	0.181733541	0.172726604
chr2L	13773475	13773539	3.603255937	1.731126933	2.878651756	0.498876875	0.06617043	0.362253168
chr2L	13773539	13774224	4.114394436	2.236342379	2.972839779	0.589486436	0.021116733	0.375650123
chr2L	13774224	13774670	2.319125812	0.793558666	2.115005934	0.229634988	0.09755022	0.518841848
chr2L	13776537	13777133	1.09540464	0.723981991	2.583953549	1.79355968	1.316385359	1.337030018
chr2L	13777133	13778238	2.689829525	1.323077625	2.641116153	1.849080029	1.345186865	1.617283951
chr2L	13778238	13778468	2.073751719	0.288191283	2.832199865	3.001134752	1.887091592	2.291522632
chr2L	13778468	13778822	0.967150175	0.846509197	2.196811094	1.62642467	1.153576835	1.479051184
chr2L	13778822	13778870	0.757669428	0.697349729	1.78749882	0.867680581	0.626117755	0.905905009
chr2L	13778927	13779238	0.948625528	0.225330335	1.485219102	0.730878541	0.894744026	0.743172579
chr2L	13779238	13779243	0.961995094	0.217338059	1.539706011	0.779796081	0.888395898	0.745694664
chr2L	13779243	13779252	0.961995094	0.217338059	1.539706011	0.779796081	0.888395898	0.745694664
chr2L	13779252	13779298	0.961995094	0.217338059	1.539706011	0.779796081	0.888395898	0.745694664
chr2L	13779298	13779313	2.049251207	1.259984106	4.53600538	2.317329497	2.104394492	2.34752608
chr2L	13779313	13779358	2.539234487	1.528127859	4.989349674	2.823162444	2.432184192	2.863956969
chr2L	13779358	13779682	2.742635058	1.67467989	5.1665341	3.058829143	2.502452467	3.189212042
chr2L	13779682	13779769	1.965416175	1.249294196	4.491616298	2.598105621	2.110597977	2.573314808
chr2L	13779779	13779882	2.969530928	4.264793037	3.369508853	2.441275911	2.333574359	2.06502853
chr2L	13779882	13780533	4.336818496	4.645417133	4.334605267	2.94180954	2.206949735	2.471475709
chr2L	13780533	13780578	2.45824134	2.25617863	1.907165735	2.016389417	1.355614021	1.627847131
chr2L	13780578	13781235	1.265946301	0.64344285	1.452579719	1.490460339	1.252507266	1.382732502
chr2L	13781235	13781298	0.381783691	0.688063985	1.479201053	1.028283066	0.973630598	1.235384872
chr2L	13781688	13781946	0.514098036	1.001662553	2.294537359	0.085405123	-0.335771247	0.184438025
chr2L	13781946	13782622	1.617293772	1.825441449	2.206055547	0.464036067	-0.280204669	0.47002601
chr2L	13782622	13782695	1.525666651	1.805221872	1.817150351	0.391754787	0.125408455	0.590719895
chr2L	13782695	13782919	0.551159077	0.23350646	0.87846743	0.040883243	0.04619761	0.154977284
chr2L	13782919	13784559	3.346999237	1.069984381	0.863723592	0.010359009	0.00050635	0.006631913
chr2L	13784559	13784574	3.972482672	1.327468618	1.049910164	0.015908593	-0.034137038	0.04526424
chr2L	13784574	13784701	2.900899599	0.756447496	1.580615585	-0.000215705	-0.094786495	-0.021582554
chr2L	13784701	13785386	2.189682593	0.664579213	2.119674709	-0.066289864	-0.18355103	-0.051368144
chr2L	13785386	13785500	1.097780685	0.345785334	1.156584356	-0.077666685	-0.081046389	-0.142948289
chr2L	13790781	13791068	0.586003203	1.57411676	0.554781872	0.103911856	0.036714041	0.002796486
chr2L	13791068	13791391	-0.460301715	0.612952437	1.438693224	0.053732432	-0.001562628	0.027939679
chr2L	13791391	13791402	-0.69154092	0.340155639	1.571661854	0.043312008	-0.089475095	0.033525708
chr2L	13791402	13791421	-0.69154092	0.340155639	1.571661854	0.043312008	-0.089475095	0.033525708
chr2L	13794195	13794619	-0.759141631	1.244617817	0.927185737	-0.317707184	-0.669800046	-0.279046292
chr2L	13794619	13794920	2.029788659	1.02889339	1.953884035	0.182850902	-0.169611922	-0.035661891
chr2L	13794920	13794983	1.918441616	0.731459972	1.727258641	0.190398771	-0.036844635	-0.039860401
chr2L	13799207	13799713	1.033649382	1.039145555	1.233738819	0.401408483	0.183758537	0.548742852
chr2L	13799713	13799756	3.458144928	2.206557812	3.33173184	1.558996578	0.812015468	1.597084826
chr2L	13799756	13800564	3.418147848	2.751347371	3.384353719	1.696691374	1.068443083	1.77651563
chr2L	13800564	13800644	1.827658889	2.257537839	1.882775325	1.186348931	0.898232043	1.405198475
chr2L	13800644	13800674	0.458869202	0.342248377	1.049910164	0.1531691	0.065942393	0.244257591
chr2L	13800674	13801516	1.236406753	0.834914316	1.279807238	0.277872135	0.077181859	0.220791614
chr2L	13801516	13801651	1.132359959	0.773250729	1.704140558	0.629425591	0.455470607	0.560973092
chr2L	13801651	13802282	1.187960398	0.861854465	2.778339987	1.10363927	0.763653108	1.272076837
chr2L	13802282	13802434	0.694741721	0.273523064	2.516002143	1.522573035	1.11857521	1.762101997
chr2L	13802434	13802492	0.434416681	0.405768027	1.601836965	1.173603999	0.994248032	1.328685896
chr2L	13802492	13802517	0.606820023	0.827858829	1.525216535	0.543575002	0.629567258	0.525430971
chr2L	13802517	13802523	0.606820023	0.827858829	1.525216535	0.543575002	0.629567258	0.525430971
chr2L	13802523	13802672	0.490031167	0.802398629	1.375336421	0.525678098	0.617179241	0.508068591
chr2L	13802672	13802709	1.014392188	2.073140593	1.261957203	0.730193069	0.636694898	0.467015215
chr2L	13802709	13803141	1.706266166	3.094614488	2.465062762	1.011063262	0.793533561	0.716689974
chr2L	13803141	13803221	1.898947469	3.423907919	3.402254811	1.132764245	0.945694008	0.97959252
chr2L	13803221	13803711	2.833427506	4.420502983	4.117485474	1.586964662	1.285025144	1.905152778
chr2L	13803711	13803804	2.3162382	3.680843766	3.622031432	1.156777048	1.113152827	1.660305651
chr2L	13803804	13803872	3.502454959	3.73629136	5.262747751	2.217797715	2.044161684	2.245127775
chr2L	13803872	13804191	3.670473417	4.17707183	5.641739914	2.489775663	2.254954722	2.433479976
chr2L	13804191	13804242	3.810457292	3.781258664	5.30889585	2.887177699	2.620268616	3.001397802
chr2L	13804242	13804711	4.777914549	3.706362235	4.973253784	3.710981324	3.41135798	4.019225355
chr2L	13804711	13804743	3.219489415	3.073798357	4.45299485	2.962670896	2.755586893	3.23002333
chr2L	13804743	13804846	2.877543268	2.475474861	3.294728077	1.9506335	1.522073881	1.832644639
chr2L	13804846	13805498	3.614882031	2.630264434	3.180143693	2.164959053	1.427739711	1.985195536
chr2L	13805498	13805564	3.198713544	2.100211534	3.020841273	1.975563338	1.203033696	1.685513918
chr2L	13805694	13805844	1.331888712	0.547688961	1.545168704	0.922509086	0.670342147	0.603315967
chr2L	13805844	13806556	2.29435456	1.571949283	2.95098024	1.337114694	0.851970601	1.007552673
chr2L	13806556	13806896	1.141602923	2.122111684	1.634841278	0.817428941	0.811713104	0.466733042
chr2L	13806896	13806926	3.64761026	4.997470661	4.963335634	1.033511402	1.048993079	1.096766951
chr2L	13806926	13806932	4.555404558	5.742019403	5.782896013	1.260859567	1.253675667	1.541603611
chr2L	13806932	13807213	4.622565766	5.770841578	5.797693818	1.293831963	1.24730102	1.583507198
chr2L	13807213	13807254	4.668674049	5.731054177	5.767494771	1.353634821	1.327837568	1.690948529
chr2L	13807254	13807370	4.009292028	5.234340536	5.441912989	0.819874817	0.88574231	1.095311182
chr2L	13807370	13807592	4.423195308	5.782341858	6.056440119	0.403509413	0.608271328	0.572855149
chr2L	13807592	13807854	3.6347563	5.285648033	5.326299517	0.671436902	0.764486643	0.643841973
chr2L	13807854	13808028	3.242966816	4.098148523	4.967801784	0.303588988	0.284509678	0.300294124
chr2L	13808028	13809098	3.53332528	3.601557469	4.512255199	0.074738722	-0.151012216	-0.049863331
chr2L	13809098	13809103	2.412185988	3.030454575	3.63552271	-0.049335927	-0.123477934	-0.081540619
chr2L	13809103	13809156	1.554152514	2.2627033	2.583521609	0.000724632	-0.128047223	-0.012648569
chr2L	13809386	13809475	-0.29616486	0.278045332	0.445438305	0.002442887	-0.033869883	0.00364223
chr2L	13809475	13809640	0.160881574	0.729411875	0.943723141	-0.128794142	-0.160509504	-0.090003323
chr2L	13809640	13810353	0.613702308	0.91081048	1.1607082	-0.261852351	-0.459006753	-0.271627222
chr2L	13810353	13810368	0.419118382	0.629927863	0.77479303	-0.050052885	-0.140291492	-0.084806963
chr2L	13810368	13810441	0.311318862	0.352723256	1.004932629	-0.009832437	-0.0603306	-0.058773378
chr2L	13826759	13827167	-1.683276419	1.638869461	0.431915601	-0.630460427	-0.220549163	-0.358571648
chr2L	13827167	13827197	-0.050950776	4.121174366	2.083924984	-0.071045196	0.409620827	0.188091485
chr2L	13827197	13827510	1.198937441	4.331567203	2.585595071	0.208253425	0.618022429	0.432137307
chr2L	13827510	13827618	1.265398489	2.926725743	1.955425148	0.228713175	0.332125178	0.2163674
chr2L	13829185	13829246	-0.901425596	0.262176066	1.279663139	0.037322171	-0.172317873	0.512998474
chr2L	13829246	13829353	0.913804949	1.191925271	2.050111174	0.139175344	0.011950957	0.287095064
chr2L	13829353	13830283	3.092667876	2.046345264	3.675375359	0.289817363	0.103953724	0.056313822
chr2L	13830283	13830308	2.332817414	1.429134461	2.63557285	0.149293363	0.134261142	0.004504896
chr2L	13832131	13832198	-0.174277418	0.319974727	0.64788659	-0.186505613	-0.211102403	-0.11673791
chr2L	13832198	13832374	0.935644455	1.419817181	2.28627664	0.379642727	0.294994837	0.187336923
chr2L	13832374	13832865	1.282467512	2.170544395	3.184622656	0.625630357	0.738098039	0.501135526
chr2L	13832865	13832911	1.554227453	2.763800558	3.60606944	0.978638752	1.235959163	1.013448628
chr2L	13832911	13833211	1.601047684	2.705141507	3.206917027	1.124041463	1.123713923	0.988862681
chr2L	13833211	13833625	-0.590339946	1.662749574	1.875096133	0.336785824	0.336427068	0.146043894
chr2L	13833625	13833643	-1.035363545	0.959901008	1.249605895	0.019283238	0.088481438	-0.020048748
chr2L	13833643	13833779	-0.634024316	0.41473648	0.605776664	0.001216658	0.036445174	0.001422558
chr2L	13834510	13834529	2.17579424	2.631239673	1.645129069	-0.046090478	0.294504672	0.247751337
chr2L	13834529	13835836	2.295026945	2.870882659	2.999571666	0.891399147	0.670118393	0.686941664
chr2L	13835836	13836312	0.63541432	3.669700022	2.966973537	1.612273951	1.70744919	1.086598403
chr2L	13836312	13836363	0.473581744	3.874997396	2.244007005	1.222907182	1.629986716	1.300703077
chr2L	13836363	13836367	0.473581744	3.874997396	2.244007005	1.222907182	1.629986716	1.300703077
chr2L	13836367	13836611	2.551982187	2.688285222	3.011431457	1.300963892	1.135357149	1.155164895
chr2L	13836611	13837415	5.295296085	2.885532076	3.903680514	2.024488289	1.362047122	1.504698529
chr2L	13837415	13837822	4.987437021	3.346677553	4.513885805	3.413793728	2.908644814	2.55942178
chr2L	13837822	13838641	6.313794028	2.878622002	5.385059345	2.562909955	1.834960197	2.565112319
chr2L	138385	138449	7.263882588	9.376427122	3.472077181	0.132297369	-0.078431811	0.147414492
chr2L	13838641	13839019	4.830342659	2.442522376	2.860565547	2.09294589	2.308488733	1.948709329
chr2L	13839019	13840525	2.694820788	0.564185597	2.407117437	0.568871092	0.405629509	0.442713916
[truncated: 55,961 more rows]
