# Supplementary material for: Neuronal protein Sex-lethal modulates tRNA synthesis via the polymerase III subunit Polr3E in male Drosophila neurons
Source: PLoS Biol. 2026 Jul 17;24(7):e3003863. doi: 10.1371/journal.pbio.3003863 (PMC13432123; doi:10.1371/journal.pbio.3003863)
Supplement: S13 Table — (CSV) [file pbio.3003863.s013.csv]

Upregulated (p<0.05)					Downregulated (p<0.05)
Gene Name	FBgn	log2FoldChange	padj		Gene Name	FBgn	log2FoldChange	padj
Hsp70Bb	FBgn0013278	11.57531589	0		CG14106	FBgn0260459	-6.654365948	2.79E-51
w	FBgn0003996	6.010608342	0		Acf	FBgn0027620	-1.527774596	5.83E-32
CG43182	FBgn0262811	5.441419178	6.55E-80		CG15739	FBgn0030347	-1.472900584	3.06E-26
Hsp70Ba	FBgn0013277	4.952283803	6.45E-69		Nplp3	FBgn0042201	-1.715813455	3.24E-20
Hsp70Ab	FBgn0013276	3.070007611	2.46E-52		retinin	FBgn0040074	-1.482399975	2.51E-18
CG6912	FBgn0038290	1.517314324	4.31E-37		Cpr11B	FBgn0030398	-1.50596112	2.01E-15
mthl8	FBgn0052475	12.49989893	9.90E-31		CG33263	FBgn0053263	-5.881262328	2.78E-14
asRNA:CR45600	FBgn0267160	1.305622327	2.68E-18		lncRNA:CR44946	FBgn0266251	-1.079201508	7.42E-11
Cpr64Ac	FBgn0035512	1.936074864	5.93E-14		daw	FBgn0031461	-0.761417044	1.32E-09
eco	FBgn0035766	0.855808087	8.97E-13		CG14607	FBgn0037488	-4.854601947	1.66E-09
CG13978	FBgn0039518	3.930982014	1.70E-11		santa-maria	FBgn0025697	-0.730027658	1.97E-09
Kmn1	FBgn0027259	1.821635517	4.04E-11		cd	FBgn0263986	-1.199732208	5.95E-09
Rh5	FBgn0014019	1.061777755	1.93E-10		CG32228	FBgn0052228	-3.270386249	6.42E-09
lncRNA:roX2	FBgn0019660	0.670844958	1.06E-08		Loxl2	FBgn0034660	-1.391109687	6.71E-09
cas	FBgn0004878	2.099041998	1.86E-08		CG18586	FBgn0035642	-7.478350639	8.31E-09
tio	FBgn0028979	0.986344011	7.79E-08		pav	FBgn0011692	-4.116251371	9.26E-09
Hsp70Aa	FBgn0013275	2.37972594	8.09E-07		CG4962	FBgn0036597	-1.355575394	1.52E-07
CG15282	FBgn0028855	1.171594695	8.44E-07		lncRNA:CR46123	FBgn0267798	-2.174546158	1.55E-07
CG4757	FBgn0027584	1.203963122	1.07E-06		glob1	FBgn0027657	-0.984969381	2.11E-07
CG5697	FBgn0038846	1.001898163	2.48E-06		Iml1	FBgn0035227	-0.671556592	2.28E-07
DIP-delta	FBgn0085420	0.634734855	7.31E-06		Crys	FBgn0005664	-1.457128206	1.19E-06
Est17	FBgn0289745	0.686002936	1.68E-05		Tim17a1	FBgn0038018	-6.479700533	2.73E-06
CG7829	FBgn0039703	0.667006703	2.52E-05		CG9485	FBgn0034618	-0.786376164	3.26E-06
Osi3	FBgn0037411	1.288156214	3.88E-05		Est-Q	FBgn0037090	-1.160172703	3.30E-06
CG34165	FBgn0085194	1.299118868	5.78E-05		CG10352	FBgn0030348	-0.914676134	3.89E-06
CG13707	FBgn0035578	0.644874843	6.08E-05		atk	FBgn0036995	-1.321782071	4.18E-06
CG15423	FBgn0031580	3.313330393	6.54E-05		bw	FBgn0000241	-0.652593982	9.35E-06
CG8343	FBgn0040502	0.812372073	0.00013382		crc	FBgn0000370	-0.470145064	1.78E-05
CG17778	FBgn0023534	0.485143154	0.00013382		Ect3	FBgn0260746	-0.933535231	4.84E-05
Ctr9	FBgn0035205	0.707053321	0.000246506		CG16826	FBgn0032505	-3.1587544	5.77E-05
CG5079	FBgn0039346	1.051930542	0.000299439		CG13071	FBgn0036585	-1.346122572	6.08E-05
Sln	FBgn0033657	0.543688089	0.000376462		lncRNA:CR46250	FBgn0267983	-1.314640485	6.50E-05
y	FBgn0004034	1.570541873	0.000415735		rho	FBgn0004635	-0.607470126	6.64E-05
Cpr76Bc	FBgn0036880	0.773589951	0.000453677		CG15556	FBgn0039821	-0.615223489	8.42E-05
CG32237	FBgn0052237	6.291865606	0.000484253		CG18547	FBgn0037973	-1.204383286	0.000300061
CG13055	FBgn0036583	0.787180304	0.000572561		Ppn	FBgn0003137	-0.817606459	0.000394788
GluRIIE	FBgn0051201	0.715270081	0.000597593		CG2121	FBgn0033289	-0.646504694	0.000453677
CG15864	FBgn0040528	0.827749071	0.000602739		UGP	FBgn0035978	-0.625545208	0.000453677
qin	FBgn0263974	0.703051662	0.00069898		inaF-B	FBgn0259918	-0.788384226	0.000453677
Osi2	FBgn0037410	1.07098607	0.000905817		lcs	FBgn0028583	-1.70896614	0.000483107
CG7299	FBgn0032282	1.152645991	0.000905817		Cyp4ac1	FBgn0031693	-0.806027647	0.00074521
CG15731	FBgn0030390	1.719876772	0.000905817		Myo61F	FBgn0010246	-1.05510594	0.000752141
NPF	FBgn0027109	0.442333162	0.001070236		RNaseZ	FBgn0028426	-0.532306915	0.000954648
CG14419	FBgn0029639	1.045173267	0.001136659		CG11458	FBgn0040637	-0.895623363	0.001000506
GstD3	FBgn0010039	0.728797796	0.001235495		CG13563	FBgn0034966	-0.997382904	0.001003305
Lkr	FBgn0035610	0.778357761	0.001276471		CG11842	FBgn0039629	-0.877391723	0.001095637
CG34265	FBgn0085294	0.950898252	0.001460021		jv	FBgn0263973	-0.630445072	0.00111297
CG6602	FBgn0035673	1.076352364	0.001977525		Ugt37B1	FBgn0026755	-1.086500552	0.001235495
sturkopf	FBgn0035206	0.474989426	0.002132656		plx	FBgn0261261	-0.430883445	0.001734723
stops	FBgn0086704	0.4495627	0.002286139		Sdr	FBgn0038279	-0.674395413	0.001778404
CG31157	FBgn0051157	0.62050198	0.002328326		CG5577	FBgn0036759	-0.789874568	0.002226523
Or63a	FBgn0035382	0.538397734	0.002756943		ACC	FBgn0033246	-0.593480113	0.002302943
CG34043	FBgn0054043	2.63282934	0.002781895		Cipc	FBgn0051324	-0.556715817	0.002349787
CG31279	FBgn0051279	2.844136554	0.002815964		vkg	FBgn0016075	-0.470907812	0.002688629
Tsp42Ek	FBgn0033133	0.439567017	0.002830778		pkm	FBgn0030317	-0.644790869	0.002871797
Oseg5	FBgn0032891	0.776318023	0.002830778		CG14642	FBgn0037222	-0.931015929	0.003063392
AttB	FBgn0041581	1.693073345	0.002967086		Glt	FBgn0001114	-0.945095405	0.003102845
CG1722	FBgn0031168	0.797954013	0.002967086		Jon99Cii	FBgn0003356	-2.571075952	0.003277821
CG14445	FBgn0029851	0.895487231	0.003102845		lncRNA:CR44133	FBgn0264982	-1.084547564	0.003633951
CG11854	FBgn0039299	0.776363782	0.003633951		CG31689	FBgn0031449	-0.444116079	0.004572773
AOX4	FBgn0038350	0.731435306	0.004210175		Pfrx	FBgn0027621	-0.404056346	0.005136182
CG7742	FBgn0031690	0.615289024	0.004586074		CG15155	FBgn0032669	-1.296524802	0.00535198
lncRNA:CR44024	FBgn0264794	0.430209715	0.004671009		AdamTS-B	FBgn0029791	-0.533926468	0.005405075
Adgf-A	FBgn0036752	0.554167497	0.005149784		CG10911	FBgn0034295	-4.397634685	0.005461825
lncRNA:CR45180	FBgn0266690	0.486056165	0.005892238		Sclp	FBgn0030357	-0.5376869	0.006097667
CG13679	FBgn0035856	1.16127546	0.005892238		Atg4a	FBgn0031298	-0.473643668	0.006207791
Herc4	FBgn0035207	0.374172553	0.005892238		Gprk2	FBgn0261988	-0.353904209	0.006684096
Elk	FBgn0011589	0.398468993	0.006207791		CG9689	FBgn0030159	-0.883252483	0.007011402
Snmp1	FBgn0260004	0.4096812	0.006377737		ry	FBgn0003308	-0.572488408	0.007199121
CG34301	FBgn0085330	0.994093995	0.006377737		RhoGEF64C	FBgn0035574	-0.410210461	0.007391097
swi2	FBgn0034262	0.689863791	0.006391973		CG8036	FBgn0037607	-0.785125655	0.007679397
phu	FBgn0043791	0.739631322	0.006684096		CG34331	FBgn0085360	-0.863612235	0.008036378
Nplp4	FBgn0040717	0.817315467	0.006684096		CG32191	FBgn0052191	-0.640142324	0.008302317
CG6290	FBgn0030921	0.450357186	0.007061012		Cyp6t1	FBgn0031182	-0.861447525	0.008514813
Gyc89Db	FBgn0038436	4.370790907	0.008083701		kon	FBgn0032683	-0.513032192	0.008606269
GstD2	FBgn0010038	0.851076122	0.008379995		Sox14	FBgn0005612	-0.453353541	0.008888602
Dh31	FBgn0032048	0.340392872	0.008934659		Gart	FBgn0000053	-0.776121068	0.009074196
CG3588	FBgn0025643	0.626540806	0.009041029		CG42269	FBgn0259164	-0.756016195	0.009074196
Sirt2	FBgn0038788	0.410342767	0.009866386		Ugt35C1	FBgn0040256	-0.542070797	0.00919899
CG43740	FBgn0263997	0.373395083	0.010504125		Pgi	FBgn0003074	-0.451607307	0.009387679
tld	FBgn0003719	0.667898877	0.010974389		CROT	FBgn0039543	-0.448891579	0.009992809
CG34305	FBgn0085334	1.072300101	0.011074969		Zw	FBgn0004057	-0.511248231	0.010041143
CG34180	FBgn0085209	0.687401188	0.011399387		CG12224	FBgn0037974	-1.075292733	0.010253521
CG14186	FBgn0036935	0.396722101	0.011451628		CG8051	FBgn0031012	-0.572752691	0.010634686
Ms	FBgn0011581	0.441436077	0.011451628		GstS1	FBgn0010226	-0.489203498	0.011701849
Mec2	FBgn0030993	1.302963574	0.011974356		Pdh	FBgn0011693	-0.482211649	0.011974356
CG3088	FBgn0036015	0.780082102	0.012052083		CG33230	FBgn0053230	-0.467564871	0.012242976
asRNA:CR45686	FBgn0267246	2.168056369	0.014712372		CG8468	FBgn0033913	-0.492197433	0.012514842
Jhedup	FBgn0034076	0.779149345	0.015089296		Sid	FBgn0039593	-1.219675066	0.012514842
ppk25	FBgn0053349	0.8142369	0.015129396		Galk	FBgn0263199	-0.685580115	0.012617566
CG34342	FBgn0085371	0.653127187	0.01686954		Aldh7A1	FBgn0036857	-0.598809219	0.012856713
tbc	FBgn0052506	0.345254609	0.01686954		Cpr49Ae	FBgn0033728	-0.590538404	0.012914951
CG11368	FBgn0040923	0.431082901	0.019628451		Gasp	FBgn0026077	-0.713631413	0.014268024
CG4546	FBgn0038373	0.626484478	0.019876475		CG11529	FBgn0036264	-0.531973579	0.014558591
hec	FBgn0030437	0.532499797	0.019876475		lncRNA:CR45456	FBgn0267012	-1.320701752	0.014558591
mt:lrRNA	FBgn0013686	0.592500864	0.02000193		wdp	FBgn0034718	-0.469739057	0.014567504
Orcokinin	FBgn0034935	0.349989433	0.020225592		Rab32	FBgn0002567	-0.466225887	0.014784078
lncRNA:CR45382	FBgn0266931	0.632379682	0.020737369		Cpr50Cb	FBgn0033869	-0.955016997	0.015089296
lncRNA:CR44440	FBgn0265633	1.338475443	0.020797233		Ldh	FBgn0001258	-0.595118855	0.015129396
CG8157	FBgn0034010	0.416313361	0.021699369		Col4a1	FBgn0000299	-0.547072006	0.015618388
hui	FBgn0033968	0.781648589	0.021778294		CG32037	FBgn0052037	-0.567447185	0.016302774
a5	FBgn0011294	0.616515185	0.021778294		thw	FBgn0037487	-0.983443027	0.01686954
Mov10	FBgn0034187	1.075328215	0.025445893		eEF2	FBgn0000559	-0.413368572	0.017044891
CG32192	FBgn0052192	1.12068477	0.025733475		CG11741	FBgn0040531	-1.592353512	0.017044891
Reepl1	FBgn0030313	1.903091237	0.02597799		Got1	FBgn0001124	-0.352455716	0.01757461
CG18095	FBgn0028872	0.436881948	0.02597799		CG2493	FBgn0032864	-0.621485018	0.01816736
asRNA:CR43957	FBgn0264617	0.65385633	0.026086597		CG11594	FBgn0035484	-0.732225397	0.018283953
sr	FBgn0003499	0.755025564	0.02687801		Vajk3	FBgn0028544	-0.81997671	0.018741085
numb	FBgn0002973	0.455403498	0.028176995		se	FBgn0086348	-0.552283365	0.019651187
CG31205	FBgn0051205	0.478047683	0.030367584		BomS2	FBgn0025583	-0.532042287	0.020312864
CG43092	FBgn0262538	0.390452158	0.030559047		Nepl18	FBgn0039611	-0.76788001	0.020312864
Nepl20	FBgn0039613	1.00354642	0.030818972		CG45080	FBgn0266455	-4.352715941	0.020312864
DIP-alpha	FBgn0052791	0.37668932	0.031696621		Best2	FBgn0035696	-0.408233841	0.020797233
Tsp42En	FBgn0033135	0.563799964	0.031810686		Gr64a	FBgn0045479	-1.487181293	0.020797233
CG3306	FBgn0036016	0.614800362	0.032630302		PCB	FBgn0027580	-0.456820982	0.021073782
CG15201	FBgn0030272	0.356732566	0.032858652		CG15547	FBgn0039809	-0.49139352	0.021073782
Ugt35B1	FBgn0026314	0.524671169	0.032858652		alphaTry	FBgn0003863	-4.839483343	0.021699369
CG33966	FBgn0053966	1.989226612	0.033892882		CG1468	FBgn0030157	-0.842411603	0.021778294
Pdf	FBgn0023178	0.343009876	0.034175025		LysP	FBgn0004429	-3.333744875	0.021899176
CG43156	FBgn0262686	1.582142943	0.035738342		tsl	FBgn0003867	-0.400901723	0.022124743
Orco	FBgn0037324	0.589169661	0.036660595		CG15096	FBgn0034394	-0.687578525	0.023389975
asRNA:CR46005	FBgn0267667	0.636313607	0.038338963		Zaf1	FBgn0037921	-0.49725343	0.023562587
CG31321	FBgn0051321	0.603269757	0.038364518		chp	FBgn0267435	-0.342819539	0.023562587
CG11550	FBgn0039864	0.439320625	0.039712351		Glg1	FBgn0264561	-0.360555899	0.025445893
Obp83b	FBgn0010403	0.401390806	0.041764174		AdSL	FBgn0038467	-0.720948456	0.025733475
stg-1	FBgn0288700	0.419944829	0.042843364		Set	FBgn0014879	-0.379345238	0.025870333
Or22a	FBgn0026398	0.921323238	0.042962739		5-HT2A	FBgn0087012	-0.447432522	0.026030671
GstD8	FBgn0010044	0.824259096	0.042962739		CG31821	FBgn0051821	-3.165465254	0.026182005
lncRNA:CR46062	FBgn0267731	1.346635569	0.045768517		CG7203	FBgn0031942	-0.655371068	0.0262607
a10	FBgn0011293	0.581495576	0.045768517		CG2145	FBgn0030251	-0.539951768	0.026865227
lncRNA:CR44832	FBgn0266095	0.41143446	0.046421394		CG4325	FBgn0026878	-0.664737698	0.02687801
lncRNA:CR45674	FBgn0267234	0.755407379	0.047438619		eIF3c	FBgn0034258	-0.327583716	0.027880503
CG18563	FBgn0032639	1.413576595	0.048358845		Hn	FBgn0001208	-0.601333735	0.028176995
					Dso1	FBgn0040653	-0.748705528	0.028176995
					nrv1	FBgn0015776	-0.3187683	0.028680276
					Sardh	FBgn0034276	-0.929575798	0.028680276
					CG3164	FBgn0288229	-0.488642318	0.029310531
					CG13003	FBgn0030798	-0.38574349	0.031515669
					Mpcp2	FBgn0026409	-0.364106051	0.03164784
					CG2767	FBgn0037537	-0.332043224	0.03172596
					CDase	FBgn0039774	-0.455950123	0.032384845
					GlyP	FBgn0004507	-0.377125646	0.032858652
					Samuel	FBgn0032330	-0.437870483	0.033074673
					LManI	FBgn0032253	-0.690056308	0.033221083
					Sr-CI	FBgn0014033	-0.806530591	0.03365866
					CG44250	FBgn0265185	-3.059715338	0.033892882
					Fbxl7	FBgn0038385	-0.500182823	0.034017081
					Nepl21	FBgn0027578	-0.734011377	0.035409609
					JhI-21	FBgn0028425	-0.351666715	0.035738342
					Karybeta3	FBgn0087013	-0.353059768	0.035738342
					CG7800	FBgn0037552	-0.574666278	0.036022474
					CG13315	FBgn0040827	-0.407868023	0.036449475
					Ance-4	FBgn0033366	-0.738871306	0.038052648
					CG4476	FBgn0035969	-0.884290895	0.038364518
					Dr	FBgn0000492	-0.703678141	0.039688493
					CG44195	FBgn0265084	-0.799364343	0.039712351
					Akr1B	FBgn0086254	-0.487652133	0.039923285
					Cyp28d1	FBgn0031689	-0.679142269	0.040623832
					CG13917	FBgn0035237	-0.403651524	0.040623832
					Ugt317A1	FBgn0040091	-0.622340413	0.041670506
					Nepl13	FBgn0039022	-0.57822439	0.041705385
					Vajk2	FBgn0032538	-0.481704328	0.041764174
					Non1	FBgn0028473	-0.41110047	0.041945451
					Nepl11	FBgn0037230	-0.531498014	0.04241042
					Npc2h	FBgn0039801	-0.700047163	0.04241042
					Tsp42Er	FBgn0033139	-0.924283863	0.044658559
					lncRNA:CR45680	FBgn0267240	-0.581621975	0.044798853
					Apoltp	FBgn0032136	-0.478972843	0.04523945
					CG7768	FBgn0036415	-1.582370112	0.04523945
					lz	FBgn0002576	-0.388560161	0.045768517
					trpl	FBgn0005614	-0.317659468	0.045768517
					CG4335	FBgn0038795	-0.603718475	0.045768517
					Npl4	FBgn0039348	-0.36461951	0.045768517
					mino	FBgn0027579	-0.408277843	0.046421394
					Caf1-180	FBgn0030054	-0.635028634	0.046421394
					CG11380	FBgn0040359	-1.290883615	0.046421394
					meep	FBgn0063667	-1.059260381	0.046421394
					ATP7	FBgn0030343	-0.399897666	0.047168303
					Jon99Ci	FBgn0003358	-1.643642424	0.047312594
					CG4408	FBgn0039073	-1.092447749	0.047312594
					CG13397	FBgn0014417	-0.569643353	0.048358845
					Arts	FBgn0042177	-0.352025568	0.048400158
