# Supplementary material for: Neuronal protein Sex-lethal modulates tRNA synthesis via the polymerase III subunit Polr3E in male Drosophila neurons
Source: PLoS Biol. 2026 Jul 17;24(7):e3003863. doi: 10.1371/journal.pbio.3003863 (PMC13432123; doi:10.1371/journal.pbio.3003863)
Supplement: S15 Table — (CSV) [file pbio.3003863.s015.csv]

Upregulated (p<0.05)					Downregulated (p<0.05)
Gene Name	FBgn	log2FoldChange	padj		Gene Name	FBgn	log2FoldChange	padj
y	FBgn0004034	4.805854048	8.22E-195		nkd	FBgn0002945	-1.293826071	4.97E-33
rdhB	FBgn0038946	2.82757971	6.11E-113		CG12224	FBgn0037974	-4.205393665	9.36E-26
Ir75a	FBgn0036757	2.052372237	9.57E-50		mthl8	FBgn0052475	-5.230168392	2.33E-24
Hsp70Bb	FBgn0013278	3.329204044	5.73E-46		Vps13B	FBgn0039727	-0.990101076	6.68E-18
CG43291	FBgn0262983	4.100828873	6.58E-30		CG3552	FBgn0035999	-1.124970278	3.43E-17
lncRNA:CR46350	FBgn0286030	2.320129027	4.61E-17		CG3397	FBgn0037975	-11.0628002	5.29E-17
rtp	FBgn0087005	0.978011125	1.52E-16		Rh5	FBgn0014019	-0.916871942	3.09E-16
Ir76a	FBgn0260874	0.938442471	2.85E-14		Act79B	FBgn0000045	-1.167553556	5.95E-14
Ir75b	FBgn0261402	2.318341859	5.95E-14		Edg78E	FBgn0000551	-2.063526072	5.95E-14
FoxL1	FBgn0004895	9.543416018	4.31E-12		CG3434	FBgn0036000	-1.077730961	6.81E-14
Rbp4	FBgn0010258	2.04383236	7.44E-12		Act88F	FBgn0000047	-0.999512716	7.72E-12
hzg	FBgn0036556	0.663681184	6.39E-11		Ugt37B1	FBgn0026755	-2.158345162	9.30E-10
asRNA:CR44291	FBgn0265318	5.107053445	2.20E-10		Odc1	FBgn0013307	-0.979206317	1.21E-09
CG17777	FBgn0040900	1.340080682	8.24E-10		CG31445	FBgn0051445	-0.886079017	6.08E-09
TwdlT	FBgn0029170	1.347655935	8.78E-09		dob	FBgn0030607	-1.235253886	6.17E-09
CG32726	FBgn0052726	0.882667165	5.10E-08		Cyp6t1	FBgn0031182	-1.128530588	7.52E-09
CG11349	FBgn0035550	2.941543548	6.90E-08		Hsp26	FBgn0001225	-0.925016323	8.78E-09
lncRNA:CR45680	FBgn0267240	1.173937412	1.27E-07		CG6912	FBgn0038290	-0.737105609	9.79E-09
Orco	FBgn0037324	0.759033717	1.29E-07		srp	FBgn0003507	-0.97120318	1.81E-08
GstE4	FBgn0063496	0.70438193	2.06E-07		CG1544	FBgn0039827	-1.325379736	2.33E-08
ftz	FBgn0001077	2.795860659	2.39E-07		Amy-d	FBgn0000078	-1.2169433	2.41E-08
Hsp67Bc	FBgn0001229	0.845616348	2.54E-07		Adk2	FBgn0036337	-0.794649185	2.60E-08
Cpr11B	FBgn0030398	1.141625321	2.64E-07		CG18547	FBgn0037973	-1.329490001	2.60E-08
CG10638	FBgn0036290	0.708820734	7.28E-07		Nepl20	FBgn0039613	-2.068024978	2.61E-08
CG12885	FBgn0039523	1.100329827	2.08E-06		Cyp6w1	FBgn0033065	-0.708185562	3.50E-08
Jhedup	FBgn0034076	0.695957111	3.64E-06		CG13315	FBgn0040827	-1.040733992	4.08E-08
CG42494	FBgn0260026	1.088169748	4.40E-06		Glut1	FBgn0264574	-0.652458235	5.07E-08
BomS1	FBgn0034329	0.936045339	6.54E-06		CG11089	FBgn0039241	-0.861465752	5.33E-08
Cpr73D	FBgn0036680	0.582088695	3.11E-05		CG9192	FBgn0035193	-1.514161033	1.11E-07
CG31205	FBgn0051205	0.705856903	3.16E-05		CG17193	FBgn0040571	-0.66776828	1.37E-07
GstD11	FBgn0038029	0.77428013	3.66E-05		fit	FBgn0038914	-1.762675926	2.38E-07
CG11626	FBgn0038705	1.057361758	7.44E-05		CG6465	FBgn0037818	-0.931809528	2.93E-07
CG13022	FBgn0036679	0.762230718	9.61E-05		CG4080	FBgn0035983	-0.586365571	6.52E-07
scramb2	FBgn0035390	0.506155912	0.000147944		Mdr50	FBgn0010241	-1.524425442	7.28E-07
CG13833	FBgn0039040	0.585816302	0.000191844		CG13059	FBgn0036607	-2.363825693	1.25E-06
CG6293	FBgn0037807	0.949736549	0.000192149		SCOT	FBgn0035298	-0.875404328	1.89E-06
Cep290	FBgn0035168	0.801675423	0.000204556		lncRNA:CR46216	FBgn0267936	-3.293777459	2.01E-06
Eh	FBgn0000564	1.566061016	0.000239405		Hao	FBgn0061356	-1.054119609	2.08E-06
firl	FBgn0032405	0.68550735	0.000246276		CG42369	FBgn0259715	-0.966921383	2.62E-06
CG13300	FBgn0035699	0.585260834	0.000369022		CG6026	FBgn0038676	-1.718062238	2.67E-06
Obp56h	FBgn0034475	0.650162786	0.000436065		CG11313	FBgn0039798	-0.852843139	2.85E-06
CG7906	FBgn0036417	2.047859089	0.000455293		Glt	FBgn0001114	-0.772581908	3.46E-06
CG33177	FBgn0053177	0.712434484	0.000578295		GNBP3	FBgn0040321	-0.674253988	3.58E-06
CG31156	FBgn0051156	0.611271548	0.000653286		CG32512	FBgn0052512	-1.042279807	4.17E-06
CG14183	FBgn0036931	0.75705595	0.000818622		Lsp1alpha	FBgn0002562	-2.621333677	4.66E-06
tinc	FBgn0261649	0.479579927	0.000825839		PGRP-LA	FBgn0035975	-0.651759831	4.66E-06
CG2765	FBgn0035087	0.415893728	0.000856431		Cyp6a8	FBgn0013772	-0.902943885	6.59E-06
Cpr97Eb	FBgn0039481	0.731490368	0.000865141		CG2233	FBgn0029990	-0.861562466	6.75E-06
Or59b	FBgn0034865	0.70284214	0.000876726		CG31313	FBgn0051313	-0.820597328	6.79E-06
serp	FBgn0260653	0.606870108	0.000876726		Daao2	FBgn0031860	-1.024115348	7.92E-06
CG14879	FBgn0038419	1.039190096	0.001023727		Ada2a	FBgn0263738	-0.696861166	8.70E-06
Ugt50B3	FBgn0050438	0.605403532	0.001282974		ckd	FBgn0035427	-1.438888909	1.03E-05
Tsp47F	FBgn0033629	0.738285522	0.001374504		Obp56a	FBgn0034468	-0.858451859	1.11E-05
Unc-115b	FBgn0260463	1.45979342	0.001374504		asRNA:CR45600	FBgn0267160	-0.806556396	1.26E-05
CAH8	FBgn0038956	1.145136036	0.001621491		Mob2	FBgn0259481	-0.66020436	1.64E-05
verm	FBgn0261341	0.629481809	0.002266576		CG9759	FBgn0038160	-1.041274558	1.79E-05
CG14692	FBgn0037836	0.598123159	0.002787658		Npc2h	FBgn0039801	-0.848427074	1.87E-05
Ugt49C1	FBgn0034605	0.421639852	0.003241045		CG14629	FBgn0040398	-0.784328602	2.20E-05
CG7054	FBgn0038972	0.487347784	0.003241045		CG7800	FBgn0037552	-1.033414389	2.31E-05
CG15923	FBgn0038814	1.073033439	0.003350789		Cyp309a2	FBgn0041337	-1.014979094	3.04E-05
Bili	FBgn0039282	0.417419632	0.003619751		CG13024	FBgn0036665	-0.799509254	3.19E-05
Or85e	FBgn0026399	1.423258351	0.003980054		CG31028	FBgn0051028	-1.404741731	3.71E-05
Or92a	FBgn0038798	0.828207066	0.004273525		CG34057	FBgn0054057	-1.176873642	3.85E-05
wnd	FBgn0036896	0.393583223	0.004352395		CG7560	FBgn0036157	-0.87370388	4.52E-05
Ir25a	FBgn0031634	0.586196542	0.004481071		Cftr	FBgn0039207	-0.642771142	4.78E-05
lncRNA:CR46002	FBgn0267664	4.005284763	0.004481071		Cyt-b5-r	FBgn0000406	-0.737342493	5.99E-05
CG8157	FBgn0034010	0.564956766	0.004513163		Cyp28d1	FBgn0031689	-0.669981732	5.99E-05
CG11668	FBgn0038113	0.666339728	0.005004702		Gbp3	FBgn0039031	-0.755745273	6.90E-05
Ir31a	FBgn0051718	0.642523972	0.005217396		CG3829	FBgn0035091	-0.780391565	6.95E-05
CG15803	FBgn0038606	0.468254983	0.005323456		CG18249	FBgn0037553	-1.071371124	8.23E-05
CG13408	FBgn0038929	0.639192939	0.005595458		eEF1alpha1	FBgn0284245	-0.652654335	0.000104916
CAH5	FBgn0040629	0.659901167	0.007038701		CG9150	FBgn0031775	-0.792872005	0.000137968
Ir8a	FBgn0052704	0.916494762	0.007114444		Est-Q	FBgn0037090	-0.827195744	0.000145459
CG7386	FBgn0035691	0.951555845	0.007487346		CG32237	FBgn0052237	-4.312719243	0.000147944
Gr63a	FBgn0035468	1.146574089	0.007487808		CG1673	FBgn0030482	-0.788992692	0.000155979
OSCP1	FBgn0033685	0.676760497	0.010116962		Prps	FBgn0036030	-0.462893437	0.000178199
Snmp1	FBgn0260004	0.425303717	0.010390563		Lsd-2	FBgn0030608	-0.428493093	0.000180609
CecA2	FBgn0000277	8.912192425	0.010928981		tobi	FBgn0261575	-2.196711012	0.000192149
Oseg2	FBgn0035317	0.695616053	0.01097734		Hex-C	FBgn0001187	-0.843253396	0.00023209
CG4630	FBgn0033809	0.423907243	0.012043188		Obp99c	FBgn0039682	-0.736203519	0.000254497
dgt6	FBgn0039638	0.697731674	0.012255107		Nepl18	FBgn0039611	-0.806164822	0.000327382
CR45548	FBgn0267108	2.723150661	0.012255107		mRpS31	FBgn0036557	-0.642330421	0.000337825
CG15169	FBgn0032734	0.632240013	0.015430036		CG12116	FBgn0030041	-0.647854629	0.000359762
CG32668	FBgn0052668	0.718199699	0.015959537		CG13707	FBgn0035578	-0.774916148	0.000411388
CG3222	FBgn0036014	3.540994974	0.016006629		Polr3E	FBgn0028402	-0.646651798	0.000451235
spd-2	FBgn0027500	0.838659218	0.016792689		CG10516	FBgn0036549	-0.72117782	0.000523495
Or67d	FBgn0036080	1.243958278	0.018920468		CG3437	FBgn0035998	-1.069978818	0.000524827
BBS5	FBgn0037280	0.741671239	0.018920468		apolpp	FBgn0087002	-0.717081673	0.000629154
CecC	FBgn0000279	5.241132318	0.018922234		Hn	FBgn0001208	-0.446232171	0.000686743
egr	FBgn0033483	0.456281566	0.019257112		CG34331	FBgn0085360	-0.647333922	0.000736516
CG9497	FBgn0031800	0.333618007	0.020464595		CG15347	FBgn0030040	-1.130208966	0.000744084
BBS8	FBgn0031255	0.661153739	0.020733935		Alp4	FBgn0016123	-0.426284662	0.000756088
CG17190	FBgn0038761	0.583094749	0.020818377		CG13026	FBgn0036656	-0.76786336	0.000806304
Osi3	FBgn0037411	1.213114866	0.021660827		lncRNA:CR43417	FBgn0263336	-0.926128891	0.000818622
CG7299	FBgn0032282	0.622844698	0.021911675		rho	FBgn0004635	-0.605256024	0.000852867
Obp83a	FBgn0011281	0.384355789	0.022871475		CG13086	FBgn0032770	-0.837381992	0.000948588
CG33159	FBgn0053159	0.853669179	0.022906261		Agxt	FBgn0014031	-0.650871531	0.000951319
BomS5	FBgn0040734	0.580149933	0.022992129		CG9547	FBgn0031824	-0.90369579	0.000951319
Amt	FBgn0038309	0.371800482	0.024721519		Cap-H2	FBgn0037831	-0.466039349	0.001091901
lncRNA:CR45125	FBgn0266618	1.496178616	0.025470276		lncRNA:CR32194	FBgn0052194	-1.330511446	0.001091901
CG5644	FBgn0035948	0.468962926	0.027157313		CG1246	FBgn0035360	-0.986307621	0.001176422
superdeath	FBgn0039640	0.478701346	0.02744325		Sodh-2	FBgn0022359	-0.85492329	0.001282675
CG12607	FBgn0035545	3.192014671	0.027641741		CG4306	FBgn0036787	-0.772427481	0.001299189
CG32192	FBgn0052192	1.28682623	0.028448911		Cyp4ac1	FBgn0031693	-0.805995364	0.001337502
CG43179	FBgn0262808	0.903030783	0.030401389		Nepl12	FBgn0037727	-0.762843576	0.001480179
CG11882	FBgn0039642	0.554984221	0.030701402		CG31937	FBgn0031360	-0.662206427	0.001548215
Or42b	FBgn0033043	0.74444895	0.032316913		P5CS	FBgn0037146	-0.66223684	0.001641902
CG13251	FBgn0037014	0.649294387	0.032316913		Gk2	FBgn0035266	-0.588446273	0.001762833
lncRNA:CR45392	FBgn0266941	5.696410171	0.034881489		lncRNA:CR43650	FBgn0263659	-0.565858732	0.001781457
Cpr62Ba	FBgn0035279	0.862468483	0.036163311		CG9782	FBgn0030763	-0.555613382	0.001976462
Polr1E	FBgn0038601	0.52911281	0.036373073		Nepl11	FBgn0037230	-0.707934936	0.002094674
Arr2	FBgn0000121	0.304662588	0.036408631		CG31689	FBgn0031449	-0.569843823	0.002636511
Ir84a	FBgn0037501	1.378732877	0.036743558		CG1628	FBgn0030218	-0.798980485	0.002705706
CG42446	FBgn0259917	5.690865874	0.039473054		Gbs-70E	FBgn0036428	-0.578063185	0.002748631
Ipp	FBgn0016672	0.334995873	0.039541013		Acp65Aa	FBgn0020765	-1.884268528	0.003097925
Dhc93AB	FBgn0013812	0.372649055	0.039579745		CG6415	FBgn0032287	-0.745604019	0.003141978
Rh6	FBgn0019940	0.32014126	0.039579745		CG10943	FBgn0036320	-6.370130453	0.003350789
BaraA2	FBgn0288447	1.108401882	0.039579745		fat-spondin	FBgn0026721	-0.641838704	0.003427974
CG15484	FBgn0032452	2.677588749	0.039725737		Tps1	FBgn0027560	-0.565736961	0.003479648
TwdlW	FBgn0038487	1.382247672	0.040299362		lncRNA:CR33942	FBgn0062961	-1.146129976	0.003524426
CG34309	FBgn0259831	0.642444516	0.040569785		CG14502	FBgn0034321	-0.776343456	0.003669225
CG32006	FBgn0052006	0.699009659	0.040572164		Ugt36E1	FBgn0027070	-0.506682301	0.004130144
CG1271	FBgn0035392	0.442697884	0.041307972		CG10752	FBgn0036325	-6.428512659	0.004130144
ImpL1	FBgn0001256	0.925828015	0.043102011		CG3999	FBgn0037801	-0.926174432	0.004130144
Arl6	FBgn0034446	0.606539064	0.046604469		CG34215	FBgn0085244	-0.777834876	0.004130144
Gss2	FBgn0052495	0.865355159	0.048649158		CG43293	FBgn0262985	-1.698151323	0.004215962
Polr2B	FBgn0262955	0.331269099	0.048691827		Lsp2	FBgn0002565	-2.28877123	0.00423985
					CG14823	FBgn0035734	-0.626055204	0.004273525
					Npc2g	FBgn0039800	-0.557224595	0.004273525
					Gbp2	FBgn0034200	-0.633897591	0.004292491
					MFS14	FBgn0010651	-0.646827299	0.004338501
					CG42269	FBgn0259164	-0.761233679	0.004442705
					stops	FBgn0086704	-0.407201375	0.004773841
					CG34134	FBgn0083970	-0.594995444	0.005065908
					Galt	FBgn0263200	-0.512810804	0.005595458
					Cyp6a22	FBgn0013773	-0.665578607	0.005888463
					fus	FBgn0023441	-0.391778647	0.006093981
					CG15096	FBgn0034394	-0.60582301	0.006093981
					CG2641	FBgn0037518	-0.6054696	0.006265845
					ImpL2	FBgn0001257	-0.521378129	0.006316913
					Ance-4	FBgn0033366	-0.533355024	0.006536184
					Oatp74D	FBgn0036732	-0.456857075	0.006559893
					slam	FBgn0043854	-1.173873082	0.006732809
					cu	FBgn0261808	-0.448274567	0.006766718
					CG10026	FBgn0032785	-0.558852202	0.006776919
					CG14907	FBgn0038455	-0.646264393	0.006776919
					Ass	FBgn0026565	-2.018382978	0.008122294
					CG5162	FBgn0030828	-0.532496402	0.008225953
					plum	FBgn0039431	-0.445433554	0.00894213
					Rh2	FBgn0003248	-0.363811283	0.009303977
					MYPT-75D	FBgn0036801	-0.367838793	0.009404042
					Ahcy	FBgn0014455	-0.670556246	0.010116962
					CG11241	FBgn0037186	-0.521529697	0.010116962
					CG13607	FBgn0039151	-0.590201843	0.010116962
					Cpr11A	FBgn0030394	-1.264905646	0.010416207
					Eglp4	FBgn0034885	-0.455354611	0.010579353
					Gip	FBgn0011770	-0.613372932	0.010817607
					lncRNA:CR45242	FBgn0266777	-1.555390978	0.011148932
					CG7322	FBgn0030968	-0.688535204	0.01124513
					Desat1	FBgn0086687	-0.39632999	0.01124513
					CG42249	FBgn0259101	-1.365581409	0.011300553
					CG7695	FBgn0038631	-0.685684382	0.011726507
					alpha-Est2	FBgn0015570	-0.693046628	0.011867446
					Mthfs	FBgn0085453	-0.694577571	0.012038674
					Men	FBgn0002719	-0.443557864	0.012351934
					CG9331	FBgn0032889	-0.542784345	0.012384854
					eEF5	FBgn0285952	-0.438186594	0.013739025
					obst-A	FBgn0031097	-0.486865014	0.014030935
					CG11899	FBgn0014427	-0.446017547	0.014455639
					frma	FBgn0029769	-0.617083626	0.014455639
					TfIIFbeta	FBgn0010421	-0.505714669	0.014823475
					Jabba	FBgn0259682	-0.59896939	0.014915636
					Iris	FBgn0031305	-0.592337865	0.015024579
					Sodh-1	FBgn0024289	-0.639377073	0.015083198
					CG33493	FBgn0053493	-0.698830776	0.015175607
					Nepl6	FBgn0259716	-0.650212106	0.015175607
					CG9701	FBgn0036659	-0.528653852	0.015420943
					AdSL	FBgn0038467	-0.588322107	0.017797273
					KaiR1D	FBgn0038837	-0.375388316	0.018300151
					aay	FBgn0023129	-0.536955796	0.018688616
					CG8927	FBgn0038405	-0.806154291	0.018920468
					Cpr76Bc	FBgn0036880	-0.643788832	0.020045318
					Paics	FBgn0020513	-0.549685276	0.020206832
					CG30083	FBgn0050083	-0.93686812	0.020347738
					Mtp	FBgn0266369	-0.489955133	0.020347738
					lncRNA:cherub	FBgn0262972	-0.942231478	0.020629837
					Nepl21	FBgn0027578	-0.452676126	0.020733935
					CG14400	FBgn0032896	-0.645459469	0.020985335
					cwo	FBgn0259938	-0.52859912	0.021257404
					yl	FBgn0004649	-6.276310194	0.021793719
					CG17108	FBgn0032285	-0.410128166	0.021911675
					Obp99b	FBgn0039685	-2.168814381	0.022276697
					CG4000	FBgn0038820	-0.357558315	0.022992129
					mino	FBgn0027579	-0.379659504	0.023780222
					Exd2	FBgn0037901	-0.522720897	0.023780222
					CG6067	FBgn0029828	-0.647118489	0.023838656
					Plp	FBgn0086690	-0.346348206	0.024721519
					CR18217	FBgn0036646	-0.515807274	0.02487314
					colt	FBgn0019830	-0.571246323	0.024923373
					su(r)	FBgn0086450	-0.546162646	0.024923373
					CG1468	FBgn0030157	-0.466564383	0.026281748
					Fatp3	FBgn0034999	-0.536065291	0.026281748
					hoka	FBgn0035583	-2.328738794	0.026649085
					CG31100	FBgn0051100	-0.396555523	0.027011022
					jv	FBgn0263973	-0.420168924	0.027435174
					lncRNA:CR46023	FBgn0267687	-1.773963426	0.028585113
					Ndg	FBgn0026403	-0.486808775	0.028773961
					IntS10	FBgn0035462	-0.519159035	0.028938579
					CG5819	FBgn0034717	-0.543140012	0.030965206
					eEF1gamma	FBgn0029176	-0.509528642	0.031579912
					CG44008	FBgn0264750	-0.602620401	0.033852017
					Dhod	FBgn0000447	-0.430332224	0.0344934
					Vajk3	FBgn0028544	-0.513338195	0.034881489
					lncRNA:CR45670	FBgn0267230	-2.417023947	0.034881489
					Mtap	FBgn0034215	-0.417215132	0.034892641
					Idgf5	FBgn0064237	-0.58323622	0.034892641
					CG5793	FBgn0038858	-0.459385358	0.03494044
					Fdh	FBgn0011768	-0.448742372	0.035259596
					CG1979	FBgn0026563	-0.866299138	0.035259596
					kat-60L1	FBgn0037375	-0.441657128	0.035259596
					CG6142	FBgn0039415	-1.1216942	0.035259596
					snoRNA:Psi28S-2566	FBgn0086661	-1.294133564	0.035531046
					Hrb87F	FBgn0004237	-0.320845085	0.035751294
					Atg13	FBgn0261108	-0.385488368	0.036360265
					RpS20	FBgn0019936	-0.381418293	0.036373073
					lncRNA:CR44632	FBgn0265843	-1.237742133	0.036490916
					CG32681	FBgn0052681	-0.899808066	0.036679357
					CG32037	FBgn0052037	-0.738761718	0.03717845
					CG32687	FBgn0052687	-0.402288697	0.03717845
					CG1774	FBgn0039856	-0.442264075	0.037592267
					CG3246	FBgn0031538	-0.5969983	0.039579745
					LRP1	FBgn0053087	-0.333740963	0.039579745
					RNaseZ	FBgn0028426	-0.606717424	0.039725737
					Pdxk	FBgn0085484	-0.474407769	0.039914665
					CG18536	FBgn0034322	-0.75172363	0.040299362
					Aldh7A1	FBgn0036857	-0.522976601	0.040299362
					CG31548	FBgn0051548	-0.485277761	0.040734336
					CG2736	FBgn0035090	-0.423473708	0.042818419
					Cys	FBgn0004629	-1.39756517	0.043102011
					PH4alphaSG1	FBgn0051014	-1.867773735	0.044848563
					CG3513	FBgn0031559	-1.089137107	0.045495272
					lncRNA:CR43459	FBgn0263413	-0.716795858	0.045562527
					CG5958	FBgn0031913	-0.601414981	0.047516052
					CG3597	FBgn0031417	-0.451788033	0.04823156
					Reg-2	FBgn0016715	-0.462572629	0.048649158
					h	FBgn0001168	-0.473934447	0.049128402
