# Supplementary material for: Neuronal protein Sex-lethal modulates tRNA synthesis via the polymerase III subunit Polr3E in male Drosophila neurons
Source: PLoS Biol. 2026 Jul 17;24(7):e3003863. doi: 10.1371/journal.pbio.3003863 (PMC13432123; doi:10.1371/journal.pbio.3003863)
Supplement: S17 Table — (CSV) [file pbio.3003863.s017.csv]

Raw			Spearman test			p<0.05				Spearman test
FBgn	Sxl RNAi 109221	Polr3E RNAi 55656	rho	0.2248429		Gene Name	FBgn	Sxl RNAi 109221	Polr3E RNAi 55656	rho	0.3403305
FBgn0000003	1.07	1.55	p-value	9.69E-134		Act79B	FBgn0000045	-1.19	-1.17	p-value	3.00E-18
FBgn0000008	-0.01	-0.08				Act88F	FBgn0000047	-0.57	-1
FBgn0000017	-0.01	0				Gart	FBgn0000053	-0.78	-0.87
FBgn0000018	0.15	-0.14				Amy-d	FBgn0000078	-0.69	-1.22
FBgn0000024	-0.02	0.06				Arr2	FBgn0000121	-0.03	0.3
FBgn0000028	0.08	-0.01				bw	FBgn0000241	-0.65	-0.16
FBgn0000032	-0.21	0.04				CecA2	FBgn0000277	1.43	8.91
FBgn0000036	0.11	-0.03				Col4a1	FBgn0000299	-0.55	-0.03
FBgn0000037	-0.02	0.05				crc	FBgn0000370	-0.47	0
FBgn0000038	0.13	-0.09				Cyt-b5-r	FBgn0000406	-0.52	-0.74
FBgn0000039	0.21	-0.03				Dhod	FBgn0000447	-0.14	-0.43
FBgn0000042	-0.14	0.05				Dr	FBgn0000492	-0.7	-0.97
FBgn0000043	-0.08	0.07				Edg78E	FBgn0000551	0.51	-2.06
FBgn0000044	-0.32	-0.08				eEF2	FBgn0000559	-0.41	-0.28
FBgn0000045	-1.19	-1.17				Eh	FBgn0000564	0.49	1.57
FBgn0000046	-0.48	-0.42				ftz	FBgn0001077	0.35	2.8
FBgn0000047	-0.57	-1				Glt	FBgn0001114	-0.95	-0.77
FBgn0000052	-0.64	-0.4				Got1	FBgn0001124	-0.35	-0.24
FBgn0000053	-0.78	-0.87				h	FBgn0001168	-0.34	-0.47
FBgn0000055	0.23	0.3				Hex-C	FBgn0001187	-0.53	-0.84
FBgn0000057	-0.1	-0.02				Hn	FBgn0001208	-0.6	-0.45
FBgn0000061	-0.11	-0.01				Hsp26	FBgn0001225	0.12	-0.93
FBgn0000063	0.41	0.08				Hsp67Bc	FBgn0001229	0.09	0.85
FBgn0000064	-0.13	-0.04				ImpL1	FBgn0001256	-0.68	0.93
FBgn0000071	1.16	-0.27				ImpL2	FBgn0001257	0.51	-0.52
FBgn0000075	0.46	0.34				Ldh	FBgn0001258	-0.6	-0.29
FBgn0000077	0.13	0.1				Lsp1alpha	FBgn0002562	-1.08	-2.62
FBgn0000078	-0.69	-1.22				Lsp2	FBgn0002565	-0.43	-2.29
FBgn0000079	-0.74	-0.97				Rab32	FBgn0002567	-0.47	-0.09
FBgn0000083	-0.01	0.06				lz	FBgn0002576	-0.39	-0.1
FBgn0000084	0.13	0.21				Men	FBgn0002719	-0.15	-0.44
FBgn0000092	0.49	-0.08				nkd	FBgn0002945	-0.08	-1.29
FBgn0000097	-0.26	-0.11				numb	FBgn0002973	0.46	0.11
FBgn0000100	-0.14	-0.27				Pgi	FBgn0003074	-0.45	-0.18
FBgn0000108	0.09	0.01				Ppn	FBgn0003137	-0.82	0.07
FBgn0000109	-0.04	0.2				Rh2	FBgn0003248	0.2	-0.36
FBgn0000114	-0.03	-0.03				ry	FBgn0003308	-0.57	-0.38
FBgn0000115	0.01	0.1				Jon99Cii	FBgn0003356	-2.57	-1.42
FBgn0000116	-0.03	0.01				Jon99Ci	FBgn0003358	-1.64	-1.62
FBgn0000117	-0.02	0.07				sr	FBgn0003499	0.76	-0.09
FBgn0000119	-0.06	0.09				srp	FBgn0003507	-0.03	-0.97
FBgn0000120	0.01	0.25				tld	FBgn0003719	0.67	0.36
FBgn0000121	-0.03	0.31				alphaTry	FBgn0003863	-4.84	-1.01
FBgn0000139	0.02	0.12				tsl	FBgn0003867	-0.4	-0.12
FBgn0000140	0.72	0.81				w	FBgn0003996	6.01	-0.34
FBgn0000146	-0.09	-0.47				y	FBgn0004034	1.57	4.81
FBgn0000147	0.5	0.91				Zw	FBgn0004057	-0.51	-0.05
FBgn0000150	0.15	0				Hrb87F	FBgn0004237	-0.09	-0.32
FBgn0000152	-0.22	-0.39				LysP	FBgn0004429	-3.33	-1.17
FBgn0000153	0.12	-0.11				GlyP	FBgn0004507	-0.38	-0.33
FBgn0000157	0.12	0.01				Cys	FBgn0004629	0.28	-1.4
FBgn0000163	-0.08	0				rho	FBgn0004635	-0.61	-0.61
FBgn0000173	0.13	-0.08				cas	FBgn0004878	2.1	-0.57
FBgn0000179	0.04	-0.03				Sox14	FBgn0005612	-0.45	-0.13
FBgn0000180	-0.07	0.06				trpl	FBgn0005614	-0.32	0.32
FBgn0000181	-0.24	-0.11				Crys	FBgn0005664	-1.46	0.2
FBgn0000183	0.07	0.01				GstD2	FBgn0010038	0.85	0.48
FBgn0000206	-0.1	0.1				GstD3	FBgn0010039	0.73	-0.34
FBgn0000212	-0.12	0.05				GstD8	FBgn0010044	0.82	0.46
FBgn0000221	0.05	0.01				GstS1	FBgn0010226	-0.49	-0.19
FBgn0000228	-0.02	-0.08				Mdr50	FBgn0010241	-0.99	-1.52
FBgn0000229	0.05	0.14				Myo61F	FBgn0010246	-1.06	-0.78
FBgn0000233	0.68	0.36				Rbp4	FBgn0010258	-0.34	2.04
FBgn0000239	-0.23	-0.14				Obp83b	FBgn0010403	0.4	0.4
FBgn0000241	-0.65	-0.16				TfIIFbeta	FBgn0010421	0	-0.51
FBgn0000244	-0.13	-0.05				MFS14	FBgn0010651	-0.42	-0.65
FBgn0000246	-0.12	0.1				Obp83a	FBgn0011281	0.37	0.38
FBgn0000247	0.03	0.01				a10	FBgn0011293	0.58	0.28
FBgn0000250	-0.04	0				a5	FBgn0011294	0.62	0.16
FBgn0000251	0.41	-1.08				Ms	FBgn0011581	0.44	0.09
FBgn0000253	-0.04	-0.01				Elk	FBgn0011589	0.4	0.14
FBgn0000256	0.21	0.05				pav	FBgn0011692	-4.12	-0.85
FBgn0000257	0.05	0.06				Pdh	FBgn0011693	-0.48	0.11
FBgn0000259	0.04	-0.1				Fdh	FBgn0011768	-0.22	-0.45
FBgn0000261	-0.22	-0.11				Gip	FBgn0011770	-0.65	-0.61
FBgn0000273	-0.08	-0.11				Hsp70Aa	FBgn0013275	2.38	0.87
FBgn0000277	1.43	8.91				Hsp70Ab	FBgn0013276	3.07	0.66
FBgn0000283	-0.33	-0.07				Hsp70Ba	FBgn0013277	4.95	0.64
FBgn0000286	0.14	-0.06				Hsp70Bb	FBgn0013278	11.58	3.33
FBgn0000287	-0.04	-0.05				Odc1	FBgn0013307	-0.18	-0.98
FBgn0000289	-0.04	-0.03				mt:lrRNA	FBgn0013686	0.59	0.07
FBgn0000299	-0.55	-0.03				Cyp6a8	FBgn0013772	-0.5	-0.9
FBgn0000303	0.17	0.05				Cyp6a22	FBgn0013773	-0.32	-0.67
FBgn0000307	-0.25	0.04				Dhc93AB	FBgn0013812	0.07	0.37
FBgn0000308	-0.1	-0.19				Rh5	FBgn0014019	1.06	-0.92
FBgn0000316	-0.06	0.01				Agxt	FBgn0014031	-0.32	-0.65
FBgn0000317	0.04	0				Sr-CI	FBgn0014033	-0.81	-0.04
FBgn0000318	-0.01	-0.06				CG13397	FBgn0014417	-0.57	-0.28
FBgn0000319	-0.1	0.09				CG11899	FBgn0014427	-0.28	-0.45
FBgn0000320	-0.42	0.01				Ahcy	FBgn0014455	-0.4	-0.67
FBgn0000326	-0.11	-0.09				Set	FBgn0014879	-0.38	-0.06
FBgn0000330	0.04	0.11				alpha-Est2	FBgn0015570	-0.43	-0.69
FBgn0000339	0.15	-0.04				nrv1	FBgn0015776	-0.32	-0.17
FBgn0000346	0.05	0.1				vkg	FBgn0016075	-0.47	-0.2
FBgn0000351	0.25	0.45				Alp4	FBgn0016123	0.08	-0.43
FBgn0000352	0	0.16				Ipp	FBgn0016672	-0.03	0.33
FBgn0000357	0.5	-0.03				Reg-2	FBgn0016715	-0.38	-0.46
FBgn0000370	-0.47	-0.01				lncRNA:roX2	FBgn0019660	0.67	-0.01
FBgn0000376	-0.19	0.02				colt	FBgn0019830	-0.18	-0.57
FBgn0000377	-0.13	0.11				RpS20	FBgn0019936	-0.19	-0.38
FBgn0000382	0.04	-0.08				Rh6	FBgn0019940	-0.24	0.32
FBgn0000384	0.09	0.03				Paics	FBgn0020513	-0.53	-0.55
FBgn0000394	-0.04	0.01				Acp65Aa	FBgn0020765	-0.2	-1.88
FBgn0000395	-0.02	-0.02				Sodh-2	FBgn0022359	0.45	-0.85
FBgn0000404	0.36	-0.45				aay	FBgn0023129	-0.03	-0.54
FBgn0000405	-0.28	-0.68				Pdf	FBgn0023178	0.34	0.09
FBgn0000406	-0.53	-0.74				fus	FBgn0023441	-0.06	-0.39
FBgn0000411	-0.05	-0.08				CG17778	FBgn0023534	0.49	0.01
FBgn0000412	-0.05	0.03				Sodh-1	FBgn0024289	-0.68	-0.64
FBgn0000414	0.02	0.03				BomS2	FBgn0025583	-0.53	0.14
FBgn0000416	-0.34	-0.15				CG3588	FBgn0025643	0.63	0.12
FBgn0000422	0.27	0.17				santa-maria	FBgn0025697	-0.73	-0.05
FBgn0000426	0.12	-0.2				Gasp	FBgn0026077	-0.71	-0.22
FBgn0000439	0.22	0.12				Ugt35B1	FBgn0026314	0.52	0.09
FBgn0000442	-0.96	0.55				Or22a	FBgn0026398	0.92	0.47
FBgn0000447	-0.14	-0.43				Or85e	FBgn0026399	-0.42	1.42
FBgn0000448	0.27	-0.08				Ndg	FBgn0026403	-0.2	-0.49
FBgn0000451	-0.77	-0.36				Mpcp2	FBgn0026409	-0.36	0
FBgn0000454	0.07	-0.01				CG1979	FBgn0026563	-0.28	-0.87
FBgn0000455	0.01	0.03				Ass	FBgn0026565	0	-2.02
FBgn0000459	-0.23	-0.35				fat-spondin	FBgn0026721	-0.66	-0.64
FBgn0000463	-0.09	0				Ugt37B1	FBgn0026755	-1.09	-2.16
FBgn0000464	0.34	-0.09				CG4325	FBgn0026878	-0.66	-0.42
FBgn0000477	-0.22	0.02				Ugt36E1	FBgn0027070	-0.26	-0.51
FBgn0000479	0.08	-0.08				NPF	FBgn0027109	0.44	0.23
FBgn0000482	0.02	0.06				Kmn1	FBgn0027259	1.82	0.11
FBgn0000489	-0.21	-0.08				spd-2	FBgn0027500	0.22	0.84
FBgn0000490	-0.12	-0.07				Tps1	FBgn0027560	-0.44	-0.57
FBgn0000492	-0.7	-0.97				Nepl21	FBgn0027578	-0.73	-0.45
FBgn0000499	0	-0.04				mino	FBgn0027579	-0.41	-0.38
FBgn0000500	0.37	-0.08				PCB	FBgn0027580	-0.46	-0.25
FBgn0000504	-0.12	-0.08				Acf	FBgn0027620	-1.53	0.11
FBgn0000520	0.2	0.14				Pfrx	FBgn0027621	-0.4	-0.07
FBgn0000524	-0.39	-0.07				glob1	FBgn0027657	-0.98	0.21
FBgn0000527	-0.09	-0.36				Polr3E	FBgn0028402	-0.08	-0.65
FBgn0000529	0.26	-0.01				JhI-21	FBgn0028425	-0.35	-0.73
FBgn0000533	0.25	0.17				RNaseZ	FBgn0028426	-0.53	-0.61
FBgn0000535	0.15	-0.12				Non1	FBgn0028473	-0.41	-0.24
FBgn0000536	-0.07	0.01				Vajk3	FBgn0028544	-0.82	-0.51
FBgn0000541	-0.04	-0.04				lcs	FBgn0028583	-1.71	0.59
FBgn0000542	-0.29	-0.16				CG15282	FBgn0028855	1.17	-0.24
FBgn0000543	-0.05	-0.04				CG18095	FBgn0028872	0.44	-1.19
FBgn0000546	0.22	0.02				tio	FBgn0028979	0.99	-0.03
FBgn0000547	0.1	-0.06				TwdlT	FBgn0029170	0.57	1.35
FBgn0000551	0.51	-2.06				eEF1gamma	FBgn0029176	-0.38	-0.51
FBgn0000552	0.71	-0.24				CG14419	FBgn0029639	1.05	-0.42
FBgn0000557	-0.24	0.05				frma	FBgn0029769	-0.4	-0.62
FBgn0000559	-0.41	-0.28				AdamTS-B	FBgn0029791	-0.53	-0.05
FBgn0000560	0.59	-0.04				CG6067	FBgn0029828	-0.22	-0.65
FBgn0000562	-0.15	-0.01				CG14445	FBgn0029851	0.9	0.11
FBgn0000564	0.49	1.57				CG2233	FBgn0029990	-0.52	-0.86
FBgn0000565	-0.14	-0.32				CG15347	FBgn0030040	-0.21	-1.13
FBgn0000566	-0.06	-0.22				CG12116	FBgn0030041	0.1	-0.65
FBgn0000567	0.07	-0.14				Caf1-180	FBgn0030054	-0.64	-0.22
FBgn0000568	0.19	-0.1				CG1468	FBgn0030157	-0.84	-0.47
FBgn0000575	0	0.09				CG9689	FBgn0030159	-0.88	0.17
FBgn0000576	0.04	-0.04				CG1628	FBgn0030218	-0.64	-0.8
FBgn0000577	-0.34	0.09				CG2145	FBgn0030251	-0.54	-0.38
FBgn0000578	0.12	-0.04				CG15201	FBgn0030272	0.36	0.06
FBgn0000579	-0.15	-0.03				Reepl1	FBgn0030313	1.9	-0.05
FBgn0000581	0	-0.01				pkm	FBgn0030317	-0.64	-0.12
FBgn0000588	-0.19	0				ATP7	FBgn0030343	-0.4	-0.31
FBgn0000592	0.09	-0.1				CG15739	FBgn0030347	-1.47	0.2
FBgn0000611	0.1	0.1				CG10352	FBgn0030348	-0.91	0.16
FBgn0000615	-0.14	-0.55				Sclp	FBgn0030357	-0.54	0.17
FBgn0000617	-0.08	0.05				CG15731	FBgn0030390	1.72	-0.07
FBgn0000618	0.25	0				Cpr11A	FBgn0030394	-0.6	-1.26
FBgn0000625	-0.13	0.02				Cpr11B	FBgn0030398	-1.51	1.14
FBgn0000629	-0.05	0.14				hec	FBgn0030437	0.53	0.13
FBgn0000633	-0.01	-0.11				CG1673	FBgn0030482	-0.29	-0.79
FBgn0000635	-0.07	-0.05				dob	FBgn0030607	-0.69	-1.24
FBgn0000636	-0.02	0				Lsd-2	FBgn0030608	-0.26	-0.43
FBgn0000639	-0.65	-1.17				CG9782	FBgn0030763	0.09	-0.56
FBgn0000640	0.25	-2.12				CG13003	FBgn0030798	-0.39	-0.06
FBgn0000644	0.68	0.03				CG5162	FBgn0030828	-0.19	-0.53
FBgn0000658	-0.15	-0.13				CG6290	FBgn0030921	0.45	0.11
FBgn0000659	-0.17	-0.19				CG7322	FBgn0030968	-0.67	-0.69
FBgn0000662	0	0				Mec2	FBgn0030993	1.3	0.15
FBgn0000667	-0.17	-0.1				CG8051	FBgn0031012	-0.57	-0.29
FBgn0000709	-0.04	0.05				obst-A	FBgn0031097	0.27	-0.49
FBgn0000711	0.11	0.09				CG1722	FBgn0031168	0.8	0.01
FBgn0000715	0.34	0.03				Cyp6t1	FBgn0031182	-0.86	-1.13
FBgn0000719	-0.13	0.01				BBS8	FBgn0031255	0.56	0.66
FBgn0000721	-0.26	-0.2				Atg4a	FBgn0031298	-0.47	-0.36
FBgn0000723	-0.08	0.04				Iris	FBgn0031305	-0.61	-0.59
FBgn0000808	0.08	0.16				CG31937	FBgn0031360	-0.35	-0.66
FBgn0000810	-0.14	-0.01				CG3597	FBgn0031417	-0.55	-0.45
FBgn0000826	0.16	0.11				CG31689	FBgn0031449	-0.44	-0.57
FBgn0000927	0.17	-0.01				daw	FBgn0031461	-0.76	-0.27
FBgn0000928	-0.32	0.15				CG3246	FBgn0031538	-0.54	-0.6
FBgn0000964	0.07	-0.13				CG3513	FBgn0031559	-0.72	-1.09
FBgn0000996	-0.13	-0.2				CG15423	FBgn0031580	3.31	1.09
FBgn0001075	0.21	-0.56				Ir25a	FBgn0031634	0.36	0.59
FBgn0001077	0.35	2.8				Cyp28d1	FBgn0031689	-0.68	-0.67
FBgn0001078	0.05	-0.04				CG7742	FBgn0031690	0.62	0.01
FBgn0001079	-0.14	0.12				Cyp4ac1	FBgn0031693	-0.81	-0.81
FBgn0001083	0.24	-0.09				CG9150	FBgn0031775	0.22	-0.79
FBgn0001084	0.08	0.2				CG9497	FBgn0031800	0.33	0.33
FBgn0001085	-0.03	-0.06				CG9547	FBgn0031824	-0.53	-0.9
FBgn0001086	0.46	-0.06				Daao2	FBgn0031860	-0.55	-1.02
FBgn0001087	0.04	-0.06				CG5958	FBgn0031913	-0.32	-0.6
FBgn0001089	0.38	0.24				CG7203	FBgn0031942	-0.66	-0.03
FBgn0001090	-0.29	-0.17				Dh31	FBgn0032048	0.34	-0.07
FBgn0001091	-0.32	-0.13				Apoltp	FBgn0032136	-0.48	-0.35
FBgn0001092	-0.11	0.01				LManI	FBgn0032253	-0.69	-0.39
FBgn0001098	-0.14	0.15				CG7299	FBgn0032282	1.15	0.62
FBgn0001099	-0.14	-0.07				CG17108	FBgn0032285	-0.25	-0.41
FBgn0001104	-0.24	-0.02				CG6415	FBgn0032287	-0.53	-0.75
FBgn0001105	0.07	-0.07				Samuel	FBgn0032330	-0.44	-0.06
FBgn0001108	-0.04	-0.05				firl	FBgn0032405	0.31	0.69
FBgn0001112	0.42	0.39				CG15484	FBgn0032452	-0.96	2.68
FBgn0001114	-0.95	-0.77				Vajk2	FBgn0032538	-0.48	-0.22
FBgn0001122	0.06	0.01				CG18563	FBgn0032639	1.41	1.98
FBgn0001123	0.05	0				CG15155	FBgn0032669	-1.3	0.57
FBgn0001124	-0.35	-0.24				kon	FBgn0032683	-0.51	-0.07
FBgn0001125	-0.49	-0.39				CG15169	FBgn0032734	0.36	0.63
FBgn0001128	-0.21	-0.23				CG13086	FBgn0032770	-0.79	-0.84
FBgn0001133	0.08	0.21				CG10026	FBgn0032785	-0.17	-0.56
FBgn0001134	0.01	-0.12				CG2493	FBgn0032864	-0.62	-0.37
FBgn0001137	0.12	-0.08				CG9331	FBgn0032889	-0.38	-0.54
FBgn0001138	0.04	-0.14				Oseg5	FBgn0032891	0.78	0.53
FBgn0001139	0.01	0.03				CG14400	FBgn0032896	-0.54	-0.65
FBgn0001142	-0.21	-0.19				Or42b	FBgn0033043	0.57	0.74
FBgn0001145	-0.16	-0.06				Cyp6w1	FBgn0033065	-0.25	-0.71
FBgn0001147	0.24	0.32				Tsp42Ek	FBgn0033133	0.44	-0.07
FBgn0001149	0.42	0.21				Tsp42En	FBgn0033135	0.56	0.21
FBgn0001150	2.39	-0.43				Tsp42Er	FBgn0033139	-0.92	-0.26
FBgn0001168	-0.35	-0.47				ACC	FBgn0033246	-0.59	-0.36
FBgn0001169	0.04	-0.13				CG2121	FBgn0033289	-0.65	-0.37
FBgn0001170	-0.16	0.42				Ance-4	FBgn0033366	-0.74	-0.53
FBgn0001174	0.64	-0.15				egr	FBgn0033483	-0.28	0.46
FBgn0001179	0.05	-0.02				Tsp47F	FBgn0033629	0.87	0.74
FBgn0001180	-0.11	-0.04				Sln	FBgn0033657	0.54	0.12
FBgn0001185	-0.11	-0.12				OSCP1	FBgn0033685	0.69	0.68
FBgn0001186	-0.1	-0.01				Cpr49Ae	FBgn0033728	-0.59	-0.2
FBgn0001187	-0.53	-0.84				CG4630	FBgn0033809	0.35	0.42
FBgn0001189	-0.37	-0.12				Cpr50Cb	FBgn0033869	-0.96	-0.19
FBgn0001197	0.12	0.02				CG8468	FBgn0033913	-0.49	-0.13
FBgn0001202	0.06	0.07				hui	FBgn0033968	0.78	0.34
FBgn0001206	0.2	-0.18				CG8157	FBgn0034010	0.42	0.56
FBgn0001208	-0.6	-0.45				Jhedup	FBgn0034076	0.78	0.7
FBgn0001215	0.06	-0.03				Mov10	FBgn0034187	1.08	-0.09
FBgn0001216	-0.37	-0.16				Gbp2	FBgn0034200	-0.45	-0.63
FBgn0001217	0.3	0.14				Mtap	FBgn0034215	-0.2	-0.42
FBgn0001218	-0.31	-0.19				eIF3c	FBgn0034258	-0.33	-0.19
FBgn0001220	-0.21	-0.1				swi2	FBgn0034262	0.69	0.02
FBgn0001222	-0.01	0.08				Sardh	FBgn0034276	-0.93	-0.49
FBgn0001224	0.21	-0.18				CG14502	FBgn0034321	-0.4	-0.78
FBgn0001225	0.12	-0.93				CG18536	FBgn0034322	-0.53	-0.75
FBgn0001226	0.25	-0.06				BomS1	FBgn0034329	-0.3	0.94
FBgn0001227	0.32	-0.08				CG15096	FBgn0034394	-0.69	-0.61
FBgn0001229	0.09	0.85				Arl6	FBgn0034446	0.29	0.61
FBgn0001230	0.68	0.32				Obp56a	FBgn0034468	0	-0.86
FBgn0001233	0.26	0.2				Obp56h	FBgn0034475	0.09	0.65
FBgn0001234	0.2	-0.28				Ugt49C1	FBgn0034605	0.16	0.42
FBgn0001235	0.03	-0.18				CG9485	FBgn0034618	-0.79	-0.51
FBgn0001247	0.08	0.05				Loxl2	FBgn0034660	-1.39	0.23
FBgn0001248	-0.37	-0.22				CG5819	FBgn0034717	-0.4	-0.54
FBgn0001250	-0.21	-0.27				wdp	FBgn0034718	-0.47	-0.25
FBgn0001253	-0.1	-0.69				Or59b	FBgn0034865	0.34	0.7
FBgn0001254	-0.41	-0.78				Eglp4	FBgn0034885	-0.31	-0.46
FBgn0001255	-0.67	-0.26				Orcokinin	FBgn0034935	0.35	0.12
FBgn0001256	-0.68	0.93				CG13563	FBgn0034966	-1	0.1
FBgn0001257	0.51	-0.52				Fatp3	FBgn0034999	-0.08	-0.54
FBgn0001258	-0.6	-0.29				CG2765	FBgn0035087	-0.02	0.42
FBgn0001259	0.01	-0.01				CG2736	FBgn0035090	-0.4	-0.42
FBgn0001263	-0.18	0.12				CG3829	FBgn0035091	-0.32	-0.78
FBgn0001269	0.06	-0.04				Cep290	FBgn0035168	0.19	0.8
FBgn0001276	0.16	-0.11				CG9192	FBgn0035193	0.59	-1.51
FBgn0001280	-0.03	-0.2				Ctr9	FBgn0035205	0.71	0.09
FBgn0001285	0.58	0.34				sturkopf	FBgn0035206	0.47	-0.1
FBgn0001291	0.09	0.09				Herc4	FBgn0035207	0.37	0.16
FBgn0001296	-0.11	-0.03				Iml1	FBgn0035227	-0.67	-0.13
FBgn0001297	-0.15	-0.03				CG13917	FBgn0035237	-0.4	0.27
FBgn0001301	-0.05	-0.05				Gk2	FBgn0035266	-0.2	-0.59
FBgn0001308	-0.11	0.09				Cpr62Ba	FBgn0035279	-0.05	0.86
FBgn0001311	0.1	-0.11				SCOT	FBgn0035298	-0.37	-0.88
FBgn0001316	-0.05	0.04				Oseg2	FBgn0035317	0.27	0.7
FBgn0001319	0.06	0.06				CG1246	FBgn0035360	0.78	-0.99
FBgn0001320	0.22	-0.02				Or63a	FBgn0035382	0.54	0
FBgn0001321	-0.41	1.27				scramb2	FBgn0035390	-0.05	0.51
FBgn0001323	0.08	-0.11				CG1271	FBgn0035392	0.17	0.44
FBgn0001324	-0.08	0.14				ckd	FBgn0035427	-0.3	-1.44
FBgn0001325	0.32	-0.1				IntS10	FBgn0035462	-0.08	-0.52
FBgn0001330	-0.1	0.11				Gr63a	FBgn0035468	0.18	1.15
FBgn0001341	-0.15	0.04				CG11594	FBgn0035484	-0.73	-0.24
FBgn0001404	-0.19	0.08				Cpr64Ac	FBgn0035512	1.94	0.43
FBgn0001491	0.2	0				RhoGEF64C	FBgn0035574	-0.41	0.01
FBgn0001565	-0.18	-0.09				CG13707	FBgn0035578	0.64	-0.77
FBgn0001612	-0.06	0.01				hoka	FBgn0035583	-0.26	-2.33
FBgn0001624	0.1	-0.04				Lkr	FBgn0035610	0.78	-0.03
FBgn0001941	0.08	0.05				CG18586	FBgn0035642	-7.48	-0.98
FBgn0001942	-0.25	-0.17				CG6602	FBgn0035673	1.08	0.52
FBgn0001961	0	0.03				CG7386	FBgn0035691	-0.13	0.95
FBgn0001965	-0.04	0.06				Best2	FBgn0035696	-0.41	-0.21
FBgn0001970	1.98	-0.28				CG13300	FBgn0035699	-0.01	0.59
FBgn0001977	-0.08	0.11				CG14823	FBgn0035734	-0.39	-0.63
FBgn0001978	-0.22	0.01				eco	FBgn0035766	0.86	-0.06
FBgn0001986	-0.21	0.26				CG13679	FBgn0035856	1.16	-0.11
FBgn0001987	-0.13	-0.02				CG5644	FBgn0035948	-0.15	0.47
FBgn0001989	0.06	0.08				CG4476	FBgn0035969	-0.88	0.22
FBgn0001990	-0.04	-0.05				PGRP-LA	FBgn0035975	0.04	-0.65
FBgn0001991	0.2	-0.14				UGP	FBgn0035978	-0.63	-0.22
FBgn0001992	-0.19	0.14				CG4080	FBgn0035983	-0.14	-0.59
FBgn0001994	-0.03	-0.04				CG3437	FBgn0035998	-0.23	-1.07
FBgn0001995	0.16	0.04				CG3552	FBgn0035999	0.02	-1.12
FBgn0002021	0.06	0.08				CG3434	FBgn0036000	-0.2	-1.08
FBgn0002022	-0.13	-0.03				CG3088	FBgn0036015	0.78	0.18
FBgn0002023	0.1	0.29				CG3306	FBgn0036016	0.61	-0.1
FBgn0002031	0.02	0.02				Prps	FBgn0036030	-0.35	-0.46
FBgn0002036	0.02	0.15				Or67d	FBgn0036080	0.61	1.24
FBgn0002044	-0.02	0.06				CG7560	FBgn0036157	-0.52	-0.87
FBgn0002069	-0.32	0.11				CG11529	FBgn0036264	-0.53	-0.5
FBgn0002121	-0.1	-0.17				CG10638	FBgn0036290	0.01	0.71
FBgn0002174	-0.12	-0.06				Adk2	FBgn0036337	-0.38	-0.79
FBgn0002183	-0.06	0.1				CG7768	FBgn0036415	-1.58	-0.03
FBgn0002283	-0.04	0.17				CG7906	FBgn0036417	-0.85	2.05
FBgn0002284	0.03	-0.04				Gbs-70E	FBgn0036428	-0.28	-0.58
FBgn0002306	0	-0.11				CG10516	FBgn0036549	-0.08	-0.72
FBgn0002354	0	0.07				hzg	FBgn0036556	0.19	0.66
FBgn0002413	-0.07	0.16				mRpS31	FBgn0036557	-0.01	-0.64
FBgn0002431	-0.08	0.04				CG13055	FBgn0036583	0.79	-0.28
FBgn0002441	-0.09	0				CG13071	FBgn0036585	-1.35	0.23
FBgn0002466	0.18	-0.4				CG4962	FBgn0036597	-1.36	-0.5
FBgn0002521	0.1	-0.04				CG13059	FBgn0036607	-1.22	-2.36
FBgn0002522	-0.19	0.26				CR18217	FBgn0036646	0.13	-0.52
FBgn0002524	0.01	0.12				CG13026	FBgn0036656	0.31	-0.77
FBgn0002525	0.14	0.04				CG9701	FBgn0036659	0.11	-0.53
FBgn0002526	-0.23	0.14				CG13024	FBgn0036665	0.02	-0.8
FBgn0002533	0.81	-0.9				CG13022	FBgn0036679	-0.5	0.76
FBgn0002534	1.2	-0.49				Cpr73D	FBgn0036680	-0.18	0.58
FBgn0002542	-0.31	0.52				Oatp74D	FBgn0036732	-0.18	-0.46
FBgn0002543	-0.27	0.26				Adgf-A	FBgn0036752	0.55	0.44
FBgn0002552	-0.27	-0.22				Ir75a	FBgn0036757	0.3	2.05
FBgn0002562	-1.08	-2.62				CG5577	FBgn0036759	-0.79	-0.15
FBgn0002563	-0.43	-0.51				CG4306	FBgn0036787	-0.11	-0.77
FBgn0002564	0.32	0.64				MYPT-75D	FBgn0036801	0.04	-0.37
FBgn0002565	-0.43	-2.29				Aldh7A1	FBgn0036857	-0.6	-0.52
FBgn0002566	0.1	0.03				Cpr76Bc	FBgn0036880	0.77	-0.64
FBgn0002567	-0.47	-0.09				wnd	FBgn0036896	-0.06	0.39
FBgn0002569	-1.18	-0.49				CG14183	FBgn0036931	0.19	0.76
FBgn0002570	-0.91	-1.27				CG14186	FBgn0036935	0.4	-0.12
FBgn0002571	-1.32	1.81				atk	FBgn0036995	-1.32	-0.15
FBgn0002573	0.09	-0.22				CG13251	FBgn0037014	0.34	0.65
FBgn0002576	-0.39	-0.1				Est-Q	FBgn0037090	-1.16	-0.83
FBgn0002577	-0.32	-0.08				P5CS	FBgn0037146	-0.33	-0.66
FBgn0002578	-0.45	0.9				CG11241	FBgn0037186	-0.22	-0.52
FBgn0002579	0.14	-0.1				CG14642	FBgn0037222	-0.93	0.24
FBgn0002590	-0.16	-0.33				Nepl11	FBgn0037230	-0.53	-0.71
FBgn0002592	-0.36	0.28				BBS5	FBgn0037280	0.6	0.74
FBgn0002593	-0.06	-0.27				Orco	FBgn0037324	0.59	0.76
FBgn0002609	-0.4	0				kat-60L1	FBgn0037375	0.15	-0.44
FBgn0002622	-0.11	-0.17				Osi2	FBgn0037410	1.07	0.28
FBgn0002626	-0.01	-0.23				Osi3	FBgn0037411	1.29	1.21
FBgn0002633	0.25	-0.02				thw	FBgn0037487	-0.98	0.21
FBgn0002638	-0.02	0.07				CG14607	FBgn0037488	-4.85	-1.07
FBgn0002641	0.06	0.18				Ir84a	FBgn0037501	0.59	1.38
FBgn0002643	-0.06	-0.04				CG2641	FBgn0037518	-0.19	-0.61
FBgn0002645	0.13	0.02				CG2767	FBgn0037537	-0.33	-0.05
FBgn0002673	0.05	0.08				CG7800	FBgn0037552	-0.57	-1.03
FBgn0002707	0.08	-0.03				CG18249	FBgn0037553	-0.54	-1.07
FBgn0002709	0.36	0.19				CG8036	FBgn0037607	-0.79	-0.24
FBgn0002715	0.06	0.09				Nepl12	FBgn0037727	-0.59	-0.76
FBgn0002716	-0.36	0.34				CG3999	FBgn0037801	-1.04	-0.93
FBgn0002719	-0.15	-0.44				CG6293	FBgn0037807	-0.07	0.95
FBgn0002723	0.01	0.04				CG6465	FBgn0037818	0.05	-0.93
FBgn0002732	0.05	0.84				Cap-H2	FBgn0037831	-0.08	-0.47
FBgn0002733	0.01	0.14				CG14692	FBgn0037836	0.36	0.6
FBgn0002736	-0.07	-0.17				Exd2	FBgn0037901	-0.27	-0.52
FBgn0002772	-0.13	-0.24				Zaf1	FBgn0037921	-0.5	-0.59
FBgn0002773	-0.26	-0.1				CG18547	FBgn0037973	-1.2	-1.33
FBgn0002774	0.01	0.08				CG12224	FBgn0037974	-1.08	-4.21
FBgn0002775	0.14	0.05				CG3397	FBgn0037975	-0.46	-11.06
FBgn0002778	-0.14	0.09				GstD11	FBgn0038029	0.51	0.77
FBgn0002780	-0.21	-0.08				CG11668	FBgn0038113	-0.07	0.67
FBgn0002781	0.06	0.09				CG9759	FBgn0038160	0.69	-1.04
FBgn0002783	-0.03	0.2				Sdr	FBgn0038279	-0.67	0.16
FBgn0002787	-0.09	-0.01				CG6912	FBgn0038290	1.52	-0.74
FBgn0002789	0.09	-0.21				Amt	FBgn0038309	0.39	0.37
FBgn0002791	0.18	0.17				AOX4	FBgn0038350	0.73	0.4
FBgn0002862	1.02	-2.09				CG4546	FBgn0038373	0.63	0.37
FBgn0002868	0.11	0.24				Fbxl7	FBgn0038385	-0.5	-0.01
FBgn0002869	0.37	0.33				CG8927	FBgn0038405	-0.58	-0.81
FBgn0002872	-0.28	-0.1				CG14879	FBgn0038419	0.11	1.04
FBgn0002878	-0.22	0.17				CG14907	FBgn0038455	-0.27	-0.65
FBgn0002887	-0.27	0.09				AdSL	FBgn0038467	-0.72	-0.59
FBgn0002891	-0.38	0.01				TwdlW	FBgn0038487	0.77	1.38
FBgn0002899	0.11	0.43				Polr1E	FBgn0038601	0.03	0.53
FBgn0002901	-0.03	0.21				CG15803	FBgn0038606	0.08	0.47
FBgn0002905	0.21	-0.55				CG7695	FBgn0038631	-0.12	-0.69
FBgn0002906	-0.14	0.05				CG6026	FBgn0038676	-0.42	-1.72
FBgn0002917	0.03	0.01				CG11626	FBgn0038705	-0.22	1.06
FBgn0002921	0	0.03				CG17190	FBgn0038761	0.16	0.58
FBgn0002922	-0.62	-0.97				Sirt2	FBgn0038788	0.41	0.23
FBgn0002924	-0.08	-0.01				CG4335	FBgn0038795	-0.6	-0.39
FBgn0002930	-0.31	-0.14				Or92a	FBgn0038798	0.65	0.83
FBgn0002931	-0.12	-0.14				CG15923	FBgn0038814	0.12	1.07
FBgn0002932	0.13	-0.05				CG4000	FBgn0038820	0.05	-0.36
FBgn0002937	-0.21	-0.23				KaiR1D	FBgn0038837	0.15	-0.38
FBgn0002938	-0.12	0.05				CG5697	FBgn0038846	1	-0.91
FBgn0002939	-0.18	0.69				CG5793	FBgn0038858	-0.35	-0.46
FBgn0002940	-0.32	0.06				fit	FBgn0038914	-0.46	-1.76
FBgn0002941	0.53	-0.03				CG13408	FBgn0038929	-0.02	0.64
FBgn0002945	-0.08	-1.29				rdhB	FBgn0038946	-0.37	2.83
FBgn0002948	0.14	-0.35				CAH8	FBgn0038956	0.45	1.15
FBgn0002973	0.46	0.11				CG7054	FBgn0038972	-0.02	0.49
FBgn0002985	-0.01	0.16				Nepl13	FBgn0039022	-0.58	-0.44
FBgn0002989	-0.29	0.25				Gbp3	FBgn0039031	-0.54	-0.76
FBgn0003002	0.06	-0.03				CG13833	FBgn0039040	0.12	0.59
FBgn0003008	-0.17	-0.14				CG4408	FBgn0039073	-1.09	-0.56
FBgn0003011	0.22	-0.03				CG13607	FBgn0039151	-0.16	-0.59
FBgn0003016	0.11	-0.02				Cftr	FBgn0039207	-0.36	-0.64
FBgn0003023	0.38	0.54				CG11089	FBgn0039241	-0.64	-0.86
FBgn0003028	-0.01	-0.13				Bili	FBgn0039282	0.04	0.42
FBgn0003041	0.04	-0.1				CG11854	FBgn0039299	0.78	-0.11
FBgn0003042	0.26	0.15				CG5079	FBgn0039346	1.05	0.07
FBgn0003044	-0.03	0.04				Npl4	FBgn0039348	-0.36	-0.12
FBgn0003046	-0.81	-0.31				CG6142	FBgn0039415	0.38	-1.12
FBgn0003048	-0.12	-0.08				plum	FBgn0039431	0.1	-0.45
FBgn0003053	0.02	0.12				Cpr97Eb	FBgn0039481	0.07	0.73
FBgn0003060	0.73	-0.6				CG13978	FBgn0039518	3.93	0.58
FBgn0003062	0.08	-0.09				CG12885	FBgn0039523	0.07	1.1
FBgn0003065	0.94	0.55				CROT	FBgn0039543	-0.45	-0.13
FBgn0003068	-0.27	-0.17				Sid	FBgn0039593	-1.22	-0.29
FBgn0003071	-0.13	-0.02				Nepl18	FBgn0039611	-0.77	-0.81
FBgn0003074	-0.45	-0.18				Nepl20	FBgn0039613	1	-2.07
FBgn0003076	-0.39	-0.17				CG11842	FBgn0039629	-0.88	-0.39
FBgn0003079	-0.05	0.07				dgt6	FBgn0039638	-0.34	0.7
FBgn0003082	-0.08	-0.09				superdeath	FBgn0039640	0.34	0.48
FBgn0003087	-0.18	0.23				CG11882	FBgn0039642	-0.36	0.55
FBgn0003089	-0.81	0.02				Obp99c	FBgn0039682	-0.34	-0.74
FBgn0003090	-0.21	-0.18				Obp99b	FBgn0039685	-0.11	-2.17
FBgn0003091	0.08	-0.02				CG7829	FBgn0039703	0.67	0.12
FBgn0003093	0.02	-0.13				Vps13B	FBgn0039727	-0.1	-0.99
FBgn0003116	-0.27	-0.03				CDase	FBgn0039774	-0.46	-0.11
FBgn0003117	0.15	-0.06				CG11313	FBgn0039798	-0.53	-0.85
FBgn0003118	-0.34	-0.22				Npc2g	FBgn0039800	-0.58	-0.56
FBgn0003124	-0.37	-0.3				Npc2h	FBgn0039801	-0.7	-0.85
FBgn0003129	-0.84	0.37				CG15547	FBgn0039809	-0.49	-0.17
FBgn0003130	0.37	0.54				CG15556	FBgn0039821	-0.62	-0.32
FBgn0003132	-0.01	-0.6				CG1544	FBgn0039827	0.07	-1.33
FBgn0003134	-0.17	-0.26				CG1774	FBgn0039856	-0.11	-0.44
FBgn0003137	-0.82	0.07				CG11550	FBgn0039864	0.44	0.31
FBgn0003139	-0.16	-0.04				retinin	FBgn0040074	-1.48	0.48
FBgn0003141	-0.19	-0.27				Ugt317A1	FBgn0040091	-0.62	-0.07
FBgn0003149	-0.35	-0.35				Ugt35C1	FBgn0040256	-0.54	-0.47
FBgn0003159	-0.11	-0.06				GNBP3	FBgn0040321	-0.4	-0.67
FBgn0003162	-0.17	-0.08				CG11380	FBgn0040359	-1.29	-0.14
FBgn0003165	0.01	-0.14				CG14629	FBgn0040398	-0.72	-0.78
FBgn0003169	0.12	0.15				CG8343	FBgn0040502	0.81	0.01
FBgn0003174	-0.19	-0.09				CG15864	FBgn0040528	0.83	-0.43
FBgn0003175	-0.05	-0.04				CG11741	FBgn0040531	-1.59	-0.59
FBgn0003187	0.04	0.08				CG17193	FBgn0040571	-0.02	-0.67
FBgn0003189	-0.27	-0.22				CAH5	FBgn0040629	3.35	0.66
FBgn0003204	-0.1	-0.08				CG11458	FBgn0040637	-0.9	-0.11
FBgn0003205	-0.03	0.09				Dso1	FBgn0040653	-0.75	0.11
FBgn0003206	0.01	0.1				Nplp4	FBgn0040717	0.82	0.03
FBgn0003209	0.13	0.03				BomS5	FBgn0040734	0.48	0.58
FBgn0003210	-0.04	-0.03				CG13315	FBgn0040827	-0.41	-1.04
FBgn0003218	0.03	0.02				CG17777	FBgn0040900	-0.55	1.34
FBgn0003227	0.27	0.34				CG11368	FBgn0040923	0.43	0.44
FBgn0003231	-0.02	0.08				Cyp309a2	FBgn0041337	-0.71	-1.01
FBgn0003248	0.2	-0.36				AttB	FBgn0041581	1.69	1.76
FBgn0003249	0.19	-0.28				Arts	FBgn0042177	-0.35	-0.31
FBgn0003250	0.1	0.29				Nplp3	FBgn0042201	-1.72	-0.14
FBgn0003254	-0.43	0.14				phu	FBgn0043791	0.74	-1.01
FBgn0003255	0.19	-0.01				slam	FBgn0043854	0.42	-1.17
FBgn0003256	0.12	0.08				Gr64a	FBgn0045479	-1.49	1.5
FBgn0003257	-0.26	-0.29				CG30083	FBgn0050083	-0.73	-0.94
FBgn0003261	-0.06	0.08				Ugt50B3	FBgn0050438	-0.1	0.61
FBgn0003267	-0.16	0.88				PH4alphaSG1	FBgn0051014	1.15	-1.87
FBgn0003268	-0.05	0.63				CG31028	FBgn0051028	-0.27	-1.4
FBgn0003274	-0.01	-0.34				CG31100	FBgn0051100	-0.1	-0.4
FBgn0003275	0.17	0.06				CG31156	FBgn0051156	-0.03	0.61
FBgn0003277	0.17	0.02				CG31157	FBgn0051157	0.62	-0.71
FBgn0003278	-0.29	0.01				GluRIIE	FBgn0051201	0.72	-0.16
FBgn0003279	-0.25	-0.29				CG31205	FBgn0051205	0.48	0.71
FBgn0003285	-0.02	0.04				CG31279	FBgn0051279	2.84	0.7
FBgn0003292	0.16	-0.07				CG31313	FBgn0051313	-0.01	-0.82
FBgn0003295	-0.02	-0.12				CG31321	FBgn0051321	0.6	0.21
FBgn0003300	0.38	0.3				Cipc	FBgn0051324	-0.56	-0.1
FBgn0003301	0	0				CG31445	FBgn0051445	-0.51	-0.89
FBgn0003302	0.25	-0.06				CG31548	FBgn0051548	-0.47	-0.49
FBgn0003308	-0.57	-0.38				Ir31a	FBgn0051718	0.06	0.64
FBgn0003310	-0.15	-0.1				CG31821	FBgn0051821	-3.17	0.13
FBgn0003312	-0.21	-0.31				CG32006	FBgn0052006	0.43	0.7
FBgn0003317	-0.02	0.02				CG32037	FBgn0052037	-0.57	-0.74
FBgn0003319	0.53	-0.27				CG32191	FBgn0052191	-0.64	-0.42
FBgn0003321	0.07	0.13				CG32192	FBgn0052192	1.12	1.29
FBgn0003326	-0.05	-0.12				lncRNA:CR32194	FBgn0052194	0.18	-1.33
FBgn0003330	0.22	0.17				CG32228	FBgn0052228	-3.27	0.5
FBgn0003334	0	0.12				CG32237	FBgn0052237	6.29	-4.31
FBgn0003339	0.25	0.04				mthl8	FBgn0052475	12.5	-5.23
FBgn0003345	-0.04	-0.11				Gss2	FBgn0052495	0.3	0.87
FBgn0003346	0.02	0.01				tbc	FBgn0052506	0.35	0.23
FBgn0003353	0.06	0.1				CG32512	FBgn0052512	-0.35	-1.04
FBgn0003356	-2.57	-1.42				CG32668	FBgn0052668	0.36	0.72
FBgn0003357	-1.55	-1.39				CG32681	FBgn0052681	-0.26	-0.9
FBgn0003358	-1.64	-1.62				CG32687	FBgn0052687	-0.57	-0.4
FBgn0003360	-0.12	0.05				Ir8a	FBgn0052704	0.82	0.92
FBgn0003366	0.16	0.04				CG32726	FBgn0052726	0.59	0.88
FBgn0003371	-0.14	-0.1				DIP-alpha	FBgn0052791	0.38	0.06
FBgn0003372	0.28	-0.23				LRP1	FBgn0053087	-0.27	-0.33
FBgn0003380	0.15	-0.08				CG33159	FBgn0053159	0.59	0.85
FBgn0003382	-0.05	0.13				CG33177	FBgn0053177	0.28	0.71
FBgn0003386	0.13	0.02				CG33230	FBgn0053230	-0.47	-0.23
FBgn0003388	-0.27	-0.38				ppk25	FBgn0053349	0.81	-0.21
FBgn0003390	-0.17	-0.15				CG33493	FBgn0053493	-0.49	-0.7
FBgn0003391	-0.18	0.07				CG33966	FBgn0053966	1.99	0.53
FBgn0003392	0.06	0.11				CG34043	FBgn0054043	2.63	1.43
FBgn0003396	-0.05	-0.06				CG34057	FBgn0054057	0.4	-1.18
FBgn0003401	1.46	0.3				Hao	FBgn0061356	-0.7	-1.05
FBgn0003410	-0.06	0.09				lncRNA:CR33942	FBgn0062961	-0.53	-1.15
FBgn0003415	-0.04	-0.1				GstE4	FBgn0063496	0.62	0.7
FBgn0003416	0.16	0.03				meep	FBgn0063667	-1.06	-0.69
FBgn0003423	0.11	0.1				Idgf5	FBgn0064237	-0.66	-0.58
FBgn0003429	0.09	-0.13				CG34134	FBgn0083970	0.21	-0.59
FBgn0003430	0.21	0.01				CG34165	FBgn0085194	1.3	-0.23
FBgn0003435	0.04	-0.08				CG34180	FBgn0085209	0.69	0.07
FBgn0003444	-0.01	0.14				CG34215	FBgn0085244	0.36	-0.78
FBgn0003447	-0.26	-0.12				CG34265	FBgn0085294	0.95	0.6
FBgn0003448	0.34	-0.29				CG34301	FBgn0085330	0.99	0.69
FBgn0003449	-0.05	0.01				CG34305	FBgn0085334	1.07	-0.13
FBgn0003459	-0.25	-0.12				CG34331	FBgn0085360	-0.86	-0.65
FBgn0003460	0.03	-0.07				CG34342	FBgn0085371	0.65	0.54
FBgn0003462	0.21	-0.1				DIP-delta	FBgn0085420	0.63	0.22
FBgn0003463	0.03	-0.11				Mthfs	FBgn0085453	-0.71	-0.69
FBgn0003464	0.09	0.1				Pdxk	FBgn0085484	-0.34	-0.47
FBgn0003475	-0.15	-0.01				Akr1B	FBgn0086254	-0.49	-0.25
FBgn0003479	-0.09	0.16				se	FBgn0086348	-0.55	-0.15
FBgn0003480	0.12	0.23				su(r)	FBgn0086450	-0.55	-0.55
FBgn0003482	-0.69	-2.66				snoRNA:Psi28S-2566	FBgn0086661	-0.13	-1.29
FBgn0003483	0.37	-0.17				Desat1	FBgn0086687	-0.38	-0.4
FBgn0003495	0.02	0.03				Plp	FBgn0086690	-0.35	-0.35
FBgn0003499	0.76	-0.09				stops	FBgn0086704	0.45	-0.41
FBgn0003502	-0.01	0.3				apolpp	FBgn0087002	-0.47	-0.72
FBgn0003507	-0.03	-0.97				rtp	FBgn0087005	-0.16	0.98
FBgn0003512	0.16	-0.01				5-HT2A	FBgn0087012	-0.45	-0.06
FBgn0003513	0.19	0.1				Karybeta3	FBgn0087013	-0.35	-0.06
FBgn0003514	-0.08	0.02				CG42249	FBgn0259101	-0.86	-1.37
FBgn0003515	-0.43	0.06				CG42269	FBgn0259164	-0.76	-0.76
FBgn0003517	-0.06	-0.36				Mob2	FBgn0259481	-0.03	-0.66
FBgn0003520	0.01	0.03				Jabba	FBgn0259682	-0.28	-0.6
FBgn0003525	-0.09	-0.05				CG42369	FBgn0259715	-0.69	-0.97
FBgn0003557	-0.05	-0.02				Nepl6	FBgn0259716	-0.49	-0.65
FBgn0003559	0.09	-0.02				CG34309	FBgn0259831	0.49	0.64
FBgn0003567	-0.22	0.26				inaF-B	FBgn0259918	-0.79	0.06
FBgn0003575	-0.07	0.14				cwo	FBgn0259938	-0.21	-0.53
FBgn0003598	-0.16	0.1				Snmp1	FBgn0260004	0.41	0.43
FBgn0003607	-0.02	0.07				CG42494	FBgn0260026	0.09	1.09
FBgn0003612	0.11	0.08				CG14106	FBgn0260459	-6.65	-1.49
FBgn0003638	0.18	-0.09				Unc-115b	FBgn0260463	0.45	1.46
FBgn0003651	-0.34	-0.31				serp	FBgn0260653	-0.06	0.61
FBgn0003654	-0.03	-0.02				Ect3	FBgn0260746	-0.93	0.13
FBgn0003655	-0.69	-0.14				Ir76a	FBgn0260874	0.12	0.94
FBgn0003656	-0.12	-0.05				Atg13	FBgn0261108	-0.28	-0.39
FBgn0003660	-0.21	-0.15				plx	FBgn0261261	-0.43	0.28
FBgn0003676	0.11	0.07				verm	FBgn0261341	0.18	0.63
FBgn0003683	0.72	-0.54				Ir75b	FBgn0261402	-0.4	2.32
FBgn0003687	0.12	-0.06				tobi	FBgn0261575	-1.12	-2.2
FBgn0003701	-0.07	-0.39				tinc	FBgn0261649	0.11	0.48
FBgn0003710	0.16	0.06				cu	FBgn0261808	-0.17	-0.45
FBgn0003714	0.27	-0.11				Gprk2	FBgn0261988	-0.35	-0.18
FBgn0003716	-0.12	0.07				CG43092	FBgn0262538	0.39	-0.04
FBgn0003719	0.67	0.36				CG43156	FBgn0262686	1.58	0.79
FBgn0003721	-0.06	-0.08				CG43179	FBgn0262808	-0.18	0.9
FBgn0003731	-0.29	-0.31				Polr2B	FBgn0262955	-0.09	0.33
FBgn0003733	0.16	-0.54				lncRNA:cherub	FBgn0262972	0.53	-0.94
FBgn0003741	0.17	0.06				CG43291	FBgn0262983	0.4	4.1
FBgn0003742	0.14	0				CG43293	FBgn0262985	0.59	-1.7
FBgn0003744	-0.04	-0.04				Galk	FBgn0263199	-0.69	-0.43
FBgn0003748	-0.09	-0.15				Galt	FBgn0263200	-0.36	-0.51
FBgn0003751	0.04	0.01				lncRNA:CR43417	FBgn0263336	0.03	-0.93
FBgn0003861	-0.22	-0.08				lncRNA:CR43459	FBgn0263413	-0.16	-0.72
FBgn0003862	-0.03	0.1				lncRNA:CR43650	FBgn0263659	0.22	-0.57
FBgn0003863	-4.84	-1.01				Ada2a	FBgn0263738	-0.19	-0.7
FBgn0003866	0.19	-0.4				jv	FBgn0263973	-0.63	-0.42
FBgn0003867	-0.4	-0.12				qin	FBgn0263974	0.7	0.3
FBgn0003870	-0.16	-0.05				cd	FBgn0263986	-1.2	-0.01
FBgn0003882	-0.21	0.07				CG43740	FBgn0263997	0.37	0.16
FBgn0003884	-0.01	-0.01				Glg1	FBgn0264561	-0.36	0.04
FBgn0003885	0.11	0.01				Glut1	FBgn0264574	0.13	-0.65
FBgn0003886	0.79	0.2				asRNA:CR43957	FBgn0264617	0.65	-0.32
FBgn0003889	0.43	0.41				CG44008	FBgn0264750	-0.54	-0.6
FBgn0003890	-0.1	-0.03				lncRNA:CR44024	FBgn0264794	0.43	-0.1
FBgn0003891	-0.08	-0.01				lncRNA:CR44133	FBgn0264982	-1.08	-0.97
FBgn0003892	-0.43	-0.09				CG44195	FBgn0265084	-0.8	-0.14
FBgn0003896	0.05	0.07				CG44250	FBgn0265185	-3.06	-0.67
FBgn0003900	-0.32	-0.18				lncRNA:CR44440	FBgn0265633	1.34	-0.05
FBgn0003922	0.34	0.5				lncRNA:CR44632	FBgn0265843	0.06	-1.24
FBgn0003930	-0.19	0.61				lncRNA:CR44832	FBgn0266095	0.41	0.21
FBgn0003941	-0.14	-0.2				lncRNA:CR44946	FBgn0266251	-1.08	-0.34
FBgn0003942	-0.09	-0.23				Mtp	FBgn0266369	-0.5	-0.49
FBgn0003943	0.36	-0.23				CG45080	FBgn0266455	-4.35	2.74
FBgn0003944	0.09	-0.1				lncRNA:CR45125	FBgn0266618	0.52	1.5
FBgn0003950	0.45	-0.51				lncRNA:CR45180	FBgn0266690	0.49	-0.13
FBgn0003963	-0.08	0.04				lncRNA:CR45242	FBgn0266777	0.62	-1.56
FBgn0003964	-0.15	-0.02				lncRNA:CR45382	FBgn0266931	0.63	-0.9
FBgn0003965	-0.41	-0.36				lncRNA:CR45456	FBgn0267012	-1.32	-0.42
FBgn0003969	0.09	0.1				CR45548	FBgn0267108	1.52	2.72
FBgn0003975	0.18	0				asRNA:CR45600	FBgn0267160	1.31	-0.81
FBgn0003977	-0.08	0.04				lncRNA:CR45670	FBgn0267230	1.15	-2.42
FBgn0003978	0.03	0.06				lncRNA:CR45674	FBgn0267234	0.76	0.02
FBgn0003980	-0.13	0.87				lncRNA:CR45680	FBgn0267240	-0.58	1.17
FBgn0003984	-0.26	-0.14				asRNA:CR45686	FBgn0267246	2.17	-1.12
FBgn0003996	6.01	-0.34				chp	FBgn0267435	-0.34	-0.2
FBgn0003997	0.1	-0.15				asRNA:CR46005	FBgn0267667	0.64	-0.19
FBgn0004003	0.23	0.24				lncRNA:CR46023	FBgn0267687	-0.36	-1.77
FBgn0004034	1.57	4.81				lncRNA:CR46062	FBgn0267731	1.35	0.93
FBgn0004045	-0.02	0				lncRNA:CR46123	FBgn0267798	-2.17	-1
FBgn0004047	-0.17	-0.06				lncRNA:CR46216	FBgn0267936	0.06	-3.29
FBgn0004049	-0.01	-0.12				lncRNA:CR46250	FBgn0267983	-1.31	0.3
FBgn0004050	0	-0.04				eEF1alpha1	FBgn0284245	-0.49	-0.65
FBgn0004054	-0.21	1.65				eEF5	FBgn0285952	-0.36	-0.44
FBgn0004055	0.01	0.21				lncRNA:CR46350	FBgn0286030	0.01	2.32
FBgn0004057	-0.51	-0.05				CG3164	FBgn0288229	-0.49	0.02
FBgn0004066	0.1	0.03				BaraA2	FBgn0288447	0.11	1.11
FBgn0004087	-0.06	0.22				stg1	FBgn0288700	0.42	0.04
FBgn0004101	-0.04	-0.11				Est17	FBgn0289745	0.69	0.1
FBgn0004102	0.13	-0.03
FBgn0004103	-0.16	-0.04
FBgn0004106	-0.55	-0.08
FBgn0004107	-0.17	-0.07
FBgn0004108	-0.24	-0.02
FBgn0004110	0.49	0.36
FBgn0004117	-0.39	-0.21
FBgn0004118	0.05	0.16
FBgn0004132	0.18	0.04
FBgn0004133	-0.43	-0.05
FBgn0004167	-0.14	0.05
FBgn0004168	0.06	0.09
FBgn0004169	-0.4	-0.13
FBgn0004177	-0.09	-0.1
FBgn0004179	0.05	0.14
FBgn0004188	-0.35	-0.94
FBgn0004191	0.3	0.18
FBgn0004192	-0.33	-0.6
FBgn0004197	-0.25	-0.13
FBgn0004198	0.08	-0.06
FBgn0004227	-0.04	0.05
FBgn0004228	-1.21	-1.2
FBgn0004237	-0.09	-0.32
FBgn0004242	0.06	0
FBgn0004244	0	-0.19
FBgn0004359	0.14	0.13
FBgn0004360	0.01	0.21
FBgn0004362	-0.25	-0.11
FBgn0004363	0.01	0.06
FBgn0004367	-0.09	-0.04
FBgn0004368	0.09	-0.02
FBgn0004369	0.07	-0.29
FBgn0004370	0.04	-0.03
FBgn0004373	0.05	-0.02
FBgn0004374	-0.12	-0.4
FBgn0004378	-1.33	0.84
FBgn0004379	-0.96	-0.03
FBgn0004380	-0.02	0.13
FBgn0004381	-0.15	0.17
FBgn0004387	-0.12	0.03
FBgn0004390	0.09	-0.05
FBgn0004391	-0.05	-0.07
FBgn0004394	0.27	0.18
FBgn0004395	0.17	-0.05
FBgn0004396	0.11	-0.07
FBgn0004397	-0.01	0.07
FBgn0004401	0.06	0.1
FBgn0004403	-0.03	-0.09
FBgn0004404	-0.05	-0.2
FBgn0004406	0	-0.02
FBgn0004419	-0.08	0.01
FBgn0004427	-1.36	-1.24
FBgn0004428	-0.7	-1.12
FBgn0004429	-3.33	-1.17
FBgn0004431	1.76	0.79
FBgn0004432	-0.15	-0.1
FBgn0004435	0.16	0.04
FBgn0004436	-0.08	-0.23
FBgn0004449	-0.01	-0.09
FBgn0004456	0.02	-0.11
FBgn0004463	-0.16	0.06
FBgn0004465	0.16	0.28
FBgn0004507	-0.38	-0.33
FBgn0004509	0.1	-0.05
FBgn0004510	0.02	0.11
FBgn0004511	0.17	0.27
FBgn0004512	0.08	0.04
FBgn0004513	-0.21	-0.36
FBgn0004514	-0.11	0.08
FBgn0004516	0.16	0.08
FBgn0004552	-0.43	-0.58
FBgn0004554	1.22	0.57
FBgn0004556	-0.24	0.19
FBgn0004567	0.07	-0.11
FBgn0004569	-0.1	-0.28
FBgn0004573	-0.11	-0.14
FBgn0004574	-0.01	0.14
FBgn0004575	0.16	-0.08
FBgn0004580	0.03	0.02
FBgn0004581	0.23	0.38
FBgn0004583	-0.29	-0.23
FBgn0004584	-0.03	0.14
FBgn0004587	0.16	0.07
FBgn0004595	0.05	-0.11
FBgn0004597	-0.03	0.02
FBgn0004598	-0.03	-0.13
FBgn0004606	-0.25	0
FBgn0004607	-0.12	-0.08
FBgn0004611	0.04	-0.01
FBgn0004618	-0.01	0
FBgn0004619	0.16	-0.01
FBgn0004620	0.18	-0.01
FBgn0004622	0.05	0
FBgn0004623	-0.11	0.07
FBgn0004629	0.28	-1.4
FBgn0004635	-0.61	-0.61
FBgn0004636	-0.3	-0.22
FBgn0004638	0.1	-0.11
FBgn0004643	0.02	0.08
FBgn0004644	0.92	-0.05
FBgn0004646	-0.28	-0.11
FBgn0004647	-0.06	-0.03
FBgn0004648	0.09	0.04
FBgn0004650	-0.63	0.92
FBgn0004652	-0.03	-0.06
FBgn0004654	-0.29	-0.23
FBgn0004655	-0.01	-0.06
FBgn0004656	0.01	-0.15
FBgn0004657	-0.05	-0.07
FBgn0004666	0.09	-0.53
FBgn0004687	0.04	-0.01
FBgn0004698	-0.13	0.11
FBgn0004777	-0.28	0.16
FBgn0004782	-0.79	1.11
FBgn0004784	-0.02	0.01
FBgn0004795	-0.1	0.15
FBgn0004797	-0.09	-0.33
FBgn0004811	-0.15	-0.18
FBgn0004828	0.14	0.02
FBgn0004832	0.02	0.03
FBgn0004837	-0.01	0.04
FBgn0004838	0.16	-0.14
FBgn0004839	0.06	0.12
FBgn0004841	0.29	0.19
FBgn0004842	0.12	0.14
FBgn0004852	0.02	0.07
FBgn0004854	-0.19	0.18
FBgn0004855	-0.22	-0.1
FBgn0004856	0	0.04
FBgn0004858	0.05	-0.03
FBgn0004859	0.03	-0.33
FBgn0004860	-0.04	-0.04
FBgn0004861	-0.03	0.06
FBgn0004862	-0.12	0.55
FBgn0004863	0.1	0.02
FBgn0004864	-0.13	0.03
FBgn0004865	0.06	0.19
FBgn0004867	-0.02	-0.22
FBgn0004868	-0.09	-0.05
FBgn0004870	-0.22	-0.32
FBgn0004872	-0.17	-0.01
FBgn0004875	-0.08	0.01
FBgn0004876	0.05	-0.15
FBgn0004878	2.1	-0.57
FBgn0004880	-0.08	-0.15
FBgn0004882	0.22	-0.04
FBgn0004885	-0.18	-0.05
FBgn0004888	-0.25	-0.16
FBgn0004889	-0.07	-0.06
FBgn0004892	-0.33	0.36
FBgn0004893	-0.07	-0.1
FBgn0004896	-0.04	-0.08
FBgn0004897	0.48	0.6
FBgn0004898	0.27	0.57
FBgn0004901	-0.31	0.03
FBgn0004903	0.26	0.01
FBgn0004907	0.02	0.03
FBgn0004908	0.12	0
FBgn0004910	0.13	0
FBgn0004911	0.22	-0.25
FBgn0004913	-0.08	0.05
FBgn0004914	-0.15	-0.08
FBgn0004915	-0.01	0.06
FBgn0004919	0	0.23
FBgn0004921	0.1	0.11
FBgn0004924	-0.03	0.04
FBgn0004926	-0.1	-0.07
FBgn0004957	0.11	0
FBgn0004959	0.3	-1.31
FBgn0005198	-0.07	-0.07
FBgn0005278	-0.29	-0.2
FBgn0005322	0.02	-0.03
FBgn0005355	0.02	-0.23
FBgn0005386	-0.04	0.07
FBgn0005390	0.56	-0.45
FBgn0005391	0.14	-0.19
FBgn0005411	0.11	0.07
FBgn0005427	0.15	0.07
FBgn0005533	0.04	-0.19
FBgn0005536	-0.04	-0.05
FBgn0005558	0.1	0.02
FBgn0005561	-0.13	0.11
FBgn0005564	0.11	0.04
FBgn0005585	-0.07	-0.06
FBgn0005586	0.04	0.05
FBgn0005593	-0.17	-0.3
FBgn0005596	0.02	0.05
FBgn0005612	-0.45	-0.13
FBgn0005613	0.13	0.27
FBgn0005614	-0.32	0.32
FBgn0005616	-0.12	0.01
FBgn0005617	-0.17	0.01
FBgn0005619	-0.12	0.16
FBgn0005624	-0.2	-0.17
FBgn0005626	-0.06	-0.22
FBgn0005631	0.05	0.06
FBgn0005632	-0.06	-0.01
FBgn0005633	0.58	0.65
FBgn0005636	0.07	0.03
FBgn0005638	-0.29	-0.46
FBgn0005640	0.14	-0.14
FBgn0005642	0.03	0.06
FBgn0005648	0.07	-0.05
FBgn0005649	-0.17	-0.04
FBgn0005655	-0.59	-0.6
FBgn0005658	0	0.09
FBgn0005659	-0.01	-0.33
FBgn0005660	0.13	-0.04
FBgn0005664	-1.46	0.2
FBgn0005666	-0.11	-0.17
FBgn0005670	-0.06	-0.99
FBgn0005671	-0.01	0.01
FBgn0005672	0.14	0.06
FBgn0005674	-0.37	-0.22
FBgn0005677	0.13	0.12
FBgn0005683	0.09	0.47
FBgn0005694	-0.13	-0.16
FBgn0005695	0.03	0.02
FBgn0005696	0.14	-0.06
FBgn0005771	0.02	-0.04
FBgn0005775	0.03	-0.05
FBgn0005777	0.02	0.02
FBgn0005778	0.07	0.35
FBgn0008635	-0.01	-0.1
FBgn0008636	0.09	0.09
FBgn0008646	0.05	0.16
FBgn0008651	0.24	0.07
FBgn0010014	0.11	0.01
FBgn0010015	-0.46	-0.27
FBgn0010038	0.85	0.48
FBgn0010039	0.73	-0.34
FBgn0010041	1.13	0.71
FBgn0010044	0.82	0.46
FBgn0010051	0.13	0.11
FBgn0010052	-0.14	-0.1
FBgn0010078	0.06	-0.26
FBgn0010100	-0.19	-0.06
FBgn0010105	0.06	0.01
FBgn0010113	0	-0.07
FBgn0010114	0.15	-0.07
FBgn0010173	-0.04	-0.06
FBgn0010194	-0.05	0.1
FBgn0010197	0.38	0.09
FBgn0010198	-0.13	-0.29
FBgn0010213	0.05	0.03
FBgn0010215	0.12	0.04
FBgn0010217	-0.05	0.07
FBgn0010220	-0.02	-0.1
FBgn0010222	-0.36	-0.86
FBgn0010223	-0.14	0.33
FBgn0010225	-0.47	-0.42
FBgn0010226	-0.49	-0.19
FBgn0010228	-0.13	-0.08
FBgn0010235	0.03	0.05
FBgn0010238	-0.21	-0.03
FBgn0010240	0.17	0.11
FBgn0010241	-0.99	-1.52
FBgn0010246	-1.06	-0.78
FBgn0010247	0.13	0.07
FBgn0010258	-0.34	2.04
FBgn0010263	-0.05	-0.01
FBgn0010265	-0.19	-0.24
FBgn0010269	0.12	0.05
FBgn0010278	-0.12	-0.16
FBgn0010280	0.04	0.07
FBgn0010282	-0.18	-0.09
FBgn0010287	0.09	0.17
FBgn0010288	-0.11	0.02
FBgn0010292	0.1	0
FBgn0010296	-0.11	-0.22
FBgn0010300	0.39	-0.03
FBgn0010303	0.03	-0.15
FBgn0010309	0	0.12
FBgn0010313	-0.07	-0.06
FBgn0010314	-0.15	-0.05
FBgn0010315	0.03	-0.1
FBgn0010316	0.05	0.14
FBgn0010317	0.33	0.2
FBgn0010323	0.09	-0.16
FBgn0010328	0.04	-0.04
FBgn0010329	0.09	0.18
FBgn0010333	-0.01	-0.18
FBgn0010339	-0.04	0.11
FBgn0010340	-0.07	0.05
FBgn0010341	0	-0.05
FBgn0010342	-0.01	0.18
FBgn0010348	-0.1	-0.03
FBgn0010350	-0.07	0.12
FBgn0010352	-0.05	-0.1
FBgn0010355	0.01	0.1
FBgn0010356	0.02	0.14
FBgn0010357	-4.24	-1.04
FBgn0010379	-0.04	-0.07
FBgn0010380	-0.08	0.13
FBgn0010382	0.46	0.01
FBgn0010383	-0.38	-0.43
FBgn0010385	1.63	-0.56
FBgn0010387	-0.6	-0.37
FBgn0010389	-0.22	-0.05
FBgn0010391	-0.13	-0.06
FBgn0010395	-0.65	-0.47
FBgn0010397	-0.03	0.17
FBgn0010398	0.03	0.3
FBgn0010399	0.18	0.23
FBgn0010401	0.31	0.35
FBgn0010403	0.4	0.4
FBgn0010406	0	0.09
FBgn0010407	0.15	0.11
FBgn0010408	-0.12	-0.14
FBgn0010409	-0.27	-0.35
FBgn0010411	-0.1	-0.07
FBgn0010412	-0.16	-0.28
FBgn0010414	0.12	0.11
FBgn0010415	0.01	-0.13
FBgn0010416	0.04	0.11
FBgn0010417	-0.09	-0.08
FBgn0010421	0	-0.51
FBgn0010422	-0.12	0.01
FBgn0010423	-0.61	0.43
FBgn0010424	0.24	-0.06
FBgn0010425	-2.09	-0.88
FBgn0010433	0.78	1.16
FBgn0010434	-0.02	-0.03
FBgn0010435	-0.04	-0.06
FBgn0010438	-0.49	0.06
FBgn0010441	0.12	-0.04
FBgn0010452	-0.17	0.1
FBgn0010453	-0.16	-0.1
FBgn0010470	-0.26	-0.17
FBgn0010473	-0.02	-0.04
FBgn0010482	-0.18	-0.15
FBgn0010488	-0.19	0
FBgn0010497	0.13	0.02
FBgn0010501	-0.27	0.18
FBgn0010504	-0.08	-0.16
FBgn0010516	-0.21	-0.31
FBgn0010520	0.05	-0.13
FBgn0010531	0.09	0.09
FBgn0010548	0	-0.14
FBgn0010549	0.64	0.12
FBgn0010551	0.04	0.04
FBgn0010583	0.01	0.04
FBgn0010590	-0.02	0.07
FBgn0010591	-0.02	-0.07
FBgn0010602	0.04	0.01
FBgn0010607	-0.02	0.02
FBgn0010611	-0.13	-0.21
FBgn0010612	0.01	0.1
FBgn0010620	0.12	0.12
FBgn0010621	-0.03	0.09
FBgn0010622	0	-0.04
FBgn0010638	0.11	0.07
FBgn0010651	-0.42	-0.65
FBgn0010660	0.05	0.1
FBgn0010741	0.03	0.02
FBgn0010747	-0.16	-0.08
FBgn0010750	0.13	0.17
FBgn0010762	-0.12	0.19
FBgn0010768	0.19	-0.19
FBgn0010770	-0.37	-0.27
FBgn0010772	0.25	0.04
FBgn0010774	0.07	-0.04
FBgn0010786	0.12	0.35
FBgn0010803	0.14	0.11
FBgn0010808	0.02	-0.25
FBgn0010825	0.11	-0.05
FBgn0010830	-0.06	-0.08
FBgn0010877	0.05	0.08
FBgn0010894	0.1	0.01
FBgn0010905	0.18	-0.12
FBgn0010909	-0.1	-0.12
FBgn0010926	-0.3	0.12
FBgn0011016	0.03	0
FBgn0011020	-0.19	0.01
FBgn0011202	0.05	0.14
FBgn0011204	-0.15	0.04
FBgn0011205	-0.26	-0.29
FBgn0011206	0.08	-0.02
FBgn0011207	-0.08	-0.02
FBgn0011211	-0.18	-0.06
FBgn0011217	-0.11	-0.09
FBgn0011224	-0.03	0.01
FBgn0011225	0	0.06
FBgn0011227	-0.02	0.02
FBgn0011230	-0.17	-0.03
FBgn0011232	-0.08	0.08
FBgn0011236	-0.06	-0.14
FBgn0011259	0.12	-0.12
FBgn0011260	-0.13	-0.05
FBgn0011272	-0.07	-0.22
FBgn0011274	-0.28	-0.01
FBgn0011276	0.47	-0.22
FBgn0011277	0.62	0.3
FBgn0011279	0.36	-0.22
FBgn0011280	0.37	-0.02
FBgn0011281	0.37	0.38
FBgn0011282	-0.84	0.61
FBgn0011283	0.34	0.17
FBgn0011284	-0.28	-0.36
FBgn0011286	-0.03	-0.11
FBgn0011288	0.22	0.13
FBgn0011289	0.05	-0.07
FBgn0011290	0.24	0.1
FBgn0011291	0.02	-0.05
FBgn0011293	0.58	0.28
FBgn0011294	0.62	0.16
FBgn0011296	0.14	0.12
FBgn0011297	-0.02	-0.18
FBgn0011300	0.02	-0.1
FBgn0011305	0.08	0.06
FBgn0011327	-0.07	0.05
FBgn0011335	0.06	0.12
FBgn0011336	-0.34	-0.07
FBgn0011361	-0.04	0
FBgn0011455	-0.11	-0.13
FBgn0011474	-0.03	0.01
FBgn0011481	-0.03	0
FBgn0011509	0.05	0.08
FBgn0011566	-0.09	0.18
FBgn0011569	-0.03	1
FBgn0011570	-0.08	0.04
FBgn0011573	-0.15	0.11
FBgn0011581	0.44	0.09
FBgn0011582	0.24	-0.03
FBgn0011584	-0.18	-0.04
FBgn0011586	-0.04	-0.09
FBgn0011589	0.4	0.15
FBgn0011591	-0.06	0.16
FBgn0011592	-0.03	-0.01
FBgn0011596	-0.16	-0.78
FBgn0011603	-0.25	0.02
FBgn0011604	-0.03	0.04
FBgn0011606	-0.22	0.12
FBgn0011638	0.05	0.03
FBgn0011640	-0.05	0.04
FBgn0011642	0.23	0.04
FBgn0011648	-0.01	0.05
FBgn0011656	0.08	0.02
FBgn0011659	-0.14	0.28
FBgn0011660	-0.05	0.21
FBgn0011661	0.04	-0.03
FBgn0011666	0.12	0.06
FBgn0011672	0.14	-0.13
FBgn0011674	-0.16	-0.32
FBgn0011676	0.19	0.14
FBgn0011692	-4.12	-0.85
FBgn0011693	-0.48	0.11
FBgn0011695	0.1	0.04
FBgn0011701	0.01	0.02
FBgn0011703	-0.39	-0.14
FBgn0011704	-0.15	0.14
FBgn0011705	0.26	-0.24
FBgn0011706	0.16	0.12
FBgn0011708	-0.12	-0.06
FBgn0011710	0	0.12
FBgn0011715	0.02	0.07
FBgn0011722	0.04	0.04
FBgn0011723	0.28	0.65
FBgn0011725	-0.05	0
FBgn0011726	-0.11	-0.1
FBgn0011737	-0.02	0.11
FBgn0011739	-0.15	-0.16
FBgn0011740	-0.01	0.16
FBgn0011741	-0.15	-0.1
FBgn0011742	0.1	-0.05
FBgn0011745	0.05	0.03
FBgn0011746	0.14	-0.19
FBgn0011747	0.05	-0.07
FBgn0011754	-0.06	-0.08
FBgn0011758	-0.11	0.16
FBgn0011760	-0.18	0
FBgn0011762	-0.12	0.12
FBgn0011763	-0.1	0
FBgn0011766	-0.18	-0.08
FBgn0011768	-0.23	-0.45
FBgn0011769	0.03	0.28
FBgn0011770	-0.65	-0.61
FBgn0011771	-0.07	0.13
FBgn0011774	-0.09	0.03
FBgn0011785	-0.02	0.07
FBgn0011787	0.18	0.14
FBgn0011802	-0.32	-0.25
FBgn0011817	0.08	-0.07
FBgn0011818	0.18	0.08
FBgn0011824	-0.04	0.19
FBgn0011826	-0.12	-0.11
FBgn0011828	-0.24	0.09
FBgn0011829	-0.21	0.33
FBgn0011836	0.08	-0.14
FBgn0011837	-0.32	-0.27
FBgn0011859	0.08	-0.45
FBgn0011919	0.35	0.62
FBgn0012017	0.43	-0.72
FBgn0012034	-0.22	-0.14
FBgn0012036	-0.5	-0.27
FBgn0012037	-0.19	-0.02
FBgn0012042	0.39	3.11
FBgn0012051	0.14	0.17
FBgn0012058	-0.2	0.01
FBgn0012344	-0.06	0.02
FBgn0013263	-0.05	-0.26
FBgn0013269	-0.09	-0.03
FBgn0013272	-0.33	-0.09
FBgn0013275	2.38	0.87
FBgn0013276	3.07	0.66
FBgn0013277	4.95	0.64
FBgn0013278	11.58	3.33
FBgn0013279	0.53	0.05
FBgn0013303	0.21	-0.04
FBgn0013305	0	0.05
FBgn0013307	-0.18	-0.98
FBgn0013308	0.33	-0.71
FBgn0013323	0.1	-0.69
FBgn0013325	-0.05	-0.28
FBgn0013334	0.13	-0.1
FBgn0013342	-0.02	0.03
FBgn0013343	-0.2	-0.01
FBgn0013347	0.07	0.09
FBgn0013348	-0.38	-0.28
FBgn0013432	-0.06	-0.14
FBgn0013433	0.07	0
FBgn0013435	0.16	0.09
FBgn0013467	0.18	0.01
FBgn0013469	-0.41	-0.15
FBgn0013531	0.17	0
FBgn0013548	0.14	-0.16
FBgn0013563	-0.05	-0.24
FBgn0013576	0.03	-0.03
FBgn0013672	0	-0.2
FBgn0013673	0.24	-0.25
FBgn0013674	-0.14	0
FBgn0013675	0.06	-0.32
FBgn0013676	-0.16	-0.15
FBgn0013678	-0.25	-0.13
FBgn0013679	-0.02	-0.2
FBgn0013680	0.44	-0.75
FBgn0013681	-0.31	0.1
FBgn0013683	0.53	-0.31
FBgn0013684	-0.11	-0.15
FBgn0013685	0.53	0.09
FBgn0013686	0.59	0.07
FBgn0013688	0.25	0.03
FBgn0013689	0.44	-0.07
FBgn0013694	0.2	-0.01
FBgn0013697	0.33	-0.27
FBgn0013704	0.22	-0.33
FBgn0013717	-0.1	-0.03
FBgn0013718	-0.03	-0.07
FBgn0013720	0.04	0.1
FBgn0013725	0.03	0.06
FBgn0013726	-0.02	0
FBgn0013732	0.23	0.21
FBgn0013733	0.08	-0.15
FBgn0013746	0.02	-0.01
FBgn0013749	0.2	0.05
FBgn0013750	-0.05	-0.15
FBgn0013751	0.05	0.08
FBgn0013753	0.17	0.08
FBgn0013756	-0.33	0.03
FBgn0013759	-0.26	0.05
FBgn0013762	0.14	0.06
FBgn0013763	-0.56	-0.47
FBgn0013764	0.12	0.11
FBgn0013765	-0.19	-0.11
FBgn0013767	0.12	0.11
FBgn0013770	-0.28	-0.01
FBgn0013771	-0.04	0.06
FBgn0013772	-0.5	-0.9
FBgn0013773	-0.32	-0.67
FBgn0013799	-0.03	-0.12
FBgn0013810	0.24	0.18
FBgn0013811	-0.21	-0.32
FBgn0013812	0.07	0.37
FBgn0013813	0.33	-0.19
FBgn0013949	-0.53	-0.53
FBgn0013953	0.28	0.09
FBgn0013954	-0.08	-0.19
FBgn0013972	0.08	0.07
FBgn0013973	0.15	0.04
FBgn0013981	0.25	0.06
FBgn0013983	-0.24	-0.11
FBgn0013987	-0.14	-0.07
FBgn0013995	0.11	-0.02
FBgn0013997	-0.08	0.04
FBgn0014000	-0.27	-0.31
FBgn0014006	-0.16	0.02
FBgn0014007	0	-0.02
FBgn0014009	-0.01	0.09
FBgn0014010	-0.02	0.08
FBgn0014011	-0.24	-0.16
FBgn0014018	-0.1	-0.25
FBgn0014019	1.06	-0.92
FBgn0014020	-0.17	-0.08
FBgn0014022	-0.15	-0.09
FBgn0014023	0.26	0.13
FBgn0014024	0.07	0.02
FBgn0014026	-0.19	-0.14
FBgn0014028	-0.08	-0.01
FBgn0014029	0.1	0.18
FBgn0014031	-0.32	-0.65
FBgn0014032	-0.11	0.01
FBgn0014033	-0.81	-0.04
FBgn0014037	-0.09	-0.1
FBgn0014073	-0.19	0.06
FBgn0014075	-0.29	-0.05
FBgn0014092	-0.04	0.01
FBgn0014127	0.09	0.05
FBgn0014133	0.05	0.02
FBgn0014135	0.19	-0.21
FBgn0014141	0.04	0.02
FBgn0014143	0.31	0.21
FBgn0014163	0.25	-0.12
FBgn0014179	0.17	-0.2
FBgn0014184	0.19	-0.02
FBgn0014189	0.08	0.07
FBgn0014269	0.06	0.09
FBgn0014340	-0.18	-0.05
FBgn0014342	-0.44	0.18
FBgn0014343	-0.12	-0.08
FBgn0014366	-0.07	0.06
FBgn0014368	-0.17	-0.11
FBgn0014380	-0.14	0.07
FBgn0014388	0.19	-0.02
FBgn0014391	0.16	0.03
FBgn0014395	0.2	-0.1
FBgn0014396	-0.13	-0.1
FBgn0014411	-0.22	-0.06
FBgn0014417	-0.57	-0.28
FBgn0014427	-0.28	-0.45
FBgn0014454	-0.07	0.61
FBgn0014455	-0.4	-0.67
FBgn0014464	-0.09	-0.13
FBgn0014465	0.65	-1.13
FBgn0014466	1.65	-0.02
FBgn0014469	-0.34	-0.31
FBgn0014857	0.14	0.1
FBgn0014859	0.58	0.17
FBgn0014861	-0.11	-0.5
FBgn0014863	-0.25	0.02
FBgn0014868	-0.04	0
FBgn0014869	0	0.03
FBgn0014870	0.1	0.1
FBgn0014877	0	-0.03
FBgn0014879	-0.38	-0.06
FBgn0014906	-0.12	-0.02
FBgn0014930	-0.05	-0.01
FBgn0014931	-0.23	-0.43
FBgn0015000	0.02	0.04
FBgn0015001	0.88	0.34
FBgn0015010	-0.66	1.16
FBgn0015011	-0.14	-0.04
FBgn0015019	-0.04	0.07
FBgn0015024	0.02	-0.11
FBgn0015025	0.05	0.1
FBgn0015031	-0.06	0.07
FBgn0015032	-0.15	0.32
FBgn0015033	-0.06	-0.17
FBgn0015034	0.13	0.06
FBgn0015035	0.38	-0.36
FBgn0015036	0.47	0.67
FBgn0015037	-0.18	-0.1
FBgn0015038	0.13	-0.21
FBgn0015039	-0.18	-0.29
FBgn0015075	0.12	0.04
FBgn0015218	-0.01	0.05
FBgn0015221	-0.17	-0.17
FBgn0015222	-0.03	0.03
FBgn0015229	-0.12	0.01
FBgn0015239	0.12	0.05
FBgn0015240	0.05	0.12
FBgn0015245	0.1	0.07
FBgn0015247	0.08	-0.01
FBgn0015268	-0.22	0.16
FBgn0015269	-0.04	0.04
FBgn0015270	-0.52	-0.07
FBgn0015271	-0.1	-0.07
FBgn0015277	-0.02	0.09
FBgn0015278	-0.1	0.05
FBgn0015279	-0.16	0
FBgn0015282	-0.23	0.11
FBgn0015283	-0.06	0.05
FBgn0015286	0.03	0.02
FBgn0015288	-0.38	-0.23
FBgn0015295	-0.09	-0.21
FBgn0015296	0.02	0.17
FBgn0015298	-0.07	0.01
FBgn0015299	0.27	0.04
FBgn0015300	-0.33	0.9
FBgn0015316	0.63	0.45
FBgn0015320	0.04	-0.05
FBgn0015321	-0.08	0.09
FBgn0015331	-0.21	0.1
FBgn0015336	-1.57	-0.39
FBgn0015338	0.06	0.09
FBgn0015351	-0.07	-0.03
FBgn0015359	0.05	-0.16
FBgn0015360	-0.05	-0.07
FBgn0015371	0.13	0.08
FBgn0015372	-0.04	-0.09
FBgn0015376	0.01	0.14
FBgn0015379	0.16	0.15
FBgn0015380	-0.03	-0.01
FBgn0015381	0.29	0.17
FBgn0015391	-0.25	0.02
FBgn0015396	0.04	-0.02
FBgn0015399	-0.05	0
FBgn0015400	0.06	0.05
FBgn0015402	-0.06	0.09
FBgn0015477	0	0.09
FBgn0015509	-0.03	0.13
FBgn0015513	-0.24	-0.18
FBgn0015519	0.06	-0.06
FBgn0015520	0.14	0.36
FBgn0015521	0.08	-0.23
FBgn0015522	-0.28	-0.16
FBgn0015524	0.33	0.08
FBgn0015527	-0.03	0.07
FBgn0015543	-0.46	-0.36
FBgn0015544	-0.07	-0.03
FBgn0015546	0.07	0.2
FBgn0015550	-0.77	1.67
FBgn0015553	-0.15	0.07
FBgn0015558	0.09	0
FBgn0015561	0.42	0.68
FBgn0015568	0.21	-0.17
FBgn0015569	-0.18	-0.22
FBgn0015570	-0.43	-0.69
FBgn0015572	-0.18	0.3
FBgn0015574	0.92	-0.01
FBgn0015575	-0.47	-0.35
FBgn0015576	-0.1	0
FBgn0015577	-0.08	-0.14
FBgn0015582	0.05	-0.12
FBgn0015584	1	-1.4
FBgn0015585	0.49	-1.52
FBgn0015589	-0.08	0.09
FBgn0015591	0.04	0.16
FBgn0015600	-0.06	0.03
FBgn0015602	-0.03	0.1
FBgn0015609	0.12	-0.11
FBgn0015614	0.02	-0.07
FBgn0015615	-0.03	0.11
FBgn0015618	-0.07	-0.41
FBgn0015621	0.14	0
FBgn0015622	-0.14	-0.43
FBgn0015623	-0.11	-0.1
FBgn0015625	-0.17	0.05
FBgn0015663	-0.34	-0.31
FBgn0015664	0.07	0.04
FBgn0015714	-0.93	-0.12
FBgn0015721	0.11	0.21
FBgn0015737	-0.07	-0.04
FBgn0015754	0.13	0.13
FBgn0015756	-0.16	-0.17
FBgn0015765	-0.27	0.08
FBgn0015766	-0.11	0.09
FBgn0015772	0.04	0.02
FBgn0015773	-0.09	-0.05
FBgn0015774	0.2	0.05
FBgn0015776	-0.32	-0.17
FBgn0015777	-0.06	0.04
FBgn0015778	-0.02	-0.15
FBgn0015781	-0.15	0.13
FBgn0015789	-0.14	0.07
FBgn0015790	0	-0.05
FBgn0015791	0.1	0.04
FBgn0015793	-0.01	0
FBgn0015794	0.1	0.1
FBgn0015795	-0.08	0
FBgn0015797	-0.22	0.05
FBgn0015799	0.08	0.12
FBgn0015801	0.13	0.12
FBgn0015803	0.15	-0.04
FBgn0015805	0.14	0.01
FBgn0015808	-0.06	-0.07
FBgn0015818	-0.08	-0.1
FBgn0015828	0	0.02
FBgn0015829	-0.04	0.08
FBgn0015834	-0.16	-0.08
FBgn0015838	0.11	-0.07
FBgn0015872	-0.2	0.1
FBgn0015903	-0.13	-0.12
FBgn0015904	-0.07	0.26
FBgn0015905	-0.09	0.02
FBgn0015919	-0.03	0.13
FBgn0015924	-0.24	0.07
FBgn0015925	-0.17	-0.1
FBgn0015926	0.19	-0.22
FBgn0015929	0.06	0.03
FBgn0015946	0.17	-0.66
FBgn0015949	0.07	0.09
FBgn0016013	0.05	-0.16
FBgn0016031	-1.19	0.84
FBgn0016032	0.18	0.2
FBgn0016034	-0.18	0.01
FBgn0016036	0.44	0.1
FBgn0016038	-0.05	0.12
FBgn0016041	-0.01	-0.01
FBgn0016047	0.31	0.22
FBgn0016053	0.96	-0.58
FBgn0016054	0.16	-0.1
FBgn0016059	-0.07	0.02
FBgn0016061	0.06	0.1
FBgn0016070	-0.11	-0.08
FBgn0016075	-0.47	-0.2
FBgn0016076	-0.24	-0.17
FBgn0016078	0.09	-0.02
FBgn0016081	0	0.17
FBgn0016119	-0.15	-0.09
FBgn0016120	-0.12	-0.11
FBgn0016122	-0.52	-0.39
FBgn0016123	0.08	-0.43
FBgn0016126	-0.25	-0.11
FBgn0016131	0.09	-0.19
FBgn0016641	-0.03	0.21
FBgn0016650	0.02	-0.32
FBgn0016660	0.03	0.14
FBgn0016672	-0.03	0.34
FBgn0016675	0.42	0.19
FBgn0016684	0.44	-0.04
FBgn0016685	-0.14	-0.1
FBgn0016687	-0.17	-0.12
FBgn0016691	-0.11	-0.01
FBgn0016693	-0.12	-0.12
FBgn0016694	0.09	-0.32
FBgn0016696	0.09	0.06
FBgn0016697	0.04	-0.1
FBgn0016698	0.11	0.03
FBgn0016701	0.02	-0.05
FBgn0016715	-0.39	-0.46
FBgn0016726	0.13	-0.15
FBgn0016754	0.09	0
FBgn0016756	-0.14	-0.07
FBgn0016762	-0.07	0.05
FBgn0016794	0.09	0.02
FBgn0016797	-0.1	-0.17
FBgn0016917	-0.21	-0.26
FBgn0016919	0.21	-0.01
FBgn0016920	-0.05	0.41
FBgn0016926	0.08	-0.22
FBgn0016930	0.02	0.14
FBgn0016970	0.1	-0.16
FBgn0016974	0.56	-0.72
FBgn0016977	0.01	-0.09
FBgn0016978	0.16	0.08
FBgn0016983	-0.04	0.11
FBgn0016984	-0.19	-0.03
FBgn0017414	0.06	0.09
FBgn0017418	-0.11	-0.03
FBgn0017429	-0.07	-0.24
FBgn0017430	0.17	0
FBgn0017456	0.44	-0.8
FBgn0017457	0.17	0.2
FBgn0017482	-0.44	-0.45
FBgn0017545	-0.13	-0.25
FBgn0017550	-0.09	0.07
FBgn0017551	0.1	0.09
FBgn0017556	-0.1	0.67
FBgn0017558	-0.05	-0.15
FBgn0017561	-0.21	-0.2
FBgn0017566	-0.08	-0.01
FBgn0017567	0.02	-0.07
FBgn0017572	-0.18	-0.12
FBgn0017577	-0.04	0.12
FBgn0017578	-0.03	-0.16
FBgn0017579	-0.07	-0.21
FBgn0017581	-0.19	-0.17
FBgn0017590	-0.01	-0.07
FBgn0019624	0	-0.01
FBgn0019644	0.06	-0.02
FBgn0019650	0.08	0.11
FBgn0019660	0.67	-0.01
FBgn0019661	0.11	-0.07
FBgn0019662	0.07	-0.03
FBgn0019686	0.11	0.15
FBgn0019809	-0.23	0.23
FBgn0019830	-0.18	-0.57
FBgn0019890	-0.06	0.07
FBgn0019925	-0.19	-0.05
FBgn0019929	-0.03	-0.25
FBgn0019932	-0.17	-0.11
FBgn0019936	-0.19	-0.38
FBgn0019938	-0.27	-0.05
FBgn0019940	-0.24	0.32
FBgn0019949	0	-0.19
FBgn0019952	-0.24	0.11
FBgn0019957	-0.05	-0.01
FBgn0019960	-0.13	0
FBgn0019968	0.05	-0.01
FBgn0019972	0	0.03
FBgn0019982	0	0.01
FBgn0019985	0.32	0.01
FBgn0019990	-0.19	0.02
FBgn0020018	0.05	0.06
FBgn0020224	-0.05	-0.07
FBgn0020235	-0.11	-0.01
FBgn0020236	-0.38	-0.15
FBgn0020238	-0.21	0.04
FBgn0020248	0.16	0.3
FBgn0020249	0.09	-0.04
FBgn0020251	-0.1	-0.01
FBgn0020255	-0.04	-0.15
FBgn0020257	-0.06	-0.01
FBgn0020258	0.03	0.28
FBgn0020261	-0.02	0.06
FBgn0020269	0.06	-0.01
FBgn0020270	-0.08	0.04
FBgn0020272	-0.13	0.15
FBgn0020277	0.39	0.14
FBgn0020278	0	-0.03
FBgn0020279	-0.12	0.01
FBgn0020294	-0.15	-0.1
FBgn0020299	-0.13	-0.07
FBgn0020300	0.18	-0.07
FBgn0020304	-0.19	-0.11
FBgn0020305	0.08	-0.05
FBgn0020306	-0.14	0
FBgn0020307	-0.06	0.01
FBgn0020309	0	-0.03
FBgn0020312	0.03	0.03
FBgn0020369	-0.1	0.03
FBgn0020370	0.01	0.03
FBgn0020372	0.05	0.16
FBgn0020377	-0.47	0.76
FBgn0020378	0.13	0.06
FBgn0020379	0.1	0.19
FBgn0020381	0.11	-0.19
FBgn0020385	-0.62	-0.91
FBgn0020386	-0.01	0.12
FBgn0020388	-0.01	0.06
FBgn0020389	0.18	0.28
FBgn0020391	0.11	0.19
FBgn0020392	0.02	0
FBgn0020399	0.96	-0.06
FBgn0020407	-0.03	0.01
FBgn0020412	-0.11	-0.1
FBgn0020414	-0.05	0.05
FBgn0020415	-0.49	-0.1
FBgn0020416	-0.29	-0.39
FBgn0020429	0.47	1.55
FBgn0020440	0.01	0.02
FBgn0020443	-0.19	-0.06
FBgn0020445	-0.13	-0.05
FBgn0020493	-0.08	0.02
FBgn0020496	-0.02	-0.13
FBgn0020497	-0.11	-0.05
FBgn0020503	-0.03	-0.02
FBgn0020508	0.28	-0.85
FBgn0020510	-0.05	0.07
FBgn0020513	-0.53	-0.55
FBgn0020518	-0.36	-1.2
FBgn0020521	-0.05	-0.01
FBgn0020545	0.1	0.1
FBgn0020616	-0.08	0.09
FBgn0020617	0.31	0.21
FBgn0020618	-0.09	-0.26
FBgn0020620	-0.04	-0.09
FBgn0020621	-0.03	0.15
FBgn0020622	0.22	0.08
FBgn0020626	-0.16	0.04
FBgn0020633	0.37	-0.27
FBgn0020637	-0.58	-0.43
FBgn0020642	-0.33	-0.11
FBgn0020647	-0.01	0.1
FBgn0020653	-0.08	-0.04
FBgn0020655	0.02	0.03
FBgn0020660	-0.95	-0.14
FBgn0020762	-0.05	0
FBgn0020764	-0.09	0.09
FBgn0020765	-0.2	-1.88
FBgn0020767	0.26	0.09
FBgn0020887	0.02	-0.1
FBgn0020907	-0.14	0.16
FBgn0020908	-0.46	-0.37
FBgn0020909	0.14	0.15
FBgn0020910	-0.17	-0.27
FBgn0020912	0.07	0.17
FBgn0020930	0.05	0.13
FBgn0021738	1.39	-0.3
FBgn0021742	-0.14	-0.23
FBgn0021750	-0.01	-0.25
FBgn0021760	-0.14	0.06
FBgn0021761	-0.01	-0.05
FBgn0021764	0.03	-0.02
FBgn0021765	-0.1	-0.31
FBgn0021767	0.27	0.42
FBgn0021768	0.02	0.04
FBgn0021776	-0.45	-0.19
FBgn0021795	-0.09	-0.08
FBgn0021796	-0.08	0.06
FBgn0021800	0	-0.09
FBgn0021814	0.06	0.03
FBgn0021825	-0.03	0.01
FBgn0021847	0.05	0.26
FBgn0021856	0.03	-0.03
FBgn0021872	-0.2	-0.05
FBgn0021874	0.12	0.16
FBgn0021875	0.19	-0.02
FBgn0021895	0	-0.1
FBgn0021906	-0.04	-0.06
FBgn0021944	0.08	0.11
FBgn0021967	0.04	-0.13
FBgn0021979	0.03	0.05
FBgn0021995	-0.04	-0.05
FBgn0022023	-0.38	-0.22
FBgn0022027	0.38	0.24
FBgn0022029	-0.04	0.04
FBgn0022069	-0.16	-0.07
FBgn0022097	0.17	0.15
FBgn0022153	-0.09	0.15
FBgn0022160	-0.03	-0.08
FBgn0022213	-0.05	0.04
FBgn0022224	0.17	0.15
FBgn0022238	-0.02	-0.16
FBgn0022288	-0.25	0.03
FBgn0022338	0.14	0.19
FBgn0022343	0.09	0.02
FBgn0022344	-0.13	0.04
FBgn0022349	-0.37	-0.03
FBgn0022355	-0.39	-0.36
FBgn0022359	0.45	-0.86
FBgn0022361	0.25	-0.03
FBgn0022382	0.16	-0.09
FBgn0022699	0.09	0.13
FBgn0022702	0.12	0.07
FBgn0022709	0	0.02
FBgn0022710	-0.23	-0.05
FBgn0022724	0.1	0.11
FBgn0022764	-0.11	-0.05
FBgn0022768	-0.07	0.18
FBgn0022770	-0.06	-0.2
FBgn0022774	-0.15	-0.27
FBgn0022786	0.01	-0.15
FBgn0022787	-0.02	-0.02
FBgn0022800	0.04	0.23
FBgn0022893	-0.07	-0.1
FBgn0022935	-0.08	0.2
FBgn0022936	-0.14	-0.14
FBgn0022942	-0.03	0.07
FBgn0022943	0.1	0.05
FBgn0022959	-0.03	-0.19
FBgn0022960	0.08	0.1
FBgn0022984	0.1	0.04
FBgn0022985	-0.14	-0.05
FBgn0022986	0.09	-0.06
FBgn0022987	0.07	0.1
FBgn0023000	-0.07	-0.03
FBgn0023001	-0.04	-0.17
FBgn0023023	0.15	0.04
FBgn0023076	0.17	-0.18
FBgn0023081	-0.03	0.15
FBgn0023083	-0.1	-0.02
FBgn0023090	0.06	0.06
FBgn0023091	0.04	-0.19
FBgn0023094	-0.06	0.04
FBgn0023095	-0.01	0
FBgn0023096	0.23	0.25
FBgn0023097	-0.28	0.17
FBgn0023129	-0.03	-0.54
FBgn0023130	-0.21	0.12
FBgn0023143	-0.11	0.06
FBgn0023167	-0.12	-0.09
FBgn0023169	-0.12	0.11
FBgn0023170	-0.05	0.02
FBgn0023171	-0.06	0.04
FBgn0023172	0	-0.13
FBgn0023174	-0.06	-0.12
FBgn0023175	0.03	-0.09
FBgn0023177	-0.02	0.04
FBgn0023178	0.34	0.09
FBgn0023179	0.15	0.12
FBgn0023180	0.19	0.22
FBgn0023181	0.11	0.29
FBgn0023197	-1.34	-0.4
FBgn0023212	-0.13	-0.05
FBgn0023213	-0.08	-0.12
FBgn0023214	-0.13	-0.25
FBgn0023215	-0.05	-0.16
FBgn0023216	0.08	0.08
FBgn0023388	0.06	0.04
FBgn0023395	0.4	-0.16
FBgn0023407	0.12	0
FBgn0023416	0.25	0.18
FBgn0023441	-0.06	-0.39
FBgn0023458	-0.08	0.25
FBgn0023477	-0.43	-0.14
FBgn0023479	-0.45	-0.25
FBgn0023489	-0.07	-0.01
FBgn0023495	-0.06	0.42
FBgn0023496	-0.29	-1.06
FBgn0023506	-0.16	-0.06
FBgn0023507	-0.49	-0.39
FBgn0023508	0.06	0.13
FBgn0023509	-0.1	0.05
FBgn0023510	0.03	0.02
FBgn0023511	0.15	-0.02
FBgn0023512	-0.19	-0.18
FBgn0023513	-0.02	0.1
FBgn0023514	-0.11	-0.07
FBgn0023515	0.1	0.05
FBgn0023516	-0.08	-0.15
FBgn0023517	0.08	0
FBgn0023518	-0.07	0.04
FBgn0023519	0.38	0.02
FBgn0023520	0.17	0.08
FBgn0023521	-0.02	0.04
FBgn0023522	-0.07	-0.02
FBgn0023523	-0.01	0.55
FBgn0023524	0.02	0.12
FBgn0023525	0.34	0.13
FBgn0023526	0.03	-0.08
FBgn0023527	-0.03	-0.06
FBgn0023528	-0.05	-0.04
FBgn0023529	-0.19	-0.07
FBgn0023530	0.14	0.13
FBgn0023531	0	-0.06
FBgn0023534	0.49	0.01
FBgn0023535	0.22	-0.15
FBgn0023536	0.24	-0.11
FBgn0023537	-0.24	-0.17
FBgn0023540	-0.05	-0.09
FBgn0023542	-0.28	0.02
FBgn0023545	0.05	0.04
FBgn0023549	-0.5	-0.31
FBgn0023550	0.09	0.21
FBgn0024150	0.13	-0.24
FBgn0024179	-0.13	0.05
FBgn0024183	-0.03	-0.02
FBgn0024184	0.02	0.18
FBgn0024187	0.03	0.12
FBgn0024188	0.15	-0.02
FBgn0024189	-0.01	0.06
FBgn0024191	-0.15	0.06
FBgn0024194	-0.15	-0.23
FBgn0024196	0.39	0.07
FBgn0024222	-0.08	-0.05
FBgn0024227	0.51	0.16
FBgn0024230	0	-0.03
FBgn0024232	0.12	0.07
FBgn0024234	-0.28	-0.06
FBgn0024236	-0.01	0.02
FBgn0024238	-0.01	0
FBgn0024244	-0.37	-0.03
FBgn0024245	0.08	-0.04
FBgn0024248	-0.1	0.01
FBgn0024250	-0.08	-0.29
FBgn0024251	0.26	0.43
FBgn0024273	0.08	0.19
FBgn0024277	0.1	0.05
FBgn0024285	-0.21	-0.07
FBgn0024288	-0.42	0.68
FBgn0024289	-0.68	-0.64
FBgn0024291	-0.02	0.01
FBgn0024293	-0.47	-0.4
FBgn0024294	-0.48	0.17
FBgn0024314	-0.14	-0.07
FBgn0024315	-0.05	-0.02
FBgn0024320	0.05	0.15
FBgn0024321	-0.05	0.02
FBgn0024326	0.04	-0.07
FBgn0024329	-0.1	0.03
FBgn0024330	-0.19	0.08
FBgn0024352	0.11	0.08
FBgn0024360	-0.04	-0.03
FBgn0024361	-0.32	-0.52
FBgn0024362	-0.08	-0.05
FBgn0024364	-0.31	-0.01
FBgn0024365	-0.21	-0.01
FBgn0024366	-0.19	-0.04
FBgn0024371	0.16	0
FBgn0024432	0.22	-0.11
FBgn0024491	0.14	0.12
FBgn0024509	0.06	0.01
FBgn0024510	0.12	0.05
FBgn0024542	0.3	0.22
FBgn0024555	-0.02	0.03
FBgn0024556	0.06	0.01
FBgn0024558	0.1	-0.13
FBgn0024689	-0.02	0.02
FBgn0024698	-0.07	0.08
FBgn0024728	0.02	0.05
FBgn0024732	0.03	0.02
FBgn0024733	-0.2	-0.28
FBgn0024734	-0.36	0.29
FBgn0024740	0.04	-0.93
FBgn0024754	0.17	0.05
FBgn0024804	-0.01	0.04
FBgn0024806	0.07	-0.02
FBgn0024807	0.15	0.04
FBgn0024811	0.17	0
FBgn0024814	-0.08	-0.02
FBgn0024833	-0.03	0.19
FBgn0024836	0.05	-0.05
FBgn0024841	0.03	0.06
FBgn0024846	-0.12	0.05
FBgn0024887	0.04	0
FBgn0024889	-0.03	0.03
FBgn0024897	-0.39	-0.12
FBgn0024909	0.08	0.14
FBgn0024912	0	0.36
FBgn0024913	0.14	0.04
FBgn0024920	-0.9	-0.75
FBgn0024921	0.12	-0.03
FBgn0024941	0.04	0.01
FBgn0024943	-0.2	0.09
FBgn0024944	0.12	0.04
FBgn0024945	-0.13	-0.31
FBgn0024947	-0.05	0.03
FBgn0024956	-0.09	0.09
FBgn0024957	-0.25	-0.06
FBgn0024958	-0.02	0.13
FBgn0024963	0.02	-0.17
FBgn0024973	0	0.02
FBgn0024975	0.29	0.04
FBgn0024980	0.17	0.12
FBgn0024983	-0.07	0.12
FBgn0024985	0.09	0.06
FBgn0024986	0.06	0.09
FBgn0024987	0	0
FBgn0024989	-0.09	-0.07
FBgn0024991	0.03	-0.21
FBgn0024992	-0.02	0.02
FBgn0024993	0.17	0.08
FBgn0024994	-0.04	0.01
FBgn0024995	0.13	0.08
FBgn0024996	0.11	-0.04
FBgn0024997	-0.1	0.18
FBgn0024998	0.01	0.01
FBgn0025109	-0.15	0.05
FBgn0025111	0.26	0.15
FBgn0025185	0.04	0.11
FBgn0025186	-0.12	-0.1
FBgn0025334	0.41	-0.21
FBgn0025335	0	0
FBgn0025336	0.19	-0.02
FBgn0025352	-0.21	-0.14
FBgn0025360	-0.19	-0.09
FBgn0025366	-0.28	-0.14
FBgn0025373	-0.19	-0.19
FBgn0025381	-0.14	0.03
FBgn0025382	0.36	0.14
FBgn0025383	0.22	0.84
FBgn0025387	0.17	-0.34
FBgn0025388	-0.13	-0.1
FBgn0025390	-0.16	-0.07
FBgn0025391	0.12	-0.08
FBgn0025394	-0.07	-0.08
FBgn0025454	-0.32	-0.33
FBgn0025455	-0.12	0
FBgn0025456	-0.02	-0.35
FBgn0025457	-0.01	0
FBgn0025463	-0.06	0.03
FBgn0025469	0.17	0.22
FBgn0025519	-0.05	0
FBgn0025525	-0.14	0.08
FBgn0025549	0.13	0.03
FBgn0025558	-0.48	-1.17
FBgn0025571	0.23	-0.07
FBgn0025574	-0.12	0.22
FBgn0025582	-0.17	-0.18
FBgn0025583	-0.53	0.14
FBgn0025592	-0.17	0.28
FBgn0025595	-0.17	-0.47
FBgn0025608	-0.16	-0.06
FBgn0025613	0.23	-0.27
FBgn0025615	0.09	-0.1
FBgn0025620	-0.4	-0.11
FBgn0025621	-0.21	-0.01
FBgn0025624	-0.06	0.05
FBgn0025625	-0.03	0.08
FBgn0025626	0.05	-0.05
FBgn0025627	-0.16	0.36
FBgn0025629	0.19	-0.03
FBgn0025630	0.15	0.03
FBgn0025631	-0.13	-0.05
FBgn0025632	0.22	0.04
FBgn0025633	-0.14	0.03
FBgn0025634	-0.01	0.04
FBgn0025635	0.02	0.07
FBgn0025637	0	-0.02
FBgn0025638	-0.16	-0.08
FBgn0025639	-0.07	0.05
FBgn0025640	-0.05	-0.04
FBgn0025641	-0.27	0.04
FBgn0025642	0.38	-0.02
FBgn0025643	0.63	0.12
FBgn0025674	-0.1	-0.03
FBgn0025676	0	0.24
FBgn0025678	-0.09	0.02
FBgn0025680	-0.24	0.08
FBgn0025681	-0.01	0.06
FBgn0025682	-0.09	0.13
FBgn0025684	-0.04	0.19
FBgn0025686	0.66	0.02
FBgn0025693	-0.19	-0.17
FBgn0025697	-0.73	-0.05
FBgn0025700	0.01	0.01
FBgn0025702	0.12	-0.06
FBgn0025709	-0.02	0.31
FBgn0025712	0.14	-0.04
FBgn0025716	0.05	0.18
FBgn0025720	0.16	-0.01
FBgn0025724	-0.06	0.07
FBgn0025725	-0.05	0.1
FBgn0025726	-0.02	-0.07
FBgn0025739	-0.08	0.28
FBgn0025740	0.14	-0.06
FBgn0025741	0.19	0.03
FBgn0025742	-0.06	0.13
FBgn0025743	0.12	0.04
FBgn0025777	-0.09	-0.2
FBgn0025781	-0.03	-0.12
FBgn0025790	0.09	0.08
FBgn0025800	-0.01	-0.06
FBgn0025802	-0.11	-0.02
FBgn0025807	0.02	-0.04
FBgn0025808	0.06	0.21
FBgn0025809	-0.1	-0.09
FBgn0025814	-0.04	-0.26
FBgn0025815	0	0.2
FBgn0025820	0.24	-0.04
FBgn0025827	0.16	-0.25
FBgn0025832	-0.12	0.38
FBgn0025833	0.23	0.14
FBgn0025835	0.15	0.13
FBgn0025836	0.02	0.04
FBgn0025838	0.12	-0.07
FBgn0025839	0.18	0.01
FBgn0025864	-0.04	0.05
FBgn0025865	-0.13	0.1
FBgn0025866	0.1	0.03
FBgn0025874	0.07	0.06
FBgn0025878	0.02	0.01
FBgn0025879	-0.24	0.09
FBgn0025881	-0.84	-1.95
FBgn0025885	-0.17	-0.05
FBgn0025936	0.1	0.06
FBgn0026015	-0.04	0.04
FBgn0026056	0.05	0.03
FBgn0026058	0.59	0.67
FBgn0026059	-0.09	-0.08
FBgn0026060	-0.48	-0.04
FBgn0026061	0	0.01
FBgn0026076	0.23	0.18
FBgn0026077	-0.71	-0.22
FBgn0026079	-0.07	0.02
FBgn0026080	0.13	0.14
FBgn0026083	-0.11	0
FBgn0026084	-0.19	-0.16
FBgn0026085	-0.08	0.33
FBgn0026086	0.14	0.02
FBgn0026088	0.26	0.18
FBgn0026089	0.09	-0.04
FBgn0026090	-0.01	-0.03
FBgn0026143	0	0.16
FBgn0026144	-0.36	0.31
FBgn0026147	0.13	0.03
FBgn0026148	0.22	0.09
FBgn0026149	-0.01	-0.03
FBgn0026150	-0.21	-0.02
FBgn0026160	-0.01	-0.12
FBgn0026176	-0.79	0.04
FBgn0026179	0.05	0.11
FBgn0026181	-0.05	-0.13
FBgn0026189	-0.09	0.01
FBgn0026190	0.05	-0.09
FBgn0026192	-0.11	-0.13
FBgn0026196	0.03	-0.08
FBgn0026197	-0.13	-0.19
FBgn0026199	-0.03	-0.1
FBgn0026206	0.16	-0.09
FBgn0026207	-0.15	0.02
FBgn0026238	0.13	0.18
FBgn0026239	-0.16	-0.1
FBgn0026250	-0.2	-0.08
FBgn0026252	-0.1	-0.03
FBgn0026255	-0.02	-0.32
FBgn0026257	-0.07	0.13
FBgn0026259	-0.13	0.02
[truncated: 9,680 more rows]
