# Supplementary material for: Neuronal protein Sex-lethal modulates tRNA synthesis via the polymerase III subunit Polr3E in male Drosophila neurons
Source: PLoS Biol. 2026 Jul 17;24(7):e3003863. doi: 10.1371/journal.pbio.3003863 (PMC13432123; doi:10.1371/journal.pbio.3003863)
Supplement: S18 Table — (CSV) [file pbio.3003863.s018.csv]

Differentially Expressed Genes (p<0.05)		log2FoldChange
Gene Name	FBgn	Sxl KD	Polr3E KD
Cpr11B	FBgn0030398	-1.50596112	1.141625321
CG18547	FBgn0037973	-1.204383286	-1.329490001
Est-Q	FBgn0037090	-1.160172703	-0.827195744
Ugt37B1	FBgn0026755	-1.086500552	-2.158345162
CG12224	FBgn0037974	-1.075292733	-4.205393665
Glt	FBgn0001114	-0.945095405	-0.772581908
CG34331	FBgn0085360	-0.863612235	-0.647333922
Cyp6t1	FBgn0031182	-0.861447525	-1.128530588
CG1468	FBgn0030157	-0.842411603	-0.466564383
Vajk3	FBgn0028544	-0.81997671	-0.513338195
Cyp4ac1	FBgn0031693	-0.806027647	-0.805995364
Nepl18	FBgn0039611	-0.76788001	-0.806164822
CG42269	FBgn0259164	-0.756016195	-0.761233679
Ance-4	FBgn0033366	-0.738871306	-0.533355024
Nepl21	FBgn0027578	-0.734011377	-0.452676126
AdSL	FBgn0038467	-0.720948456	-0.588322107
Npc2h	FBgn0039801	-0.700047163	-0.848427074
CG15096	FBgn0034394	-0.687578525	-0.60582301
Cyp28d1	FBgn0031689	-0.679142269	-0.669981732
jv	FBgn0263973	-0.630445072	-0.420168924
rho	FBgn0004635	-0.607470126	-0.605256024
Hn	FBgn0001208	-0.601333735	-0.446232171
Aldh7A1	FBgn0036857	-0.598809219	-0.522976601
lncRNA:CR45680	FBgn0267240	-0.581621975	1.173937412
CG7800	FBgn0037552	-0.574666278	-1.033414389
CG32037	FBgn0052037	-0.567447185	-0.738761718
RNaseZ	FBgn0028426	-0.532306915	-0.606717424
Nepl11	FBgn0037230	-0.531498014	-0.707934936
CG31689	FBgn0031449	-0.444116079	-0.569843823
mino	FBgn0027579	-0.408277843	-0.379659504
CG13315	FBgn0040827	-0.407868023	-1.040733992
Snmp1	FBgn0260004	0.4096812	0.425303717
CG8157	FBgn0034010	0.416313361	0.564956766
stops	FBgn0086704	0.4495627	-0.407201375
CG31205	FBgn0051205	0.478047683	0.705856903
Orco	FBgn0037324	0.589169661	0.759033717
CG13707	FBgn0035578	0.644874843	-0.774916148
Cpr76Bc	FBgn0036880	0.773589951	-0.643788832
Jhedup	FBgn0034076	0.779149345	0.695957111
Nepl20	FBgn0039613	1.00354642	-2.068024978
Rh5	FBgn0014019	1.061777755	-0.916871942
CG32192	FBgn0052192	1.12068477	1.28682623
CG7299	FBgn0032282	1.152645991	0.622844698
Osi3	FBgn0037411	1.288156214	1.213114866
asRNA:CR45600	FBgn0267160	1.305622327	-0.806556396
CG6912	FBgn0038290	1.517314324	-0.737105609
y	FBgn0004034	1.570541873	4.805854048
CG32237	FBgn0052237	6.291865606	-4.312719243
Hsp70Bb	FBgn0013278	11.57531589	3.329204044
mthl8	FBgn0052475	12.49989893	-5.230168392
