# Supplementary material for: Neuronal protein Sex-lethal modulates tRNA synthesis via the polymerase III subunit Polr3E in male Drosophila neurons
Source: PLoS Biol. 2026 Jul 17;24(7):e3003863. doi: 10.1371/journal.pbio.3003863 (PMC13432123; doi:10.1371/journal.pbio.3003863)
Supplement: S23 Table — (CSV) [file pbio.3003863.s023.csv]

OPP>SXL	Raw
Image	Mask	ZeroZero	Rtotal	m	b	Ch1 thresh	Ch2 thresh	Rcoloc	R<threshold	M1	M2	tM1	tM2	Ncoloc	%Volume
1	ROI0	excl.	0.57	0.36	42	296	147	0.42	0.05	0.99	1	0.95	0.99	21698194	55.93%
2	ROI0	excl.	0.57	0.33	-34.3	469	120	0.39	0.01	0.99	1	0.94	0.98	17792730	40.40%
3	ROI0	excl.	0.57	0.33	24.2	319	130	0.44	-0.01	0.99	1	0.95	0.99	23446285	57.33%
4	ROI0	excl.	1.02	1.15	19.3	139	180	1.03	0.08	1	1	0.96	1	27392923	65.31%
5	ROI0	excl.	0.61	1	37.2	141	179	0.46	0.08	0.99	1	0.92	0.99	21715477	50.51%
6	ROI0	excl.	0.72	0.61	8.7	194	128	0.66	0.01	0.99	1	0.94	1	25700321	58.36%
		Average:	0.68	0.63	16.18	259.67	147.33	0.57	0.04	0.99	1	0.94	0.99	22957655	0.55
OPP>SXL	Subtract Background
Image	Mask	ZeroZero	Rtotal	m	b	Ch1 thresh	Ch2 thresh	Rcoloc	R<threshold	M1	M2	tM1	tM2	Ncoloc	%Volume
1	ROI0	excl.	0.44	0.44	9.9	631	284	0.23	0.01	0.98	0.99	0.89	0.94	15787971	40.69%
2	ROI0	excl.	0.43	0.48	-10.3	435	199	0.19	0	0.97	0.99	0.87	0.95	13332401	30.27%
3	ROI0	excl.	0.42	0.42	28	651	300	0.21	0	0.97	0.98	0.87	0.93	15466035	37.82%
4	ROI0	excl.	0.92	1.81	23.4	157	308	0.91	-0.01	0.98	0.99	0.91	0.98	21335468	50.87%
5	ROI0	excl.	0.48	2.18	-91.5	211	369	0.26	0.01	0.96	0.98	0.81	0.96	14983098	34.85%
6	ROI0	excl.	0.63	1.01	-9.8	269	261	0.53	0.01	0.97	0.99	0.87	0.97	18053424	40.99%
		Average:	0.55	1.06	-8.38	392.33	286.83	0.39	0	0.97	0.99	0.87	0.96	16493066.17	0.39
OPP>NB	Raw
Image	Mask	ZeroZero	Rtotal	m	b	Ch1 thresh	Ch2 thresh	Rcoloc	R<threshold	M1	M2	tM1	tM2	Ncoloc	%Volume
1	ROI0	excl.	0.42	1.21	-35.6	2953	3539	0.1	0	0.98	0.99	0.71	0.65	11245403	28.99%
2	ROI0	excl.	0.54	0.62	-13.8	1755	1075	0.15	-0.01	0.98	0.99	0.9	0.72	13137014	29.83%
3	ROI0	excl.	0.44	0.7	67.5	2389	1746	0.11	-0.01	0.98	1	0.79	0.7	13440940	32.87%
4	ROI0	excl.	0.61	1.94	129.3	1041	2144	0.32	-0.01	0.99	1	0.91	0.88	21663688	51.65%
5	ROI0	excl.	0.5	1.36	73.5	1590	2243	0.19	-0.01	0.98	0.99	0.74	0.68	12512523	29.10%
6	ROI0	excl.	0.26	1.46	77	2293	3424	-0.15	0.01	0.97	1	0.43	0.54	6922488	15.72%
		Average:	0.46	1.22	49.65	2003.5	2361.83	0.12	0	0.98	0.99	0.75	0.69	13153676	0.31
OPP>NB	Subtract Background
Image	Mask	ZeroZero	Rtotal	m	b	Ch1 thresh	Ch2 thresh	Rcoloc	R<threshold	M1	M2	tM1	tM2	Ncoloc	%Volume
	ROI0	excl.	0.297	1.669	-51.4	2992	4943	0.0645	0.01	0.91	0.94	0.47	0.45	5175715	13.34%
	ROI0	excl.	0.335	0.864	57.4	2174	1936	0.0008	0	0.91	0.94	0.67	0.51	7297946	16.57%
	ROI0	excl.	0.277	1.101	-26.8	2742	2991	0.0075	0	0.9	0.95	0.49	0.46	5593252	13.68%
	ROI0	excl.	0.416	2.485	83.8	1568	3981	0.0248	0	0.94	0.97	0.64	0.66	11053291	26.35%
	ROI0	excl.	0.306	2.334	-100	1422	3219	0.0442	0	0.9	0.93	0.45	0.49	5759837	13.40%
	ROI0	excl.	0.156	3.039	112.4	1433	4467	-0.7082	0	0.88	0.94	0.22	0.49	3419946	7.77%
		Average:	0.3	1.92	12.57	2055.17	3589.5	-0.09	0	0.91	0.94	0.49	0.51	6383331.17	0.15
