# Supplementary material for: Neuronal protein Sex-lethal modulates tRNA synthesis via the polymerase III subunit Polr3E in male Drosophila neurons
Source: PLoS Biol. 2026 Jul 17;24(7):e3003863. doi: 10.1371/journal.pbio.3003863 (PMC13432123; doi:10.1371/journal.pbio.3003863)
Supplement: S24 Table — (CSV) [file pbio.3003863.s024.csv]

Age: 14 Days
Control (60101)	Area	Mean Gray Value	Normalised (A.U)		Shapiro-Wilk test
1	127859.61	7913.17	0.89		W	0.8717
2	114923.69	9810.44	1.11		P value	0.1046
3	118737.96	9583.52	1.08		Passed normality test (alpha=0.05)?	Yes
4	118213.95	10187.95	1.15		P value summary	ns
5	114438.5	9189.21	1.04
6	116727.32	9244.2	1.04		Unpaired t test
7	110934.75	11010	1.24		P value	0.005
8	117947.42	10286.7	1.16		P value summary	**
9	124496.89	9979.23	1.13		Significantly different (P < 0.05)?	Yes
10	128021.34	13657.25	1.54		One- or two-tailed P value?	Two-tailed
Average:	119230.14	10086.17	1.14		t, df	t=3.157, df=20
Sxl RNAi (109221)	Area	Mean Gray Value	Normalised (A.U)
1	148214.47	11186.13	1.26
2	127815.62	7422.44	0.84
3	140649.32	7412.18	0.84
4	158426.83	7955.19	0.9
5	128423.73	8562.71	0.97
6	121502.92	8020.15	0.91
7	100340.7	6989.03	0.79
8	141522.67	6232.08	0.7
9	130066.92	6632.33	0.75
10	119202.46	11274.71	1.27
11	119276.21	6700.06	0.76
12	120291.88	5560.95	0.63
Average:	129644.48	7829	0.89
