# Supplementary material for: Neuronal protein Sex-lethal modulates tRNA synthesis via the polymerase III subunit Polr3E in male Drosophila neurons
Source: PLoS Biol. 2026 Jul 17;24(7):e3003863. doi: 10.1371/journal.pbio.3003863 (PMC13432123; doi:10.1371/journal.pbio.3003863)
Supplement: S25 Table — (CSV) [file pbio.3003863.s025.csv]

Age: 14 Days
Control (35785)	Area	Mean Gray Value	Normalised (A.U)		Shapiro-Wilk test
1	139107.05	12896.49	0.8		W	0.8802	0.9511
2	132243.18	17003.45	1.05		P value	0.1313	0.7019
3	114869.35	22070.57	1.36		Passed normality test (alpha=0.05)?	Yes	Yes
4	136281.28	16114.95	0.99		P value summary	ns	ns
5	124973.03	16958.59	1.05
6	127708.23	15579.12	0.96		Unpaired t test
7	116564.29	16721.37	1.03		P value	0.2798
8	132173.31	13257.96	0.82		P value summary	ns
9	126454.49	13061.41	0.81		Significantly different (P < 0.05)?	No
10	119007.08	12253.9	0.76		One- or two-tailed P value?	Two-tailed
Average:	126938.13	15591.78	0.96		t, df	t=1.116, df=17
Sxl-RAC	Area	Mean Gray Value	Normalised (A.U)
1	106950.98	13695.48	0.84
2	109471.41	16281.57	1
3	119968.42	17687.59	1.09
4	119676.01	16134.49	1
5	102620.47	17738.41	1.09
6	116979.62	19195.07	1.18
7	112662.04	16175.42	1
8	134651.03	15564.28	0.96
9	121836.74	19690.55	1.21
Average:	116090.74	16906.98	1.04
