# Supplementary material for: Neuronal protein Sex-lethal modulates tRNA synthesis via the polymerase III subunit Polr3E in male Drosophila neurons
Source: PLoS Biol. 2026 Jul 17;24(7):e3003863. doi: 10.1371/journal.pbio.3003863 (PMC13432123; doi:10.1371/journal.pbio.3003863)
Supplement: S28 Table — (CSV) [file pbio.3003863.s028.csv]

Gene Name	FBgn DamID	log2FoldChange	padj		Sig. Total	170	%
w	FBgn0003996	6.010608342	0		Sig. Down	111	65.29
Hsp70Bb	FBgn0013278	11.57531589	0		Sig. Up	59	34.71
CG43182	FBgn0262811	5.441419178	6.55E-80
Hsp70Ab	FBgn0013276	3.070007611	2.46E-52
CG6912	FBgn0038290	1.517314324	4.31E-37
Acf	FBgn0027620	-1.527774596	5.83E-32
CG15739	FBgn0030347	-1.472900584	3.06E-26
asRNA:CR45600	FBgn0267160	1.305622327	2.68E-18
eco	FBgn0035766	0.855808087	8.97E-13
Kmn1	FBgn0027259	1.821635517	4.04E-11
Rh5	FBgn0014019	1.061777755	1.93E-10
daw	FBgn0031461	-0.761417044	1.32E-09
santa-maria	FBgn0025697	-0.730027658	1.97E-09
cd	FBgn0263986	-1.199732208	5.95E-09
CG18586	FBgn0035642	-7.478350639	8.31E-09
lncRNA:roX2	FBgn0019660	0.670844958	1.06E-08
tio	FBgn0028979	0.986344011	7.79E-08
Iml1	FBgn0035227	-0.671556592	2.28E-07
Crys	FBgn0005664	-1.457128206	1.19E-06
CG5697	FBgn0038846	1.001898163	2.48E-06
CG9485	FBgn0034618	-0.786376164	3.26E-06
Est-Q	FBgn0037090	-1.160172703	3.30E-06
CG10352	FBgn0030348	-0.914676134	3.89E-06
atk	FBgn0036995	-1.321782071	4.18E-06
crc	FBgn0000370	-0.470145064	1.78E-05
Ect3	FBgn0260746	-0.933535231	4.84E-05
CG8343	FBgn0040502	0.812372073	0.00013382
Ctr9	FBgn0035205	0.707053321	0.000246506
Sln	FBgn0033657	0.543688089	0.000376462
Ppn	FBgn0003137	-0.817606459	0.000394788
CG2121	FBgn0033289	-0.646504694	0.000453677
UGP	FBgn0035978	-0.625545208	0.000453677
Cpr76Bc	FBgn0036880	0.773589951	0.000453677
lcs	FBgn0028583	-1.70896614	0.000483107
CG32237	FBgn0052237	6.291865606	0.000484253
GluRIIE	FBgn0051201	0.715270081	0.000597593
qin	FBgn0263974	0.703051662	0.00069898
Cyp4ac1	FBgn0031693	-0.806027647	0.00074521
Myo61F	FBgn0010246	-1.05510594	0.000752141
CG7299	FBgn0032282	1.152645991	0.000905817
RNaseZ	FBgn0028426	-0.532306915	0.000954648
CG11458	FBgn0040637	-0.895623363	0.001000506
NPF	FBgn0027109	0.442333162	0.001070236
jv	FBgn0263973	-0.630445072	0.00111297
CG14419	FBgn0029639	1.045173267	0.001136659
GstD3	FBgn0010039	0.728797796	0.001235495
plx	FBgn0261261	-0.430883445	0.001734723
CG6602	FBgn0035673	1.076352364	0.001977525
sturkopf	FBgn0035206	0.474989426	0.002132656
CG5577	FBgn0036759	-0.789874568	0.002226523
ACC	FBgn0033246	-0.593480113	0.002302943
Cipc	FBgn0051324	-0.556715817	0.002349787
CG34043	FBgn0054043	2.63282934	0.002781895
CG31279	FBgn0051279	2.844136554	0.002815964
pkm	FBgn0030317	-0.644790869	0.002871797
CG14642	FBgn0037222	-0.931015929	0.003063392
Glt	FBgn0001114	-0.945095405	0.003102845
CG14445	FBgn0029851	0.895487231	0.003102845
CG11854	FBgn0039299	0.776363782	0.003633951
AOX4	FBgn0038350	0.731435306	0.004210175
CG31689	FBgn0031449	-0.444116079	0.004572773
Pfrx	FBgn0027621	-0.404056346	0.005136182
CG15155	FBgn0032669	-1.296524802	0.00535198
AdamTS-B	FBgn0029791	-0.533926468	0.005405075
Herc4	FBgn0035207	0.374172553	0.005892238
Sclp	FBgn0030357	-0.5376869	0.006097667
Elk	FBgn0011589	0.398468993	0.006207791
Atg4a	FBgn0031298	-0.473643668	0.006207791
CG34301	FBgn0085330	0.994093995	0.006377737
Snmp1	FBgn0260004	0.4096812	0.006377737
swi2	FBgn0034262	0.689863791	0.006391973
Nplp4	FBgn0040717	0.817315467	0.006684096
Gprk2	FBgn0261988	-0.353904209	0.006684096
CG9689	FBgn0030159	-0.883252483	0.007011402
ry	FBgn0003308	-0.572488408	0.007199121
RhoGEF64C	FBgn0035574	-0.410210461	0.007391097
CG8036	FBgn0037607	-0.785125655	0.007679397
CG32191	FBgn0052191	-0.640142324	0.008302317
Cyp6t1	FBgn0031182	-0.861447525	0.008514813
kon	FBgn0032683	-0.513032192	0.008606269
Sox14	FBgn0005612	-0.453353541	0.008888602
CG3588	FBgn0025643	0.626540806	0.009041029
Gart	FBgn0000053	-0.776121068	0.009074196
CG42269	FBgn0259164	-0.756016195	0.009074196
Pgi	FBgn0003074	-0.451607307	0.009387679
Sirt2	FBgn0038788	0.410342767	0.009866386
CROT	FBgn0039543	-0.448891579	0.009992809
Zw	FBgn0004057	-0.511248231	0.010041143
CG43740	FBgn0263997	0.373395083	0.010504125
CG8051	FBgn0031012	-0.572752691	0.010634686
CG34180	FBgn0085209	0.687401188	0.011399387
CG14186	FBgn0036935	0.396722101	0.011451628
GstS1	FBgn0010226	-0.489203498	0.011701849
CG8468	FBgn0033913	-0.492197433	0.012514842
Galk	FBgn0263199	-0.685580115	0.012617566
Aldh7A1	FBgn0036857	-0.598809219	0.012856713
CG11529	FBgn0036264	-0.531973579	0.014558591
wdp	FBgn0034718	-0.469739057	0.014567504
Rab32	FBgn0002567	-0.466225887	0.014784078
Ldh	FBgn0001258	-0.595118855	0.015129396
thw	FBgn0037487	-0.983443027	0.01686954
tbc	FBgn0052506	0.345254609	0.01686954
eEF2	FBgn0000559	-0.413368572	0.017044891
Got1	FBgn0001124	-0.352455716	0.01757461
CG2493	FBgn0032864	-0.621485018	0.01816736
CG11594	FBgn0035484	-0.732225397	0.018283953
Vajk3	FBgn0028544	-0.81997671	0.018741085
se	FBgn0086348	-0.552283365	0.019651187
Orcokinin	FBgn0034935	0.349989433	0.020225592
Best2	FBgn0035696	-0.408233841	0.020797233
lncRNA:CR44440	FBgn0265633	1.338475443	0.020797233
PCB	FBgn0027580	-0.456820982	0.021073782
CG15547	FBgn0039809	-0.49139352	0.021073782
hui	FBgn0033968	0.781648589	0.021778294
LysP	FBgn0004429	-3.333744875	0.021899176
tsl	FBgn0003867	-0.400901723	0.022124743
CG15096	FBgn0034394	-0.687578525	0.023389975
Zaf1	FBgn0037921	-0.49725343	0.023562587
Mov10	FBgn0034187	1.075328215	0.025445893
Glg1	FBgn0264561	-0.360555899	0.025445893
AdSL	FBgn0038467	-0.720948456	0.025733475
CG32192	FBgn0052192	1.12068477	0.025733475
CG18095	FBgn0028872	0.436881948	0.02597799
Reepl1	FBgn0030313	1.903091237	0.02597799
5-HT2A	FBgn0087012	-0.447432522	0.026030671
asRNA:CR43957	FBgn0264617	0.65385633	0.026086597
CG2145	FBgn0030251	-0.539951768	0.026865227
sr	FBgn0003499	0.755025564	0.02687801
CG4325	FBgn0026878	-0.664737698	0.02687801
eIF3c	FBgn0034258	-0.327583716	0.027880503
Hn	FBgn0001208	-0.601333735	0.028176995
numb	FBgn0002973	0.455403498	0.028176995
nrv1	FBgn0015776	-0.3187683	0.028680276
CG13003	FBgn0030798	-0.38574349	0.031515669
Mpcp2	FBgn0026409	-0.364106051	0.03164784
DIP-alpha	FBgn0052791	0.37668932	0.031696621
CG2767	FBgn0037537	-0.332043224	0.03172596
Tsp42En	FBgn0033135	0.563799964	0.031810686
CDase	FBgn0039774	-0.455950123	0.032384845
GlyP	FBgn0004507	-0.377125646	0.032858652
CG15201	FBgn0030272	0.356732566	0.032858652
Samuel	FBgn0032330	-0.437870483	0.033074673
LManI	FBgn0032253	-0.690056308	0.033221083
Fbxl7	FBgn0038385	-0.500182823	0.034017081
Pdf	FBgn0023178	0.343009876	0.034175025
JhI-21	FBgn0028425	-0.351666715	0.035738342
Karybeta3	FBgn0087013	-0.353059768	0.035738342
CG4476	FBgn0035969	-0.884290895	0.038364518
CG31321	FBgn0051321	0.603269757	0.038364518
Dr	FBgn0000492	-0.703678141	0.039688493
CG44195	FBgn0265084	-0.799364343	0.039712351
Akr1B	FBgn0086254	-0.487652133	0.039923285
Cyp28d1	FBgn0031689	-0.679142269	0.040623832
CG13917	FBgn0035237	-0.403651524	0.040623832
Ugt317A1	FBgn0040091	-0.622340413	0.041670506
Nepl13	FBgn0039022	-0.57822439	0.041705385
Vajk2	FBgn0032538	-0.481704328	0.041764174
Tsp42Er	FBgn0033139	-0.924283863	0.044658559
CG7768	FBgn0036415	-1.582370112	0.04523945
lz	FBgn0002576	-0.388560161	0.045768517
Npl4	FBgn0039348	-0.36461951	0.045768517
lncRNA:CR46062	FBgn0267731	1.346635569	0.045768517
mino	FBgn0027579	-0.408277843	0.046421394
Caf1-180	FBgn0030054	-0.635028634	0.046421394
meep	FBgn0063667	-1.059260381	0.046421394
ATP7	FBgn0030343	-0.399897666	0.047168303
CG4408	FBgn0039073	-1.092447749	0.047312594
lncRNA:CR45674	FBgn0267234	0.755407379	0.047438619
CG13397	FBgn0014417	-0.569643353	0.048358845
Arts	FBgn0042177	-0.352025568	0.048400158
