# Supplementary material for: Neuronal protein Sex-lethal modulates tRNA synthesis via the polymerase III subunit Polr3E in male Drosophila neurons
Source: PLoS Biol. 2026 Jul 17;24(7):e3003863. doi: 10.1371/journal.pbio.3003863 (PMC13432123; doi:10.1371/journal.pbio.3003863)
Supplement: S30 Table — (CSV) [file pbio.3003863.s030.csv]

Upregulated p<0.05					Downregulated p<0.05
Gene Name	FBgn	log2FoldChange	padj		Gene Name	FBgn	log2FoldChange	padj
rdhB	FBgn0038946	3.612116032	1.53E-202		lncRNA:noe	FBgn0026197	-1.752566493	4.03E-65
lncRNA:CR43459	FBgn0263413	4.180731421	2.67E-183		y	FBgn0004034	-3.37765533	5.36E-53
retinin	FBgn0040074	3.022196399	5.41E-148		Ir75a	FBgn0036757	-3.826745437	2.67E-32
Cyp4p2	FBgn0033395	4.968310301	1.48E-106		Syn1	FBgn0037130	-1.031512307	5.52E-29
scpr-C	FBgn0037879	2.571651753	9.37E-94		Dpp10	FBgn0031835	-1.066004111	1.42E-26
CG4962	FBgn0036597	2.83103889	2.09E-60		CG14191	FBgn0030981	-2.50038706	4.14E-26
CG13022	FBgn0036679	3.141407053	7.63E-56		lncRNA:CR43242	FBgn0262887	-1.796256136	3.92E-25
Nplp3	FBgn0042201	1.405374251	2.50E-48		Hsp70Bb	FBgn0013278	-1.291988827	1.13E-23
fabp	FBgn0037913	1.064575657	6.82E-30		phr	FBgn0003082	-1.928095864	2.58E-23
CG8665	FBgn0032945	1.835609162	3.24E-25		CG32547	FBgn0052547	-1.056385324	2.07E-21
Odc1	FBgn0013307	2.350798143	1.07E-22		Mal-B1	FBgn0032381	-1.432115782	5.28E-19
CG32444	FBgn0043783	1.650192053	2.67E-22		sls	FBgn0086906	-0.915586989	6.34E-19
CG31683	FBgn0051683	3.558863032	4.23E-22		28SrRNA-Psi:CR40596	FBgn0085753	-1.623386369	9.60E-17
Mettl2	FBgn0035247	1.26123139	1.21E-20		PGRP-SD	FBgn0035806	-1.463312723	6.38E-16
CG33494	FBgn0053494	1.749966768	2.76E-20		para	FBgn0285944	-0.840114618	1.63E-14
AkhR	FBgn0025595	1.91325466	3.90E-20		Adh	FBgn0000055	-1.725752727	2.10E-14
CG16898	FBgn0034480	2.232779925	5.02E-19		Cngl	FBgn0263257	-0.987360788	4.16E-14
scpr-A	FBgn0037889	2.634377617	3.31E-18		CG43737	FBgn0263994	-0.89245497	2.51E-13
mahj	FBgn0034641	1.273379604	5.77E-18		Dop2R	FBgn0053517	-0.832878077	3.27E-13
CG9150	FBgn0031775	1.20044806	7.28E-18		CG4757	FBgn0027584	-1.090392251	3.48E-13
CG14275	FBgn0032022	1.297775741	1.17E-17		nAChRalpha6	FBgn0032151	-0.778076791	3.56E-13
CG4631	FBgn0032590	2.649360422	1.47E-17		Ca-alpha1T	FBgn0264386	-1.016346288	3.56E-13
Nepl18	FBgn0039611	2.082813753	2.47E-17		CG5504	FBgn0002174	-0.716591806	6.23E-13
Ugt35C1	FBgn0040256	1.579387626	5.50E-17		mmd	FBgn0259110	-0.729261842	7.60E-13
CG5773	FBgn0034290	1.457614096	1.91E-16		Sh	FBgn0003380	-0.720178017	7.64E-13
Cyp4e3	FBgn0015035	3.617586269	2.25E-16		TpnC4	FBgn0033027	-2.696020869	7.95E-13
TotA	FBgn0028396	2.024984304	4.03E-16		acj6	FBgn0000028	-0.768322202	8.66E-13
CG8654	FBgn0034479	1.563500406	4.68E-16		Pde9	FBgn0259171	-0.80711462	8.93E-13
BomS2	FBgn0025583	2.210535964	6.38E-16		CG13300	FBgn0035699	-0.886330832	1.42E-12
CG34215	FBgn0085244	2.800248066	7.00E-16		Dhc93AB	FBgn0013812	-1.161163925	1.50E-12
CG13833	FBgn0039040	1.194494462	3.80E-15		Ten-a	FBgn0267001	-0.867903162	2.12E-12
Gbp3	FBgn0039031	1.690588926	6.25E-15		CG13337	FBgn0033863	-0.912471805	3.92E-12
CG4335	FBgn0038795	2.177120957	2.32E-14		nAChRalpha7	FBgn0086778	-0.671562801	4.24E-12
CG34456	FBgn0085485	2.495564727	2.93E-14		CG42393	FBgn0259739	-1.425265934	5.74E-12
Hex-C	FBgn0001187	1.603122397	6.15E-14		AttA	FBgn0012042	-1.92406824	8.40E-12
eEF5	FBgn0285952	0.826264561	8.14E-14		shakB	FBgn0085387	-0.736971001	9.08E-12
Sccpdh2	FBgn0038038	1.379153533	3.56E-13		Dhc1	FBgn0287844	-1.315800267	1.57E-11
CG16758	FBgn0035348	1.242872831	4.00E-13		fne	FBgn0086675	-0.7223574	1.69E-11
CG12116	FBgn0030041	1.490764858	4.90E-13		Mal-B2	FBgn0032382	-1.135453034	3.24E-11
CG31937	FBgn0031360	1.327485335	4.94E-13		CG8516	FBgn0037757	-0.822965589	3.50E-11
kek4	FBgn0032484	0.797264193	5.81E-13		insv	FBgn0031434	-1.504742188	3.88E-11
CG42369	FBgn0259715	2.624546735	9.17E-13		tyn	FBgn0284435	-0.785214741	4.32E-11
Cyp28d1	FBgn0031689	1.193658031	1.06E-12		Adgf-A	FBgn0036752	-1.073404149	5.80E-11
CG3902	FBgn0036824	0.969000553	1.22E-12		CG13739	FBgn0033403	-0.884565721	8.10E-11
CG43428	FBgn0263376	3.308320397	1.24E-12		CG7789	FBgn0039698	-1.034348943	1.06E-10
lncRNA:CR43411	FBgn0263330	1.954741389	1.59E-12		Nmdar2	FBgn0053513	-0.879000653	1.06E-10
GstE9	FBgn0063491	1.066234823	1.69E-12		mei-P26	FBgn0026206	-0.633578048	1.09E-10
CG10799	FBgn0033821	1.579515493	1.89E-12		CG7069	FBgn0038952	-1.02988549	1.23E-10
fbp	FBgn0032820	1.120681764	2.83E-12		CG14431	FBgn0029922	-0.732028845	1.73E-10
Npc2h	FBgn0039801	1.517870967	2.83E-12		plx	FBgn0261261	-0.948047429	3.32E-10
CG10621	FBgn0032726	1.394941848	4.22E-12		Hsp27	FBgn0001226	-1.16346944	3.77E-10
dsb	FBgn0035290	1.390815199	6.39E-12		X11Lbeta	FBgn0052677	-0.768776151	3.77E-10
CG42367	FBgn0259713	1.358609101	7.07E-12		Strn-Mlck	FBgn0265045	-0.662037794	3.90E-10
sPLA2	FBgn0033170	1.529131954	7.48E-12		DIP-beta	FBgn0259245	-0.75314528	9.26E-10
CG4572	FBgn0038738	0.889868156	1.32E-11		Ca-alpha1D	FBgn0001991	-0.589783104	9.47E-10
Hn	FBgn0001208	1.176167718	2.51E-11		Frq1	FBgn0030897	-0.696643496	9.58E-10
CG2269	FBgn0033484	0.648647261	3.46E-11		Elba2	FBgn0031435	-1.719464801	1.14E-09
Jabba	FBgn0259682	1.318403353	3.60E-11		lncRNA:CR43611	FBgn0263586	-2.562113167	1.69E-09
lncRNA:CR45150	FBgn0266643	6.918553002	3.90E-11		ftz	FBgn0001077	-2.418084246	1.86E-09
CG11626	FBgn0038705	1.269244345	4.15E-11		Gfrl	FBgn0262869	-0.62395482	2.46E-09
CG9691	FBgn0030160	0.980903617	4.97E-11		CG16739	FBgn0034505	-1.200054521	5.05E-09
Ance-5	FBgn0035076	1.379530407	4.98E-11		CG43902	FBgn0264503	-0.636489603	5.27E-09
CG7384	FBgn0032262	1.992412223	6.80E-11		CG42541	FBgn0260658	-0.742022274	5.31E-09
eIF3k	FBgn0034654	0.732149306	9.28E-11		SK	FBgn0029761	-0.612795371	5.75E-09
Idgf6	FBgn0013763	1.052703365	1.00E-10		CG42450	FBgn0259927	-0.586763909	5.85E-09
Ir76a	FBgn0260874	0.788396459	1.04E-10		cac	FBgn0263111	-0.582356057	6.25E-09
RpL9	FBgn0015756	0.704657276	1.22E-10		nAChRalpha3	FBgn0015519	-0.742215724	6.86E-09
Hf	FBgn0014000	1.404728165	1.36E-10		eag	FBgn0000535	-0.594792133	7.27E-09
CG3699	FBgn0040349	1.387684172	1.43E-10		CG12672	FBgn0030886	-0.741284959	7.58E-09
Srr	FBgn0037684	1.422985075	1.50E-10		CG34457	FBgn0085486	-1.80500807	8.13E-09
Cyp6a2	FBgn0289743	1.502899617	1.81E-10		Mid1	FBgn0053988	-0.716189738	8.39E-09
CG31777	FBgn0051777	1.333680739	4.17E-10		side-VI	FBgn0083950	-0.622233479	9.02E-09
Nepl21	FBgn0027578	1.246444746	4.52E-10		Ir75b	FBgn0261402	-2.96153802	1.29E-08
CG31778	FBgn0051778	1.693309266	5.24E-10		stg1	FBgn0288700	-0.71639036	1.43E-08
CCHa2	FBgn0038147	1.226038893	5.63E-10		kek5	FBgn0031016	-0.64734738	1.57E-08
Rh4	FBgn0003250	0.578333387	6.59E-10		Ipk1	FBgn0050295	-0.87463994	1.67E-08
CG16756	FBgn0029765	1.372050307	8.50E-10		trv	FBgn0085391	-0.60012013	1.75E-08
CG7203	FBgn0031942	0.637221325	8.73E-10		Lcp65Ag2	FBgn0020637	-1.473270772	1.79E-08
CG11400	FBgn0034198	1.281519501	9.59E-10		CG33639	FBgn0053639	-0.684811771	1.93E-08
Vajk2	FBgn0032538	0.857926581	1.05E-09		kairos	FBgn0030913	-0.70507542	2.48E-08
alpha-Est2	FBgn0015570	1.764537646	1.56E-09		CG30460	FBgn0050460	-0.644292462	2.58E-08
CG5162	FBgn0030828	0.977773207	1.67E-09		CG30271	FBgn0050271	-1.237564892	2.67E-08
CG5958	FBgn0031913	1.582014361	1.93E-09		Dhc36C	FBgn0013810	-1.205175839	2.87E-08
RpL14	FBgn0017579	0.646779033	1.98E-09		CG33310	FBgn0053310	-0.929422364	3.16E-08
Sxl	FBgn0264270	0.558711376	1.99E-09		na	FBgn0002917	-0.786828457	4.08E-08
Nepl9	FBgn0032613	1.602947926	2.03E-09		CG4080	FBgn0035983	-0.598421626	4.59E-08
MFS9	FBgn0038799	0.846359569	2.42E-09		GEFmeso	FBgn0050115	-0.716054498	4.73E-08
CG5707	FBgn0026593	1.296543013	2.51E-09		lncRNA:CR44222	FBgn0265153	-2.317583807	5.23E-08
CG4650	FBgn0032549	4.434106514	3.41E-09		Rbp6	FBgn0260943	-0.595957129	5.69E-08
Cyp309a1	FBgn0031432	1.299471302	3.60E-09		brp	FBgn0259246	-0.703562317	5.93E-08
Gbs-70E	FBgn0036428	0.857566535	3.85E-09		CG13870	FBgn0034506	-1.084147076	6.91E-08
tsl	FBgn0003867	0.922723378	4.10E-09		CG15731	FBgn0030390	-0.90757821	7.36E-08
Galt	FBgn0263200	1.031310475	4.10E-09		Ugt302K1	FBgn0040251	-3.735983779	9.98E-08
Cyp4ac1	FBgn0031693	1.346419344	4.17E-09		dpr8	FBgn0052600	-0.583072062	9.98E-08
CG32407	FBgn0052407	1.105272698	5.31E-09		dally	FBgn0263930	-0.627583306	1.02E-07
srp	FBgn0003507	1.286840639	5.39E-09		CG42329	FBgn0259229	-0.93526891	1.09E-07
Obp44a	FBgn0033268	0.624637374	5.39E-09		Nckx30C	FBgn0028704	-0.475100773	1.16E-07
Paics	FBgn0020513	1.205475517	5.61E-09		rad	FBgn0265597	-0.705233535	1.20E-07
CG44008	FBgn0264750	1.748630814	6.25E-09		CG18171	FBgn0035262	-0.870581561	1.37E-07
colt	FBgn0019830	0.908149693	7.63E-09		CASK	FBgn0013759	-0.568706794	1.41E-07
Acer	FBgn0016122	1.077149291	7.76E-09		raskol	FBgn0261570	-0.656955336	1.44E-07
Obp99b	FBgn0039685	2.415923859	7.80E-09		Dscam4	FBgn0263219	-0.573501931	1.54E-07
CG4000	FBgn0038820	0.727883662	8.13E-09		dbr	FBgn0067779	-0.577784673	1.58E-07
Desat1	FBgn0086687	0.897988552	8.47E-09		lncRNA:CR44396	FBgn0265546	-1.289643846	1.68E-07
Spn75F	FBgn0052203	4.974194847	8.53E-09		CG15403	FBgn0031504	-6.620535612	1.76E-07
lncRNA:CR44603	FBgn0265814	1.754797049	8.67E-09		Cyp9f3	FBgn0038034	-1.108225773	1.86E-07
CG44014	FBgn0264776	1.677071293	9.02E-09		CG33181	FBgn0053181	-0.569318263	1.91E-07
AdipoR	FBgn0038984	0.742164093	9.49E-09		CARPA	FBgn0029962	-0.644620917	2.04E-07
RpS25	FBgn0086472	0.772332985	1.01E-08		CG32700	FBgn0267253	-0.646113964	2.07E-07
CG6287	FBgn0032350	0.765711128	1.03E-08		Pka-C1	FBgn0000273	-0.570343517	2.29E-07
GstE14	FBgn0033817	0.760135337	1.05E-08		OtopLa	FBgn0259994	-0.501140275	2.48E-07
CG9701	FBgn0036659	0.92695078	1.05E-08		Imp	FBgn0285926	-0.524215461	2.55E-07
RpL10	FBgn0024733	0.602537608	1.08E-08		Rim	FBgn0053547	-0.652656718	2.70E-07
RpS27A	FBgn0003942	0.669229776	1.30E-08		bru3	FBgn0264001	-0.517805813	2.95E-07
Cyp6a8	FBgn0013772	1.046333709	1.38E-08		CG13954	FBgn0033405	-0.891640473	4.14E-07
GstE1	FBgn0034335	0.70436284	1.52E-08		dnc	FBgn0000479	-0.591182682	4.49E-07
CG34331	FBgn0085360	1.293109632	1.52E-08		S-Lap1	FBgn0035915	-0.85385501	4.74E-07
Taldo	FBgn0023477	0.87762928	2.08E-08		CG43740	FBgn0263997	-0.529625604	4.83E-07
CG1468	FBgn0030157	1.255922234	2.16E-08		CG3078	FBgn0023524	-0.491640409	5.12E-07
PPO1	FBgn0283437	2.094695205	2.16E-08		Mp	FBgn0260660	-0.497030449	5.34E-07
lectin-28C	FBgn0040099	1.460335636	2.17E-08		MFS3	FBgn0031307	-1.037909232	5.81E-07
Cyp305a1	FBgn0036910	0.822043161	2.18E-08		CG42322	FBgn0259222	-0.498906814	5.95E-07
CG8360	FBgn0032001	0.712810188	2.26E-08		CG10082	FBgn0034644	-0.501040901	6.87E-07
CG42876	FBgn0262150	5.192055118	2.28E-08		Hk	FBgn0263220	-0.595347331	6.93E-07
CG5391	FBgn0038943	2.869038804	2.29E-08		Cka	FBgn0044323	-0.585292759	7.34E-07
CG5321	FBgn0030575	1.299030736	2.43E-08		mamo	FBgn0267033	-0.525005915	7.97E-07
CG31664	FBgn0051664	1.454012963	2.46E-08		CG44422	FBgn0265595	-0.592653808	8.06E-07
Ugt301D1	FBgn0032684	0.938008166	2.58E-08		CG17264	FBgn0031490	-1.689079213	8.26E-07
CG18547	FBgn0037973	1.331235147	2.67E-08		shep	FBgn0052423	-0.554050381	8.86E-07
Eglp4	FBgn0034885	1.069903013	2.87E-08		zld	FBgn0259789	-0.748847229	9.14E-07
CG2121	FBgn0033289	0.745268554	3.59E-08		CG32192	FBgn0052192	-1.352985543	9.17E-07
CG9664	FBgn0031515	0.823707675	3.66E-08		lncRNA:CR45237	FBgn0266772	-1.030676927	9.68E-07
CG17333	FBgn0030239	1.102159804	4.20E-08		CG43347	FBgn0263072	-0.820229201	1.03E-06
GstE8	FBgn0063492	1.0828566	4.22E-08		CG15312	FBgn0030174	-0.540419088	1.05E-06
CG18249	FBgn0037553	1.719381854	4.51E-08		CG13113	FBgn0032126	-4.217585443	1.06E-06
CG9451	FBgn0036876	0.767793516	4.59E-08		CG14183	FBgn0036931	-0.938203695	1.26E-06
P5CS	FBgn0037146	0.976069692	4.59E-08		Rgk2	FBgn0085419	-0.539123335	1.26E-06
CG30285	FBgn0050285	0.806682199	4.59E-08		CG32813	FBgn0052813	-0.597033536	1.36E-06
Root	FBgn0039152	1.54907086	4.62E-08		Nna1	FBgn0265726	-0.499218588	1.39E-06
Idgf2	FBgn0020415	1.092030985	4.73E-08		nAChRalpha5	FBgn0028875	-0.499589445	1.46E-06
CG18135	FBgn0036837	0.865737733	4.91E-08		Pde1c	FBgn0264815	-0.474657709	1.52E-06
inaC	FBgn0004784	0.537786779	4.95E-08		CG17707	FBgn0025835	-1.006779573	1.59E-06
CG4306	FBgn0036787	1.116140581	5.33E-08		rdgA	FBgn0261549	-0.496965302	1.72E-06
CG30431	FBgn0050431	1.383238811	5.54E-08		dlg1	FBgn0001624	-0.517042549	1.76E-06
CG32695	FBgn0052695	1.42287876	5.69E-08		RhoGAPp190	FBgn0026375	-0.56213057	2.16E-06
CG32191	FBgn0052191	1.12090224	5.99E-08		Stacl	FBgn0263980	-0.571896084	2.18E-06
UK114	FBgn0086691	1.239307201	7.23E-08		Appl	FBgn0000108	-0.537932337	2.53E-06
GstE6	FBgn0063494	0.64094079	7.63E-08		CG5065	FBgn0034145	-0.523416819	2.62E-06
se	FBgn0086348	0.773756677	8.41E-08		Rdl	FBgn0004244	-0.549222601	2.94E-06
Cyp12c1	FBgn0036806	1.366475849	8.45E-08		Rsph3	FBgn0052392	-0.593687192	2.96E-06
CG10680	FBgn0032836	0.997927659	8.59E-08		skd	FBgn0003415	-0.542085791	3.39E-06
CG32687	FBgn0052687	0.714101519	9.04E-08		Rbp1-like	FBgn0030479	-0.505708171	3.50E-06
CG10516	FBgn0036549	1.090147429	1.05E-07		Ebp	FBgn0004181	-7.736432895	4.33E-06
CG33493	FBgn0053493	1.195682782	1.12E-07		HDAC4	FBgn0041210	-0.534959246	4.62E-06
Gip	FBgn0011770	1.184140276	1.16E-07		CG2865	FBgn0023526	-0.574283724	4.72E-06
Galk	FBgn0263199	0.992679928	1.16E-07		CG9107	FBgn0031764	-0.787744071	4.81E-06
ND-PDSW	FBgn0021967	0.536541807	1.18E-07		Or45a	FBgn0033404	-0.701694477	4.94E-06
Tctp	FBgn0037874	0.535635904	1.19E-07		CG17272	FBgn0038830	-0.742786176	5.23E-06
Iris	FBgn0031305	1.15532809	1.48E-07		Lim1	FBgn0026411	-0.477008978	5.49E-06
Cyp6a14	FBgn0033302	2.053112981	1.54E-07		Octbeta3R	FBgn0250910	-0.675178045	5.49E-06
BomBc2	FBgn0034331	2.064842377	1.72E-07		G9a	FBgn0040372	-0.499336978	5.71E-06
RpS30	FBgn0038834	0.552963651	1.82E-07		Cyp317a1	FBgn0033982	-0.862519536	5.87E-06
CG30046	FBgn0050046	1.122626397	1.85E-07		CanA-14F	FBgn0267912	-0.477639899	6.00E-06
GstE7	FBgn0063493	1.125101746	1.92E-07		CG43689	FBgn0263772	-0.610957937	6.12E-06
CG32368	FBgn0052368	2.391638301	1.97E-07		CG32809	FBgn0023531	-0.55318525	6.27E-06
BomT2	FBgn0040735	1.798075898	2.03E-07		CG42750	FBgn0261804	-0.519160623	6.32E-06
CG7900	FBgn0037548	0.94659276	2.50E-07		28SrRNA-Psi:CR45860	FBgn0267520	-0.920234541	6.69E-06
CG30033	FBgn0050033	0.956433863	2.55E-07		klg	FBgn0017590	-0.514017533	6.98E-06
RpL39	FBgn0023170	0.807968751	2.70E-07		TpnC73F	FBgn0010424	-0.738342145	7.24E-06
RpL27A	FBgn0285948	0.580581256	2.90E-07		Pzl	FBgn0267430	-2.501071391	7.34E-06
CG15096	FBgn0034394	0.951877862	3.32E-07		Tomosyn	FBgn0030412	-0.471107958	7.37E-06
Nep6	FBgn0030425	1.139312588	3.34E-07		Hsc70-3	FBgn0001218	-0.432435216	8.59E-06
CG2493	FBgn0032864	0.933290793	3.44E-07		Adk1	FBgn0037995	-1.481875518	8.82E-06
Drs	FBgn0283461	1.672388647	3.51E-07		CG43867	FBgn0264449	-0.550145872	9.38E-06
Prx2540-2	FBgn0033518	1.515862586	3.61E-07		CG9497	FBgn0031800	-0.903218838	1.03E-05
CG13930	FBgn0035256	2.363891518	3.63E-07		CG14995	FBgn0035497	-0.505713784	1.03E-05
GstE12	FBgn0027590	0.66845323	3.97E-07		sdt	FBgn0261873	-0.505875464	1.05E-05
CG3829	FBgn0035091	1.168754112	3.97E-07		Hsp70Bc	FBgn0013279	-1.292511547	1.11E-05
hzg	FBgn0036556	0.561599243	3.97E-07		Muc14A	FBgn0052580	-0.949357569	1.22E-05
Aldh	FBgn0012036	0.726758067	4.03E-07		dtn	FBgn0262730	-0.553551947	1.33E-05
CG33301	FBgn0053301	1.760342451	4.74E-07		antdh	FBgn0026268	-0.842087286	1.43E-05
CG16704	FBgn0031558	1.587471487	4.81E-07		5-HT1B	FBgn0263116	-0.560457074	1.43E-05
GNBP3	FBgn0040321	0.891616768	4.91E-07		fs(1)h	FBgn0004656	-0.571792967	1.44E-05
aay	FBgn0023129	0.832375671	5.17E-07		Cnx14D	FBgn0264077	-1.133349957	1.45E-05
Cyp6a19	FBgn0033979	3.310397716	5.34E-07		bt	FBgn0005666	-0.63888849	1.69E-05
CG6310	FBgn0036121	0.896484061	5.51E-07		CG3339	FBgn0039510	-0.941350649	1.74E-05
Spn88Eb	FBgn0038299	1.620732293	5.55E-07		Pkc98E	FBgn0003093	-0.477114029	1.79E-05
scu	FBgn0021765	0.737259668	5.80E-07		CG10383	FBgn0032699	-0.525270707	1.79E-05
scpr-B	FBgn0037888	2.183185165	6.31E-07		hwt	FBgn0264542	-0.454649831	1.87E-05
Dso2	FBgn0067905	1.523623358	6.41E-07		rut	FBgn0003301	-0.597036094	1.89E-05
RpS21	FBgn0015521	0.520802218	6.57E-07		CG42340	FBgn0259242	-0.566172447	1.89E-05
RpL36A	FBgn0031980	0.599673862	6.57E-07		CG15765	FBgn0029814	-0.486330591	1.94E-05
CG10361	FBgn0036208	1.127644758	6.57E-07		lncRNA:CR45919	FBgn0267579	-2.243452692	1.95E-05
CG9436	FBgn0033101	0.769780541	7.62E-07		CG42594	FBgn0260971	-0.519373928	1.97E-05
Nepl19	FBgn0039612	1.412302826	7.70E-07		csw	FBgn0000382	-0.40715298	2.09E-05
CG9886	FBgn0031428	0.841836837	7.94E-07		tutl	FBgn0010473	-0.482571281	2.11E-05
vir-1	FBgn0043841	0.58808596	8.05E-07		Prosap	FBgn0040752	-0.52851859	2.11E-05
CG5171	FBgn0031907	0.987189179	8.06E-07		hdly	FBgn0038842	-0.460539076	2.14E-05
Atg4a	FBgn0031298	0.595198371	8.63E-07		Rhp	FBgn0026374	-0.517015661	2.39E-05
cas	FBgn0004878	2.38210667	9.17E-07		Cpr66D	FBgn0052029	-1.135423085	2.39E-05
Psf2	FBgn0261976	1.423288586	1.01E-06		Orco	FBgn0037324	-0.872737269	2.45E-05
GstE3	FBgn0063497	0.759900016	1.03E-06		lva	FBgn0029688	-0.482709272	2.48E-05
CG11594	FBgn0035484	0.717313484	1.08E-06		CG15282	FBgn0028855	-0.93896992	2.51E-05
RpS7	FBgn0039757	0.664388237	1.08E-06		rudhira	FBgn0266019	-0.609194413	2.67E-05
Mthfs	FBgn0085453	1.101098731	1.09E-06		CG32815	FBgn0052815	-0.431012953	2.71E-05
RpL29	FBgn0016726	0.713258937	1.13E-06		mAChR-A	FBgn0000037	-0.486593871	2.76E-05
Tps1	FBgn0027560	1.004425823	1.15E-06		Nlg3	FBgn0083963	-0.496290699	2.99E-05
Argl	FBgn0032076	1.004801842	1.15E-06		CG4839	FBgn0032187	-1.528458768	3.11E-05
Agxt	FBgn0014031	1.09816126	1.16E-06		CG42342	FBgn0259244	-0.455205852	3.27E-05
CG3301	FBgn0038878	0.720510671	1.22E-06		sNPF-R	FBgn0036934	-0.477748465	3.53E-05
Prat2	FBgn0041194	1.664244412	1.23E-06		CG43394	FBgn0263256	-0.547965405	3.57E-05
CG13795	FBgn0031937	1.165998105	1.45E-06		CG32755	FBgn0052755	-0.870198612	3.58E-05
awd	FBgn0000150	0.567405187	1.49E-06		Tlk	FBgn0283657	-0.474087059	3.84E-05
Mdr50	FBgn0010241	1.829906505	1.52E-06		futsch	FBgn0259108	-0.645405334	3.86E-05
Pdxk	FBgn0085484	0.682214118	1.60E-06		sws	FBgn0003656	-0.458324342	3.87E-05
Ilp2	FBgn0036046	0.509440005	1.72E-06		Atf3	FBgn0028550	-0.470358104	3.87E-05
RpL7	FBgn0005593	0.512119526	1.77E-06		CG1695	FBgn0031116	-0.456158076	3.87E-05
CG13086	FBgn0032770	1.269458932	1.78E-06		CG11852	FBgn0039297	-1.177358885	3.87E-05
comm2	FBgn0041160	0.798217979	1.78E-06		Glut4EF	FBgn0267336	-0.417190419	3.90E-05
lncRNA:CR43417	FBgn0263336	1.104897454	1.80E-06		CG14692	FBgn0037836	-0.951583098	3.91E-05
BomS1	FBgn0034329	1.124078266	1.81E-06		CG11000	FBgn0263353	-0.38941389	3.91E-05
Obp56d	FBgn0034470	0.506238897	1.83E-06		lncRNA:CR42862	FBgn0262109	-0.414315262	4.07E-05
bic	FBgn0000181	0.475949377	2.04E-06		asRNA:CR44018	FBgn0264788	-0.773587676	4.07E-05
RpL11	FBgn0013325	0.647212842	2.16E-06		CG11791	FBgn0039266	-0.476425189	4.33E-05
CG5945	FBgn0032494	0.728881006	2.24E-06		br	FBgn0283451	-0.607815098	4.35E-05
RpL5	FBgn0064225	0.515150557	2.33E-06		CG18368	FBgn0033864	-0.782365839	4.40E-05
RpS18	FBgn0010411	0.604755395	2.34E-06		yellow-d	FBgn0041712	-0.565823488	4.51E-05
Ugt49B1	FBgn0027073	0.618262134	2.48E-06		CG42232	FBgn0250754	-0.501939778	4.62E-05
CG13046	FBgn0036595	2.949805736	2.58E-06		CG7370	FBgn0037133	-3.866608231	4.68E-05
CG32276	FBgn0047135	0.553327286	2.60E-06		hpRNA:CR46342	FBgn0285992	-0.74470597	4.93E-05
Rh2	FBgn0003248	0.598337105	2.61E-06		CG17097	FBgn0265264	-5.180166997	5.22E-05
Ugt37A3	FBgn0038083	4.32489743	2.61E-06		TwdlT	FBgn0029170	-0.684885085	5.23E-05
CG31313	FBgn0051313	0.708130214	2.64E-06		CG10185	FBgn0038397	-0.692690191	5.23E-05
sv	FBgn0005561	0.751824075	2.67E-06		U4-U6-60K	FBgn0036733	-0.490896169	5.38E-05
CG12766	FBgn0035476	1.842441276	2.78E-06		CG32532	FBgn0052532	-0.617294785	5.47E-05
crc	FBgn0000370	0.490636933	2.82E-06		osp	FBgn0003016	-0.512669827	5.63E-05
RpL23	FBgn0010078	0.604693567	3.19E-06		CadN	FBgn0015609	-0.501169138	5.63E-05
Reg-2	FBgn0016715	1.01789118	3.19E-06		Trf2	FBgn0261793	-0.448583691	5.63E-05
RpL26	FBgn0036825	0.591644692	3.24E-06		Cpr47Ef	FBgn0033603	-1.017046901	5.84E-05
CG10863	FBgn0027552	0.652484577	3.32E-06		sol	FBgn0003464	-0.541999044	5.86E-05
frma	FBgn0029769	1.062109889	3.37E-06		Cwc25	FBgn0031452	-0.581094682	5.86E-05
CG6426	FBgn0034162	0.996478106	3.39E-06		zye	FBgn0036985	-0.795638664	5.86E-05
RpS3A	FBgn0017545	0.536543193	3.41E-06		CG33288	FBgn0053288	-1.143100264	5.92E-05
CG9396	FBgn0037714	1.147433073	3.58E-06		CG33177	FBgn0053177	-1.012890783	5.96E-05
RpL31	FBgn0285949	0.579850057	3.59E-06		Sgs1	FBgn0003372	-1.14032767	6.04E-05
CG14400	FBgn0032896	1.264986391	3.69E-06		RhoGAP100F	FBgn0039883	-0.484054954	6.04E-05
Pdk	FBgn0017558	0.51251222	4.10E-06		Pvf3	FBgn0085407	-0.416132344	6.29E-05
CG33926	FBgn0053926	1.083305256	4.11E-06		Reph	FBgn0021800	-0.5839136	6.41E-05
CG3164	FBgn0288229	0.669222191	4.14E-06		28SrRNA-Psi:CR41609	FBgn0085819	-1.463595036	6.41E-05
CG4619	FBgn0032166	0.616452446	4.16E-06		tomboy40	FBgn0033074	-2.158297865	6.46E-05
CG31075	FBgn0051075	0.867974581	4.18E-06		CG30089	FBgn0050089	-0.490486912	6.51E-05
RpS12	FBgn0286213	0.45198831	4.79E-06		CG5071	FBgn0039347	-0.564574559	6.69E-05
Lsp1beta	FBgn0002563	1.605038764	4.95E-06		CG12541	FBgn0029930	-0.451155194	7.16E-05
CG12171	FBgn0037354	0.597154306	5.04E-06		pum	FBgn0003165	-0.52099261	7.19E-05
Nepl14	FBgn0039023	1.349354697	5.43E-06		CG8157	FBgn0034010	-0.886129313	7.21E-05
RpS15Aa	FBgn0010198	0.526773521	5.68E-06		Rbp	FBgn0262483	-0.431902531	7.49E-05
CG43114	FBgn0262574	1.627122149	5.80E-06		Tbh	FBgn0010329	-0.449721782	7.59E-05
Elal	FBgn0013949	0.879736348	5.82E-06		Dhc98D	FBgn0013813	-0.973104169	7.80E-05
ND-15	FBgn0031228	0.528212215	6.21E-06		fend	FBgn0030090	-0.523919448	8.18E-05
CG33307	FBgn0053307	1.455001412	6.21E-06		CG18853	FBgn0042173	-1.763654821	8.24E-05
Tsp42Ea	FBgn0029508	0.748549996	6.58E-06		sals	FBgn0051374	-0.524829596	8.51E-05
sug	FBgn0033782	1.090928233	6.98E-06		CG45076	FBgn0266446	-0.500842592	8.60E-05
CG15293	FBgn0028526	1.893310887	7.37E-06		CG9164	FBgn0030634	-0.500759035	9.18E-05
RpS15	FBgn0034138	0.560504646	7.37E-06		sgg	FBgn0003371	-0.42763907	9.19E-05
Agpat3	FBgn0036623	0.626305268	7.47E-06		Rx	FBgn0020617	-0.6974796	9.32E-05
fusl	FBgn0031702	1.031936353	7.76E-06		Dscam2	FBgn0265296	-0.492101403	9.36E-05
RpS27	FBgn0039300	0.52615497	8.21E-06		Deaf1	FBgn0013799	-0.429337676	9.39E-05
RpS11	FBgn0033699	0.591063801	8.44E-06		Corin	FBgn0033192	-0.425886108	9.67E-05
ppl	FBgn0027945	0.78357671	8.49E-06		Sur	FBgn0028675	-0.721941135	9.71E-05
CG7966	FBgn0038115	0.906638177	8.54E-06		inaE	FBgn0261244	-0.526779585	9.77E-05
RpL13A	FBgn0037351	0.549970655	8.63E-06		CG33468	FBgn0053468	-2.158582359	9.95E-05
Stat92E	FBgn0016917	0.553453067	8.89E-06		Su(var)2-HP2	FBgn0026427	-0.452203988	9.98E-05
Buffy	FBgn0040491	0.613530372	9.38E-06		CG34347	FBgn0085376	-0.456120968	0.000100381
Nplp2	FBgn0287423	2.010450646	9.97E-06		Shab	FBgn0262593	-0.421815888	0.000100496
Pdh	FBgn0011693	0.658255972	1.03E-05		CG43759	FBgn0264090	-0.687429747	0.000101987
cd	FBgn0263986	1.180479318	1.03E-05		CG4294	FBgn0034742	-0.471632322	1.03E-04
Vajk3	FBgn0028544	1.064169751	1.07E-05		dikar	FBgn0261934	-0.511353066	0.000103591
RpL24	FBgn0032518	0.566988952	1.07E-05		Mst57Da	FBgn0011668	-6.798078117	0.000107412
CG5577	FBgn0036759	0.670945586	1.07E-05		mxc	FBgn0260789	-0.551108403	0.000107764
Lsd-1	FBgn0039114	1.772890652	1.07E-05		Nrg	FBgn0264975	-0.436453873	0.00011257
CG15739	FBgn0030347	1.279743923	1.20E-05		28SrRNA-Psi:CR45851	FBgn0267511	-2.266159808	0.000115321
Cp1	FBgn0013770	0.492599684	1.27E-05		Nepl4	FBgn0031805	-0.785760034	0.000120704
Gel	FBgn0010225	0.780470715	1.33E-05		poe	FBgn0011230	-0.574493449	0.000122999
RpS29	FBgn0261599	0.509729415	1.34E-05		CG9541	FBgn0032083	-0.780566222	0.000128395
Npc2a	FBgn0031381	0.573916961	1.49E-05		Obp19b	FBgn0031110	-0.688625162	0.000134715
eEF1alpha1	FBgn0284245	0.770553414	1.50E-05		CG31688	FBgn0263355	-0.445556445	0.000135383
eIF4A	FBgn0001942	0.444345977	1.51E-05		sea	FBgn0037912	-1.656081325	0.000135591
SPE	FBgn0039102	0.588059518	1.57E-05		tow	FBgn0035719	-0.438560076	0.000138487
CG13315	FBgn0040827	1.711691756	1.59E-05		Cyp6t3	FBgn0033697	-0.790932568	0.000143109
Acbp2	FBgn0010387	0.946218283	1.60E-05		CG12605	FBgn0035481	-0.452490587	0.000143454
Kyat	FBgn0037955	0.510720636	1.61E-05		sno	FBgn0265630	-0.435337401	0.000147146
tobi	FBgn0261575	2.026616073	1.63E-05		CG31872	FBgn0051872	-6.705457843	0.000148057
CG7997	FBgn0034117	0.74596856	1.74E-05		NetB	FBgn0015774	-0.509393121	0.000152596
Svip	FBgn0052039	0.567451959	1.77E-05		CG9672	FBgn0030777	-1.242332574	0.000162385
path	FBgn0036007	0.525821344	1.79E-05		lncRNA:CR45312	FBgn0266851	-0.589686771	0.000162707
Abp1	FBgn0036372	0.462612049	1.79E-05		CheA87a	FBgn0038142	-0.917518199	0.000166352
BomT3	FBgn0038930	0.757680547	1.79E-05		Apl	FBgn0042178	-0.646930874	0.000170484
CG1544	FBgn0039827	0.906148166	1.79E-05		Met	FBgn0002723	-0.441236139	0.00017167
CG3513	FBgn0031559	1.636965909	1.80E-05		Bx	FBgn0265598	-0.474960416	0.000172805
CG31326	FBgn0051326	0.632182944	1.87E-05		CG30377	FBgn0050377	-0.812349205	0.000179139
LManII	FBgn0027611	0.70001895	1.88E-05		dpr18	FBgn0030723	-0.449417162	0.000180843
RpL35	FBgn0029785	0.480342878	1.89E-05		Sp1	FBgn0020378	-0.865220373	0.00018711
Lime	FBgn0033458	1.138096188	1.89E-05		CG17122	FBgn0036962	-1.278678132	0.00018917
Got2	FBgn0001125	0.791431124	1.90E-05		Ptpmeg2	FBgn0028341	-0.390803293	0.000196367
alpha-Est7	FBgn0015575	0.682520076	1.90E-05		Ciz1	FBgn0027567	-0.495429773	0.000201051
Dci	FBgn0035169	0.644110043	1.94E-05		Dro	FBgn0010388	-2.070541628	0.000202695
CG11052	FBgn0040524	0.719231041	1.94E-05		CG15760	FBgn0030508	-0.418090789	0.000204214
CG18302	FBgn0032266	0.798153458	1.95E-05		Hr3	FBgn0000448	-0.448926824	0.000208382
CG6503	FBgn0040606	1.895214796	1.97E-05		RyR	FBgn0011286	-0.702512724	0.000209075
CG31717	FBgn0051717	0.772823222	1.97E-05		Acp36DE	FBgn0011559	-2.733042923	0.000210111
Gclm	FBgn0046114	0.597515398	2.04E-05		Snmp1	FBgn0260004	-0.833726669	0.000213423
GstS1	FBgn0010226	0.427258513	2.09E-05		CycB	FBgn0000405	-1.321021576	0.000215345
alrm	FBgn0039332	1.408126471	2.09E-05		Nep1	FBgn0029843	-0.468300547	0.000219226
CG13117	FBgn0032140	0.67490609	2.16E-05		tyf	FBgn0026083	-0.46732311	0.000219604
CG9547	FBgn0031824	1.000344534	2.17E-05		prc	FBgn0028573	-0.913632036	0.000219855
Ugt37B1	FBgn0026755	1.836211691	2.22E-05		Hsp60A	FBgn0015245	-0.398527228	0.0002203
CG7322	FBgn0030968	0.967696553	2.30E-05		CG15431	FBgn0031602	-0.43043249	0.000223453
Gba1b	FBgn0051414	0.878964396	2.30E-05		CG4341	FBgn0028481	-0.41932493	0.000233549
Ugt36A1	FBgn0015663	0.760951802	2.34E-05		kirre	FBgn0028369	-0.479533328	0.000237318
NimB5	FBgn0028936	1.060109944	2.36E-05		CG7896	FBgn0039728	-1.243092791	0.000239195
CG10336	FBgn0032698	1.029639665	2.38E-05		CG18284	FBgn0043825	-6.922546148	0.000247343
CG10031	FBgn0031563	1.036546556	2.54E-05		ps	FBgn0261552	-0.43885489	0.000249895
Idgf1	FBgn0020416	0.996397223	2.59E-05		mbl	FBgn0265487	-0.412476975	0.000252347
Nacalpha	FBgn0086904	0.455229101	2.59E-05		CG9902	FBgn0030757	-0.574472928	0.000253571
glob1	FBgn0027657	0.851336789	2.75E-05		SIFaR	FBgn0038880	-0.504933555	0.000260909
Sgsh	FBgn0038660	0.775803565	2.87E-05		CG14234	FBgn0031065	-0.455623624	0.000262604
CG1774	FBgn0039856	0.600447858	2.96E-05		Pitslre	FBgn0016696	-0.368709702	0.000273545
mthl4	FBgn0034219	1.337859605	3.01E-05		CG42346	FBgn0259677	-0.44024131	0.000273556
Prosbeta1	FBgn0010590	0.494033846	3.27E-05		LUBEL	FBgn0031857	-0.437951074	0.000273587
fat-spondin	FBgn0026721	0.863297395	3.40E-05		CG34330	FBgn0085359	-0.636675947	0.000273587
SCOT	FBgn0035298	0.638594756	3.40E-05		CG3104	FBgn0031473	-0.439985016	0.000274068
CG7906	FBgn0036417	3.314085589	3.50E-05		bi	FBgn0000179	-0.533394021	0.000276024
Npc2g	FBgn0039800	1.589540635	3.54E-05		RSG7	FBgn0024941	-0.470969233	0.000279004
CG14629	FBgn0040398	1.434469557	3.56E-05		CG31897	FBgn0051897	-0.973946174	0.000279104
CG30026	FBgn0050026	0.976768078	3.56E-05		rk	FBgn0003255	-0.642815368	0.000283424
RpL30	FBgn0086710	0.643415285	3.57E-05		Klp54D	FBgn0263076	-0.948246769	0.000283897
Nurf-38	FBgn0016687	0.535909938	3.72E-05		olf413	FBgn0037153	-0.458997542	0.000286002
ND-13A	FBgn0031684	0.569889003	3.87E-05		scrt	FBgn0004880	-0.428219807	0.000288393
EMC7	FBgn0034066	0.569515368	3.87E-05		InR	FBgn0283499	-0.39939528	0.000292031
yellow-f2	FBgn0038105	0.971789358	3.87E-05		CG30116	FBgn0028496	-0.436436434	0.000295646
Nmdmc	FBgn0010222	0.575554194	4.04E-05		wdb	FBgn0027492	-0.373331391	0.000302118
CG5955	FBgn0036997	0.655403091	4.11E-05		Fife	FBgn0264606	-0.376761344	0.000309381
RpS8	FBgn0039713	0.505308065	4.12E-05		ph-d	FBgn0004860	-0.450716033	0.000310477
Muc68Ca	FBgn0036181	2.102692137	4.13E-05		Wnt5	FBgn0010194	-0.429831695	0.000314333
RpS9	FBgn0010408	0.507197466	4.22E-05		stum	FBgn0050263	-0.669841967	0.000315043
Adi1	FBgn0052068	0.759219082	4.38E-05		tay	FBgn0260938	-0.536728564	0.000315352
RpLP1	FBgn0002593	0.514069022	4.56E-05		kek2	FBgn0015400	-0.414004795	0.000316757
RpL38	FBgn0040007	0.676930765	4.57E-05		side	FBgn0016061	-0.449600379	0.000316757
GLaz	FBgn0033799	0.596098281	4.77E-05		NKCC	FBgn0051547	-0.493245585	0.000316757
Fdh	FBgn0011768	0.640166584	4.85E-05		app	FBgn0260941	-0.421901713	0.000316757
CG11151	FBgn0030519	0.482711518	4.89E-05		CG14478	FBgn0028953	-0.376858186	0.000326912
Cyp6g1	FBgn0025454	0.592086785	5.16E-05		CG32206	FBgn0052206	-0.472453665	0.000335015
lncRNA:CR44644	FBgn0265855	2.378876985	5.34E-05		Myc	FBgn0262656	-0.532722994	0.000354299
Osi2	FBgn0037410	0.886944835	5.38E-05		Mical	FBgn0053208	-0.465562395	0.000356333
RpL34a	FBgn0039406	0.463470127	5.62E-05		amd	FBgn0000075	-0.726691062	0.000359407
Cpr73D	FBgn0036680	0.53273328	6.46E-05		Oseg2	FBgn0035317	-0.810412742	0.000368456
CG2233	FBgn0029990	1.549313502	6.49E-05		nkd	FBgn0002945	-0.452296008	0.000368479
SelT	FBgn0031670	0.466986561	6.69E-05		rgn	FBgn0261258	-0.556624682	0.0003745
lncRNA:CR46446	FBgn0287216	1.66657916	6.72E-05		Unr	FBgn0263352	-0.432531619	0.000386885
GstD1	FBgn0001149	0.469718691	7.08E-05		unc-13-4A	FBgn0035756	-0.480042867	0.0003953
CG7214	FBgn0031940	1.407255721	7.16E-05		CG10543	FBgn0034570	-0.420290741	0.000411428
Gbp2	FBgn0034200	1.570809731	7.16E-05		g	FBgn0001087	-0.360583178	0.000414924
AOX1	FBgn0267408	0.68271118	7.20E-05		CG4576	FBgn0038366	-0.610340916	0.000415121
CG43071	FBgn0262481	1.760586108	7.43E-05		MYPT-75D	FBgn0036801	-0.413570149	0.000419222
RpS23	FBgn0033912	0.499687104	7.59E-05		east	FBgn0261954	-0.518771533	0.000425561
CG7461	FBgn0034432	0.574513658	7.59E-05		CARPB	FBgn0052698	-0.534600951	0.00042638
l(2)37Bb	FBgn0002021	0.4510299	8.29E-05		Socs16D	FBgn0030869	-0.401928441	0.00042754
Nepl10	FBgn0033742	0.94807918	8.46E-05		ph-p	FBgn0004861	-0.426676188	0.000446103
eEF1gamma	FBgn0029176	0.547867054	8.61E-05		CG12861	FBgn0033953	-6.823539957	0.000446779
CG4250	FBgn0034761	0.711797971	9.17E-05		Cda5	FBgn0051973	-0.532901268	0.000449644
Cpr49Ag	FBgn0033730	0.643771198	9.35E-05		GluRIIC	FBgn0046113	-0.641967959	0.000455093
CG13784	FBgn0031897	0.46021775	9.61E-05		CG1324	FBgn0031129	-6.469103611	0.000461546
HINT1	FBgn0031459	0.597809445	9.63E-05		bol	FBgn0011206	-0.403689304	0.000469999
RpS20	FBgn0019936	0.551419089	0.000100833		hll	FBgn0286723	-2.033451502	0.000469999
Prps	FBgn0036030	0.417009032	0.000105754		Daxx	FBgn0031820	-0.423917362	0.00047285
Etf-QO	FBgn0286783	0.557358293	0.000111757		Neurochondrin	FBgn0037447	-0.51925465	0.000476327
CG6583	FBgn0032420	0.598835683	0.000120381		lncRNA:roX1	FBgn0019661	-0.487654043	0.000479243
phu	FBgn0043791	2.220239519	0.000121032		CG4562	FBgn0038740	-0.426092209	0.000485479
CG40485	FBgn0069973	0.549438558	0.000121539		AP-1gamma	FBgn0030089	-0.371200702	0.000500332
CG5793	FBgn0038858	0.518168979	0.000122566		ss	FBgn0003513	-0.760400678	0.000512043
CG17760	FBgn0033756	0.84771446	0.000126814		CG31712	FBgn0051712	-0.360444845	0.000514455
CG6180	FBgn0032453	0.492914745	0.000127648		pros	FBgn0004595	-0.428107065	0.000516083
CG11790	FBgn0039265	0.575453836	0.000128201		CG45002	FBgn0266354	-0.361820488	0.000516083
RpL37a	FBgn0030616	0.465881992	0.00012908		Pih1D1	FBgn0032455	-0.367625709	0.00053937
Gale	FBgn0035147	0.607593975	0.000129457		CG13114	FBgn0032127	-1.960777604	0.000543742
Lsp2	FBgn0002565	1.777415114	0.000133074		tty	FBgn0015558	-0.355440546	0.000544298
Sod1	FBgn0003462	0.435385155	0.000133074		pdm3	FBgn0261588	-0.467277478	5.47E-04
SLC5A11	FBgn0031998	0.703478863	0.000135891		S-Lap7	FBgn0033868	-4.157985351	0.00054957
Cyp6d2	FBgn0034756	2.367498282	0.000136989		CG7294	FBgn0032284	-1.087878813	0.000552197
Ent2	FBgn0263916	0.639598204	0.000136989		mAChR-B	FBgn0037546	-0.417342349	0.000553514
CG31102	FBgn0051102	0.858073722	0.000140813		kug	FBgn0261574	-0.496899627	0.000554329
RpL36	FBgn0002579	0.528278843	0.000146129		l(2)efl	FBgn0011296	-0.565021054	5.61E-04
CG13999	FBgn0031753	0.602843502	0.000146934		CG17994	FBgn0033072	-1.102612803	0.000572355
RpS5a	FBgn0002590	0.553774257	0.000150245		CG14073	FBgn0036814	-0.484574266	0.000588339
eIF3i	FBgn0015834	0.374975249	0.000151196		CG32603	FBgn0052603	-0.88289218	0.000596286
Lapsyn	FBgn0034602	0.787041354	0.000161102		Alk	FBgn0040505	-0.403162674	0.000598046
CG8080	FBgn0033373	0.684069433	0.000161382		CG44140	FBgn0264989	-1.90434347	6.10E-04
RpS28b	FBgn0030136	0.453486105	0.000165912		form3	FBgn0053556	-0.438914422	0.000614725
CG5819	FBgn0034717	1.157493962	0.000170484		Atpalpha	FBgn0002921	-0.345704834	0.000647896
et	FBgn0031055	0.820696366	0.000170906		lncRNA:CR45910	FBgn0267570	-1.356509621	0.000647896
Mes2	FBgn0037207	0.841914466	0.000172265		nAChRbeta1	FBgn0000038	-0.325570971	0.000671583
Fmo-2	FBgn0033079	0.798189267	0.00018329		CG10631	FBgn0032817	-0.503431378	0.00067541
CG17108	FBgn0032285	0.615306923	0.000184661		ssx	FBgn0024987	-0.378222275	0.000697164
ND-ACP	FBgn0011361	0.43101128	0.000186381		CG6290	FBgn0030921	-0.645154539	0.000699637
Nepl12	FBgn0037727	1.266530233	0.00018711		Obp19d	FBgn0011280	-0.639523912	0.000716457
Mtap	FBgn0034215	0.774937141	0.000188897		Jarid2	FBgn0036004	-0.466274097	0.000730332
CG44006	FBgn0264748	1.324511653	0.000198797		DptB	FBgn0034407	-1.502375362	0.000739123
sxe2	FBgn0038398	0.679404538	0.000201051		chinmo	FBgn0086758	-0.382285858	0.000742889
ergic53	FBgn0035909	0.465992291	0.000201823		stx	FBgn0052676	-0.370322339	0.000752289
RpL18	FBgn0035753	0.494525534	0.00020262		nej	FBgn0261617	-0.498908396	0.000756712
RpLP2	FBgn0003274	0.467970231	0.000202695		CG34227	FBgn0085256	-0.662946675	0.000758344
CG31207	FBgn0051207	0.773352671	0.000206522		Pp2C1	FBgn0022768	-0.464485668	0.000759816
Acox57D-p	FBgn0034628	0.763747528	0.000210123		enc	FBgn0004875	-0.408583971	0.000766839
Sfxn1-3	FBgn0037239	0.637952613	0.000210123		wech	FBgn0259745	-0.430433377	0.000777226
Hsdl2	FBgn0039537	0.512056445	0.000213511		CG44521	FBgn0265714	-2.075754292	0.000796085
mdy	FBgn0004797	0.664803562	0.000216681		Uhg5	FBgn0083123	-1.642113605	0.000803944
CG10208	FBgn0039118	0.699781494	0.000218934		CG32199	FBgn0052199	-1.065107613	0.000811659
ox	FBgn0011227	0.488874455	0.000221562		Dscam3	FBgn0261046	-0.482891162	0.000831631
CG5390	FBgn0032213	0.543766948	0.000221562		Elys	FBgn0031052	-0.560984769	0.000860936
CG12384	FBgn0033624	0.447156615	0.000224944		CG5937	FBgn0029834	-0.500193005	0.000866453
CG13563	FBgn0034966	1.774192297	0.000247263		CG10077	FBgn0035720	-0.508798376	0.00088826
Ldsdh1	FBgn0029994	0.449794121	0.000252347		CG14564	FBgn0037131	-2.164021931	0.000891434
nesd	FBgn0032848	1.26233619	0.000252347		sns	FBgn0024189	-0.47621159	0.000918592
CG3597	FBgn0031417	0.904832266	0.000257527		Sytbeta	FBgn0261090	-0.411816437	0.000952564
Akr1B	FBgn0086254	0.564561541	0.000262449		CG4678	FBgn0030778	-0.383178648	0.00097358
mt:CoII	FBgn0013675	0.457077244	0.000262604		lncRNA:CR46475	FBgn0287606	-0.667480836	9.74E-04
IntS12	FBgn0039459	0.450814641	0.000265123		Nrx-1	FBgn0038975	-0.372365794	0.000979044
BNIP3	FBgn0037007	0.460696596	0.000268177		CG43373	FBgn0263131	-0.429108486	0.000979044
alpha-Est10	FBgn0015569	0.526800988	0.000268371		ft	FBgn0001075	-0.757188111	0.001003271
CG33120	FBgn0053120	1.278098294	0.000268781		Srrm234	FBgn0035253	-0.342702298	0.001016927
Rab9	FBgn0032782	0.463289955	0.000270186		lncRNA:CR45615	FBgn0267175	-2.308927681	0.001019184
CG7130	FBgn0037151	0.954136666	0.000271584		CG6052	FBgn0036747	-2.532797522	0.001019924
eEF1beta	FBgn0028737	0.509099364	0.000272563		CR40450	FBgn0085734	-0.840142359	0.001019924
Nepl20	FBgn0039613	1.990176128	0.000277213		aqz	FBgn0286516	-0.423439672	0.001025943
RpS16	FBgn0034743	0.529513225	0.000279753		Ugt35A1	FBgn0026315	-0.543301649	0.00102641
CG7506	FBgn0035805	0.554222696	0.00028417		CG11349	FBgn0035550	-2.106274938	0.001039158
Sar1	FBgn0038947	0.406177847	0.000289528		CG3556	FBgn0029708	-0.428325246	0.001040857
Acsl	FBgn0263120	0.490295576	0.000292809		CG14200	FBgn0031023	-0.610227467	0.00104816
Cyp6a22	FBgn0013773	0.849349208	0.000297776		Pde8	FBgn0266377	-0.421465122	0.001057927
CG13912	FBgn0035186	1.263461273	0.000301631		2mit	FBgn0260793	-0.362764253	1.06E-03
CG10189	FBgn0032793	0.713699803	0.000305368		CG4768	FBgn0030790	-0.438984733	0.001073887
st	FBgn0003515	0.559222275	0.000308741		salr	FBgn0000287	-0.426551906	0.001075928
wal	FBgn0010516	0.523134572	0.000311046		hbs	FBgn0287864	-0.449919372	0.001082901
Spn42Dd	FBgn0028988	0.659224774	0.000316757		CG42673	FBgn0261555	-0.388486873	0.001110221
Echs1	FBgn0033879	0.538406393	0.000318201		Bicra	FBgn0039633	-0.410140058	0.001146848
CG2736	FBgn0035090	1.500881483	0.000318201		CG42821	FBgn0262003	-1.016832551	0.001210515
RpL15	FBgn0028697	0.509815011	0.000321803		Sln	FBgn0033657	-0.382099454	0.001211758
RpL21	FBgn0032987	0.528262483	0.000331496		Dop1R2	FBgn0266137	-0.378948686	0.001228642
CG11134	FBgn0030518	0.811704809	0.000339349		D19B	FBgn0022699	-0.425615115	0.001239112
CG9444	FBgn0037730	0.77519408	0.000344135		Smr	FBgn0265523	-0.507829438	0.001239112
CG13794	FBgn0031936	0.551686338	0.000356412		l(3)psg2	FBgn0035617	-0.388757967	0.001259168
RpL19	FBgn0285950	0.428521732	0.000364163		CG3198	FBgn0029887	-0.435930765	0.001311093
Ahcy	FBgn0014455	0.610524473	0.000368838		CG32432	FBgn0052432	-0.383954354	0.001355233
CG2145	FBgn0030251	0.667450987	0.0003745		C3G	FBgn0259228	-0.360625244	0.001365615
Est-Q	FBgn0037090	0.824513825	0.000381505		CG43901	FBgn0264502	-0.392303044	0.001380217
Cyp12d1-p	FBgn0050489	1.098992362	0.00038282		Ptp99A	FBgn0004369	-0.37652921	0.001396129
ND-AGGG	FBgn0058002	0.449059476	0.000384712		mgl	FBgn0261260	-0.489525186	0.001414856
RpL32	FBgn0002626	0.520713642	0.000385031		CG15021	FBgn0035544	-0.676521552	0.001446246
CG6870	FBgn0032652	0.425246144	0.000389388		CG33340	FBgn0053340	-5.051697149	0.001449382
Shmt	FBgn0029823	1.258333017	0.000390221		CG13907	FBgn0035173	-0.355766995	0.001491014
CG14636	FBgn0037217	0.694785463	0.000398607		CG42288	FBgn0259184	-0.703859887	0.001491014
CG12279	FBgn0038080	0.743174947	0.000401317		CG42766	FBgn0261834	-1.110997161	0.001497763
LManI	FBgn0032253	0.753823313	0.000408585		rdgB	FBgn0003218	-0.347132661	0.001510299
RpL41	FBgn0066084	0.566320577	0.000411046		CG44774	FBgn0266000	-0.492786826	0.001537175
Lip2	FBgn0024740	1.417615949	0.000417464		Mur18B	FBgn0030999	-8.442255301	0.001567754
CG13397	FBgn0014417	0.561694745	0.000420887		Nlg4	FBgn0083975	-0.389504051	0.001586836
Spn43Ab	FBgn0024293	0.623598733	0.00043209		CG9498	FBgn0031801	-0.577045494	0.001596146
Idgf5	FBgn0064237	1.690545318	0.000434295		nAChRalpha1	FBgn0000036	-0.448183363	0.001612365
Prosbeta6	FBgn0002284	0.454302991	0.000441231		beat-IIa	FBgn0038498	-0.344549933	0.00164409
Rpe	FBgn0050499	0.518461062	0.000455188		CG42724	FBgn0261641	-0.496627361	0.001685554
SsRbeta	FBgn0011016	0.403174972	0.000456716		nocte	FBgn0261710	-0.531407166	0.001721779
Mtpbeta	FBgn0025352	0.564724143	0.000458947		CG43367	FBgn0263110	-0.449532927	0.001722555
CG4598	FBgn0032160	0.686689286	0.000461546		Nup153	FBgn0061200	-0.398904331	0.001736093
CG11899	FBgn0014427	0.652442486	0.000465115		knrl	FBgn0001323	-0.461582257	0.001740516
mt:ATPase6	FBgn0013672	0.599315852	0.000467436		CG42339	FBgn0259241	-0.355412573	0.001752303
mt:CoIII	FBgn0013676	0.456038033	0.000483939		Tollo	FBgn0029114	-0.533886337	0.001758519
Cyp4e2	FBgn0014469	0.552899449	0.000483945		CG9170	FBgn0030716	-0.357433089	0.001784275
Naxd	FBgn0036848	0.512921153	0.000483945		e(y)3	FBgn0087008	-0.522507117	0.001834025
CG7834	FBgn0039697	0.569929432	4.97E-04		Ranbp21	FBgn0031051	-0.440827952	0.001844141
CG7560	FBgn0036157	0.939565386	0.000516083		CG15247	FBgn0030156	-0.485326369	0.001845827
GstE2	FBgn0063498	0.568977785	5.23E-04		CG3655	FBgn0040397	-0.453400097	0.001901101
CG2767	FBgn0037537	0.422073183	0.000527162		spen	FBgn0016977	-0.429584865	0.00190964
babos	FBgn0034724	0.642400752	0.000528772		Hsp70Aa	FBgn0013275	-0.89694174	0.001911792
Nepl11	FBgn0037230	0.665401507	0.00053292		Rab3-GEF	FBgn0030613	-0.486737517	0.001916084
Pisd	FBgn0026576	0.747927214	0.00053937		Ppm1	FBgn0035143	-1.05637669	0.001978952
Cyt-b5-r	FBgn0000406	1.476877856	0.000588339		Psc	FBgn0005624	-0.514609042	0.001979815
CG4752	FBgn0034733	0.628239041	0.000588339		CG12662	FBgn0030074	-1.008908488	2.04E-03
pAbp	FBgn0265297	0.352393281	0.000606007		CG4691	FBgn0028870	-6.298897134	0.002183478
CG31817	FBgn0028899	0.74346896	0.000627239		CG30403	FBgn0050403	-0.863351789	0.002183478
CG13607	FBgn0039151	1.804041509	0.000643059		CG11037	FBgn0037038	-6.129079422	0.002201334
CG11089	FBgn0039241	0.752395196	0.000662191		CG15725	FBgn0030417	-0.749147023	0.002205255
CG30002	FBgn0260474	1.086529857	0.000671583		kay	FBgn0001297	-0.367663742	0.00223242
RpS3	FBgn0002622	0.391120007	0.000682959		CG9626	FBgn0037565	-0.529472786	0.002276741
KFase	FBgn0287695	0.494604301	0.000700949		Afg3l2	FBgn0036702	-0.328718539	0.002281039
Prosbeta4	FBgn0032596	0.438644358	0.000700972		lncRNA:CR45966	FBgn0267628	-1.049017106	0.002307213
CG16926	FBgn0040732	1.735321323	0.000728043		gro	FBgn0001139	-0.336648451	0.002309726
RpL35A	FBgn0037328	0.443575559	0.000766331		mnb	FBgn0259168	-0.357175113	0.002309726
CG4982	FBgn0036598	6.33045547	0.000781755		ct	FBgn0004198	-0.353471787	0.002311139
26-29-p	FBgn0250848	0.414225132	0.000784539		CG9864	FBgn0034490	-0.777175584	0.002311139
RpL18A	FBgn0010409	0.38033202	0.000787239		kz	FBgn0001330	-0.513505154	0.002318745
eEF2	FBgn0000559	0.456924016	7.96E-04		CG17777	FBgn0040900	-0.809433653	0.002322172
RpS14b	FBgn0004404	0.421386037	0.000846086		CG7058	FBgn0030961	-0.402663047	0.002341567
CG3999	FBgn0037801	1.17287616	0.000846086		Gfat2	FBgn0039580	-0.439485835	0.002364614
CG8036	FBgn0037607	0.591342011	0.000849358		dpr14	FBgn0029974	-0.407352301	2.38E-03
Obp99c	FBgn0039682	1.33015004	0.000859672		Tet	FBgn0263392	-0.452387667	0.00238007
pst	FBgn0035770	0.42537472	0.000865007		zormin	FBgn0052311	-0.373678056	0.002403895
ND-B15	FBgn0033961	0.546394631	0.000866296		CG43147	FBgn0262623	-6.060036246	0.002485091
RpS24	FBgn0261596	0.429522028	0.000909448		Cpr11A	FBgn0030394	-1.109368714	0.002494716
AsnS	FBgn0270926	0.428670716	0.000909448		Mdr49	FBgn0004512	-0.402967584	0.002494761
CG4267	FBgn0264979	0.605231023	0.000918592		SP2353	FBgn0034070	-0.399005055	0.002495151
CG5541	FBgn0030603	0.508204192	0.000926141		Pen	FBgn0287720	-2.040082532	0.002552297
CG5377	FBgn0038974	0.567804743	0.000939173		dimm	FBgn0023091	-1.24466357	0.002561231
yip2	FBgn0040064	0.636212297	0.0009555		CG42399	FBgn0259818	-0.370375975	0.002602927
CG4020	FBgn0029821	0.827695488	0.000979044		CG42366	FBgn0259712	-0.905015245	0.002631976
CG3609	FBgn0031418	0.585712171	0.000979044		caz	FBgn0285954	-0.464548568	0.002663448
Ggamma1	FBgn0004921	0.355138098	9.94E-04		Neto	FBgn0265416	-0.397043105	0.002666798
CG5262	FBgn0036988	0.494343561	0.000994415		Spt6	FBgn0028982	-0.411034441	0.002688943
CDase	FBgn0039774	0.41121232	0.000994415		Mst98Ca	FBgn0002865	-4.686397737	0.002762861
Cyp6t1	FBgn0031182	0.970386599	0.001019924		lncRNA:CR44474	FBgn0265667	-1.063470196	0.00277548
Apoltp	FBgn0032136	0.718772532	0.001039158		CG4119	FBgn0028474	-0.360396129	0.002785284
CG42846	FBgn0262035	0.837950368	0.001043745		ab	FBgn0264442	-0.38929051	0.002877294
CG31445	FBgn0051445	0.745645408	0.001057927		Ptx1	FBgn0020912	-0.490411668	0.002927225
CG2846	FBgn0014930	0.423231888	1.08E-03		Mmp2	FBgn0033438	-0.328198189	0.002934844
CG30110	FBgn0050110	3.434521096	0.00112572		cg	FBgn0000289	-0.326747222	0.002958365
Cyp4ac2	FBgn0031694	0.93005828	0.001132654		tinc	FBgn0261649	-0.389988245	0.002959962
RpL12	FBgn0034968	0.432484227	0.00114629		Ocrl	FBgn0023508	-0.339576597	0.003024792
Daao1	FBgn0033543	0.455493697	0.001162704		CG12917	FBgn0033490	-4.82572129	0.003041889
CG1092	FBgn0037228	0.85943922	0.001183008		RhoGAP19D	FBgn0031118	-0.484328184	0.003067226
Ppt2	FBgn0032358	0.535312381	0.001210515		lncRNA:CR45347	FBgn0266886	-1.765832508	0.003074161
Amy-d	FBgn0000078	1.93845144	0.001220038		pk	FBgn0003090	-0.526225106	0.003135542
CG6067	FBgn0029828	1.625536844	0.001239279		Cam	FBgn0000253	-0.383524141	0.003139939
Glo1	FBgn0283450	0.780058209	0.001239279		Ank2	FBgn0261788	-0.326236501	0.003143406
Fdx2	FBgn0035529	0.523117582	0.001300445		Grip	FBgn0029830	-0.416675375	0.003174525
Sccpdh1	FBgn0037298	0.465391939	0.001312308		Cyp309a2	FBgn0041337	-1.010471624	0.003184336
smp-30	FBgn0038257	0.799074626	0.001325676		Muc12Ea	FBgn0052602	-0.798272204	0.003189427
Crz	FBgn0013767	0.468203655	0.001337438		lncRNA:CR46100	FBgn0267769	-1.745485849	0.003208068
Faa	FBgn0016013	0.593880825	0.001337438		CG13148	FBgn0033767	-0.65140196	0.003220909
CG1537	FBgn0030260	0.927635061	0.001365798		Teh2	FBgn0035505	-0.371108039	0.003239217
CG6834	FBgn0037935	0.627966707	0.001366866		Upf1	FBgn0030354	-0.412624981	0.003263357
Ets98B	FBgn0005659	0.421647038	0.001380217		Sarm	FBgn0262579	-0.33971801	0.003329236
mt:CoI	FBgn0013674	0.374308311	0.001384383		Zdhhc8	FBgn0085478	-0.456330661	0.00333503
CG5885	FBgn0025700	0.447234752	0.001384383		CG31205	FBgn0051205	-0.531152083	0.003387576
Mdh1	FBgn0262782	0.49041644	0.001386978		CG6923	FBgn0037944	-0.483406704	0.003388377
Ass	FBgn0026565	2.517039401	0.001410064		Adgf-A2	FBgn0043025	-1.45907632	0.003431003
und	FBgn0283478	0.334225433	0.001423923		Snp	FBgn0265192	-0.377472074	0.00345442
CG10257	FBgn0033985	0.442407101	0.001550845		Ih	FBgn0263397	-0.360730485	0.003461857
cathD	FBgn0029093	0.380368254	0.001632845		CG13185	FBgn0033661	-0.446870181	0.003468128
sni	FBgn0030026	0.486189637	0.001633711		jim	FBgn0027339	-0.324244306	0.003574204
CG14818	FBgn0026088	0.459443319	0.001637489		CG2157	FBgn0030244	-0.849113524	0.003625333
CG3663	FBgn0035044	0.805479013	0.00164409		CG34377	FBgn0263117	-0.773358297	0.003625333
AdSL	FBgn0038467	0.536320678	0.001675895		Tpst	FBgn0086674	-0.400082381	0.003626746
Cyt-b5	FBgn0264294	0.48256523	0.001728296		Rh7	FBgn0036260	-0.538014458	0.003661139
CG40470	FBgn0058470	0.576296121	0.001742509		CG32767	FBgn0052767	-0.374477235	0.003661139
CG9657	FBgn0029950	0.725096667	0.001769415		Rbcn-3B	FBgn0023510	-0.35131741	0.003672845
UGP	FBgn0035978	0.463936974	0.001787884		Cpr62Bc	FBgn0035281	-0.773081976	0.003695461
ced-6	FBgn0029092	0.415112502	0.001791725		CG30284	FBgn0050284	-0.61314911	0.003703165
CG16978	FBgn0040972	0.697031656	0.001817474		CG14442	FBgn0029893	-0.389600957	0.003725317
MtnA	FBgn0002868	0.561877785	0.001819311		Bap111	FBgn0030093	-0.42484189	0.00374603
CG3246	FBgn0031538	1.353155449	0.001819311		Sdb	FBgn0050069	-0.372008547	0.00382088
CG31769	FBgn0051769	0.591598518	0.001916084		lncRNA:CR45680	FBgn0267240	-1.53048281	0.003821961
CG42269	FBgn0259164	0.663989458	0.001916084		hdc	FBgn0010113	-0.403978973	0.003823214
BomS4	FBgn0034330	1.36814517	0.001958595		CG16711	FBgn0036032	-0.423405623	0.0038459
CG42249	FBgn0259101	1.357146213	0.001975882		CG2993	FBgn0037521	-0.322116264	0.003860321
Polr2L	FBgn0039218	0.714073044	0.0019817		Rilpl	FBgn0024985	-0.323482056	0.003877722
cni	FBgn0000339	0.438385111	0.00204565		CG12071	FBgn0039808	-0.327558948	0.003938558
MFS14	FBgn0010651	0.454989355	0.002051415		Dnah3	FBgn0035581	-0.808229399	0.003990234
CG34423	FBgn0085452	1.293662469	0.002110974		per	FBgn0003068	-0.487442667	0.004009689
CG12811	FBgn0037779	0.657957094	0.00211363		CG1688	FBgn0027589	-0.396701431	0.004043005
dob	FBgn0030607	1.322279717	0.002123811		CG11438	FBgn0037164	-0.503023422	0.004055993
CG16965	FBgn0032387	0.806732537	0.002157375		Cenp-C	FBgn0266916	-0.66124409	0.004055993
AcCoAS	FBgn0012034	0.368648632	0.002173135		beta-Spec	FBgn0250788	-0.454054797	0.004141417
eIF3e	FBgn0025582	0.376334169	0.002178527		CG6938	FBgn0036235	-1.12421344	0.004150719
NT5E-2	FBgn0050104	0.423933987	0.002201334		Syp	FBgn0038826	-0.316535216	0.004158096
CG43092	FBgn0262538	0.542299256	0.002205255		dila	FBgn0033447	-0.909871117	0.004180123
pinta	FBgn0038966	0.412853755	0.00220534		Snmp2	FBgn0035815	-0.463086261	0.004192954
Swip-1	FBgn0032731	0.417460071	0.002229655		Unc-89	FBgn0053519	-0.483422004	0.004211762
ubl	FBgn0022224	0.941872001	0.002290682		CG44245	FBgn0265180	-0.316491603	0.004246814
CG13516	FBgn0040658	0.84225667	0.002322172		Ctr9	FBgn0035205	-0.346638024	0.004290896
CG43103	FBgn0262563	0.774207166	0.00232654		bin3	FBgn0263144	-0.40118676	0.004311327
Cyp28a5	FBgn0028940	0.43650422	0.002354924		Ythdc1	FBgn0027616	-0.359205684	0.004331718
Gld	FBgn0001112	0.526630967	0.002357184		CG14132	FBgn0040817	-0.475003057	0.004340407
CG7386	FBgn0035691	0.939610285	0.002370544		Rab26	FBgn0086913	-0.384046736	0.004345005
Trm7-32	FBgn0038471	0.45561876	0.002377504		ssp6	FBgn0035676	-0.435657206	0.004394684
Arc42	FBgn0038742	0.575164481	0.002377504		Rnp4F	FBgn0014024	-0.361157329	0.004396251
Treh	FBgn0003748	0.465316396	0.002422874		CG11475	FBgn0034687	-0.606189451	0.004489674
Alg-2	FBgn0086378	0.398218631	0.002427182		tou	FBgn0033636	-0.422496507	0.004547842
CG17124	FBgn0032297	0.449364712	0.002457734		Pits	FBgn0030400	-0.347205819	0.004575223
CG33523	FBgn0053523	0.359573903	0.002457734		Vmat	FBgn0260964	-0.329488131	0.004575223
ND-MLRQ	FBgn0052230	0.474455315	0.002494716		lncRNA:CR43199	FBgn0262828	-0.433194721	0.004597932
Prx3	FBgn0038519	0.389814681	0.00262501		hang	FBgn0026575	-0.399833159	0.004642236
CG31200	FBgn0051200	0.365028312	0.002726123		RNaseP:RNA	FBgn0046696	-0.436136842	0.004727728
nebu	FBgn0036316	0.376217415	0.002735393		CG7352	FBgn0037581	-0.827101649	0.004788843
T3dh	FBgn0017482	1.087185154	0.002746086		stan	FBgn0024836	-0.447685634	0.00482705
Vamp7	FBgn0266186	0.378042573	0.002746086		SPR	FBgn0029768	-0.388051114	0.00485398
CREG	FBgn0025456	0.547725049	0.002758996		Hrb27C	FBgn0004838	-0.353468992	0.004894038
fit	FBgn0038914	1.167872809	0.002771998		wge	FBgn0051151	-0.435672699	0.004894038
whd	FBgn0261862	0.537055322	0.002798176		side-III	FBgn0083949	-0.427051424	0.00490341
CG46466	FBgn0287597	0.446820152	0.002807366		CG15561	FBgn0039829	-0.486898288	0.00490363
CG34166	FBgn0085195	1.320823253	0.002828983		Glut1	FBgn0264574	-0.410982397	0.00494855
Nup93-1	FBgn0027537	0.384469105	0.002842141		CG13594	FBgn0035041	-0.341930116	0.004948948
CG6983	FBgn0035896	0.320952214	0.002843315		OtopLc	FBgn0259150	-0.404181972	0.004950883
Tret1-2	FBgn0033644	1.032215291	0.002850673		CG9776	FBgn0027866	-0.318474958	0.005094756
cer	FBgn0034443	0.965053099	0.002880597		cass	FBgn0286781	-0.38475339	0.005141274
Kaz1-ORFB	FBgn0063923	0.700274078	0.002934844		CAP	FBgn0033504	-0.314586162	0.00517114
CG6567	FBgn0037842	0.570632133	0.003009797		Sfp65A	FBgn0259969	-2.419864972	0.005189633
ND-B14.5B	FBgn0031505	0.433117362	0.003033935		Msp300	FBgn0261836	-0.534200232	0.005220161
Alp4	FBgn0016123	0.337610235	0.003041294		Pdcd4	FBgn0030520	-0.380733213	0.005240631
CG5853	FBgn0032167	1.10449416	0.003112371		Cep290	FBgn0035168	-0.559527242	0.005251467
RpL13	FBgn0011272	0.357633235	0.003139939		hfp	FBgn0028577	-0.304436643	0.005254029
DCTN6-p27	FBgn0086446	0.469624115	0.00314321		CG9254	FBgn0028513	-1.054005891	0.0052563
EbpIII	FBgn0011695	0.534978483	0.003167362		CG1137	FBgn0037454	-0.642343316	0.00530656
elm	FBgn0037358	0.323340307	0.003208068		SoxN	FBgn0029123	-0.292830799	0.005333519
l(3)72Dr	FBgn0263608	0.731849227	3.21E-03		Eip78C	FBgn0004865	-0.363940142	0.005354054
cu	FBgn0261808	0.373183205	0.003250819		CG34357	FBgn0085386	-0.364162384	0.005354054
teq	FBgn0023479	0.483679577	0.003329236		Listericin	FBgn0033593	-0.452854819	5.37E-03
Pgm1	FBgn0003076	0.471193845	0.003332469		Sema2b	FBgn0264273	-0.314404125	0.005394196
CG9344	FBgn0034564	0.887936018	0.003338164		Octbeta2R	FBgn0038063	-0.371519818	0.005404213
Egfr	FBgn0003731	0.534250107	0.003339008		Usp7	FBgn0030366	-0.327251892	0.005463771
ScsbetaA	FBgn0037643	0.325543596	0.003406008		CG14880	FBgn0038422	-0.411057069	0.005485567
lncRNA:CR32111	FBgn0052111	0.638670976	0.003416898		wapl	FBgn0004655	-0.46948998	0.005506976
Sec61beta	FBgn0010638	0.369769421	0.003421922		CG5397	FBgn0031327	-0.362153344	0.005572833
Cat	FBgn0000261	0.5406138	0.003429435		CG13251	FBgn0037014	-0.853390986	0.005607034
lncRNA:CR45997	FBgn0267659	1.096110872	0.003484909		CG43658	FBgn0263706	-0.400694491	0.005622249
mRpS28	FBgn0034361	0.488418465	0.003504084		Ubr3	FBgn0260970	-0.400107301	0.005673919
CG17574	FBgn0033777	0.519959683	0.003537687		alpha-Man-Ia	FBgn0259170	-0.297721313	0.00569457
Proc	FBgn0045038	0.439342064	0.003539648		CHKov1	FBgn0045761	-0.33053954	0.005717189
RpS17	FBgn0005533	0.334640657	0.003546679		CG31140	FBgn0051140	-0.376870777	0.005758153
Gat	FBgn0039915	0.663701459	0.003546679		CG4313	FBgn0025632	-0.479364526	0.00584121
CG5849	FBgn0038897	0.911683483	0.003605693		GluRIB	FBgn0264000	-0.409746971	0.005911825
CG3262	FBgn0032986	0.392694969	0.003626746		PsGEF	FBgn0264598	-0.422921497	0.005927989
CG7328	FBgn0036942	0.663201861	0.003650216		sd	FBgn0003345	-0.371486272	0.005957334
CG11123	FBgn0033169	0.442353401	0.003732043		CG9449	FBgn0036875	-0.495298525	0.005965143
CG40191	FBgn0058191	0.357472012	0.003732043		CG42324	FBgn0259224	-0.33825392	0.005984976
CG4409	FBgn0034128	0.35019741	0.003742335		jv	FBgn0263973	-0.415487063	0.006012619
mthl3	FBgn0028956	1.244302026	0.00374603		SRPK	FBgn0286813	-0.311226699	0.006020111
Spn42Da	FBgn0265137	0.378568935	0.003767368		CG2278	FBgn0030017	-0.417934868	0.006036755
Chd64	FBgn0035499	0.295519506	0.003815638		glo	FBgn0259139	-0.347331593	0.006037315
Hacd1	FBgn0032394	0.397795234	0.003823214		lncRNA:CR32385	FBgn0047205	-0.793528137	0.006058442
Nepl13	FBgn0039022	0.812103844	0.003867535		rn	FBgn0267337	-0.336833496	0.006091126
CG14434	FBgn0029915	0.576660648	0.003875954		CHES-1-like	FBgn0029504	-0.341139221	0.006152117
Hao	FBgn0061356	1.461370165	0.003875954		Gapvd1	FBgn0030286	-0.366095824	0.006194887
CG10222	FBgn0036356	0.65292016	0.003877722		htt	FBgn0027655	-0.479233486	0.006200741
CG31189	FBgn0051189	0.942657058	0.003877722		CG13133	FBgn0032181	-0.658031041	0.006205492
Fatp1	FBgn0267828	0.354049987	0.003912695		CG44385	FBgn0265535	-1.155180145	0.006260394
CG9380	FBgn0035094	0.94015949	0.003922558		sov	FBgn0287725	-0.488726494	0.006339346
Irc	FBgn0038465	0.470656102	0.004117846		Obp28a	FBgn0011283	-1.217170003	0.00635409
CG1124	FBgn0037290	0.361328936	0.00415358		NPFR	FBgn0037408	-0.441527558	0.006377293
RpL37A	FBgn0261608	0.451963558	0.00415358		CG12502	FBgn0035171	-0.311503288	0.006452775
CG11334	FBgn0039849	0.513887614	0.004166518		brm	FBgn0000212	-0.33752646	0.00647225
Fkbp12	FBgn0013954	0.49179164	0.004181223		CG31678	FBgn0051678	-0.365611405	0.006597281
RpL40	FBgn0003941	0.327946459	0.004190246		Ctl2	FBgn0039637	-0.378725414	0.006606911
Idgf4	FBgn0026415	0.379007436	0.004190246		cindr	FBgn0027598	-0.297619384	0.006641611
Pgant8	FBgn0036529	1.026033528	0.004190246		S-Lap4	FBgn0052064	-2.503771696	0.006667202
Lamp1	FBgn0032949	0.314633533	0.004247678		cdi	FBgn0004876	-0.316082825	0.006693856
CG7168	FBgn0038586	0.502286163	4.27E-03		kmr	FBgn0085412	-0.33074501	0.006705848
CG6178	FBgn0039156	0.424729265	0.004286787		pico	FBgn0261811	-0.340575725	0.006707133
lncRNA:CR44133	FBgn0264982	1.323386373	0.004326146		CG9961	FBgn0031451	-3.515367079	0.006890062
lncRNA:CR13130	FBgn0040965	1.018771207	0.004354464		Srrm1	FBgn0036340	-0.306046062	0.006950442
RpS13	FBgn0010265	0.362011996	0.004362549		Cirl	FBgn0033313	-0.372245544	0.007073202
fsd	FBgn0033813	0.655522565	0.004366971		Cp190	FBgn0000283	-0.491485537	0.007118999
eIF3g1	FBgn0029629	0.347933803	0.004367691		asRNA:CR46471	FBgn0287602	-0.660988645	0.007212379
CG9377	FBgn0032507	0.749266197	0.004367691		CG31191	FBgn0051191	-0.335363868	0.007312123
Ufc1	FBgn0034061	0.541053873	0.004388173		side-II	FBgn0259213	-0.341792019	0.007392327
CG44286	FBgn0265313	0.994260075	0.004489674		VepD	FBgn0053200	-0.46412521	0.007574453
CG30022	FBgn0050022	0.544715854	0.004547842		CG7065	FBgn0030091	-0.343461449	0.007588723
l(2)SH0834	FBgn0267365	0.441454202	0.004697385		asRNA:CR43460	FBgn0263414	-0.842878286	0.00761528
mRpL4	FBgn0001995	0.398681656	0.004741039		jing	FBgn0086655	-0.385251333	0.007623874
CG11828	FBgn0039616	4.46725051	0.004803992		Usp2	FBgn0031187	-0.33992324	0.00767601
CG12107	FBgn0033209	0.413120033	0.004874278		Sema1a	FBgn0011259	-0.309972075	0.007691696
BomBc3	FBgn0040582	0.552455518	0.004874278		trol	FBgn0284408	-0.417012835	0.007756857
daw	FBgn0031461	0.578625536	0.004894038		CG34354	FBgn0085383	-0.369421118	0.007791942
CG8206	FBgn0030679	0.396533805	0.004950252		dysc	FBgn0264006	-0.327010005	0.007791942
Gnmt	FBgn0038074	1.170076921	0.004950252		Cad87A	FBgn0037963	-0.30816237	0.007804603
Spn43Ad	FBgn0044011	0.826890801	0.00497252		lncRNA:CR43838	FBgn0264390	-0.762481691	0.007804603
Chmp1	FBgn0036805	0.367863185	0.005067298		su(w[a])	FBgn0003638	-0.30525552	0.007814176
CG11147	FBgn0031734	0.368443081	0.005094951		CG15432	FBgn0031603	-0.764333137	0.007814176
CG13082	FBgn0032803	0.866001127	0.005094951		unc-4	FBgn0024184	-0.671237281	0.007851417
mRpS6	FBgn0035534	0.531935092	5.11E-03		Pi4KIIIalpha	FBgn0267350	-0.503614855	0.007851417
emc	FBgn0000575	0.366979803	0.005189633		hep	FBgn0010303	-0.385216646	0.007903615
RpLP0	FBgn0000100	0.330322281	0.005206632		CadN2	FBgn0262018	-0.388363041	0.00790472
epsilonCOP	FBgn0027496	0.388928682	0.005206632		Dhit	FBgn0028743	-0.426641635	0.007949904
Sod2	FBgn0010213	0.325554168	0.005235198		sowah	FBgn0036302	-0.319493192	0.00799669
Adk2	FBgn0036337	0.496898827	0.005235198		CG15099	FBgn0034400	-0.377004183	0.008027098
CG33777	FBgn0053777	1.525988523	0.005348501		Teh1	FBgn0037766	-0.30673948	0.008027098
Ance-4	FBgn0033366	0.749005646	0.005438103		SmydA-7	FBgn0034182	-0.407002791	0.008039
Mtp	FBgn0266369	0.542789284	0.005490013		CG43707	FBgn0263846	-0.330990244	0.008218128
CG3760	FBgn0022343	0.361510631	0.005505569		Or7a	FBgn0030016	-0.918184819	0.008219975
CG3091	FBgn0029608	0.54986083	0.005543169		chn	FBgn0015371	-0.329605521	0.008307901
CG4914	FBgn0036436	0.887980792	0.005678253		EbpII	FBgn0011694	-5.712638642	0.008383494
CG4210	FBgn0038302	0.88621306	0.005678253		lncRNA:CR46481	FBgn0287612	-0.656468506	0.008628366
Rab32	FBgn0002567	0.324555111	0.005684459		lncRNA:CR46022	FBgn0267686	-1.562147782	0.0086425
Hacd2	FBgn0032524	0.44717891	0.005729843		CG14443	FBgn0029880	-1.9560625	0.008672765
CG18278	FBgn0033836	1.139497058	0.005741384		CG2691	FBgn0030504	-0.367923912	0.008816101
CG31549	FBgn0051549	0.407458815	0.005745563		Ncoa6	FBgn0031698	-0.31191346	0.008816101
Spase22-23	FBgn0039172	0.443250307	0.005774496		CG32052	FBgn0044328	-0.317671285	0.008986631
CG33296	FBgn0053296	0.61779144	0.005774496		MESR4	FBgn0034240	-0.330567823	0.009065598
apolpp	FBgn0087002	1.023181513	0.005776599		lncRNA:CR46008	FBgn0267672	-0.629950654	0.009065598
CG31548	FBgn0051548	0.598704422	0.005822557		Hey	FBgn0027788	-1.047124732	0.009086545
RpL27	FBgn0039359	0.315822869	0.00592568		Dora	FBgn0085430	-0.390197887	0.009088506
CG10660	FBgn0036288	0.490573444	0.005957334		Sin3A	FBgn0022764	-0.322560456	0.009138724
PolZ2	FBgn0037345	0.700132547	0.005970356		AdamTS-A	FBgn0286071	-0.483496894	0.009140013
Gpdh1	FBgn0001128	0.368212214	0.006032371		Jupiter	FBgn0051363	-0.302667049	0.009167778
CG31673	FBgn0051673	0.412531367	0.006039401		lncRNA:CR32773	FBgn0052773	-0.839047256	0.009167778
CG7458	FBgn0037144	0.9005704	0.006054349		Cyt-c1L	FBgn0039651	-1.440507909	0.009284221
CG11854	FBgn0039299	0.911775021	0.006058442		Shawl	FBgn0085395	-0.321177187	0.009284221
Ctr1B	FBgn0062412	0.985755655	0.006058442		lncRNA:CR45533	FBgn0267089	-0.496037362	0.009284221
RpL34b	FBgn0037686	0.354344302	0.00615175		cv-c	FBgn0285955	-0.330517348	0.009284221
CG15717	FBgn0030451	1.44717253	0.006200741		salto	FBgn0061197	-0.917688141	0.009293885
Ndfip	FBgn0052177	0.337158521	0.006209775		lncRNA:CR45267	FBgn0266805	-0.839182148	0.009343247
Prosbeta3	FBgn0026380	0.375538557	0.00623385		dac	FBgn0005677	-0.367968926	0.009355149
Cyp4p1	FBgn0015037	0.533623582	0.006333624		Rsbp15	FBgn0038000	-5.703861982	0.009447089
CG8031	FBgn0038110	0.501907953	0.006333624		sle	FBgn0037810	-0.422827425	0.009490005
Tret1-1	FBgn0050035	0.470112296	0.006392719		CG7342	FBgn0038716	-0.663913272	0.009628698
CG14259	FBgn0039483	0.495851831	0.006405167		rt	FBgn0003292	-0.396007015	0.009642632
Ote	FBgn0266420	0.819795026	0.00647225		CG9313	FBgn0034566	-0.734201372	0.009642632
Pex10	FBgn0035233	0.597565907	0.006518296		hppy	FBgn0263395	-0.324284346	0.009642632
CG6028	FBgn0038924	0.368953957	0.006795674		l(1)G0196	FBgn0027279	-0.343069426	0.009736647
CG8539	FBgn0035791	0.490941002	0.006866256		slpr	FBgn0030018	-0.438514051	0.009744182
Lap1	FBgn0033984	0.430815666	0.00696984		CG13408	FBgn0038929	-0.508015183	0.009744182
CG33129	FBgn0053129	0.291194359	0.006984135		CG31674	FBgn0051674	-0.81514623	0.009781449
CG5181	FBgn0031909	0.447117937	0.007055099		CG7879	FBgn0035235	-0.317408899	0.009841265
Cyp9b2	FBgn0015039	0.472938403	0.007056417		dome	FBgn0043903	-0.418746708	0.010017187
Gpa2	FBgn0261386	1.029016336	0.00705887		CG15651	FBgn0034567	-0.350188283	0.010031163
CG7110	FBgn0032521	0.428055569	0.007103836		Mrtf	FBgn0052296	-0.340267332	0.010047291
Trx-2	FBgn0040070	0.304276367	0.007212379		blot	FBgn0027660	-0.319449241	0.010148097
Nipsnap	FBgn0030724	0.284710523	0.00725185		kek1	FBgn0015399	-0.35115215	0.01015287
RpS19a	FBgn0010412	0.327497034	0.007268283		dpr2	FBgn0261871	-0.394801526	0.010158343
Mpc1	FBgn0038662	0.345718189	0.007612018		CG18268	FBgn0037520	-1.697284013	0.010343363
hng3	FBgn0035160	0.474009513	0.00761528		eyg	FBgn0000625	-0.40710467	0.010447355
Marf1	FBgn0039972	0.900411573	0.007629351		CG17321	FBgn0032719	-0.374385721	0.010472817
CG40472	FBgn0085736	0.672433682	0.007756857		Flacc	FBgn0030974	-0.374402405	0.010713909
CG6435	FBgn0034165	0.499514952	0.007759133		dao	FBgn0028862	-0.344926227	0.010716826
mRpL18	FBgn0026741	0.491416035	0.007814176		CG6765	FBgn0035903	-0.34165614	0.010864717
Idgf3	FBgn0020414	0.356018599	0.007839688		CG4586	FBgn0029924	-0.647476421	0.010935137
Nepl5	FBgn0031808	0.397522763	0.008007131		htk	FBgn0085451	-0.473724952	0.010963779
BomS6	FBgn0040733	1.742668637	0.008027098		unc79	FBgn0038693	-0.501468184	0.010987034
CG7630	FBgn0040793	0.468922561	0.008039		nmo	FBgn0011817	-0.347113068	0.011228665
CG4716	FBgn0033820	1.274973828	0.008148397		Mfap1	FBgn0035294	-0.38931746	0.011243273
CG11313	FBgn0039798	1.114476361	0.008148397		CG9570	FBgn0031085	-1.216613818	0.011291248
lncRNA:cherub	FBgn0262972	0.697814072	0.008170886		cmb	FBgn0036365	-0.305132444	0.011303504
atk	FBgn0036995	1.373336904	0.008218128		CG2918	FBgn0023529	-0.351909735	0.011318787
CG42562	FBgn0260764	0.824353974	0.008218128		5-HT1A	FBgn0004168	-0.276899509	0.011380672
Tsf1	FBgn0022355	0.51845452	0.008316382		E5	FBgn0008646	-0.660106492	0.011603236
Idh	FBgn0001248	0.366457347	0.008398868		shtd	FBgn0004391	-0.542130957	0.011615966
rumi	FBgn0086253	0.633727599	0.008441586		klar	FBgn0001316	-0.378929603	0.011700346
CG13796	FBgn0031939	0.517833708	0.008508815		rictor	FBgn0031006	-0.413965515	0.011717435
COX7AL2	FBgn0085201	0.655645997	0.008559471		rin	FBgn0015778	-0.299015445	0.011751523
CG34452	FBgn0085481	1.620414086	0.008561478		TTLL5	FBgn0051108	-0.316617708	0.01176022
Cyp6a9	FBgn0013771	0.408997138	0.008573816		Muc11A	FBgn0052656	-2.189781961	0.01181783
CG5867	FBgn0027586	0.450130242	0.008624624		Mst33A	FBgn0028412	-1.68363583	0.011837643
Tsp42El	FBgn0033134	0.412671488	0.00864867		Pxn	FBgn0011828	-0.332102112	0.011845021
CG10470	FBgn0032746	0.457601021	0.008806304		Gr28b	FBgn0045495	-0.872808431	0.011875363
mino	FBgn0027579	0.497722011	0.008816101		tei	FBgn0000633	-0.4053321	0.011929072
lncRNA:CR43641	FBgn0263650	1.126881751	0.008873933		CNBP	FBgn0034802	-0.345424013	0.01201878
CG8012	FBgn0040832	0.752094781	0.008951212		CG15236	FBgn0033108	-0.349334227	0.012066521
CG3505	FBgn0038250	0.486197397	0.009060161		dj	FBgn0019828	-2.319119155	0.01210954
dgt2	FBgn0032390	0.507149003	0.009086545		CycE	FBgn0010382	-0.515209548	0.012170178
CG8586	FBgn0033320	0.471039372	0.009088506		Su(Tpl)	FBgn0014037	-0.349097571	0.012189876
RNASEK	FBgn0262116	0.371658627	0.009334364		Hex-A	FBgn0001186	-0.399703652	0.012232267
lncRNA:CR46204	FBgn0267923	1.250119885	0.009355149		CG6638	FBgn0035911	-0.519222211	0.01236318
Sps2	FBgn0032224	0.34613177	0.009437674		Nuak	FBgn0262617	-0.402103032	0.01269547
CG32069	FBgn0052069	0.906631267	0.00961038		Act57B	FBgn0000044	-0.387380229	0.012729328
Pomp	FBgn0032884	0.389681445	9.64E-03		CkIIbeta	FBgn0000259	-0.360227373	0.012818046
CG9663	FBgn0031516	0.420262774	0.009642632		lncRNA:CR46004	FBgn0267666	-0.602405395	0.012854159
DCTN5-p25	FBgn0040228	0.480222594	0.009642632		CG44153	FBgn0265002	-0.437086882	0.013033467
CG30083	FBgn0050083	0.968526133	0.009681608		Fas2	FBgn0000635	-0.342273542	0.01316542
VhaM9.7-a	FBgn0035521	0.305644248	0.009744182		mub	FBgn0262737	-0.332277572	0.01327847
Nepl6	FBgn0259716	1.382930961	0.009776458		nsl1	FBgn0262527	-0.299703097	0.013447821
CG15347	FBgn0030040	1.104174477	0.009797172		egh	FBgn0001404	-0.345832785	0.013472926
mge	FBgn0035473	0.302140957	0.009863024		aus	FBgn0038881	-0.277496601	0.013524249
spin	FBgn0086676	0.46126067	0.009969772		Optix	FBgn0025360	-0.33523023	0.013538502
Ser7	FBgn0019929	0.442043415	0.010017187		lncRNA:CR44817	FBgn0266052	-2.0204189	0.013566372
shf	FBgn0003390	0.602348928	0.010176102		usp	FBgn0003964	-0.29394896	0.013631327
NimB2	FBgn0028543	0.495044261	0.010391316		Doa	FBgn0265998	-0.330813125	0.013788258
Gbs-76A	FBgn0036862	0.305848495	0.010416769		CG13841	FBgn0040588	-0.66902186	0.013833021
Apt1	FBgn0042138	0.301021702	0.010442981		sowi	FBgn0037460	-5.774854745	0.013851531
bai	FBgn0045866	0.348277185	0.010442981		CG13760	FBgn0040375	-0.288420791	0.013965951
lncRNA:CR44645	FBgn0265856	1.094815894	0.010447355		kibra	FBgn0262127	-0.379141026	0.013965951
jtb	FBgn0034126	0.724612418	0.010448261		CG13950	FBgn0031289	-0.629037479	0.014018826
CG45061	FBgn0266431	1.917415123	0.010462574		CG5948	FBgn0039386	-0.575966413	0.014020395
SdhC	FBgn0037873	0.29383724	0.010472817		Oseg5	FBgn0032891	-0.88622454	0.014038219
sun	FBgn0014391	0.390731277	0.01057785		Had2	FBgn0033949	-0.785314708	0.014337069
qtc	FBgn0028572	0.314406733	0.010597958		CG15143	FBgn0032647	-0.687172511	0.014440115
RpL10Ab	FBgn0036213	0.318309925	0.010618142		CG30274	FBgn0050274	-0.91057516	0.014440115
PGRP-SB1	FBgn0043578	0.712492396	0.010627851		Ntf-2	FBgn0031145	-0.265726145	0.014486285
Arpc4	FBgn0284255	0.391787157	0.010656827		Sox21b	FBgn0042630	-0.336873168	0.014546143
CG17765	FBgn0033529	0.3688043	0.010766578		Pgant9	FBgn0050463	-0.289534192	0.01460663
UQCR-6.4	FBgn0034245	0.438008444	0.010766578		Ir8a	FBgn0052704	-1.758421202	0.014620816
CG10184	FBgn0039094	0.387679994	1.08E-02		Oct-TyrR	FBgn0004514	-0.322542265	0.014634732
Prosbeta5	FBgn0029134	0.314005944	0.010860184		beat-IV	FBgn0039089	-0.307433087	0.014634732
Vps11	FBgn0052350	0.354847964	0.010870047		CG16952	FBgn0030701	-0.310871539	0.014671529
CG15673	FBgn0034639	0.372071845	0.010880368		I-3	FBgn0261624	-0.832178569	0.014793191
CG5966	FBgn0029831	1.490976014	0.010987034		lncRNA:CR44320	FBgn0265379	-0.727453383	0.014812942
CG3534	FBgn0038463	0.380235447	0.011080141		luna	FBgn0040765	-0.366190201	0.014882018
Cyp4d1	FBgn0005670	1.31313572	0.011303504		CG6867	FBgn0030887	-0.357054669	0.014951729
His3.3A	FBgn0014857	0.283752467	0.011303504		BaraA1	FBgn0053470	-1.128126643	0.014951729
CG10311	FBgn0038420	0.318346378	0.011312236		lncRNA:CR44496	FBgn0265689	-1.894313629	0.014951729
CG17691	FBgn0039993	0.37657041	0.011312236		fliI	FBgn0000709	-0.342782002	0.015038626
Men	FBgn0002719	0.41609278	0.011394521		Saf-B	FBgn0039229	-0.290145356	0.015119213
Lamtor3	FBgn0032642	0.407900644	0.011528571		bgm	FBgn0027348	-0.41373557	0.015130519
CG14823	FBgn0035734	0.454183563	0.011528571		MICAL-like	FBgn0036333	-0.298498609	0.015276901
RpL4	FBgn0003279	0.446900826	0.011610863		CycT	FBgn0025455	-0.284982784	0.015390363
CG34232	FBgn0085261	0.612679015	0.011610863		CG4612	FBgn0035016	-0.305970333	0.015486482
pelo	FBgn0011207	0.41999539	0.011615796		Ace	FBgn0000024	-0.347791544	0.015500867
CG31715	FBgn0051715	0.45128064	0.011615796		Synj	FBgn0034691	-0.353886604	0.015532647
mth	FBgn0023000	0.48368368	0.011792615		CG42271	FBgn0259166	-0.399947123	0.01554523
Dip-C	FBgn0000455	0.373053468	0.011798184		Gbeta13F	FBgn0001105	-0.308144489	0.01557495
crim	FBgn0036198	0.489638622	0.011837643		CG14419	FBgn0029639	-0.527278376	0.015587447
qin	FBgn0263974	0.764625763	0.011875363		Hsc70Cb	FBgn0026418	-0.264242637	0.015868574
Or65c	FBgn0041623	0.984700719	0.011995536		eIF4EHP	FBgn0053100	-0.286912655	0.015868574
Alg7	FBgn0032477	0.332689507	0.012324409		heph	FBgn0011224	-0.252885161	0.015941999
yellow-f	FBgn0041710	1.236424914	0.012374398		CG4887	FBgn0031318	-0.350503567	0.016055674
eIF4E1	FBgn0015218	0.272673057	0.012400276		Art7	FBgn0034817	-0.450789799	0.01611923
crok	FBgn0032421	0.498824846	0.012510895		Hex-t2	FBgn0042710	-3.560620683	0.01611923
Cyp12b2	FBgn0034387	0.366577149	0.012723822		CG31687	FBgn0051687	-0.424751724	0.01611923
mRpS18A	FBgn0051450	0.523412214	0.012806853		AANATL7	FBgn0040376	-0.544178994	0.016152915
RpS10b	FBgn0285947	0.27556011	0.012969707		CG32176	FBgn0052176	-0.412175246	0.01623694
Cpr100A	FBgn0039805	0.536829722	0.013037431		Mnt	FBgn0023215	-0.34019739	0.01624389
Abcd3	FBgn0031069	0.401380051	0.01308585		wde	FBgn0027499	-0.276646317	0.016588382
CG8204	FBgn0034033	0.747262121	0.013346514		CG15186	FBgn0037448	-0.409579493	0.016630636
Lamtor4	FBgn0035469	0.509858225	0.013373718		CG43295	FBgn0262987	-1.840300329	0.016794253
lncRNA:CR44938	FBgn0266243	1.259800678	0.013494992		CG10514	FBgn0039312	-0.535938345	0.016951343
Prosalpha3	FBgn0261394	0.334904197	0.013734023		Bsg	FBgn0261822	-0.280814391	0.016991608
CG6830	FBgn0037934	0.637953423	0.013833021		sm	FBgn0003435	-0.263668465	0.016996748
CG32187	FBgn0052187	0.392445652	0.013851531		Fur1	FBgn0004509	-0.27210265	0.017055667
dpa	FBgn0015929	0.70195583	0.013965951		lncRNA:CR44419	FBgn0265592	-0.979630567	0.017266692
endos	FBgn0061515	0.300434475	0.013996115		Gycbeta100B	FBgn0013973	-0.289917007	0.017384275
Lst	FBgn0034140	0.61850492	0.014020395		CG42284	FBgn0259179	-1.033431498	0.017384275
CG4462	FBgn0038752	0.444762681	0.014020395		Osi7	FBgn0037414	-1.783212138	0.017486559
Inx2	FBgn0027108	0.275381941	0.014109355		CG17786	FBgn0039167	-0.576514781	0.017519667
CG4972	FBgn0032217	0.321430431	0.014109355		Ir62a	FBgn0053971	-0.524357517	0.017828594
CG6415	FBgn0032287	0.607583442	0.014326646		CG4266	FBgn0034598	-0.334879482	0.017834056
CG5910	FBgn0036993	0.435429322	0.014440115		gogo	FBgn0052227	-0.389457337	0.01792712
BomBc1	FBgn0034328	0.575543061	0.014634732		CG2926	FBgn0037344	-0.346287868	0.017949412
CG17928	FBgn0032603	0.472801208	0.014699469		Fas1	FBgn0285925	-0.28996752	0.018016467
Jafrac1	FBgn0040309	0.364295291	0.014699469		Wnt6	FBgn0031902	-0.327891875	0.018105808
Syb	FBgn0003660	0.488162979	0.014865893		CG9759	FBgn0038160	-0.424239148	0.018113729
Roc2	FBgn0044020	0.360440647	0.014951729		Drl-2	FBgn0033791	-0.334286454	0.018142375
v	FBgn0003965	0.646369871	0.014977025		Task6	FBgn0038165	-0.298420177	0.018142375
ACXC	FBgn0040508	0.809965161	0.015119213		CG3257	FBgn0034978	-0.269064913	0.018202301
Kal1	FBgn0039155	0.407376239	0.01518251		ssh	FBgn0029157	-0.31146658	0.018231193
nkt	FBgn0036146	0.523091063	0.015332658		puf	FBgn0039214	-0.384924307	0.018231193
dj-1beta	FBgn0039802	0.312143152	0.015349947		Ir47a	FBgn0033515	-2.977344955	0.018335092
Daao2	FBgn0031860	1.426003648	0.015373889		CG12637	FBgn0030224	-0.918518697	0.018340968
Sap-r	FBgn0000416	0.273730835	0.015526073		Fs(2)Ket	FBgn0262743	-0.388402549	1.84E-02
Cds	FBgn0010350	0.270601286	0.015587447		CG43702	FBgn0263841	-1.178109564	0.018433277
Glt	FBgn0001114	1.024810833	0.015642484		CG3815	FBgn0029861	-0.394001895	0.018454655
SmD1	FBgn0261933	0.622686339	0.015677503		CngB	FBgn0266346	-0.296894461	0.018465201
CG7255	FBgn0036493	0.610137417	0.015827969		Amun	FBgn0030328	-0.308113857	0.018493537
Tep2	FBgn0041182	0.461953445	0.015843746		beat-VI	FBgn0039584	-0.313946618	0.018745905
CG31776	FBgn0051776	0.849641495	0.015878066		Hers	FBgn0052529	-0.351970363	0.018765023
CaMKI	FBgn0016126	0.32549058	0.016016402		Hmt4-20	FBgn0025639	-0.275686393	0.018769636
robl	FBgn0024196	0.536942811	0.016080095		CG45263	FBgn0266801	-0.333810351	0.018862142
CG6432	FBgn0039184	5.725817634	0.01611923		CG14406	FBgn0030595	-0.656874672	0.018866065
CG12868	FBgn0033945	0.625602314	0.016220729		tRNA:Glu-TTC-1-2	FBgn0050240	-1.39490541	0.018888719
NP15.6	FBgn0027785	0.303471609	0.016258573		CG10651	FBgn0032853	-3.873685599	0.018905109
CG4332	FBgn0030456	0.459129464	0.016258573		CG7213	FBgn0035861	-0.985439581	0.018905109
CG32221	FBgn0052221	0.40813633	0.016260303		CG6420	FBgn0039451	-0.299495708	0.018905109
CG8311	FBgn0034141	0.467765567	0.016264114		CG34165	FBgn0085194	-0.542201134	0.018934996
Rpn12	FBgn0028693	0.421624013	0.016369193		CG4836	FBgn0270925	-2.288979928	0.018987289
Scsalpha1	FBgn0004888	0.301311887	0.016426637		CG11034	FBgn0031741	-0.684307289	0.019041082
yps	FBgn0022959	0.334438597	0.016459563		CG9003	FBgn0033639	-0.285378197	0.019110414
CG43351	FBgn0263083	1.21732233	0.016459563		CG3704	FBgn0040346	-0.347999927	0.019285023
CG10026	FBgn0032785	0.630376942	0.016621452		z	FBgn0004050	-0.328523277	0.019414833
Eh	FBgn0000564	2.009048381	0.016625952		Rh50	FBgn0028699	-0.274361866	0.019432937
Mec2	FBgn0030993	0.615786809	0.016651861		CG7518	FBgn0038108	-0.466907254	0.019509715
CG40006	FBgn0058006	0.642378451	0.016871357		Miga	FBgn0030037	-0.35734262	0.019586236
phm	FBgn0004959	1.363771356	0.016912614		stau	FBgn0003520	-0.331957361	0.019589746
CG5888	FBgn0028523	0.416524939	0.017003838		lncRNA:CR45957	FBgn0267619	-2.813165393	0.019589746
Sodh-1	FBgn0024289	0.97196639	0.017054617		CG13654	FBgn0039290	-0.318144026	0.019670183
Arf102F	FBgn0013749	0.366753619	0.017055667		Lrpprc2	FBgn0027794	-0.378789333	0.019681815
spd-2	FBgn0027500	0.786160317	0.017230622		CG8399	FBgn0034067	-0.292207861	0.01970966
CG16820	FBgn0032495	0.52012192	0.017266692		Ccn	FBgn0052183	-0.395131087	0.019827909
CG14551	FBgn0039408	5.571630983	0.017266692		Oamb	FBgn0024944	-0.342913932	0.01985133
GstE11	FBgn0034354	0.497497978	0.017479322		Octalpha2R	FBgn0038653	-0.283954667	0.01986648
CG13603	FBgn0039135	0.364515374	0.017968122		LamC	FBgn0010397	-0.345305344	0.019902114
COX8	FBgn0263911	0.291479648	0.017985558		CG33203	FBgn0053203	-0.30188968	0.019902114
lncRNA:CR46529	FBgn0289438	2.210448799	0.018016467		mts	FBgn0004177	-0.392970132	0.01995545
Tsp42Ee	FBgn0029506	0.3250796	0.018060001		Teh3	FBgn0040697	-0.304735898	0.020006137
Obp8a	FBgn0030103	0.425355791	0.018060001		CG11085	FBgn0030408	-0.59712832	0.020226513
CG31089	FBgn0051089	1.806192923	0.018113729		CG31550	FBgn0051550	-0.264981821	0.02035521
CG11291	FBgn0034713	2.923719349	0.018142375		Spt20	FBgn0036374	-0.38528213	0.020384257
CG9588	FBgn0038166	0.433397738	0.018142375		CG15894	FBgn0029864	-0.376327938	0.020602879
CG7675	FBgn0038610	0.282754809	0.018212601		zip	FBgn0287873	-0.329410714	0.020628742
EMC4	FBgn0037199	0.390729418	0.018601952		pigs	FBgn0029881	-0.27234559	0.020683548
CG11454	FBgn0031224	0.441031593	0.018737491		Rfx	FBgn0020379	-0.294506322	0.020889294
lz	FBgn0002576	0.345540514	0.018862142		aurA	FBgn0000147	-0.798190312	0.0209157
emp	FBgn0010435	0.342606452	0.018862142		CG8192	FBgn0034030	-0.594362596	0.021133463
Papst2	FBgn0036695	0.350723883	0.018862142		CG34025	FBgn0054025	-0.517084506	0.021436755
CG42495	FBgn0260027	0.7043949	0.018862142		otk	FBgn0004839	-0.45621678	0.021676919
Ntl	FBgn0267326	1.362259705	0.018862142		CG1677	FBgn0029941	-0.287535447	0.0217175
Dpck	FBgn0037469	0.427264001	0.018889618		Letm1	FBgn0284252	-0.25391342	0.0217175
CG5783	FBgn0032670	0.651434131	0.019005324		CG42258	FBgn0259143	-0.309198024	0.021788529
Sardh	FBgn0034276	0.611440943	0.019060231		CG43755	FBgn0264086	-2.4939856	0.021788529
CR44383	FBgn0265533	0.934893444	0.019060231		CG32683	FBgn0052683	-0.348417003	0.021862796
VhaM9.7-b	FBgn0028663	0.324877774	0.019067483		CngA	FBgn0261612	-0.495326568	0.021865814
Cyp6d4	FBgn0039006	0.626925292	0.019087427		CG13894	FBgn0035157	-0.400892157	0.022061729
Nepl15	FBgn0039024	0.36270749	0.019104473		HP5	FBgn0030301	-0.337157905	0.022075615
Gk1	FBgn0025592	0.353272853	0.019110414		GABA-B-R1	FBgn0260446	-0.292348024	0.022085094
Hexo2	FBgn0041629	0.381345416	0.01912127		mAcon2	FBgn0037862	-5.489839587	0.022105138
CG10841	FBgn0038163	0.826531948	0.019178927		Obp49a	FBgn0050052	-0.41428294	0.022184602
Fer1HCH	FBgn0015222	0.278515619	0.019573024		ZAP3	FBgn0052685	-0.315339943	0.022370716
CG31689	FBgn0031449	0.407042533	0.019589982		nompC	FBgn0016920	-0.535093135	0.022710554
lncRNA:CR44602	FBgn0265813	3.169085119	0.019589982		crp	FBgn0001994	-0.250431374	0.022744459
CG40298	FBgn0058298	0.791951984	0.019629937		cactin	FBgn0031114	-0.385497387	2.28E-02
CR18228	FBgn0037560	0.48759505	0.019674879		CG17816	FBgn0037525	-0.250441234	0.022868642
Pcyt2	FBgn0035231	0.302636975	0.019681815		CG18666	FBgn0040967	-0.907563867	0.022868642
CG13014	FBgn0030759	0.616397587	0.019747562		PpN58A	FBgn0025573	-5.419353684	0.022890656
psh	FBgn0030926	0.41545944	0.019747562		CG32982	FBgn0052982	-0.266804673	0.023305033
TotX	FBgn0044810	1.157985802	0.019829908		Hrb87F	FBgn0004237	-0.328933038	0.023306375
CG7054	FBgn0038972	0.625540754	0.020052971		Sobp	FBgn0033654	-0.364068549	0.023350837
CG14644	FBgn0250821	1.689376409	0.02035521		dpr9	FBgn0038282	-0.250393225	0.023489625
CG13360	FBgn0025620	1.333388473	0.020404693		s-cup	FBgn0050044	-0.433629971	0.023628589
bug	FBgn0034050	0.441956905	0.020644838		Ppi1	FBgn0051025	-2.290952253	0.023668535
Pli	FBgn0025574	0.291304632	0.020711688		CG14440	FBgn0029894	-0.330748304	0.023810165
Loxl2	FBgn0034660	0.616681059	0.020846184		dpr3	FBgn0053516	-0.294354238	0.023923252
Prosalpha6	FBgn0250843	0.342406968	0.020930173		Girdin	FBgn0283724	-0.298206108	0.023984093
Amacr	FBgn0032881	0.322278792	0.020940497		mahe	FBgn0029979	-0.269978013	0.024278591
Mulk	FBgn0260750	0.420414982	0.021138644		Ssdp	FBgn0011481	-0.265444618	0.024388579
CG9628	FBgn0036433	0.291318249	0.021255375		Pp2B-14D	FBgn0011826	-0.281002485	0.024419733
CG4927	FBgn0034139	0.647062379	0.021449931		Myo81F	FBgn0267431	-0.680925607	0.024480629
CG8738	FBgn0033321	0.408559581	0.021537966		CG1578	FBgn0030336	-0.288526458	0.024539043
CG15098	FBgn0034398	0.280278949	0.021539441		CG2841	FBgn0003159	-0.31216965	0.02498562
Phk-3	FBgn0035089	0.513956077	0.021620356		CheB74a	FBgn0261294	-0.914576577	0.025046541
CG11444	FBgn0029715	0.348490325	0.0217175		BOD1	FBgn0039560	-0.307639073	0.025160274
ACOX1	FBgn0027572	0.350147521	0.021789506		Pde6	FBgn0038237	-0.324671628	0.025169714
Cyp6a23	FBgn0033978	0.398160998	0.021789506		Rgk1	FBgn0264753	-0.313935037	2.52E-02
CG10979	FBgn0037379	0.329047659	0.021789506		ctp	FBgn0011760	-0.308415886	0.025229395
dare	FBgn0015582	0.413587949	0.021933174		Ku80	FBgn0041627	-0.460625942	0.025229395
fbl	FBgn0011205	0.41782538	0.021979371		CG42784	FBgn0263354	-0.31729213	0.025272958
CG8199	FBgn0037709	0.421852035	0.022046057		CG5098	FBgn0034300	-0.305924918	0.025464471
DNaseII	FBgn0000477	0.522823034	0.022105138		Evi5	FBgn0262740	-0.316668883	0.025589184
CG8132	FBgn0037687	0.525692648	0.02211929		Ude	FBgn0039226	-0.414476433	0.025600024
Cyp6d5	FBgn0038194	0.422059193	0.022370716		CG12531	FBgn0031064	-0.277506846	0.025604742
Mtpalpha	FBgn0028479	0.410156252	0.022447364		LKRSDH	FBgn0286198	-0.476997485	0.025604742
RpL8	FBgn0261602	0.269294733	0.022519505		Pka-C3	FBgn0000489	-0.374346973	0.025608576
Dr	FBgn0000492	0.547317978	0.022558225		l(3)neo38	FBgn0265276	-0.306118426	0.025608576
CG30345	FBgn0050345	0.398882394	0.022599007		sca	FBgn0003326	-0.290364062	0.025681678
orion	FBgn0027280	0.268839146	0.023058944		rha	FBgn0027376	-1.377998537	0.025693941
CtsF	FBgn0260462	0.300136988	0.023190607		Toll-7	FBgn0034476	-0.3136044	0.025693941
Dcr-2	FBgn0034246	0.303982104	0.023418404		Syx1A	FBgn0013343	-0.367407141	0.025819846
ida	FBgn0041147	0.621246095	0.023429456		cher	FBgn0014141	-0.40330577	0.025875922
squ	FBgn0267347	0.803107542	0.023748797		CG2938	FBgn0029685	-0.347418877	0.025989202
Adgf-D	FBgn0038172	0.479275345	0.02392257		CG4218	FBgn0250844	-5.58229925	0.025998747
bocks	FBgn0037719	0.36285579	0.024148067		Ssrp	FBgn0010278	-0.334316578	0.026403551
lncRNA:CR43241	FBgn0262886	0.625808092	0.024264021		lncRNA:CR31451	FBgn0051451	-0.328720083	0.026742615
mre11	FBgn0020270	0.391482943	0.024480629		Cht6	FBgn0263132	-0.458695562	0.026990855
RpS14a	FBgn0004403	0.313765408	0.024558789		Klp59C	FBgn0034824	-5.709674209	0.027208356
Pino	FBgn0016926	0.340054653	0.024773331		Helz	FBgn0036451	-0.419989056	0.027208356
CG6333	FBgn0036731	1.456408123	0.024804343		CG14082	FBgn0036851	-0.318442097	0.027214729
CR43212	FBgn0262848	2.354898449	0.024846299		DIP-alpha	FBgn0052791	-0.330921924	0.027214729
HPS4	FBgn0034261	0.309176699	0.025115276		lama	FBgn0016031	-1.576158394	0.027271447
ND-B14.7	FBgn0034576	0.273927316	0.025182284		drl	FBgn0015380	-0.279082356	0.027372349
Mitf	FBgn0263112	0.262749246	0.025225334		AstC-R1	FBgn0036790	-0.392227968	0.02777092
EMC2A	FBgn0038462	0.36156427	0.025441776		Fer3HCH	FBgn0030449	-1.202860146	0.027953854
lost	FBgn0263594	0.293679057	0.025441776		CG42795	FBgn0261928	-0.306023878	0.028019717
Sgf11	FBgn0036804	0.593884463	0.025464471		Tango1	FBgn0286898	-0.256483442	0.028102666
CG13856	FBgn0038959	0.446455908	0.025518299		PolQ	FBgn0002905	-0.486116091	0.028136294
PLCXD	FBgn0032402	0.481364876	0.025520052		psq	FBgn0263102	-0.270027011	0.028136294
CG14050	FBgn0040392	0.950047418	0.025565843		CG10353	FBgn0030349	-0.244679221	0.028204949
MED11	FBgn0036811	0.505216757	0.025635462		CG34408	FBgn0085437	-0.377318453	0.028233521
Surf4	FBgn0019925	0.260196743	0.025693941		CG13116	FBgn0032139	-0.323932975	0.02851261
GATAd	FBgn0032223	0.339857334	0.025695898		phol	FBgn0035997	-0.28262528	0.02851261
CG13077	FBgn0032810	0.302754601	0.025767369		gpp	FBgn0264495	-0.332707393	0.02851261
Neb-cGP	FBgn0083167	0.383151881	0.025875922		CG6295	FBgn0039471	-4.278035946	0.028531878
CG13067	FBgn0036589	0.660323438	0.025998747		asRNA:CR44960	FBgn0266275	-1.270887178	0.028727883
MED7	FBgn0051390	0.364729613	0.026702351		CG9259	FBgn0032913	-4.403176689	0.028784814
His2B:CG33868	FBgn0053868	4.208262908	0.026733999		CG10362	FBgn0030358	-0.280483749	2.88E-02
Or82a	FBgn0041621	0.850312084	0.026738467		sqa	FBgn0259678	-0.333307852	0.028835169
CG13484	FBgn0036406	0.612547008	0.026832098		Kcmf1	FBgn0037655	-0.231900101	0.02893153
CG5902	FBgn0039136	0.317886413	0.026971746		CG42675	FBgn0261561	-0.397754641	0.028945022
Ldh	FBgn0001258	0.477744522	0.027110224		DptA	FBgn0004240	-1.390485384	0.029090978
CPT2	FBgn0035383	0.406198086	0.027214729		nvy	FBgn0005636	-0.269216131	0.029187267
Polr2F	FBgn0003275	0.459750991	0.027453807		Rpn13R	FBgn0029745	-0.539982591	0.029187267
CG3776	FBgn0035088	0.324063599	0.027584507		RunxA	FBgn0083981	-0.486623612	0.029187267
Edg91	FBgn0004554	0.933286707	0.027783333		Or63a	FBgn0035382	-0.455341415	0.02918809
CG30325	FBgn0050325	2.896301692	0.027851501		lectin-46Cb	FBgn0040092	-0.591193957	2.92E-02
Sec31	FBgn0033339	0.386061392	0.027971876		Grip128	FBgn0026433	-0.32359175	0.029229329
CG6421	FBgn0025827	0.407085997	0.028079308		rg	FBgn0266098	-0.560120607	0.029229329
CG34134	FBgn0083970	0.364402676	0.028136294		Con	FBgn0005775	-0.289323948	0.029250966
Rab7	FBgn0015795	0.299636309	0.028165797		Crag	FBgn0025864	-0.302572182	0.029263838
CG5532	FBgn0034902	0.305615514	0.028369528		Med	FBgn0288966	-0.281445288	0.029272893
CG10932	FBgn0029969	0.380874117	0.02851261		CG8929	FBgn0034504	-0.313134851	0.029374675
Uba3	FBgn0263697	0.353179644	0.028595161		CG17075	FBgn0031239	-0.320593025	0.029494095
GNBP-like3	FBgn0034511	0.76357298	0.028668768		CG3515	FBgn0031431	-2.121149907	0.029546082
mip40	FBgn0034430	0.385061024	0.028792182		DIP-theta	FBgn0051646	-0.31938693	0.029674701
Dso1	FBgn0040653	1.243250436	0.028852087		Muc68E	FBgn0053265	-5.320707482	0.029679728
Atg6	FBgn0264325	0.296605618	0.028903943		elav	FBgn0260400	-0.275560089	0.029788528
Not11	FBgn0034963	0.495388352	0.028997459		CG2258	FBgn0029997	-0.276618497	0.029885355
Cpsf5	FBgn0288470	0.271895366	0.028998077		Ing3	FBgn0030945	-0.407287348	0.030048681
SerRS-m	FBgn0021750	0.378524262	0.029105183		iav	FBgn0086693	-0.562182676	0.030076097
CG17292	FBgn0032029	0.465859869	0.029157806		Prp5	FBgn0030631	-0.308546446	0.030184627
Rpn9	FBgn0028691	0.281332477	0.029187267		CG12301	FBgn0036514	-0.39666052	0.030184627
CG10467	FBgn0035679	0.543346929	0.029187267		eIF3d2	FBgn0037994	-1.364990138	0.0302953
l(2)37Cd	FBgn0086445	0.432055776	0.029187267		CCHa2-R	FBgn0033058	-0.459414732	0.030418409
CG2091	FBgn0037372	0.427385417	0.029272893		CG9297	FBgn0038181	-0.426155526	0.030418409
Prosalpha2	FBgn0086134	0.3322252	0.029279523		5-HT7	FBgn0004573	-0.292216222	0.030423019
DIP-delta	FBgn0085420	0.320744293	0.02929402		Kmn1	FBgn0027259	-0.335944587	0.030698943
Odc2	FBgn0013308	1.407276715	0.029301169		CG9123	FBgn0030629	-0.386437789	0.030839675
ninaE	FBgn0002940	0.273848083	0.029306742		osa	FBgn0261885	-0.371613844	0.030891664
CG4325	FBgn0026878	1.107995536	0.029414968		S-Lap2	FBgn0052351	-2.177441936	0.03115925
fon	FBgn0032773	1.013872613	0.029464655		sna	FBgn0003448	-1.462044593	0.031164318
lncRNA:CR46450	FBgn0287461	0.48525477	0.029479755		CG7296	FBgn0032283	-0.394082908	0.031178698
CG41128	FBgn0069923	0.464984549	0.029496042		pps	FBgn0082831	-0.303702602	0.031178698
CRAT	FBgn0037440	0.344202919	0.030009771		CG15771	FBgn0029801	-0.251917375	0.031258718
Vps25	FBgn0022027	0.377797527	0.030106876		CG31125	FBgn0051125	-0.412055243	0.031440288
sta	FBgn0003517	0.293501487	0.030254199		tna	FBgn0026160	-0.277742003	0.031527013
Ssk	FBgn0036945	0.452427229	0.030257408		lncRNA:CR46125	FBgn0267800	-1.109306386	0.031527013
CG6984	FBgn0034191	0.532361039	0.030262597		ADD1	FBgn0026573	-0.288382456	0.031587238
BomS5	FBgn0040734	0.661525422	0.030418409		CG2790	FBgn0027599	-0.433583018	0.031604863
CG17528	FBgn0261387	0.286001614	0.03053698		CG15475	FBgn0032867	-1.407942396	0.031642969
Ilp6	FBgn0044047	0.326486297	0.03065668		CCKLR-17D1	FBgn0259231	-0.402728121	0.031642969
CG42554	FBgn0260756	0.458439031	0.03065668		tnc	FBgn0039257	-0.456309905	0.031647945
ReepB	FBgn0033906	0.30388596	0.030891664		AGO1	FBgn0262739	-0.254879529	0.031895156
CG4074	FBgn0037017	0.521488727	0.030891664		CG6659	FBgn0030946	-0.360535893	0.032278029
DhpD	FBgn0261436	0.338887247	0.030900522		fmt	FBgn0035688	-0.271951567	0.032287169
cv-d	FBgn0265048	0.363733543	0.030983691		tea	FBgn0285892	-0.348959707	0.032299099
CG30151	FBgn0050151	0.701745929	0.031117944		beat-VII	FBgn0250908	-0.285186187	0.03244083
CG30109	FBgn0050109	0.512133026	0.031172176		CG7099	FBgn0032517	-0.444505987	0.032506533
CG6805	FBgn0034179	0.272123923	0.031172993		CG13003	FBgn0030798	-0.314640045	0.032677526
Ufm1	FBgn0085220	0.48496121	0.031446418		Cpr72Ea	FBgn0036617	-1.819527363	0.032944798
asRNA:CR46104	FBgn0267773	5.380319747	0.031527013		Pgant2	FBgn0031530	-0.274636914	0.033014046
Dredd	FBgn0020381	0.424186989	0.031595069		Lar	FBgn0000464	-0.360295969	0.033175315
Gs1	FBgn0001142	0.266709822	0.031632777		kto	FBgn0001324	-0.394847543	0.033224211
lncRNA:CR33942	FBgn0062961	1.547009193	0.031647945		Fur2	FBgn0004598	-0.246524224	0.033285493
Duox	FBgn0283531	0.474279864	0.031686206		Kank	FBgn0027596	-0.303378598	0.033552829
Rpi	FBgn0050410	0.364873511	0.03177463		mam	FBgn0002643	-0.308282626	0.03380535
tra2	FBgn0003742	0.387986236	0.031895156		GstD8	FBgn0010044	-1.066311933	0.03380535
RpS4	FBgn0011284	0.277283619	0.031918348		CG14669	FBgn0037326	-0.293989428	0.03380535
Peritrophin-A	FBgn0022770	0.671227281	0.031952067		spri	FBgn0085443	-0.3443483	0.03380535
CG14298	FBgn0038654	0.437429371	0.032142655		eIF5B	FBgn0026259	-0.290782577	0.033986785
Nfs1	FBgn0032393	0.307220583	0.032273622		Mybbp1A	FBgn0001341	-0.406725908	0.034035417
CG7483	FBgn0037573	0.299508056	0.032287169		GABA-B-R3	FBgn0031275	-0.373055777	0.0341049
CG13053	FBgn0040801	1.941442621	0.032812416		CG4630	FBgn0033809	-0.323636718	0.034146285
CG14907	FBgn0038455	0.528702006	0.03303001		Mst36Fa	FBgn0086681	-0.679968895	0.034445412
pix	FBgn0086706	0.274818552	0.033184044		CG42240	FBgn0250869	-0.294767276	0.034461507
uzip	FBgn0004055	0.292194438	0.033285493		corto	FBgn0010313	-0.266597047	0.03484117
PGRP-SA	FBgn0030310	0.650048141	0.033560272		CG12780	FBgn0033301	-5.209796916	0.034852312
CG13920	FBgn0025712	0.3215316	0.03380535		toc	FBgn0015600	-0.260156855	0.034950511
Aos1	FBgn0029512	0.392750113	0.033918675		nonA	FBgn0004227	-0.289185427	0.035106849
CG13055	FBgn0036583	0.387821021	0.034019944		CG34417	FBgn0085446	-0.305700051	0.035110735
CG11200	FBgn0034500	0.34908652	0.034146285		pcm	FBgn0020261	-0.457156345	0.035405955
asRNA:CR44137	FBgn0264986	0.629540822	0.034445412		shi	FBgn0003392	-0.245071468	0.03541875
Rack1	FBgn0020618	0.326331199	0.034500238		CG42287	FBgn0259183	-0.852763857	0.03547302
Cyp9b1	FBgn0015038	0.558874809	0.034698146		faf	FBgn0005632	-0.280633648	0.035582848
COX7C	FBgn0040773	0.304845818	0.034728972		Rbfox1	FBgn0052062	-0.278992839	0.035582848
CG8993	FBgn0035334	0.288071571	0.034751122		Mst84Dc	FBgn0004174	-5.280685243	0.035629063
Alp1	FBgn0283479	4.719544058	0.034838812		CG9673	FBgn0030775	-1.531739122	0.035757328
Lsd-2	FBgn0030608	0.334731575	0.034844366		EMC8-9	FBgn0034791	-0.264918922	0.035923826
CG10752	FBgn0036325	5.239832195	0.035213702		SLO2	FBgn0261698	-0.323187349	0.036004315
CG8128	FBgn0030668	0.43067437	0.035372624		SerT	FBgn0010414	-0.363408132	0.036040176
CG9331	FBgn0032889	0.364281803	0.03547302		CG12699	FBgn0046294	-1.496483813	0.036104449
CG1827	FBgn0033431	0.380912846	0.03587995		lncRNA:CR43874	FBgn0264466	-5.201338831	0.036104449
FeCH	FBgn0266268	0.295536072	0.036114367		pod1	FBgn0029903	-0.242267492	0.036140737
mRpS17	FBgn0034986	0.458763807	0.03656364		BtbVII	FBgn0263108	-0.28690681	0.036199116
MAGE	FBgn0037481	0.656044455	0.03661913		CG9705	FBgn0036661	-0.392464859	0.036384299
AGBE	FBgn0053138	0.285361311	0.036796962		l(3)mbt	FBgn0002441	-0.374168286	0.037119566
CG30010	FBgn0050010	0.651243707	0.037403559		Ptp10D	FBgn0004370	-0.271861298	0.037198661
CG6766	FBgn0032398	0.263453766	0.037720276		Cdc6	FBgn0035918	-0.726300525	0.037490203
subdued	FBgn0038721	0.281907757	0.038097736		Mip	FBgn0036713	-0.278166876	0.03752154
CG42813	FBgn0261995	0.242646976	0.038248658		lncRNA:CR46003	FBgn0267665	-0.449707192	0.037525101
CG5664	FBgn0037082	0.427447315	0.038356849		lncRNA:CR46221	FBgn0267941	-2.180959835	0.037565228
Neos	FBgn0024542	0.387204014	0.038444012		slo	FBgn0003429	-0.230513609	0.03767573
CG1979	FBgn0026563	0.581023826	0.038970974		Rph	FBgn0030230	-0.315434255	0.037733097
Usp8	FBgn0038862	0.263133764	0.038970974		Ubr1	FBgn0030809	-0.292135936	0.037818633
CG15418	FBgn0031554	1.692246102	0.039108911		AttB	FBgn0041581	-1.211327902	0.038025934
Octbeta1R	FBgn0038980	0.270129834	0.039224428		gt	FBgn0001150	-1.518665114	0.038047987
spict	FBgn0032451	0.333264922	0.039244838		CG8492	FBgn0035813	-1.201205396	0.038047987
CG18641	FBgn0031426	1.716112267	0.039403644		Acp32CD	FBgn0023415	-3.507030934	0.038075633
lncRNA:CR45187	FBgn0266697	1.104156063	0.039455474		CG44838	FBgn0266101	-0.232951446	0.038134371
asRNA:CR45955	FBgn0267617	2.616360223	0.039580655		ocm	FBgn0266083	-0.342884827	0.038141899
Fpgs	FBgn0030407	0.684809122	0.039641877		up	FBgn0004169	-0.442883358	0.038215727
bbg	FBgn0087007	0.410328944	0.039795046		CG32772	FBgn0052772	-0.288651839	0.038218412
CG1662	FBgn0030481	0.319764191	0.039828292		CG9005	FBgn0033638	-0.301712275	0.038356849
Obp57c	FBgn0034509	0.40480496	0.040029579		wake	FBgn0266418	-0.266659864	0.038356849
disco	FBgn0000459	0.385733223	0.040238984		Osi8	FBgn0037415	-0.659039643	0.038562433
zyd	FBgn0265767	0.268841554	0.040327037		CG7881	FBgn0033048	-0.522456209	0.038800143
NC2alpha	FBgn0034650	0.418109739	0.040499623		CG7568	FBgn0039673	-0.792026668	0.038800143
CG10226	FBgn0035695	0.272006829	0.040553195		CG10555	FBgn0030034	-0.271192325	0.039146459
Arc2	FBgn0033928	0.48447108	0.040554556		CG10064	FBgn0035724	-1.145958296	0.039164687
Pgi	FBgn0003074	0.297782439	0.040781945		zfh1	FBgn0004606	-0.311838765	0.039244838
Ugt36F1	FBgn0027074	0.497718694	0.040979759		CG12316	FBgn0036483	-0.313208991	0.039244838
ZnT41F	FBgn0025693	0.348512515	0.041164789		Unc-76	FBgn0040395	-0.250068599	0.039244838
CG15368	FBgn0030104	0.520717201	0.041168722		CG40486	FBgn0263830	-0.451232205	0.039244838
CG7497	FBgn0036742	0.580076738	0.041168722		Hira	FBgn0022786	-0.358319662	0.039256864
CG15155	FBgn0032669	1.617989824	0.041174926		CG2574	FBgn0030386	-5.221934275	0.039406209
ScpX	FBgn0015808	0.326097632	0.04152174		sbb	FBgn0285917	-0.368916647	0.039849546
tub	FBgn0003882	0.270910724	0.042019734		CtBP	FBgn0020496	-0.238330241	0.039939677
Gbp1	FBgn0034199	0.466054477	0.042188462		CG14947	FBgn0032406	-1.221978889	0.040029579
Cyp28d2	FBgn0031688	0.435621538	0.042227979		PK2-R2	FBgn0038139	-0.544069437	0.040029579
RNaseZ	FBgn0028426	0.317181367	0.042537038		CG32264	FBgn0052264	-0.230323183	0.040029579
ND-20	FBgn0030718	0.250518511	0.042537038		sima	FBgn0266411	-0.285634279	0.040029579
CG32196	FBgn0052196	0.697074682	0.042537038		tipE	FBgn0003710	-0.278781697	0.04003682
Vps36	FBgn0086785	0.353449646	0.042585621		Usp16-45	FBgn0029763	-0.272213232	0.040102525
comm3	FBgn0259236	0.511796769	0.042585621		Chd1	FBgn0250786	-0.281237274	0.040120193
CG40160	FBgn0058160	0.33756905	0.042681961		Trf4-1	FBgn0030049	-0.325619554	0.040166164
CG2818	FBgn0031566	0.292658569	0.042751287		Uhg1	FBgn0045800	-0.591079945	0.040376292
CG43813	FBgn0264361	1.609557227	0.042857049		beat-IIb	FBgn0038494	-0.27877221	0.040554556
Nup37	FBgn0039301	0.505791785	0.042948244		CG33233	FBgn0053233	-0.52798144	0.040554556
CG9391	FBgn0037063	0.271891244	0.043006573		CG15270	FBgn0028879	-0.259884387	0.040573413
ste24a	FBgn0034176	0.265448638	0.043142213		wcy	FBgn0030812	-0.300679059	0.040573413
CG9815	FBgn0034861	0.485913864	0.043371783		lncRNA:CR43608	FBgn0263583	-1.760489493	0.040573413
AlkB	FBgn0065035	0.738199887	0.043397961		CG42668	FBgn0261550	-0.269281395	0.040581015
Cyp4e1	FBgn0015034	0.519497308	0.04344037		Atg101	FBgn0030960	-0.291810096	0.040865392
TotC	FBgn0044812	1.44109583	0.04344037		mtt	FBgn0050361	-0.273000425	0.041017269
CG1791	FBgn0030163	0.447435502	0.043544958		Zasp52	FBgn0265991	-0.251593486	0.041054403
CG1907	FBgn0039674	0.267997042	0.043544958		Zasp67	FBgn0036044	-0.582339185	0.041168722
CG18004	FBgn0033566	0.396580852	0.043551772		CG3330	FBgn0039511	-3.184239113	0.041168722
Rpn3	FBgn0261396	0.301327273	0.043686246		CG17544	FBgn0032775	-0.265026512	0.041174926
CG31199	FBgn0051199	0.398568015	0.043690854		Syt12	FBgn0261085	-0.298036126	0.041379753
Dhpr	FBgn0035964	0.339960824	0.043847876		CG30053	FBgn0050053	-0.781421418	0.04141042
Sod3	FBgn0033631	0.282619683	0.044030531		dl	FBgn0260632	-0.34596824	0.041436522
hfw	FBgn0001189	0.3825865	0.044217717		rst	FBgn0003285	-0.305020478	0.041565889
CG17698	FBgn0040056	0.256867326	0.044217717		CG1504	FBgn0031100	-0.607158606	0.041648379
Ref1	FBgn0010774	0.253107811	0.044237114		CG15356	FBgn0031377	-0.29999725	0.041786845
lncRNA:CR45414	FBgn0266963	0.869749063	0.044602596		CG8677	FBgn0026577	-0.325673291	0.04193504
CG11529	FBgn0036264	0.472202832	0.044932719		Pex23	FBgn0288469	-0.272021253	0.042039301
sturkopf	FBgn0035206	0.324430447	0.04546808		CG14540	FBgn0039398	-2.368756215	0.042537038
CG15650	FBgn0034565	1.24151395	0.045693373		Rox8	FBgn0005649	-0.237193985	0.042715428
CG15822	FBgn0035308	0.386189707	0.046090317		Mbs	FBgn0005536	-0.233673699	0.043006573
l(2)gl	FBgn0002121	0.291244885	0.046270183		Drgx	FBgn0085369	-0.283150413	0.043066381
CG13531	FBgn0034786	0.302743042	0.046375539		CG45105	FBgn0266566	-0.347678045	0.043066381
Aldh7A1	FBgn0036857	0.340088149	0.046428193		Top1	FBgn0004924	-0.273133912	0.04312739
RhoGAP54D	FBgn0034249	0.735656281	0.046487651		lncRNA:CR45203	FBgn0266730	-0.930593998	0.043435244
CG3909	FBgn0027524	0.350793363	0.046540273		tn	FBgn0265356	-0.287368443	0.043522498
CG32512	FBgn0052512	0.429830954	0.046540273		rb	FBgn0003210	-0.288944899	0.043544958
Tapdelta	FBgn0021795	0.282367674	0.046850425		stj	FBgn0261041	-0.245237094	0.043544958
Spn77Ba	FBgn0262057	0.314794068	0.046868442		lncRNA:CR45183	FBgn0266693	-2.37555698	0.043544958
lncRNA:CR46064	FBgn0267733	0.310854933	0.047343755		gw	FBgn0051992	-0.264172092	0.043551772
CG14439	FBgn0029898	0.332066626	0.047728845		CG17154	FBgn0036246	-5.198164956	0.043584597
Akap200	FBgn0027932	0.325908647	0.048076985		CG12239	FBgn0029810	-0.372134151	0.043621012
pug	FBgn0020385	0.77007725	0.048289839		ncm	FBgn0086707	-0.335593461	0.043822154
Rab18	FBgn0015794	0.317318848	0.048335908		jus	FBgn0039647	-0.281148881	0.043876578
CG15784	FBgn0029766	0.444920911	0.048432952		B52	FBgn0004587	-0.279267124	0.044030531
CG17266	FBgn0033089	0.862325925	0.048556524		Trpm	FBgn0265194	-0.304068839	0.044030531
CG8369	FBgn0040532	0.358976535	0.048576841		Larp4B	FBgn0035424	-0.311767445	0.044217717
ND-13B	FBgn0047038	0.296088528	0.048797603		tweek	FBgn0261671	-0.324110299	0.044351955
CG5721	FBgn0034315	0.284785393	0.048850562		CG34334	FBgn0263829	-5.12715169	0.044353011
CG14767	FBgn0040777	0.238501158	0.048890727		CG7839	FBgn0036124	-0.346648088	0.044507347
lncRNA:CR44567	FBgn0265760	1.899386006	0.049307467		Gmap	FBgn0027287	-0.318527388	0.044930932
Spase25	FBgn0030306	0.314683438	0.049349238		dco	FBgn0002413	-0.233777106	0.044934696
CG5895	FBgn0036560	0.313156752	0.049349238		woc	FBgn0010328	-0.283683843	0.044941224
RpL6	FBgn0039857	0.26974943	0.049349238		CG42613	FBgn0261262	-0.300837164	0.04500245
stw	FBgn0286203	0.406255429	0.049349238		sdk	FBgn0021764	-0.293772745	0.04514012
Stip1	FBgn0024352	0.235254747	0.049364817		cora	FBgn0010434	-0.259525686	0.046149348
PGAP5	FBgn0031997	0.419763938	0.049402639		Sos	FBgn0001965	-0.285126969	0.04622151
CG9416	FBgn0034438	0.423101567	0.049533425		CG6511	FBgn0035923	-0.372508373	0.046266738
beta-Man	FBgn0037215	0.359350258	0.049694701		upSET	FBgn0036398	-0.257829154	0.046270183
Pop4	FBgn0035831	0.541385008	0.049835417		CG11456	FBgn0037031	-0.271585774	0.046270183
					Chro	FBgn0044324	-0.253708509	0.046406783
					Hsp60B	FBgn0011244	-3.219792178	0.046487651
					smal	FBgn0085409	-0.266052582	0.046540273
					Pura	FBgn0035802	-0.254784361	0.046798625
					Not1	FBgn0085436	-0.275083993	0.046843662
					Set1	FBgn0040022	-0.331141204	0.046868442
					SERCA	FBgn0263006	-0.300700727	0.047041005
					Ucp4C	FBgn0031757	-5.178435444	0.047115728
					Gpdh3	FBgn0263048	-0.442883383	0.047189398
					CG34375	FBgn0085404	-0.583380473	0.047389972
					CG30392	FBgn0050392	-0.334653876	0.047402595
					lncRNA:CR46241	FBgn0267961	-2.513973718	0.048011496
					Alas	FBgn0020764	-0.258701339	0.048128708
					qkr58E-1	FBgn0022986	-0.237192908	0.048287043
					CG15478	FBgn0029955	-0.497981929	0.04840021
					asRNA:CR43723	FBgn0263967	-0.842716189	0.048432952
					nord	FBgn0050418	-0.309413386	0.048456087
					thw	FBgn0037487	-0.764291413	0.048522365
					vg	FBgn0003975	-0.392029556	0.048556524
					Nup58	FBgn0038722	-0.375238017	0.048576841
					DIP-gamma	FBgn0039617	-0.27793961	0.048966824
					CG12236	FBgn0029822	-0.280163093	0.049249497
					rdgBbeta	FBgn0027872	-0.381694437	0.049496232
					CCKLR-17D3	FBgn0030954	-0.404479309	0.049533425
					ena	FBgn0000578	-0.314373745	0.049615922
					CG17839	FBgn0036454	-0.235074034	0.049615922
					CG15130	FBgn0032860	-1.644041995	0.049781139
					twin	FBgn0011725	-0.265470672	0.049907646
