# Supplementary material for: Neuronal protein Sex-lethal modulates tRNA synthesis via the polymerase III subunit Polr3E in male Drosophila neurons
Source: PLoS Biol. 2026 Jul 17;24(7):e3003863. doi: 10.1371/journal.pbio.3003863 (PMC13432123; doi:10.1371/journal.pbio.3003863)
Supplement: S34 Table — (CSV) [file pbio.3003863.s034.csv]

Upregulated p<0.05					Downregulated p<0.05
Gene Name	FBgn	log2FoldChange	padj		Gene Name	FBgn	log2FoldChange	padj
Polr3E	FBgn0028402	3.274183657	2.89E-115		Hsp70Bb	FBgn0013278	-4.859244556	4.64E-63
ninaD	FBgn0002939	3.381061321	5.39E-67		CG13133	FBgn0032181	-2.717443785	4.69E-57
CG31683	FBgn0051683	3.95155992	2.09E-56		y	FBgn0004034	-4.387719428	2.71E-55
CG4650	FBgn0032549	5.052694464	2.16E-47		hll	FBgn0286723	-4.256298307	3.18E-47
CG13022	FBgn0036679	2.910637683	2.98E-39		CG11349	FBgn0035550	-5.998036483	1.35E-43
Mdr50	FBgn0010241	2.141697448	2.44E-37		CG43149	FBgn0262679	-2.419381028	1.05E-29
Cyp6a2	FBgn0289743	2.263601274	6.31E-37		phr	FBgn0003082	-2.273944913	9.18E-26
CG31664	FBgn0051664	2.384737282	1.24E-35		CG44140	FBgn0264989	-2.497283127	1.01E-24
CG16898	FBgn0034480	2.059450954	1.01E-31		prim	FBgn0034103	-2.916234125	2.14E-21
CG6310	FBgn0036121	2.072443483	8.59E-28		Ir75a	FBgn0036757	-1.699168459	2.02E-19
CR44391	FBgn0265541	3.422711739	3.75E-27		Pepck2	FBgn0034356	-2.121965135	2.17E-19
CG13896	FBgn0035159	1.812565971	3.87E-26		lncRNA:CR43242	FBgn0262887	-1.792553427	1.46E-18
CG42821	FBgn0262003	1.726310236	5.18E-26		CG43295	FBgn0262987	-2.698493001	1.30E-17
scpr-C	FBgn0037879	2.729369642	7.14E-26		Lsp1alpha	FBgn0002562	-1.499564669	1.34E-15
CG3397	FBgn0037975	7.188493023	1.17E-25		asRNA:CR44018	FBgn0264788	-1.89986096	1.63E-15
CG12224	FBgn0037974	3.789310809	3.17E-21		Nepl4	FBgn0031805	-1.570332939	5.11E-15
CG34456	FBgn0085485	2.380582447	3.28E-20		Mal-B2	FBgn0032382	-1.209492847	8.73E-14
CG8665	FBgn0032945	1.947004242	2.62E-19		Cht10	FBgn0250907	-1.464076755	2.46E-13
insb	FBgn0034224	4.625262139	1.69E-18		lncRNA:CR46445	FBgn0287215	-1.616671647	4.18E-12
CG11626	FBgn0038705	1.84349695	5.26E-18		CG4546	FBgn0038373	-2.135610754	6.28E-12
lncRNA:CR46350	FBgn0286030	2.35976787	9.80E-18		CG18853	FBgn0042173	-2.358865165	1.41E-11
CG34215	FBgn0085244	2.43019458	6.17E-17		CG8516	FBgn0037757	-1.3697253	5.60E-10
CG4962	FBgn0036597	1.615165705	1.29E-16		Uhg5	FBgn0083123	-1.051360336	1.88E-09
CG18547	FBgn0037973	1.836028836	4.49E-16		CG44098	FBgn0264907	-1.282038296	2.04E-09
ACXD	FBgn0040507	1.421340619	4.62E-16		CG4408	FBgn0039073	-1.179965507	2.39E-09
lncRNA:CR31386	FBgn0051386	3.030068127	1.11E-15		CG33914	FBgn0053914	-2.986175619	1.18E-08
cas	FBgn0004878	2.996504732	3.92E-15		Obp99a	FBgn0039678	-1.290428629	1.34E-08
CG33301	FBgn0053301	1.87222401	4.00E-15		slam	FBgn0043854	-1.618960152	2.45E-08
CG11854	FBgn0039299	2.20706164	5.39E-15		CycJ	FBgn0010317	-2.065452774	2.58E-08
scpr-B	FBgn0037888	3.055230661	2.28E-14		CG13842	FBgn0039009	-1.793113485	3.41E-08
scpr-A	FBgn0037889	2.356774583	1.10E-13		brv3	FBgn0040333	-1.887118102	6.02E-08
lncRNA:cherub	FBgn0262972	2.621365287	2.46E-13		CR12842	FBgn0033131	-1.428962311	7.58E-08
CG42369	FBgn0259715	1.689218718	2.63E-13		Mis12	FBgn0035725	-1.00722056	8.98E-08
lncRNA:CR45997	FBgn0267659	1.982539332	8.49E-13		mGluR	FBgn0019985	-1.069694597	2.31E-07
CG42822	FBgn0262004	3.149139508	1.25E-12		CG13894	FBgn0035157	-0.97819018	4.31E-07
CG31546	FBgn0051546	2.871066268	1.29E-12		CG9098	FBgn0031762	-1.017817922	5.38E-07
Ppi1	FBgn0051025	2.928085909	1.77E-12		plx	FBgn0261261	-0.914659998	6.97E-07
MtnD	FBgn0053192	2.224740619	2.01E-12		TpnC4	FBgn0033027	-2.037873571	1.64E-06
Cpr73D	FBgn0036680	1.052033769	7.31E-12		CG34054	FBgn0054054	-0.944949927	1.76E-06
Ugt37B1	FBgn0026755	1.373769252	8.23E-12		lncRNA:noe	FBgn0026197	-1.258203006	1.87E-06
lncRNA:CR44135	FBgn0264984	2.433925057	1.91E-11		Ir75b	FBgn0261402	-2.073601509	2.22E-06
lncRNA:CR44272	FBgn0265299	2.554427647	2.02E-11		l(2)41Ab	FBgn0262123	-0.928139893	4.59E-06
CG3165	FBgn0031484	1.094920308	3.28E-11		Or42b	FBgn0033043	-2.263596611	5.11E-06
CG32444	FBgn0043783	1.395114816	7.10E-11		Cyp12a4	FBgn0038681	-0.694228049	5.30E-06
Odc1	FBgn0013307	1.331395517	2.07E-10		CG31809	FBgn0051809	-1.259878994	7.62E-06
Cyp4p1	FBgn0015037	1.034489029	2.71E-10		Hsp23	FBgn0001224	-0.853136566	8.22E-06
CG11211	FBgn0033067	0.95062368	9.48E-10		CR43105	FBgn0262565	-7.435615553	1.01E-05
CG14879	FBgn0038419	1.727438293	1.20E-09		CG15169	FBgn0032734	-1.332300338	1.19E-05
bip1	FBgn0026263	1.110176194	1.88E-09		CG14864	FBgn0038311	-1.693451725	1.41E-05
CG13615	FBgn0039199	3.846205534	1.89E-09		CG13404	FBgn0030559	-0.858108007	1.56E-05
Eh	FBgn0000564	1.982099136	7.00E-09		Dpp10	FBgn0031835	-0.868043916	1.58E-05
Nepl18	FBgn0039611	1.065866066	7.17E-09		Muc14A	FBgn0052580	-1.415175885	1.64E-05
cad	FBgn0000251	4.585487233	1.37E-08		CG6083	FBgn0036183	-0.766044978	2.06E-05
MtnE	FBgn0262146	1.944041783	1.64E-08		CR40190	FBgn0085732	-1.523335872	2.18E-05
CG13315	FBgn0040827	0.831603235	1.80E-08		Septin5	FBgn0026361	-1.607366378	6.56E-05
pea	FBgn0086895	1.030738414	2.45E-08		CG10949	FBgn0032858	-0.807295521	6.59E-05
Ugt301D1	FBgn0032684	0.97998519	2.67E-08		lncRNA:CR43148	FBgn0262631	-0.759005183	6.79E-05
CG16926	FBgn0040732	0.978530442	2.67E-08		CheA87a	FBgn0038142	-1.298791695	8.94E-05
Obp57e	FBgn0050145	3.719479716	2.67E-08		CG8916	FBgn0030707	-0.778032973	9.28E-05
CAH5	FBgn0040629	1.413982178	2.77E-08		CDase	FBgn0039774	-0.681184177	9.82E-05
Ir76a	FBgn0260874	0.884196435	4.14E-08		CG30403	FBgn0050403	-1.239889163	0.000129789
borr	FBgn0032105	3.030649938	4.35E-08		Dhc98D	FBgn0013813	-1.120204943	0.000221419
CG34034	FBgn0054034	3.290996978	4.70E-08		CG7888	FBgn0036116	-0.724596578	0.000432548
Hsp67Bc	FBgn0001229	0.970823974	6.37E-08		Obp56a	FBgn0034468	-0.95186914	0.000438326
lobo	FBgn0083946	2.081995863	9.81E-08		jigr1	FBgn0039350	-0.567861839	0.000463152
Nek2	FBgn0029970	2.045872999	1.12E-07		CG11852	FBgn0039297	-1.163831261	0.000473231
lncRNA:CR43287	FBgn0262979	1.465331537	1.24E-07		CG10077	FBgn0035720	-0.708182024	0.000493679
Marf1	FBgn0039972	1.298553581	1.88E-07		SmydA-2	FBgn0036839	-1.527707389	0.000493679
CG34165	FBgn0085194	1.083978414	4.48E-07		CG8407	FBgn0033687	-1.259529844	0.000506011
Tret1-2	FBgn0033644	1.359015789	5.78E-07		CG7544	FBgn0033994	-0.831357991	0.000508836
Psf1	FBgn0035194	1.477557355	5.85E-07		lncRNA:CR45570	FBgn0267130	-2.286528719	0.000582035
CG5335	FBgn0034365	1.103379667	8.34E-07		Tektin-C	FBgn0035638	-1.293486725	0.000630146
tyn	FBgn0284435	0.806257801	1.12E-06		lncRNA:CR44632	FBgn0265843	-1.700120363	0.000894672
Spn75F	FBgn0052203	3.457510135	1.39E-06		sosie	FBgn0039232	-0.542412693	0.001056305
CG7900	FBgn0037548	0.846854261	1.41E-06		Dlip3	FBgn0040465	-0.588261947	0.001056305
Got2	FBgn0001125	0.822349795	1.93E-06		Ir48c	FBgn0033651	-2.349503594	0.001102307
CG12116	FBgn0030041	0.947550534	1.94E-06		stum	FBgn0050263	-0.839428856	0.001102326
CG32407	FBgn0052407	0.862497483	3.25E-06		CG9498	FBgn0031801	-0.604240545	0.001158978
Nepl19	FBgn0039612	1.383778946	3.81E-06		St4	FBgn0033887	-4.129416941	0.001185848
lncRNA:CR45337	FBgn0266876	4.146198964	4.08E-06		CG42393	FBgn0259739	-1.260614481	0.001542396
CR45470	FBgn0267026	0.991652144	6.07E-06		CG14947	FBgn0032406	-1.723510255	0.001814298
CG14275	FBgn0032022	1.038667598	7.62E-06		CG11741	FBgn0040531	-1.773396646	0.001873028
CG5377	FBgn0038974	0.758256	9.40E-06		SP1029	FBgn0263236	-0.590839022	0.001998502
CG10799	FBgn0033821	0.895541011	1.10E-05		Cpr49Ac	FBgn0033725	-2.916606817	0.002111635
Galt	FBgn0263200	0.694180323	1.35E-05		lncRNA:CR44506	FBgn0265699	-0.958632228	0.002181037
Cdk4	FBgn0016131	0.856816553	1.41E-05		alrm	FBgn0039332	-0.830348494	0.002270633
CCHa2	FBgn0038147	0.893085431	1.78E-05		CG8301	FBgn0037717	-0.592769989	0.002370246
l(2)gl	FBgn0002121	0.772648597	2.49E-05		CG43057	FBgn0262359	-2.726256859	0.003044632
CG31955	FBgn0051955	1.099617037	2.58E-05		lncRNA:CR46446	FBgn0287216	-1.51098063	0.003390599
CG17047	FBgn0033827	2.539034205	3.14E-05		CG12768	FBgn0037206	-0.680685699	0.00401554
superdeath	FBgn0039640	0.737645183	3.42E-05		ftz	FBgn0001077	-1.763534699	0.004081648
CG9733	FBgn0039759	1.320055575	3.61E-05		CR45495	FBgn0267051	-3.468848972	0.004840034
Myd88	FBgn0033402	0.660191243	3.71E-05		Idua	FBgn0032343	-0.616324129	0.005003064
CG7203	FBgn0031942	0.922862833	4.69E-05		CG9109	FBgn0031765	-0.58330216	0.005296287
CG7829	FBgn0039703	0.79942604	4.81E-05		CG3345	FBgn0031240	-0.980030324	0.005324256
CG8620	FBgn0040837	1.09418352	4.87E-05		asRNA:CR44841	FBgn0266115	-1.101095533	0.005324256
Dhc93AB	FBgn0013812	0.938935653	5.61E-05		CG13059	FBgn0036607	-1.701371023	0.005339036
CG13895	FBgn0035158	0.768994294	6.59E-05		CG34377	FBgn0263117	-0.899399849	0.005491898
Aldh	FBgn0012036	0.691886083	9.68E-05		CG14564	FBgn0037131	-2.68663988	0.005582188
Nepl10	FBgn0033742	0.696779004	0.000114331		CG4230	FBgn0031683	-0.470797069	0.006944337
vis	FBgn0033748	2.723792345	0.00011447		CG8157	FBgn0034010	-0.653268722	0.007171579
CG34261	FBgn0085290	1.45538101	0.000122666		pie	FBgn0005683	-1.109261818	0.007984749
CG14921	FBgn0032345	1.308124275	0.000133612		CG42284	FBgn0259179	-0.952501008	0.008870424
Cpr50Cb	FBgn0033869	1.800029692	0.000136135		Syn1	FBgn0037130	-0.52196582	0.009510922
Mettl2	FBgn0035247	0.836024726	0.000136135		CG9541	FBgn0032083	-0.68728493	0.009564995
CG5391	FBgn0038943	3.001480151	0.00014187		CG17564	FBgn0032768	-1.922017283	0.010010268
CG31326	FBgn0051326	0.730167761	0.00014842		Kua	FBgn0032850	-0.718835189	0.010010268
Nepl20	FBgn0039613	1.722843864	0.000148577		Lcch3	FBgn0010240	-0.589460491	0.010282191
CG31769	FBgn0051769	0.727336057	0.000153136		GC1	FBgn0260743	-0.525489299	0.010750777
CG9029	FBgn0031746	2.683055932	0.000154689		jumu	FBgn0015396	-0.774955821	0.01111148
Cyp6d5	FBgn0038194	0.593528304	0.000154689		tous	FBgn0034745	-1.163735273	0.012513353
CG2861	FBgn0029728	1.307819252	0.000224615		CG8745	FBgn0036381	-0.733513603	0.012651832
CG3222	FBgn0036014	3.059025553	0.000224615		CG15923	FBgn0038814	-1.507735202	0.012737662
SmydA-7	FBgn0034182	0.722772943	0.00025022		Irk3	FBgn0032706	-0.671111763	0.012845102
Idgf6	FBgn0013763	0.590684975	0.000275264		CG18507	FBgn0028527	-0.473442851	0.013083695
CG17028	FBgn0036552	1.465748545	0.000275977		FucTC	FBgn0044872	-1.248625866	0.013083695
CG34026	FBgn0054026	3.648045149	0.000283806		CG13950	FBgn0031289	-0.537011225	0.013112067
CG10936	FBgn0034253	0.893738757	0.000292963		CR31032	FBgn0051032	-0.979553606	0.013187687
CG43103	FBgn0262563	0.681662788	0.000292963		lncRNA:CR44612	FBgn0265823	-2.611183796	0.013510512
CG8568	FBgn0030841	1.54465571	0.000322029		CG42272	FBgn0259167	-0.99964038	0.013590914
CG11700	FBgn0029856	1.073054892	0.000354571		Uhg4	FBgn0083124	-0.524732405	0.013624293
CG3088	FBgn0036015	0.947917025	0.000357724		CG15373	FBgn0030889	-2.297143537	0.013679133
sPLA2	FBgn0033170	1.012345324	0.000358589		Nrk	FBgn0020391	-0.593157167	0.013988536
CG1979	FBgn0026563	0.735003187	0.000370539		CG8097	FBgn0030660	-0.754228399	0.014118057
CG31207	FBgn0051207	0.617548677	0.000396076		CG34002	FBgn0054002	-1.396265882	0.014118057
CG43448	FBgn0263402	1.402160683	0.000406498		Lcp65Ag2	FBgn0020637	-1.016512356	0.014650803
CG15293	FBgn0028526	0.678216375	0.000412468		lncRNA:CR46481	FBgn0287612	-1.123085651	0.01473563
dmrt11E	FBgn0030477	2.260746634	0.000412468		PolQ	FBgn0002905	-0.774857776	0.01616183
CG11052	FBgn0040524	0.703523098	0.000433231		lncRNA:CR45242	FBgn0266777	-1.210354013	0.016396683
CG7299	FBgn0032282	0.848866297	0.000438326		CG17450	FBgn0040028	-1.351748784	0.017965778
Root	FBgn0039152	0.790635886	0.000438326		CG14995	FBgn0035497	-0.463371479	0.018201508
CG17760	FBgn0033756	0.855214997	0.000444246		CG11406	FBgn0034990	-1.060060016	0.019332329
Nepl6	FBgn0259716	0.653574328	0.000498871		spz6	FBgn0035056	-1.786396995	0.019332329
CG4752	FBgn0034733	0.735845124	0.000504607		CG17167	FBgn0039941	-0.604135964	0.019546895
CG4847	FBgn0034229	0.710324507	0.000592729		Ack-like	FBgn0263998	-0.563263509	0.019549037
CG13870	FBgn0034506	0.99208031	0.000592729		mia	FBgn0014342	-0.666717781	0.020745436
tRNA:Pro-TGG-1-4	FBgn0051578	6.607569758	0.000612713		CG3635	FBgn0032981	-1.302612554	0.021080624
CG17732	FBgn0036923	1.598942795	0.00069312		Obp57a	FBgn0043535	-0.577725179	0.02172215
kek4	FBgn0032484	0.607613432	0.000695991		Or59c	FBgn0034866	-2.321473563	0.022813016
RhoGAP15B	FBgn0030808	0.947648409	0.000738665		Ugt302K1	FBgn0040251	-1.471588187	0.023168874
Gld	FBgn0001112	0.881335866	0.000757428		Cyp317a1	FBgn0033982	-0.590468111	0.024110176
CG32512	FBgn0052512	0.684970213	0.000795089		CG11034	FBgn0031741	-0.705167656	0.024466072
CG12766	FBgn0035476	1.066165887	0.000873079		HmgD	FBgn0004362	-0.558955522	0.024529951
CG7668	FBgn0036929	0.666091759	0.000908255		lncRNA:CR43608	FBgn0263583	-2.825534875	0.024529951
ppk15	FBgn0039424	1.893792457	0.000918578		CG15530	FBgn0039752	-1.385035484	0.025266018
CG6503	FBgn0040606	0.780860058	0.001058809		MnM	FBgn0035410	-0.522865305	0.025424518
Adk3	FBgn0026602	0.833230274	0.001118631		hbs	FBgn0287864	-0.512429581	0.026081158
Nepl21	FBgn0027578	0.68095824	0.001232073		Egfrap	FBgn0053993	-0.692256032	0.026723067
asRNA:CR42547	FBgn0260720	0.97086505	0.001496739		Ugt36E1	FBgn0027070	-0.577959938	0.027232821
CG12951	FBgn0037677	1.606992165	0.001671887		CG33468	FBgn0053468	-1.378819369	0.027645665
Cyp309a1	FBgn0031432	0.778591634	0.001693304		U4-U6-60K	FBgn0036733	-0.608664218	0.02782022
GstE13	FBgn0033381	0.764441041	0.00171091		CG32195	FBgn0052195	-0.515802875	0.02867056
Nmdmc	FBgn0010222	0.72449021	0.001851345		VepD	FBgn0053200	-0.558297078	0.030469301
CG10943	FBgn0036320	4.139769177	0.001857924		lncRNA:CR45403	FBgn0266952	-1.249356815	0.030469301
CG14282	FBgn0038685	3.648835787	0.002015095		Kap-alpha1	FBgn0024889	-0.399033937	0.031850645
CG2816	FBgn0031564	1.177599592	0.002114863		CG13284	FBgn0032614	-0.597288158	0.033755564
Fcp3C	FBgn0000644	0.941851322	0.002127727		CG7024	FBgn0029722	-0.861041716	0.034016691
MFS14	FBgn0010651	0.592098791	0.002227326		asRNA:CR44065	FBgn0264874	-1.263552984	0.034209514
lncRNA:CR43753	FBgn0264084	1.487055957	0.002339745		ssp6	FBgn0035676	-0.521950196	0.034595622
Or47b	FBgn0026385	0.992833427	0.002370246		CG31406	FBgn0051406	-2.095277881	0.037493765
Obp56g	FBgn0034474	0.682906197	0.002667023		CG14195	FBgn0030998	-1.422416619	0.037553354
nompB	FBgn0016919	0.932034105	0.002764705		wun2	FBgn0041087	-0.856034686	0.037553354
UK114	FBgn0086691	0.79341501	0.002839568		CG43702	FBgn0263841	-1.487321256	0.037706917
obst-F	FBgn0036947	5.193119942	0.002913647		CG13071	FBgn0036585	-0.711933315	0.037819949
lncRNA:CR43404	FBgn0263323	1.972013066	0.002913647		CG17264	FBgn0031490	-0.880208869	0.039350517
AttD	FBgn0038530	1.915799442	0.002922398		GlcAT-I	FBgn0066114	-0.592906644	0.040517214
Fmo-2	FBgn0033079	0.568173933	0.003016731		CG45105	FBgn0266566	-0.592035192	0.041346256
CG8654	FBgn0034479	0.669235426	0.003016731		SiaT	FBgn0035050	-0.598198013	0.041510101
lncRNA:CR44710	FBgn0265921	6.424590934	0.003016731		CG8066	FBgn0038243	-0.59353439	0.041913159
lncRNA:alphagamma-element:CR32865	FBgn0052865	2.437147284	0.003565755		RfC38	FBgn0028700	-0.679057416	0.044279834
Obp83g	FBgn0046875	1.313353216	0.003571041		CG43788	FBgn0264329	-1.776103986	0.045356777
CG4335	FBgn0038795	0.518474292	0.003638023		Pvf3	FBgn0085407	-0.450509654	0.046566392
Sodh-1	FBgn0024289	0.626684355	0.003762844		CG11158	FBgn0030511	-0.529808128	0.046907227
CG9547	FBgn0031824	0.571385965	0.003989196		CG9920	FBgn0038200	-0.948942329	0.047131412
hiro	FBgn0035154	2.016560362	0.003990031		CG30392	FBgn0050392	-0.46690446	0.047307627
CG5793	FBgn0038858	0.741882686	0.004137884		sqz	FBgn0010768	-0.758159715	0.047809884
CG34327	FBgn0085356	0.792424486	0.004252224		Cpr62Ba	FBgn0035279	-1.084449474	0.047809884
CG9747	FBgn0039754	0.648385944	0.00431293		CG15615	FBgn0034159	-3.979360623	0.048727083
Cyp28d1	FBgn0031689	0.581501178	0.004374527
lncRNA:CR43417	FBgn0263336	0.575534424	0.004375843
lncRNA:CR44513	FBgn0265706	4.183652209	0.004485025
Cpr11B	FBgn0030398	0.667148758	0.004955097
CG8343	FBgn0040502	0.902598843	0.005139134
CG6067	FBgn0029828	0.598165218	0.005540215
Cyp6a8	FBgn0013772	0.642694039	0.006072276
CG5235	FBgn0036565	1.466156437	0.00619314
CG34423	FBgn0085452	1.050601232	0.006230224
lncRNA:CR44602	FBgn0265813	2.752279558	0.00634496
CG3609	FBgn0031418	0.69942412	0.00685884
hzg	FBgn0036556	0.458272352	0.0068737
Glos	FBgn0029686	0.582229916	0.006944337
hale	FBgn0036924	2.231757433	0.006963206
Rac2	FBgn0014011	0.681715695	0.00711579
FASN1	FBgn0283427	0.541165982	0.00715865
CG17707	FBgn0025835	1.086792165	0.007250737
park	FBgn0041100	0.833824121	0.007653629
CG33946	FBgn0047000	1.126055212	0.007653629
CG42260	FBgn0259145	0.592323034	0.007813762
CG5866	FBgn0038508	3.887815951	0.007885996
CG42751	FBgn0261805	0.72375743	0.008009279
CG7497	FBgn0036742	0.699028147	0.008533931
CG34437	FBgn0085466	2.189247163	0.00868404
CG10912	FBgn0034296	3.482576818	0.008882222
Spn55B	FBgn0028983	0.628829369	0.008997238
CG33494	FBgn0053494	0.636335911	0.009510922
dob	FBgn0030607	0.455008365	0.009564995
CG10336	FBgn0032698	0.968895628	0.009959278
Cyp6g1	FBgn0025454	0.459726333	0.010000211
Mct1	FBgn0023549	0.646749962	0.010209714
CG31871	FBgn0051871	0.789938335	0.010292044
CG15717	FBgn0030451	1.018440847	0.011916248
Ugt307A1	FBgn0031887	5.968991327	0.012845102
Cyp6t1	FBgn0031182	0.546066923	0.012995218
lncRNA:CR45593	FBgn0267153	2.579895279	0.013027906
SA-2	FBgn0043865	5.464639223	0.013550706
CG30046	FBgn0050046	0.493354608	0.013988536
Ptp99A	FBgn0004369	0.778541227	0.014092786
miple2	FBgn0029002	0.671572014	0.014118057
CG15739	FBgn0030347	0.572976441	0.014118057
CG10257	FBgn0033985	0.480186195	0.014118057
Npc1b	FBgn0261675	2.07727448	0.014118057
CG12869	FBgn0033943	0.983751286	0.01416552
Nepl13	FBgn0039022	0.629995176	0.014458899
lncRNA:CR43488	FBgn0263499	3.793552297	0.01473563
CG32191	FBgn0052191	0.514738626	0.015297042
Spn88Ea	FBgn0028984	0.475523071	0.015741233
Dic61B	FBgn0263988	0.886210385	0.016396683
Cyp309a2	FBgn0041337	0.492290334	0.017765338
asRNA:CR45140	FBgn0266633	2.063287881	0.018283299
Gr22c	FBgn0265138	5.437144388	0.018998978
BomBc3	FBgn0040582	0.746326704	0.019909641
Aldh7A1	FBgn0036857	0.449542257	0.020056855
Ir10a	FBgn0083979	2.829614997	0.020082475
CG9400	FBgn0030562	0.65326223	0.020200945
CG16704	FBgn0031558	0.729301248	0.020200945
Mesh1	FBgn0039650	0.778871838	0.020272565
NLaz	FBgn0053126	0.504691445	0.020656631
CG5773	FBgn0034290	0.9086649	0.020849245
CG17974	FBgn0034624	1.097658142	0.021381179
Hml	FBgn0029167	0.548486386	0.022763831
AgmNAT	FBgn0029813	1.737539655	0.022803534
CG18249	FBgn0037553	0.669749124	0.023117156
Ugt35E2	FBgn0040255	0.641523431	0.023168874
GstZ1	FBgn0037696	0.520694702	0.023977312
CG33493	FBgn0053493	0.714269832	0.024254901
CG32305	FBgn0052305	2.654911226	0.024529951
CG33474	FBgn0053474	1.07569777	0.024529951
del	FBgn0086251	0.746279934	0.024529951
CG42807	FBgn0261989	0.858493697	0.024529951
eco	FBgn0035766	0.596660165	0.024573016
CG3588	FBgn0025643	0.578691212	0.024723702
Pld3	FBgn0032923	0.426860273	0.024723702
Alg2	FBgn0035401	0.537315946	0.024723702
comm2	FBgn0041160	0.558975905	0.025266018
mrva	FBgn0035763	0.523628739	0.025313152
CG10407	FBgn0038395	0.78416935	0.026517131
CG4830	FBgn0037996	1.122555408	0.027300879
SLC5A11	FBgn0031998	0.550423522	0.02766015
CG6429	FBgn0046999	0.528491779	0.027803651
rost	FBgn0011705	0.521640755	0.027815225
fabp	FBgn0037913	0.683251404	0.027982707
CG11756	FBgn0030290	1.836665987	0.028091368
lncRNA:CR33942	FBgn0062961	1.044996483	0.029005319
CG9967	FBgn0031413	0.596358698	0.029545618
Fdx2	FBgn0035529	0.51987435	0.029764621
lncRNA:CR45338	FBgn0266877	2.365107156	0.029764621
Nplp2	FBgn0287423	0.643227438	0.030180513
Nepl15	FBgn0039024	0.487792228	0.030592431
CG8539	FBgn0035791	0.447335447	0.030711161
sr	FBgn0003499	0.473870488	0.031143005
CG11790	FBgn0039265	0.494004182	0.031143005
CG17109	FBgn0039051	2.625542618	0.031814226
CG30050	FBgn0050050	0.671865191	0.033796102
CG7542	FBgn0036738	2.538585161	0.034016691
CG15553	FBgn0039817	0.665584517	0.034016691
CG12998	FBgn0030829	1.784268822	0.034209514
CG3492	FBgn0035007	2.543979208	0.034339049
CG31601	FBgn0051601	2.433119513	0.034339049
DIP-delta	FBgn0085420	0.532058709	0.035721301
CG12716	FBgn0030439	1.104531695	0.036081991
CG6283	FBgn0039474	2.360635711	0.036164047
lectin-28C	FBgn0040099	0.522798878	0.036341991
Prps	FBgn0036030	0.473156826	0.036654046
CG44006	FBgn0264748	0.500927059	0.037493765
lncRNA:CR46254	FBgn0267987	1.154188734	0.03751515
SIFaR	FBgn0038880	0.600569717	0.037553354
lncRNA:CR46529	FBgn0289438	1.44976157	0.037706917
LysD	FBgn0004427	1.9625808	0.037819949
frma	FBgn0029769	0.672178419	0.037819949
CG12995	FBgn0030826	1.832691572	0.037819949
CG6040	FBgn0038679	0.446517009	0.038822763
flap	FBgn0034693	0.402096169	0.039350517
Lsp2	FBgn0002565	0.504233962	0.039446162
Idh	FBgn0001248	0.442247872	0.04053622
CG34301	FBgn0085330	1.11996794	0.040624355
CG4267	FBgn0264979	0.527653199	0.04273321
CG33640	FBgn0053640	1.452724137	0.043489257
Obp56d	FBgn0034470	0.70141396	0.043551646
CG33110	FBgn0053110	0.516587287	0.043551646
pug	FBgn0020385	0.477842929	0.043923955
RhoU	FBgn0083940	0.553473734	0.043923955
AOX1	FBgn0267408	0.38650522	0.043923955
lncRNA:CR43241	FBgn0262886	0.695667295	0.044131483
Akr1B	FBgn0086254	0.42590076	0.044136831
Gld2	FBgn0038934	0.855144786	0.044160327
Sar1	FBgn0038947	0.442321829	0.044279834
SMC2	FBgn0027783	0.584834206	0.04479552
CG15784	FBgn0029766	0.450090483	0.045356777
CG2233	FBgn0029990	0.55367965	0.045356777
CG5958	FBgn0031913	0.64254897	0.045356777
CG14572	FBgn0037128	2.514764503	0.045507761
tsl	FBgn0003867	0.510585814	0.046566392
smp-30	FBgn0038257	0.746386513	0.046566392
CG7386	FBgn0035691	0.668466347	0.047131412
Lapsyn	FBgn0034602	0.416554506	0.048211859
Prosalpha1R	FBgn0050382	0.914768239	0.048285387
RpS28a	FBgn0039739	5.564995335	0.048713919
tobi	FBgn0261575	0.595976429	0.048727083
CG30159	FBgn0050159	0.427588782	0.048942308
Atg4a	FBgn0031298	0.437884634	0.048992307
Agpat3	FBgn0036623	0.443310024	0.048992307
CG30345	FBgn0050345	0.462250487	0.049511269
