# Supplementary material for: Neuronal protein Sex-lethal modulates tRNA synthesis via the polymerase III subunit Polr3E in male Drosophila neurons
Source: PLoS Biol. 2026 Jul 17;24(7):e3003863. doi: 10.1371/journal.pbio.3003863 (PMC13432123; doi:10.1371/journal.pbio.3003863)
Supplement: S36 Table — (CSV) [file pbio.3003863.s036.csv]

Raw			Spearman test			p<0.05				Spearman test
FBgn	Sxl-RAC	Sxl RNAi 109221	rho	-0.1239642		Gene Name	FBgn	Sxl-RAC	Sxl RNAi 109221	rho	-0.3546672
FBgn0000003	-0.264667233	1.068351597	p-value	2.65E-41		Ace	FBgn0000024	-0.347791544	-0.182494893	p-value	8.54E-74
FBgn0000008	0.230761973	-0.006035152				acj6	FBgn0000028	-0.768322202	0.072497654
FBgn0000017	-0.205301297	-0.009421986				nAChRalpha1	FBgn0000036	-0.448183363	0.062561283
FBgn0000018	0.292289557	0.147733013				mAChR-A	FBgn0000037	-0.486593871	-0.223907692
FBgn0000024	-0.347791544	-0.021158477				nAChRbeta1	FBgn0000038	-0.325570971	-0.118266572
FBgn0000028	-0.768322202	0.07787709				Act57B	FBgn0000044	-0.387380229	-0.093398292
FBgn0000032	0.165082798	-0.214152916				Adh	FBgn0000055	-1.725752727	0.074816877
FBgn0000036	-0.448183363	0.106815466				amd	FBgn0000075	-0.726691062	-0.056553872
FBgn0000037	-0.486593871	-0.015154119				Amy-d	FBgn0000078	1.93845144	0.226235003
FBgn0000038	-0.325570971	0.125843429				RpLP0	FBgn0000100	0.330322281	-0.039700008
FBgn0000039	-0.058029217	0.208473369				Appl	FBgn0000108	-0.537932337	0.043541058
FBgn0000042	0.104469282	-0.136858857				aurA	FBgn0000147	-0.798190312	0.182153412
FBgn0000043	-0.002837665	-0.083166507				awd	FBgn0000150	0.567405187	0.148414004
FBgn0000044	-0.387380229	-0.321906144				bi	FBgn0000179	-0.533394021	0.122924179
FBgn0000045	0.267923095	-1.191485502				bic	FBgn0000181	0.475949377	0.036096471
FBgn0000046	-0.294339491	-0.478617168				brm	FBgn0000212	-0.33752646	-0.225889252
FBgn0000047	-0.769748218	-0.565234729				cad	FBgn0000251	0.215250001	4.585487233
FBgn0000052	0.75199902	-0.637131611				Cam	FBgn0000253	-0.383524141	0.210189513
FBgn0000053	0.804139655	-0.776121068				CkIIbeta	FBgn0000259	-0.360227373	0.019267059
FBgn0000055	-1.725752727	0.233182683				Cat	FBgn0000261	0.5406138	0.329631857
FBgn0000057	-0.027519106	-0.104272495				Pka-C1	FBgn0000273	-0.570343517	-0.095673475
FBgn0000061	0.256451134	-0.109548205				Cp190	FBgn0000283	-0.491485537	-0.165785029
FBgn0000063	-0.033291319	0.412466747				salr	FBgn0000287	-0.426551906	-0.175621806
FBgn0000064	0.125146227	-0.133675129				cg	FBgn0000289	-0.326747222	-0.003842086
FBgn0000071	-0.861804338	1.158319335				cni	FBgn0000339	0.438385111	0.083745051
FBgn0000075	-0.726691062	0.461420478				crc	FBgn0000370	0.490636933	-0.17371565
FBgn0000077	-0.062367932	0.125209516				csw	FBgn0000382	-0.40715298	-0.012165157
FBgn0000078	1.93845144	-0.692944337				CycB	FBgn0000405	-1.321021576	-0.965278427
FBgn0000079	1.015168018	-0.742459434				Cyt-b5-r	FBgn0000406	1.476877856	0.262894695
FBgn0000083	0.122643189	-0.006365432				Sap-r	FBgn0000416	0.273730835	0.234541908
FBgn0000084	0.032832184	0.127442955				Hr3	FBgn0000448	-0.448926824	-0.05570164
FBgn0000092	-0.1006894	0.493833312				Dip-C	FBgn0000455	0.373053468	0.144782848
FBgn0000097	0.085534657	-0.256935331				disco	FBgn0000459	0.385733223	0.308290366
FBgn0000100	0.330322281	-0.134900057				Lar	FBgn0000464	-0.360295969	0.243585164
FBgn0000108	-0.537932337	0.08581678				DNaseII	FBgn0000477	0.522823034	0.123530481
FBgn0000109	-0.108533475	-0.038752513				dnc	FBgn0000479	-0.591182682	0.136898059
FBgn0000114	0.003574239	-0.027968032				Pka-C3	FBgn0000489	-0.374346973	-0.198201592
FBgn0000115	0.168091485	0.009488129				Dr	FBgn0000492	0.547317978	0.342504384
FBgn0000116	0.216672352	-0.034496188				eag	FBgn0000535	-0.594792133	0.160240901
FBgn0000117	-0.13027341	-0.023639435				eEF2	FBgn0000559	0.456924016	0.203866546
FBgn0000119	-0.161431507	-0.055840523				Eh	FBgn0000564	2.009048381	1.982099136
FBgn0000120	0.217676018	0.00774841				emc	FBgn0000575	0.366979803	-0.085725439
FBgn0000121	0.148962641	-0.033980827				ena	FBgn0000578	-0.314373745	0.012170806
FBgn0000139	0.101106676	0.021486619				eyg	FBgn0000625	-0.40710467	0.182390012
FBgn0000140	-1.155303633	0.716134398				tei	FBgn0000633	-0.4053321	0.032203153
FBgn0000146	-0.070719991	-0.091724273				Fas2	FBgn0000635	-0.342273542	0.01724334
FBgn0000147	-0.798190312	0.495129631				Fcp3C	FBgn0000644	0.293334388	0.941851322
FBgn0000150	0.567405187	0.152049817				fliI	FBgn0000709	-0.342782002	-0.168039364
FBgn0000152	-0.0592565	-0.217522881				ft	FBgn0001075	-0.757188111	0.011912774
FBgn0000153	-0.086817341	0.122915328				ftz	FBgn0001077	-2.418084246	-1.763534699
FBgn0000157	-0.357234325	0.116511244				g	FBgn0001087	-0.360583178	-0.014398641
FBgn0000163	-0.136238653	-0.079926062				Gbeta13F	FBgn0001105	-0.308144489	0.224924758
FBgn0000173	-0.051429112	0.131915212				Gld	FBgn0001112	0.526630967	0.881335866
FBgn0000179	-0.533394021	0.042161661				Glt	FBgn0001114	1.024810833	0.188659126
FBgn0000180	-0.06152975	-0.068593007				Got2	FBgn0001125	0.791431124	0.822349795
FBgn0000181	0.475949377	-0.243587119				Gpdh1	FBgn0001128	0.368212214	0.299903728
FBgn0000183	0.018770999	0.073810095				gro	FBgn0001139	-0.336648451	0.103297519
FBgn0000206	0.037269704	-0.097825148				Gs1	FBgn0001142	0.266709822	0.163262984
FBgn0000212	-0.33752646	-0.123102687				GstD1	FBgn0001149	0.469718691	0.292868756
FBgn0000221	-0.168525285	0.046083899				gt	FBgn0001150	-1.518665114	-0.98225779
FBgn0000228	-0.009863237	-0.016829106				Hex-A	FBgn0001186	-0.399703652	0.109161523
FBgn0000229	0.103785763	0.048583547				Hex-C	FBgn0001187	1.603122397	0.394097052
FBgn0000233	-0.536137795	0.67580861				hfw	FBgn0001189	0.3825865	0.182080062
FBgn0000239	0.162310599	-0.225105455				Hn	FBgn0001208	1.176167718	0.395584855
FBgn0000241	0.145979272	-0.652593982				Hsc70-3	FBgn0001218	-0.432435216	-0.467386642
FBgn0000244	0.099253224	-0.130909098				Hsp23	FBgn0001224	0.137600495	-0.853136566
FBgn0000246	0.059687946	-0.122634228				Hsp27	FBgn0001226	-1.16346944	-0.611480642
FBgn0000247	-0.280533413	0.029983003				Hsp67Bc	FBgn0001229	-0.341584493	0.970823974
FBgn0000250	-0.186334081	-0.043022364				Idh	FBgn0001248	0.366457347	0.442247872
FBgn0000251	0.215250001	0.411965455				Ldh	FBgn0001258	0.477744522	0.141503506
FBgn0000253	-0.383524141	-0.036575318				kay	FBgn0001297	-0.367663742	-0.05406644
FBgn0000256	-0.241683651	0.205495494				klar	FBgn0001316	-0.378929603	-0.219180071
FBgn0000257	-0.138766912	0.053316627				knrl	FBgn0001323	-0.461582257	0.007631983
FBgn0000259	-0.360227373	0.037781238				kto	FBgn0001324	-0.394847543	-0.04560348
FBgn0000261	0.5406138	-0.219544907				kz	FBgn0001330	-0.513505154	-0.183565326
FBgn0000273	-0.570343517	-0.075475388				Mybbp1A	FBgn0001341	-0.406725908	-0.126615079
FBgn0000283	-0.491485537	-0.330054667				egh	FBgn0001404	-0.345832785	0.072384577
FBgn0000286	0.00190301	0.141848874				dlg1	FBgn0001624	-0.517042549	0.055087179
FBgn0000287	-0.426551906	-0.038993474				eIF4A	FBgn0001942	0.444345977	0.082390441
FBgn0000289	-0.326747222	-0.043246426				Sos	FBgn0001965	-0.285126969	-0.109945093
FBgn0000299	-0.19821861	-0.547072006				Ca-alpha1D	FBgn0001991	-0.589783104	-0.161537238
FBgn0000303	-0.256290233	0.16691235				crp	FBgn0001994	-0.250431374	-0.003508921
FBgn0000307	-0.217794228	-0.250371993				mRpL4	FBgn0001995	0.398681656	0.279695008
FBgn0000308	-0.147264287	-0.097648442				l(2)37Bb	FBgn0002021	0.4510299	0.173728368
FBgn0000316	-0.138152804	-0.057335178				l(2)gl	FBgn0002121	0.291244885	0.772648597
FBgn0000317	0.011079824	0.036662718				CG5504	FBgn0002174	-0.716591806	-0.346913467
FBgn0000318	0.143306814	-0.005949755				Prosbeta6	FBgn0002284	0.454302991	0.243992179
FBgn0000319	-0.130441303	-0.097340904				dco	FBgn0002413	-0.233777106	-0.127971509
FBgn0000320	-0.112493552	-0.417632502				l(3)mbt	FBgn0002441	-0.374168286	-0.006459158
FBgn0000326	0.058157325	-0.113156939				Lsp1alpha	FBgn0002562	-0.150139503	-1.499564669
FBgn0000330	0.156575637	0.044122007				Lsp1beta	FBgn0002563	1.605038764	0.060176911
FBgn0000339	0.438385111	0.148900027				Lsp2	FBgn0002565	1.777415114	0.504233962
FBgn0000346	-0.072952562	0.051438832				Rab32	FBgn0002567	0.324555111	-0.086667934
FBgn0000351	0.18503434	0.247734904				lz	FBgn0002576	0.345540514	0.168409907
FBgn0000352	-0.121323103	0.001945427				RpL36	FBgn0002579	0.528278843	0.073830148
FBgn0000357	-0.310145791	0.496520968				RpS5a	FBgn0002590	0.553774257	0.267242311
FBgn0000370	0.490636933	-0.470145064				RpLP1	FBgn0002593	0.514069022	0.401661254
FBgn0000376	-0.226590338	-0.192144805				RpS3	FBgn0002622	0.391120007	0.210558843
FBgn0000377	-0.079102915	-0.125563176				RpL32	FBgn0002626	0.520713642	0.307273085
FBgn0000382	-0.40715298	0.041159611				mam	FBgn0002643	-0.308282626	0.097476228
FBgn0000384	0.131222505	0.088500858				Men	FBgn0002719	0.41609278	0.443921042
FBgn0000394	0.269330609	-0.035980777				Met	FBgn0002723	-0.441236139	0.202525493
FBgn0000395	-0.10908181	-0.015482161				MtnA	FBgn0002868	0.561877785	0.128591378
FBgn0000404	0.670045595	0.362040678				PolQ	FBgn0002905	-0.486116091	-0.774857776
FBgn0000405	-1.321021576	-0.278210431				na	FBgn0002917	-0.786828457	-0.189130655
FBgn0000406	1.476877856	-0.524534788				Atpalpha	FBgn0002921	-0.345704834	0.03350621
FBgn0000411	-0.060541178	-0.045434178				ninaD	FBgn0002939	-0.302817079	3.381061321
FBgn0000412	-0.098374763	-0.047756994				ninaE	FBgn0002940	0.273848083	-0.082225783
FBgn0000414	-0.295851497	0.024014155				nkd	FBgn0002945	-0.452296008	-0.185906451
FBgn0000416	0.273730835	-0.340309765				osp	FBgn0003016	-0.512669827	-0.236506537
FBgn0000422	-0.028293634	0.270980108				per	FBgn0003068	-0.487442667	-0.025520787
FBgn0000426	0.291826778	0.116837046				Pgi	FBgn0003074	0.297782439	0.251021103
FBgn0000439	-0.277212637	0.219049065				Pgm1	FBgn0003076	0.471193845	0.293846266
FBgn0000442	-0.229866037	-0.960244972				phr	FBgn0003082	-1.928095864	-2.273944913
FBgn0000447	-0.121206251	-0.136268122				pk	FBgn0003090	-0.526225106	-0.143292943
FBgn0000448	-0.448926824	0.267076585				Pkc98E	FBgn0003093	-0.477114029	0.052238877
FBgn0000451	-0.004235499	-0.766260813				CG2841	FBgn0003159	-0.31216965	-0.233703212
FBgn0000454	0.186037213	0.065797169				pum	FBgn0003165	-0.52099261	0.094832582
FBgn0000455	0.373053468	0.012310496				rb	FBgn0003210	-0.288944899	0.069593494
FBgn0000459	0.385733223	-0.23325986				rdgB	FBgn0003218	-0.347132661	0.071473174
FBgn0000463	-0.288853655	-0.088049373				Rh2	FBgn0003248	0.598337105	0.355840827
FBgn0000464	-0.360295969	0.344050026				Rh4	FBgn0003250	0.578333387	0.166620105
FBgn0000477	0.522823034	-0.223745098				rk	FBgn0003255	-0.642815368	-0.398113915
FBgn0000479	-0.591182682	0.079007503				RpLP2	FBgn0003274	0.467970231	0.021182932
FBgn0000482	-0.21496547	0.019324128				Polr2F	FBgn0003275	0.459750991	0.223782537
FBgn0000489	-0.374346973	-0.210455655				RpL4	FBgn0003279	0.446900826	0.175455447
FBgn0000490	-0.206611749	-0.11612117				rst	FBgn0003285	-0.305020478	-0.028263355
FBgn0000492	0.547317978	-0.703678141				rt	FBgn0003292	-0.396007015	-0.180829474
FBgn0000499	-0.233513007	-0.00297035				rut	FBgn0003301	-0.597036094	-0.262518138
FBgn0000500	0.232909114	0.366379909				sca	FBgn0003326	-0.290364062	-0.196840531
FBgn0000504	-0.107884383	-0.118390154				sd	FBgn0003345	-0.371486272	-0.042134474
FBgn0000520	-0.107875167	0.194520666				sgg	FBgn0003371	-0.42763907	-0.041827311
FBgn0000524	0.18523745	-0.389207534				Sgs1	FBgn0003372	-1.14032767	-0.0196064
FBgn0000527	0.252003221	-0.091929599				Sh	FBgn0003380	-0.720178017	0.214604624
FBgn0000529	0.105544412	0.259303394				shf	FBgn0003390	0.602348928	-0.147094225
FBgn0000533	0.000702508	0.247784234				shi	FBgn0003392	-0.245071468	-0.163636929
FBgn0000535	-0.594792133	0.14560252				skd	FBgn0003415	-0.542085791	0.021245267
FBgn0000536	0.185427231	-0.072152047				slo	FBgn0003429	-0.230513609	0.137937547
FBgn0000541	-0.223970878	-0.0359708				sm	FBgn0003435	-0.263668465	0.2073289
FBgn0000542	-0.076585403	-0.288998267				sna	FBgn0003448	-1.462044593	-1.065857304
FBgn0000543	-0.05131481	-0.050244521				Sod1	FBgn0003462	0.435385155	0.058718786
FBgn0000546	0.144710832	0.220414788				sol	FBgn0003464	-0.541999044	-0.048440244
FBgn0000547	-0.100290152	0.095442392				sr	FBgn0003499	0.173447022	0.473870488
FBgn0000551	0.654084054	0.506189678				srp	FBgn0003507	1.286840639	0.345126443
FBgn0000552	0.897512421	0.70518165				ss	FBgn0003513	-0.760400678	0.089149208
FBgn0000557	-0.064835039	-0.234940417				st	FBgn0003515	0.559222275	-0.063894863
FBgn0000559	0.456924016	-0.413368572				sta	FBgn0003517	0.293501487	0.086430698
FBgn0000560	-0.715721591	0.586161586				stau	FBgn0003520	-0.331957361	-0.081592791
FBgn0000562	-0.064136753	-0.145489235				su(w[a])	FBgn0003638	-0.30525552	0.0855947
FBgn0000564	2.009048381	0.493325214				sws	FBgn0003656	-0.458324342	-0.063390563
FBgn0000565	0.214029644	-0.139755927				Syb	FBgn0003660	0.488162979	0.334433409
FBgn0000566	0.099026803	-0.064483835				tipE	FBgn0003710	-0.278781697	-0.096041613
FBgn0000567	-0.022644532	0.07302657				Egfr	FBgn0003731	0.534250107	0.208753203
FBgn0000568	-0.177257788	0.190614147				tra2	FBgn0003742	0.387986236	-0.06754953
FBgn0000575	0.366979803	-0.002262513				Treh	FBgn0003748	0.465316396	0.258493193
FBgn0000576	-0.288043088	0.038356484				tsl	FBgn0003867	0.922723378	0.510585814
FBgn0000577	-0.229809101	-0.335555646				tub	FBgn0003882	0.270910724	-0.276860594
FBgn0000578	-0.314373745	0.119783205				RpL40	FBgn0003941	0.327946459	0.276185344
FBgn0000579	0.168978832	-0.153063005				RpS27A	FBgn0003942	0.669229776	0.370333263
FBgn0000581	-0.142781222	-0.001209063				usp	FBgn0003964	-0.29394896	-0.186557763
FBgn0000588	0.271717271	-0.185806589				v	FBgn0003965	0.646369871	0.074591601
FBgn0000592	0.355723372	0.093170114				vg	FBgn0003975	-0.392029556	0.07052232
FBgn0000611	0.133257041	0.095479687				y	FBgn0004034	-3.37765533	-4.387719428
FBgn0000615	-0.267953693	-0.140147897				z	FBgn0004050	-0.328523277	-0.141686464
FBgn0000617	-0.002207249	-0.083021731				uzip	FBgn0004055	0.292194438	0.027308769
FBgn0000618	0.300804242	0.250014406				5-HT1A	FBgn0004168	-0.276899509	-0.077790376
FBgn0000625	-0.40710467	-0.131377405				up	FBgn0004169	-0.442883358	0.054875348
FBgn0000629	0.116751655	-0.04900694				mts	FBgn0004177	-0.392970132	0.054892342
FBgn0000633	-0.4053321	-0.007467107				Ebp	FBgn0004181	-7.736432895	0.283903797
FBgn0000635	-0.342273542	-0.069344619				ct	FBgn0004198	-0.353471787	0.087945039
FBgn0000636	-0.042007259	-0.023756733				nonA	FBgn0004227	-0.289185427	-0.246913314
FBgn0000639	-0.160919022	-0.6484652				Hrb87F	FBgn0004237	-0.328933038	0.057128028
FBgn0000644	0.293334388	0.677651775				DptA	FBgn0004240	-1.390485384	0.187749891
FBgn0000658	-0.166582079	-0.147347713				Rdl	FBgn0004244	-0.549222601	0.147198191
FBgn0000659	-0.114457246	-0.173838395				HmgD	FBgn0004362	-0.17263616	-0.558955522
FBgn0000662	-0.042866314	0.001550752				Ptp99A	FBgn0004369	-0.37652921	0.778541227
FBgn0000667	-0.26330779	-0.167251921				Ptp10D	FBgn0004370	-0.271861298	-0.061156158
FBgn0000709	-0.342782002	-0.039030293				shtd	FBgn0004391	-0.542130957	-0.0594934
FBgn0000711	-0.064688889	0.110539412				RpS14a	FBgn0004403	0.313765408	0.299989797
FBgn0000715	-0.10528698	0.335062735				RpS14b	FBgn0004404	0.421386037	0.270717421
FBgn0000719	-0.083134139	-0.129814574				LysD	FBgn0004427	1.613655451	1.9625808
FBgn0000721	0.045651765	-0.261407128				Fur1	FBgn0004509	-0.27210265	0.220099834
FBgn0000723	0.149174808	-0.079967621				Mdr49	FBgn0004512	-0.402967584	0.05766192
FBgn0000808	0.199912029	0.078584042				Oct-TyrR	FBgn0004514	-0.322542265	-0.101419654
FBgn0000810	-0.083108358	-0.13973555				Edg91	FBgn0004554	0.933286707	-0.721340086
FBgn0000826	0.058578452	0.162862436				5-HT7	FBgn0004573	-0.292216222	-0.184171665
FBgn0000927	0.834600307	0.173153973				B52	FBgn0004587	-0.279267124	-0.091535171
FBgn0000928	0.054243703	-0.320231491				pros	FBgn0004595	-0.428107065	0.337238591
FBgn0000964	-0.29040366	0.070026567				Fur2	FBgn0004598	-0.246524224	-0.037678773
FBgn0000996	0.021600454	-0.129709163				zfh1	FBgn0004606	-0.311838765	-0.238192576
FBgn0001075	-0.757188111	0.209686869				wapl	FBgn0004655	-0.46948998	-0.201499425
FBgn0001077	-2.418084246	0.354481866				fs(1)h	FBgn0004656	-0.571792967	0.158634061
FBgn0001078	-0.296484513	0.050399445				inaC	FBgn0004784	0.537786779	0.149139219
FBgn0001079	-0.221220669	-0.13897491				mdy	FBgn0004797	0.664803562	0.242743101
FBgn0001083	-0.147552398	0.238174196				Hrb27C	FBgn0004838	-0.353468992	0.211023255
FBgn0001084	0.005200682	0.08151233				otk	FBgn0004839	-0.45621678	-0.100524015
FBgn0001085	-0.075672057	-0.03133951				ph-d	FBgn0004860	-0.450716033	-0.176593681
FBgn0001086	0.082882057	0.458153615				ph-p	FBgn0004861	-0.426676188	0.044385255
FBgn0001087	-0.360583178	0.042511514				Eip78C	FBgn0004865	-0.363940142	-0.356951935
FBgn0001089	-0.007632407	0.375077598				enc	FBgn0004875	-0.408583971	0.037824667
FBgn0001090	-0.183845049	-0.288938677				cdi	FBgn0004876	-0.316082825	-0.153261163
FBgn0001091	0.19626772	-0.317774052				cas	FBgn0004878	2.38210667	2.996504732
FBgn0001092	0.176604593	-0.114286476				scrt	FBgn0004880	-0.428219807	0.039218086
FBgn0001098	-0.166950653	-0.137888469				Scsalpha1	FBgn0004888	0.301311887	0.176914517
FBgn0001099	-0.388756981	-0.135423857				Ggamma1	FBgn0004921	0.355138098	-0.117638077
FBgn0001104	0.06084609	-0.244202003				Top1	FBgn0004924	-0.273133912	0.029924846
FBgn0001105	-0.308144489	0.069860227				phm	FBgn0004959	1.363771356	-0.235476281
FBgn0001108	-0.128299995	-0.035524011				RpS17	FBgn0005533	0.334640657	0.161598385
FBgn0001112	0.526630967	0.416447358				Mbs	FBgn0005536	-0.233673699	-0.068697258
FBgn0001114	1.024810833	-0.945095405				sv	FBgn0005561	0.751824075	0.175531137
FBgn0001122	-0.076658966	0.062465607				RpL7	FBgn0005593	0.512119526	0.292265364
FBgn0001123	-0.157896305	0.045362278				Psc	FBgn0005624	-0.514609042	-0.131573105
FBgn0001124	0.267688776	-0.352455716				faf	FBgn0005632	-0.280633648	-0.046043656
FBgn0001125	0.791431124	-0.485373827				nvy	FBgn0005636	-0.269216131	-0.232922117
FBgn0001128	0.368212214	-0.209028372				Rox8	FBgn0005649	-0.237193985	0.065332987
FBgn0001133	0.110311656	0.076225066				Ets98B	FBgn0005659	0.421647038	0.275022677
FBgn0001134	-0.155943067	0.007084777				bt	FBgn0005666	-0.63888849	-0.079575405
FBgn0001137	-0.02483762	0.123851				Cyp4d1	FBgn0005670	1.31313572	0.144796518
FBgn0001138	-0.244519651	0.036937654				dac	FBgn0005677	-0.367968926	-0.117071117
FBgn0001139	-0.336648451	0.0067283				pie	FBgn0005683	-0.474716774	-1.109261818
FBgn0001142	0.266709822	-0.21013249				Con	FBgn0005775	-0.289323948	0.071184674
FBgn0001145	0.100651358	-0.158862645				E5	FBgn0008646	-0.660106492	0.080188834
FBgn0001147	0.850149749	0.237721014				GstD8	FBgn0010044	-1.066311933	-0.13998647
FBgn0001149	0.469718691	0.422406967				RpL23	FBgn0010078	0.604693567	0.145563512
FBgn0001150	-1.518665114	2.393034079				hdc	FBgn0010113	-0.403978973	0.354262243
FBgn0001168	0.161504275	-0.344812029				Wnt5	FBgn0010194	-0.429831695	-0.298664152
FBgn0001169	-0.011854389	0.03895071				RpS15Aa	FBgn0010198	0.526773521	0.308750815
FBgn0001170	0.152556476	-0.156486276				Sod2	FBgn0010213	0.325554168	0.254053151
FBgn0001174	-0.735505481	0.639310896				Nmdmc	FBgn0010222	0.575554194	0.72449021
FBgn0001179	0.031324704	0.045887248				Gel	FBgn0010225	0.780470715	0.281490723
FBgn0001180	-0.177955125	-0.108704743				GstS1	FBgn0010226	0.427258513	-0.012067149
FBgn0001185	0.011268554	-0.108695134				Lcch3	FBgn0010240	-0.293274721	-0.589460491
FBgn0001186	-0.399703652	-0.095247062				Mdr50	FBgn0010241	1.829906505	2.141697448
FBgn0001187	1.603122397	-0.527622079				RpS13	FBgn0010265	0.362011996	0.375017439
FBgn0001189	0.3825865	-0.371777098				Ssrp	FBgn0010278	-0.334316578	0.046887017
FBgn0001197	0.078656755	0.123253811				hep	FBgn0010303	-0.385216646	0.033111547
FBgn0001202	0.031529404	0.057969608				corto	FBgn0010313	-0.266597047	-0.030237829
FBgn0001206	-0.311987773	0.204195593				CycJ	FBgn0010317	0.11250494	-2.065452774
FBgn0001208	1.176167718	-0.601333735				woc	FBgn0010328	-0.283683843	-0.094099469
FBgn0001215	-0.235056036	0.056176283				Tbh	FBgn0010329	-0.449721782	-0.100159513
FBgn0001216	-0.233710852	-0.372110541				Cds	FBgn0010350	0.270601286	-0.214657502
FBgn0001217	-0.172416849	0.29539039				CycE	FBgn0010382	-0.515209548	0.095601772
FBgn0001218	-0.432435216	-0.310852666				Acbp2	FBgn0010387	0.946218283	0.662448499
FBgn0001220	0.090333343	-0.208619029				Dro	FBgn0010388	-2.070541628	1.74577367
FBgn0001222	-0.063342857	-0.010682633				LamC	FBgn0010397	-0.345305344	-0.240725041
FBgn0001224	0.137600495	0.213084079				RpS9	FBgn0010408	0.507197466	0.235726998
FBgn0001225	-0.349824944	0.123739114				RpL18A	FBgn0010409	0.38033202	0.273015355
FBgn0001226	-1.16346944	0.246405481				RpS18	FBgn0010411	0.604755395	0.398479031
FBgn0001227	-0.103856129	0.324313784				RpS19a	FBgn0010412	0.327497034	0.256585958
FBgn0001229	-0.341584493	0.089033894				SerT	FBgn0010414	-0.363408132	-0.234242922
FBgn0001230	-0.28313011	0.683715502				TpnC73F	FBgn0010424	-0.738342145	-0.364299583
FBgn0001233	-0.229902257	0.257572955				cora	FBgn0010434	-0.259525686	-0.108202329
FBgn0001234	-0.240024467	0.195583286				emp	FBgn0010435	0.342606452	0.164372018
FBgn0001235	-0.255669186	0.030959148				tutl	FBgn0010473	-0.482571281	0.098500069
FBgn0001247	0.046759291	0.074599557				wal	FBgn0010516	0.523134572	0.294505633
FBgn0001248	0.366457347	-0.374269496				Prosbeta1	FBgn0010590	0.494033846	0.181884059
FBgn0001250	-0.11143963	-0.21274055				Sec61beta	FBgn0010638	0.369769421	-0.079995864
FBgn0001253	0.107691311	-0.096865451				MFS14	FBgn0010651	0.454989355	0.592098791
FBgn0001254	1.204672878	-0.409257753				sqz	FBgn0010768	0.141865604	-0.758159715
FBgn0001255	1.162162181	-0.673756863				Ref1	FBgn0010774	0.253107811	0.065047196
FBgn0001256	-0.387849644	-0.677465136				SsRbeta	FBgn0011016	0.403174972	0.072965016
FBgn0001257	0.254652587	0.508341934				fbl	FBgn0011205	0.41782538	0.079155157
FBgn0001258	0.477744522	-0.595118855				bol	FBgn0011206	-0.403689304	-0.110911087
FBgn0001259	0.362404685	0.007645556				pelo	FBgn0011207	0.41999539	0.12127388
FBgn0001263	-0.244838408	-0.177381082				heph	FBgn0011224	-0.252885161	-0.020127531
FBgn0001269	-0.064949846	0.060904966				ox	FBgn0011227	0.488874455	0.184669733
FBgn0001276	0.097266905	0.156596024				poe	FBgn0011230	-0.574493449	-0.426634996
FBgn0001280	0.32233617	-0.026023035				Sema1a	FBgn0011259	-0.309972075	0.152019405
FBgn0001285	1.148618596	0.583264182				RpL13	FBgn0011272	0.357633235	0.233054435
FBgn0001291	0.254730621	0.093863465				Obp19d	FBgn0011280	-0.639523912	0.067653884
FBgn0001296	0.064880912	-0.107444075				Obp28a	FBgn0011283	-1.217170003	-0.199222467
FBgn0001297	-0.367663742	-0.145402073				RpS4	FBgn0011284	0.277283619	0.11408661
FBgn0001301	-0.008921855	-0.051507202				RyR	FBgn0011286	-0.702512724	-0.150424402
FBgn0001308	-0.044044742	-0.110676127				l(2)efl	FBgn0011296	-0.565021054	0.200576545
FBgn0001311	-0.455952594	0.094886138				ND-ACP	FBgn0011361	0.43101128	0.221601404
FBgn0001316	-0.378929603	-0.05101555				Ssdp	FBgn0011481	-0.265444618	0.021761558
FBgn0001319	-0.013717785	0.061991923				Acp36DE	FBgn0011559	-2.733042923	-0.363949102
FBgn0001320	-0.210530242	0.215840504				Pdh	FBgn0011693	0.658255972	0.183577386
FBgn0001321	-0.724765976	-0.411188102				EbpII	FBgn0011694	-5.712638642	0.80192618
FBgn0001323	-0.461582257	0.076963192				EbpIII	FBgn0011695	0.534978483	0.104636936
FBgn0001324	-0.394847543	-0.082288866				rost	FBgn0011705	0.19908096	0.521640755
FBgn0001325	0.017723886	0.314506581				twin	FBgn0011725	-0.265470672	0.110427799
FBgn0001330	-0.513505154	-0.102428204				ctp	FBgn0011760	-0.308415886	-0.106193262
FBgn0001341	-0.406725908	-0.145450354				Fdh	FBgn0011768	0.640166584	0.01421021
FBgn0001404	-0.345832785	-0.193103425				Gip	FBgn0011770	1.184140276	0.463515857
FBgn0001491	0.096712437	0.195246853				nmo	FBgn0011817	-0.347113068	0.095074817
FBgn0001565	0.222176468	-0.181672689				Pp2B-14D	FBgn0011826	-0.281002485	-0.071307363
FBgn0001612	0.008949107	-0.061519634				Pxn	FBgn0011828	-0.332102112	-0.032341518
FBgn0001624	-0.517042549	0.094607986				AcCoAS	FBgn0012034	0.368648632	0.081795946
FBgn0001941	0.208128061	0.079852333				Aldh	FBgn0012036	0.726758067	0.691886083
FBgn0001942	0.444345977	-0.249514435				AttA	FBgn0012042	-1.92406824	-0.184810462
FBgn0001961	0.011862433	0.001288194				Hsp70Aa	FBgn0013275	-0.89694174	0.60836763
FBgn0001965	-0.285126969	-0.03747956				Hsp70Bb	FBgn0013278	-1.291988827	-4.859244556
FBgn0001970	1.556066487	1.979847942				Hsp70Bc	FBgn0013279	-1.292511547	-0.238133474
FBgn0001977	0.3082596	-0.0793196				Odc1	FBgn0013307	2.350798143	1.331395517
FBgn0001978	-0.182394807	-0.223379615				Odc2	FBgn0013308	1.407276715	-0.987222075
FBgn0001986	0.043256716	-0.206363832				RpL11	FBgn0013325	0.647212842	0.257392581
FBgn0001987	0.172629877	-0.130129287				Syx1A	FBgn0013343	-0.367407141	-0.038936002
FBgn0001989	0.214907805	0.059300399				mt:ATPase6	FBgn0013672	0.599315852	-0.080005608
FBgn0001990	0.146220313	-0.035930751				mt:CoI	FBgn0013674	0.374308311	-0.503416548
FBgn0001991	-0.589783104	0.195854295				mt:CoII	FBgn0013675	0.457077244	-0.159522
FBgn0001992	0.2172784	-0.187429352				mt:CoIII	FBgn0013676	0.456038033	-0.45960403
FBgn0001994	-0.250431374	-0.028225				Arf102F	FBgn0013749	0.366753619	0.052992146
FBgn0001995	0.398681656	0.158757675				CASK	FBgn0013759	-0.568706794	-0.325217496
FBgn0002021	0.4510299	0.060779379				Idgf6	FBgn0013763	1.052703365	0.590684975
FBgn0002022	0.103349525	-0.1328294				Crz	FBgn0013767	0.468203655	0.074216494
FBgn0002023	-0.09759497	0.103575457				Cp1	FBgn0013770	0.492599684	0.268125263
FBgn0002031	0.081713707	0.019977527				Cyp6a9	FBgn0013771	0.408997138	0.054490019
FBgn0002036	0.0882832	0.0198125				Cyp6a8	FBgn0013772	1.046333709	0.642694039
FBgn0002044	-0.14895332	-0.021154888				Cyp6a22	FBgn0013773	0.849349208	0.288579178
FBgn0002069	0.327549317	-0.323993639				Deaf1	FBgn0013799	-0.429337676	-0.00053241
FBgn0002121	0.291244885	-0.098015529				Dhc36C	FBgn0013810	-1.205175839	-0.676698061
FBgn0002174	-0.716591806	-0.117787189				Dhc93AB	FBgn0013812	-1.161163925	0.938935653
FBgn0002183	0.104876833	-0.059229505				Dhc98D	FBgn0013813	-0.973104169	-1.120204943
FBgn0002283	0.075059843	-0.038563329				Elal	FBgn0013949	0.879736348	-0.167209945
FBgn0002284	0.454302991	0.030335702				Fkbp12	FBgn0013954	0.49179164	0.153002544
FBgn0002306	-0.150182009	-0.000847244				Gycbeta100B	FBgn0013973	-0.289917007	-0.048694266
FBgn0002354	-0.017193465	0.000259124				Hf	FBgn0014000	1.404728165	0.414051791
FBgn0002413	-0.233777106	-0.065901122				Rac2	FBgn0014011	-0.060546991	0.681715695
FBgn0002431	-0.002528097	-0.080789045				Rnp4F	FBgn0014024	-0.361157329	0.018243446
FBgn0002441	-0.374168286	-0.086778349				Agxt	FBgn0014031	1.09816126	0.473163673
FBgn0002466	-0.241817046	0.177721986				Su(Tpl)	FBgn0014037	-0.349097571	0.078109176
FBgn0002521	-0.07797697	0.097368566				cher	FBgn0014141	-0.40330577	-0.110168147
FBgn0002522	0.146978321	-0.185203509				mia	FBgn0014342	-0.081668754	-0.666717781
FBgn0002524	-0.100216851	0.008981983				sun	FBgn0014391	0.390731277	0.251719539
FBgn0002525	0.204227119	0.144039095				CG13397	FBgn0014417	0.561694745	0.022980304
FBgn0002526	0.036274026	-0.227053122				CG11899	FBgn0014427	0.652442486	0.588972817
FBgn0002533	-0.423669364	0.807055876				Ahcy	FBgn0014455	0.610524473	0.212065108
FBgn0002534	0.649991723	1.198367204				Cyp4e2	FBgn0014469	0.552899449	0.342498621
FBgn0002542	0.470958263	-0.309731023				His3.3A	FBgn0014857	0.283752467	0.05519778
FBgn0002543	-0.376590356	-0.271661365				CG2846	FBgn0014930	0.423231888	0.2312191
FBgn0002552	-0.076060268	-0.266627844				Cyp4e1	FBgn0015034	0.519497308	0.098713269
FBgn0002562	-0.150139503	-1.080504592				Cyp4e3	FBgn0015035	3.617586269	0.899053877
FBgn0002563	1.605038764	-0.432361417				Cyp4p1	FBgn0015037	0.533623582	1.034489029
FBgn0002564	-0.412640222	0.317056348				Cyp9b1	FBgn0015038	0.558874809	0.247381233
FBgn0002565	1.777415114	-0.428455503				Cyp9b2	FBgn0015039	0.472938403	0.108653979
FBgn0002566	-0.051750861	0.10381547				eIF4E1	FBgn0015218	0.272673057	0.0754827
FBgn0002567	0.324555111	-0.466225887				Fer1HCH	FBgn0015222	0.278515619	0.170890591
FBgn0002569	-0.836328564	-1.174784915				Hsp60A	FBgn0015245	-0.398527228	-0.352145671
FBgn0002570	-0.327899297	-0.905268504				chn	FBgn0015371	-0.329605521	-0.215691664
FBgn0002571	0.253941046	-1.318797509				drl	FBgn0015380	-0.279082356	-0.065177754
FBgn0002573	-0.115559594	0.091806317				jumu	FBgn0015396	-0.237935018	-0.774955821
FBgn0002576	0.345540514	-0.388560161				kek1	FBgn0015399	-0.35115215	0.001006328
FBgn0002577	0.659505874	-0.322453642				kek2	FBgn0015400	-0.414004795	-0.11886063
FBgn0002579	0.528278843	0.140488746				nAChRalpha3	FBgn0015519	-0.742215724	0.25586462
FBgn0002590	0.553774257	-0.156843424				RpS21	FBgn0015521	0.520802218	0.22900816
FBgn0002592	0.102593074	-0.362365481				tty	FBgn0015558	-0.355440546	-0.156704211
FBgn0002593	0.514069022	-0.054755987				alpha-Est10	FBgn0015569	0.526800988	0.107529576
FBgn0002609	-0.2832818	-0.400280111				alpha-Est2	FBgn0015570	1.764537646	0.138424966
FBgn0002622	0.391120007	-0.113983278				alpha-Est7	FBgn0015575	0.682520076	0.20703706
FBgn0002626	0.520713642	-0.013102585				dare	FBgn0015582	0.413587949	0.238906268
FBgn0002633	1.548066189	0.246849444				toc	FBgn0015600	-0.260156855	-0.252525299
FBgn0002638	0.05776563	-0.019501662				CadN	FBgn0015609	-0.501169138	-0.01683796
FBgn0002641	-0.040460873	0.057774127				Ugt36A1	FBgn0015663	0.760951802	0.043918397
FBgn0002643	-0.308282626	-0.055058084				RpL9	FBgn0015756	0.704657276	0.382222179
FBgn0002645	0.18290906	0.126836747				NetB	FBgn0015774	-0.509393121	0.169827268
FBgn0002673	-0.085495879	0.051800077				rin	FBgn0015778	-0.299015445	0.126950264
FBgn0002707	-0.267701938	0.08259456				Rab18	FBgn0015794	0.317318848	0.122179297
FBgn0002709	0.453791657	0.364183697				Rab7	FBgn0015795	0.299636309	0.042810915
FBgn0002715	0.173508389	0.062934985				ScpX	FBgn0015808	0.326097632	0.104879628
FBgn0002716	0.209129489	-0.358209997				eIF3i	FBgn0015834	0.374975249	0.243159224
FBgn0002719	0.41609278	-0.151185364				dpa	FBgn0015929	0.70195583	0.225996846
FBgn0002723	-0.441236139	0.012516342				Faa	FBgn0016013	0.593880825	0.32549658
FBgn0002732	-0.107623644	0.048039277				lama	FBgn0016031	-1.576158394	-0.376157598
FBgn0002733	0.226285818	0.010897083				side	FBgn0016061	-0.449600379	0.056560356
FBgn0002736	0.37235196	-0.066238478				Acer	FBgn0016122	1.077149291	0.325008529
FBgn0002772	-0.013010636	-0.133270116				Alp4	FBgn0016123	0.337610235	-0.164495662
FBgn0002773	0.023461924	-0.260387689				CaMKI	FBgn0016126	0.32549058	0.0512884
FBgn0002774	-0.224135662	0.008088465				Cdk4	FBgn0016131	0.359152775	0.856816553
FBgn0002775	-0.082918117	0.14280339				Nurf-38	FBgn0016687	0.535909938	0.121696615
FBgn0002778	-0.023315478	-0.136162298				Pitslre	FBgn0016696	-0.368709702	0.128697374
FBgn0002780	-0.171413814	-0.207442347				Reg-2	FBgn0016715	1.01789118	0.380345027
FBgn0002781	-0.064396379	0.058829061				RpL29	FBgn0016726	0.713258937	0.440437586
FBgn0002783	-0.040515946	-0.025259502				Stat92E	FBgn0016917	0.553453067	0.153182842
FBgn0002787	0.11059595	-0.092343413				nompB	FBgn0016919	-0.188407271	0.932034105
FBgn0002789	-0.076123107	0.092813598				nompC	FBgn0016920	-0.535093135	-0.464874021
FBgn0002791	0.136993098	0.175420994				Pino	FBgn0016926	0.340054653	0.351671398
FBgn0002862	0.025533703	1.023797092				spen	FBgn0016977	-0.429584865	0.297727413
FBgn0002868	0.561877785	0.106750475				T3dh	FBgn0017482	1.087185154	0.071659941
FBgn0002869	1.364318091	0.371640748				RpS3A	FBgn0017545	0.536543193	0.205459696
FBgn0002872	-0.014049708	-0.281875308				Pdk	FBgn0017558	0.51251222	0.291123779
FBgn0002878	-0.249857093	-0.221907493				RpL14	FBgn0017579	0.646779033	0.425995455
FBgn0002887	-0.379251426	-0.266985015				klg	FBgn0017590	-0.514017533	0.008429528
FBgn0002891	-0.400155037	-0.378092713				lncRNA:roX1	FBgn0019661	-0.487654043	0.172209738
FBgn0002899	0.228036611	0.113798201				dj	FBgn0019828	-2.319119155	1.840096513
FBgn0002901	0.445524104	-0.027805604				colt	FBgn0019830	0.908149693	0.182486345
FBgn0002905	-0.486116091	0.211059232				Surf4	FBgn0019925	0.260196743	0.053551687
FBgn0002906	-0.174423553	-0.137447687				Ser7	FBgn0019929	0.442043415	0.186929957
FBgn0002917	-0.786828457	0.024560882				RpS20	FBgn0019936	0.551419089	0.406698113
FBgn0002921	-0.345704834	0.002326503				mGluR	FBgn0019985	0.033116938	-1.069694597
FBgn0002922	0.06123163	-0.621629827				pcm	FBgn0020261	-0.457156345	-0.02753515
FBgn0002924	-0.468613959	-0.078747556				mre11	FBgn0020270	0.391482943	-0.131190184
FBgn0002930	0.251960393	-0.31177491				Sp1	FBgn0020378	-0.865220373	-0.002650877
FBgn0002931	0.154555184	-0.116651638				Rfx	FBgn0020379	-0.294506322	-0.157563179
FBgn0002932	0.088021687	0.129285717				Dredd	FBgn0020381	0.424186989	0.212454627
FBgn0002937	-0.105048319	-0.213305423				pug	FBgn0020385	0.77007725	0.477842929
FBgn0002938	0.210853174	-0.11666169				Nrk	FBgn0020391	-0.277383246	-0.593157167
FBgn0002939	-0.302817079	-0.175689471				Idgf3	FBgn0020414	0.356018599	0.310179634
FBgn0002940	0.273848083	-0.318220234				Idgf2	FBgn0020415	1.092030985	0.256482933
FBgn0002941	-0.305475666	0.532335627				Idgf1	FBgn0020416	0.996397223	0.048797984
FBgn0002945	-0.452296008	-0.081106096				CtBP	FBgn0020496	-0.238330241	0.106642776
FBgn0002948	0.257602829	0.140927889				Paics	FBgn0020513	1.205475517	0.16961762
FBgn0002973	-0.104134518	0.455403498				Rx	FBgn0020617	-0.6974796	0.121270308
FBgn0002985	-0.032431883	-0.005316548				Rack1	FBgn0020618	0.326331199	-0.032288292
FBgn0002989	-0.013333684	-0.292947718				Lcp65Ag2	FBgn0020637	-1.473270772	-1.016512356
FBgn0003002	-0.259333373	0.059660786				Alas	FBgn0020764	-0.258701339	-0.139861898
FBgn0003008	-0.014547676	-0.166680218				Ptx1	FBgn0020912	-0.490411668	-0.246776784
FBgn0003011	0.209634468	0.216617249				SerRS-m	FBgn0021750	0.378524262	0.053351426
FBgn0003016	-0.512669827	0.108701454				sdk	FBgn0021764	-0.293772745	0.031034461
FBgn0003023	-0.187971719	0.382774789				scu	FBgn0021765	0.737259668	0.214288553
FBgn0003028	0.016417489	-0.005267392				Tapdelta	FBgn0021795	0.282367674	0.137843012
FBgn0003041	0.205878437	0.039777425				Reph	FBgn0021800	-0.5839136	0.254886946
FBgn0003042	0.062772291	0.259177954				ND-PDSW	FBgn0021967	0.536541807	0.31113257
FBgn0003044	0.085314346	-0.027998257				Vps25	FBgn0022027	0.377797527	0.301808217
FBgn0003046	0.16624633	-0.812272353				ubl	FBgn0022224	0.941872001	0.28609954
FBgn0003048	-0.259620159	-0.12091432				CG3760	FBgn0022343	0.361510631	0.209524788
FBgn0003053	-0.244332754	0.019499159				Tsf1	FBgn0022355	0.51845452	0.380485977
FBgn0003060	-0.575382011	0.727196065				D19B	FBgn0022699	-0.425615115	-0.264345588
FBgn0003062	-0.214156689	0.082874484				Sin3A	FBgn0022764	-0.322560456	-0.113367379
FBgn0003065	-1.379152357	0.936836267				Pp2C1	FBgn0022768	-0.464485668	-0.242088213
FBgn0003068	-0.487442667	-0.264569397				Peritrophin-A	FBgn0022770	0.671227281	0.263000987
FBgn0003071	-0.040823183	-0.12539889				Hira	FBgn0022786	-0.358319662	0.235527074
FBgn0003074	0.297782439	-0.451607307				yps	FBgn0022959	0.334438597	-0.049777108
FBgn0003076	0.471193845	-0.393620363				qkr58E-1	FBgn0022986	-0.237192908	0.103087082
FBgn0003079	-0.113331257	-0.053640163				mth	FBgn0023000	0.48368368	0.213569184
FBgn0003082	-1.928095864	-0.080411184				dimm	FBgn0023091	-1.24466357	-0.969013748
FBgn0003087	-0.420224632	-0.183546236				aay	FBgn0023129	0.832375671	0.385192881
FBgn0003089	-0.788107087	-0.81067416				RpL39	FBgn0023170	0.807968751	0.521198037
FBgn0003090	-0.526225106	-0.212830972				Mnt	FBgn0023215	-0.34019739	0.209257372
FBgn0003091	-0.008022101	0.078305632				Taldo	FBgn0023477	0.87762928	0.233227526
FBgn0003093	-0.477114029	0.021213703				teq	FBgn0023479	0.483679577	0.212125835
FBgn0003116	0.17715028	-0.265892516				Ocrl	FBgn0023508	-0.339576597	-0.183798696
FBgn0003117	0.295683605	0.151512856				Rbcn-3B	FBgn0023510	-0.35131741	-0.133558102
FBgn0003118	-0.257877236	-0.343213595				CG3078	FBgn0023524	-0.491640409	-0.283973082
FBgn0003124	-0.19007318	-0.371562066				CG2865	FBgn0023526	-0.574283724	0.089178834
FBgn0003129	0.54235226	-0.843951269				CG2918	FBgn0023529	-0.351909735	-0.109113535
FBgn0003130	-0.254989214	0.370169365				CG32809	FBgn0023531	-0.55318525	-0.336118713
FBgn0003132	-1.065641982	-0.008633048				Mct1	FBgn0023549	0.315159338	0.646749962
FBgn0003134	-0.058379963	-0.170354373				unc-4	FBgn0024184	-0.671237281	0.236182841
FBgn0003137	0.159108774	-0.817606459				sns	FBgn0024189	-0.47621159	-0.2086036
FBgn0003139	-0.090310634	-0.157481768				robl	FBgn0024196	0.536942811	0.296532303
FBgn0003141	0.35030906	-0.190722405				Sodh-1	FBgn0024289	0.97196639	0.626684355
FBgn0003149	-0.217839189	-0.349296352				Spn43Ab	FBgn0024293	0.623598733	0.129096367
FBgn0003159	-0.31216965	-0.106836076				Stip1	FBgn0024352	0.235254747	-0.040598205
FBgn0003162	0.158230161	-0.174417625				Neos	FBgn0024542	0.387204014	-0.090821601
FBgn0003165	-0.52099261	0.011726099				RpL10	FBgn0024733	0.602537608	0.267554613
FBgn0003169	0.186997031	0.117755545				Lip2	FBgn0024740	1.417615949	0.376151849
FBgn0003174	-0.060530301	-0.192166837				stan	FBgn0024836	-0.447685634	-0.266840856
FBgn0003175	-0.021159904	-0.050660609				Kap-alpha1	FBgn0024889	-0.229641675	-0.399033937
FBgn0003187	-0.277955467	0.039572424				RSG7	FBgn0024941	-0.470969233	0.025013096
FBgn0003189	-0.077833011	-0.270884531				Oamb	FBgn0024944	-0.342913932	-0.015696726
FBgn0003204	-0.041774526	-0.101769091				Rilpl	FBgn0024985	-0.323482056	-0.052314799
FBgn0003205	0.128254739	-0.030617147				ssx	FBgn0024987	-0.378222275	-0.20093192
FBgn0003206	-0.058462079	0.007874323				Mtpbeta	FBgn0025352	0.564724143	0.047887006
FBgn0003209	-0.238987363	0.126280417				Optix	FBgn0025360	-0.33523023	0.036818531
FBgn0003210	-0.288944899	-0.034653776				Cyp6g1	FBgn0025454	0.592086785	0.459726333
FBgn0003218	-0.347132661	0.027725948				CycT	FBgn0025455	-0.284982784	-0.079449533
FBgn0003227	-0.501971332	0.272019841				CREG	FBgn0025456	0.547725049	0.277326932
FBgn0003231	0.083701014	-0.015234552				Pli	FBgn0025574	0.291304632	-0.056014635
FBgn0003248	0.598337105	0.196103825				eIF3e	FBgn0025582	0.376334169	0.227146764
FBgn0003249	0.115533326	0.19175447				BomS2	FBgn0025583	2.210535964	0.571997327
FBgn0003250	0.578333387	0.104200526				Gk1	FBgn0025592	0.353272853	0.017523504
FBgn0003254	0.279563843	-0.432634324				AkhR	FBgn0025595	1.91325466	0.503556928
FBgn0003255	-0.642815368	0.191439056				CG13360	FBgn0025620	1.333388473	0.330475468
FBgn0003256	0.239739458	0.121096296				CG4313	FBgn0025632	-0.479364526	-0.298238199
FBgn0003257	-0.206781582	-0.264036032				Hmt4-20	FBgn0025639	-0.275686393	-0.19204604
FBgn0003261	-0.21250063	-0.057553466				CG3588	FBgn0025643	-0.263869364	0.578691212
FBgn0003267	-0.186648039	-0.154745057				ZnT41F	FBgn0025693	0.348512515	0.266386553
FBgn0003268	-0.152743377	-0.05282938				CG5885	FBgn0025700	0.447234752	0.367091033
FBgn0003274	0.467970231	-0.012736602				CG13920	FBgn0025712	0.3215316	0.161260052
FBgn0003275	0.459750991	0.165139753				CG6421	FBgn0025827	0.407085997	0.207049984
FBgn0003277	-0.186424313	0.166859726				CG17707	FBgn0025835	-1.006779573	1.086792165
FBgn0003278	-0.23278311	-0.29139834				Crag	FBgn0025864	-0.302572182	-0.093790915
FBgn0003279	0.446900826	-0.253356321				tyf	FBgn0026083	-0.46732311	-0.064478707
FBgn0003285	-0.305020478	-0.022271452				CG14818	FBgn0026088	0.459443319	0.010334019
FBgn0003292	-0.396007015	0.16342864				tna	FBgn0026160	-0.277742003	0.081887873
FBgn0003295	0.00993088	-0.018602893				lncRNA:noe	FBgn0026197	-1.752566493	-1.258203006
FBgn0003300	-0.156094179	0.380948288				mei-P26	FBgn0026206	-0.633578048	0.144991826
FBgn0003301	-0.597036094	-0.003135359				eIF5B	FBgn0026259	-0.290782577	0.030833085
FBgn0003302	0.009979689	0.247168543				bip1	FBgn0026263	0.146811589	1.110176194
FBgn0003308	0.204748052	-0.572488408				antdh	FBgn0026268	-0.842087286	-0.038535823
FBgn0003310	-0.155167889	-0.145669621				Ugt35A1	FBgn0026315	-0.543301649	-0.458390503
FBgn0003312	-0.163359005	-0.212080454				Septin5	FBgn0026361	-0.572047641	-1.607366378
FBgn0003317	0.081681695	-0.023132942				Rhp	FBgn0026374	-0.517015661	-0.033968944
FBgn0003319	-0.448631854	0.532475037				RhoGAPp190	FBgn0026375	-0.56213057	0.162856771
FBgn0003321	-0.247065184	0.06684851				Prosbeta3	FBgn0026380	0.375538557	0.300471923
FBgn0003326	-0.290364062	-0.051883226				Or47b	FBgn0026385	-1.465129284	0.992833427
FBgn0003330	0.090789428	0.224272778				Lim1	FBgn0026411	-0.477008978	0.010291373
FBgn0003334	0.062190807	-0.000539383				Idgf4	FBgn0026415	0.379007436	0.285014644
FBgn0003339	-0.167684909	0.250436653				Hsc70Cb	FBgn0026418	-0.264242637	-0.196698918
FBgn0003345	-0.371486272	-0.043218234				Su(var)2-HP2	FBgn0026427	-0.452203988	-0.308821682
FBgn0003346	-0.034564226	0.023359876				Grip128	FBgn0026433	-0.32359175	-0.236103956
FBgn0003353	-0.041221662	0.056335446				CG1979	FBgn0026563	0.581023826	0.735003187
FBgn0003356	-0.638663815	-2.571075952				Ass	FBgn0026565	2.517039401	0.931234464
FBgn0003357	-1.178386568	-1.55274909				ADD1	FBgn0026573	-0.288382456	-0.367079679
FBgn0003358	-0.851219239	-1.643642424				hang	FBgn0026575	-0.399833159	0.028264432
FBgn0003360	0.154769322	-0.119014274				Pisd	FBgn0026576	0.747927214	-0.264482853
FBgn0003366	-0.263143002	0.158489311				CG8677	FBgn0026577	-0.325673291	-0.246055818
FBgn0003371	-0.42763907	-0.14222018				CG5707	FBgn0026593	1.296543013	0.298125313
FBgn0003372	-1.14032767	0.275960266				Adk3	FBgn0026602	0.192565606	0.833230274
FBgn0003380	-0.720178017	0.145668378				fat-spondin	FBgn0026721	0.863297395	0.135499024
FBgn0003382	-0.35483879	-0.053738446				mRpL18	FBgn0026741	0.491416035	0.138979814
FBgn0003386	-0.250928475	0.130200152				Ugt37B1	FBgn0026755	1.836211691	1.373769252
FBgn0003388	0.802129963	-0.269240006				CG4325	FBgn0026878	1.107995536	-0.05477128
FBgn0003390	0.602348928	-0.171408006				Ugt36E1	FBgn0027070	0.229213527	-0.577959938
FBgn0003391	-0.008089347	-0.180714397				Ugt49B1	FBgn0027073	0.618262134	0.072741833
FBgn0003392	-0.245071468	0.058972072				Ugt36F1	FBgn0027074	0.497718694	-0.215123944
FBgn0003396	-0.196391867	-0.052993366				Inx2	FBgn0027108	0.275381941	0.176091488
FBgn0003401	0.130100851	1.455581839				Kmn1	FBgn0027259	-0.335944587	0.131276523
FBgn0003410	-0.264729668	-0.058722027				l(1)G0196	FBgn0027279	-0.343069426	-0.06500025
FBgn0003415	-0.542085791	-0.034988476				orion	FBgn0027280	0.268839146	0.048077397
FBgn0003416	-0.078266114	0.155244078				Gmap	FBgn0027287	-0.318527388	-0.081978143
FBgn0003423	-0.151429128	0.109391409				jim	FBgn0027339	-0.324244306	0.408164661
FBgn0003429	-0.230513609	0.085048195				bgm	FBgn0027348	-0.41373557	-0.301968954
FBgn0003430	0.098235426	0.212582077				rha	FBgn0027376	-1.377998537	-0.164693385
FBgn0003435	-0.263668465	0.044456844				wdb	FBgn0027492	-0.373331391	0.113551934
FBgn0003444	0.126379111	-0.009817671				epsilonCOP	FBgn0027496	0.388928682	-0.073478625
FBgn0003447	0.203668789	-0.257734852				wde	FBgn0027499	-0.276646317	-0.39076181
FBgn0003448	-1.462044593	0.335989475				spd-2	FBgn0027500	0.786160317	0.654337101
FBgn0003449	-0.011598361	-0.0452835				CG3909	FBgn0027524	0.350793363	0.097654954
FBgn0003459	0.065280063	-0.252422235				Nup93-1	FBgn0027537	0.384469105	0.391708703
FBgn0003460	-0.089655119	0.029645681				CG10863	FBgn0027552	0.652484577	0.196714521
FBgn0003462	0.435385155	0.210291458				Tps1	FBgn0027560	1.004425823	0.249258273
FBgn0003463	-0.148453446	0.026394343				Ciz1	FBgn0027567	-0.495429773	-0.075191604
FBgn0003464	-0.541999044	0.090001944				ACOX1	FBgn0027572	0.350147521	0.232353074
FBgn0003475	0.040443227	-0.148492337				Nepl21	FBgn0027578	1.246444746	0.68095824
FBgn0003479	0.064539247	-0.086964119				mino	FBgn0027579	0.497722011	0.399653497
FBgn0003480	0.039215547	0.123695424				CG4757	FBgn0027584	-1.090392251	-0.491860715
FBgn0003482	0.957618727	-0.693562801				CG5867	FBgn0027586	0.450130242	0.039529825
FBgn0003483	0.074484343	0.370334949				CG1688	FBgn0027589	-0.396701431	-0.389961851
FBgn0003495	-0.072469534	0.022579209				GstE12	FBgn0027590	0.66845323	0.165038542
FBgn0003499	0.173447022	0.755025564				Kank	FBgn0027596	-0.303378598	0.005696262
FBgn0003502	0.056718498	-0.010595491				cindr	FBgn0027598	-0.297619384	0.023055379
FBgn0003507	1.286840639	-0.034210136				CG2790	FBgn0027599	-0.433583018	-0.000634635
FBgn0003512	0.039930996	0.15550362				LManII	FBgn0027611	0.70001895	-0.085918196
FBgn0003513	-0.760400678	0.18729403				Ythdc1	FBgn0027616	-0.359205684	-0.141074164
FBgn0003514	0.101189337	-0.075719644				htt	FBgn0027655	-0.479233486	-0.089262223
FBgn0003515	0.559222275	-0.431339722				glob1	FBgn0027657	0.851336789	0.323267351
FBgn0003517	0.293501487	-0.056855043				blot	FBgn0027660	-0.319449241	-0.054081719
FBgn0003520	-0.331957361	0.008586051				SMC2	FBgn0027783	-0.334963333	0.584834206
FBgn0003525	-0.016614816	-0.0914246				NP15.6	FBgn0027785	0.303471609	0.202916577
FBgn0003557	0.173642632	-0.051253089				Hey	FBgn0027788	-1.047124732	0.011093237
FBgn0003559	0.077834843	0.087598522				Lrpprc2	FBgn0027794	-0.378789333	-0.195335104
FBgn0003567	-0.058791682	-0.216187963				CG9776	FBgn0027866	-0.318474958	0.020178135
FBgn0003575	-0.119614365	-0.067697606				rdgBbeta	FBgn0027872	-0.381694437	-0.07048366
FBgn0003598	-0.157757664	-0.158982505				Akap200	FBgn0027932	0.325908647	0.142909512
FBgn0003607	0.03401379	-0.015964054				ppl	FBgn0027945	0.78357671	0.318324592
FBgn0003612	-0.081618953	0.109898832				Ptpmeg2	FBgn0028341	-0.390803293	0.101804045
FBgn0003638	-0.30525552	0.179192859				kirre	FBgn0028369	-0.479533328	0.093521154
FBgn0003651	-0.066721625	-0.337484693				Polr3E	FBgn0028402	0.032279343	3.274183657
FBgn0003654	-0.241312527	-0.027454524				Mst33A	FBgn0028412	-1.68363583	-0.549081923
FBgn0003655	0.261724133	-0.686824947				RNaseZ	FBgn0028426	0.317181367	0.233806935
FBgn0003656	-0.458324342	-0.122186276				CG4119	FBgn0028474	-0.360396129	-0.114692691
FBgn0003660	0.488162979	-0.207734215				Mtpalpha	FBgn0028479	0.410156252	0.276268942
FBgn0003676	0.009436695	0.112438093				CG4341	FBgn0028481	-0.41932493	-0.130837049
FBgn0003683	0.440765108	0.722102723				CG30116	FBgn0028496	-0.436436434	-0.171294859
FBgn0003687	0.193391565	0.115995777				CG9254	FBgn0028513	-1.054005891	-0.861188423
FBgn0003701	0.39674871	-0.068349902				CG5888	FBgn0028523	0.416524939	0.113370619
FBgn0003710	-0.278781697	0.160382663				CG15293	FBgn0028526	1.893310887	0.678216375
FBgn0003714	-0.001639224	0.271239234				CG18507	FBgn0028527	-0.221114381	-0.473442851
FBgn0003716	0.036100937	-0.115461858				NimB2	FBgn0028543	0.495044261	0.169794793
FBgn0003719	-0.246607368	0.667898877				Vajk3	FBgn0028544	1.064169751	0.440834974
FBgn0003721	-0.133282897	-0.061878807				Atf3	FBgn0028550	-0.470358104	-0.115646399
FBgn0003731	0.534250107	-0.292956087				qtc	FBgn0028572	0.314406733	-0.152189248
FBgn0003733	0.399213291	0.156979562				prc	FBgn0028573	-0.913632036	0.317901397
FBgn0003741	-0.081799793	0.169346702				hfp	FBgn0028577	-0.304436643	-0.10278889
FBgn0003742	0.387986236	0.142098994				VhaM9.7-b	FBgn0028663	0.324877774	0.006175286
FBgn0003744	-0.103732557	-0.040865736				Sur	FBgn0028675	-0.721941135	-0.005314712
FBgn0003748	0.465316396	-0.086710354				Rpn9	FBgn0028691	0.281332477	0.172308613
FBgn0003751	0.004589364	0.036024292				Rpn12	FBgn0028693	0.421624013	0.242215474
FBgn0003861	-0.236173738	-0.220358193				RpL15	FBgn0028697	0.509815011	0.182483854
FBgn0003862	-0.149664786	-0.026541326				Rh50	FBgn0028699	-0.274361866	0.273277567
FBgn0003866	-0.395510139	0.191476685				RfC38	FBgn0028700	0.380259927	-0.679057416
FBgn0003867	0.922723378	-0.400901723				Nckx30C	FBgn0028704	-0.475100773	-0.018437139
FBgn0003870	0.115230368	-0.159157681				eEF1beta	FBgn0028737	0.509099364	0.542858255
FBgn0003882	0.270910724	-0.207518393				Dhit	FBgn0028743	-0.426641635	0.066352816
FBgn0003884	-0.081742684	-0.008057544				CG15282	FBgn0028855	-0.93896992	0.900166041
FBgn0003885	0.057649771	0.114089656				dao	FBgn0028862	-0.344926227	-0.071669979
FBgn0003886	-0.539205388	0.788801293				nAChRalpha5	FBgn0028875	-0.499589445	0.090441694
FBgn0003889	-0.510325953	0.429178621				CG15270	FBgn0028879	-0.259884387	-0.083743069
FBgn0003890	0.234411698	-0.097984537				CG31817	FBgn0028899	0.74346896	0.345104076
FBgn0003891	-0.151244291	-0.079189463				NimB5	FBgn0028936	1.060109944	0.32754403
FBgn0003892	3.95783E-05	-0.426202337				Cyp28a5	FBgn0028940	0.43650422	0.090958196
FBgn0003896	-0.130675239	0.050639848				CG14478	FBgn0028953	-0.376858186	-0.150462968
FBgn0003900	-0.69535788	-0.316227196				mthl3	FBgn0028956	1.244302026	0.353984366
FBgn0003922	-0.293680954	0.336911054				Spt6	FBgn0028982	-0.411034441	-0.083457306
FBgn0003930	0.159636665	-0.185197162				Spn55B	FBgn0028983	0.173308993	0.628829369
FBgn0003941	0.327946459	-0.138999886				Spn88Ea	FBgn0028984	0.225759003	0.475523071
FBgn0003942	0.669229776	-0.086994954				Spn42Dd	FBgn0028988	0.659224774	0.306254802
FBgn0003943	-0.107230127	0.361048477				miple2	FBgn0029002	0.06255411	0.671572014
FBgn0003944	0.045749552	0.094144907				ced-6	FBgn0029092	0.415112502	0.328100943
FBgn0003950	-0.398192747	0.453041892				cathD	FBgn0029093	0.380368254	0.296800568
FBgn0003963	-0.228578883	-0.081095241				Tollo	FBgn0029114	-0.533886337	-0.230840514
FBgn0003964	-0.29394896	-0.15166632				SoxN	FBgn0029123	-0.292830799	-0.170756097
FBgn0003965	0.646369871	-0.41205546				Prosbeta5	FBgn0029134	0.314005944	0.379790772
FBgn0003969	-0.144296424	0.08506825				ssh	FBgn0029157	-0.31146658	-0.178233171
FBgn0003975	-0.392029556	0.178275756				Hml	FBgn0029167	0.491720993	0.548486386
FBgn0003977	-0.289549786	-0.082347126				TwdlT	FBgn0029170	-0.684885085	-0.162773819
FBgn0003978	0.1747377	0.027100144				eEF1gamma	FBgn0029176	0.547867054	0.210598759
FBgn0003980	-0.247313145	-0.128551148				CHES-1-like	FBgn0029504	-0.341139221	0.450862598
FBgn0003984	0.285017239	-0.264468114				Tsp42Ee	FBgn0029506	0.3250796	0.017907789
FBgn0003996	-0.099192039	6.010608342				Tsp42Ea	FBgn0029508	0.748549996	0.099985626
FBgn0003997	-0.122705483	0.103554133				Aos1	FBgn0029512	0.392750113	0.165621463
FBgn0004003	0.439640489	0.225644438				CG3091	FBgn0029608	0.54986083	0.291154672
FBgn0004034	-3.37765533	1.570541873				eIF3g1	FBgn0029629	0.347933803	0.318644732
FBgn0004045	-0.803719553	-0.017309351				CG14419	FBgn0029639	-0.527278376	0.302271066
FBgn0004047	0.221139332	-0.174394268				CG2938	FBgn0029685	-0.347418877	-0.27242963
FBgn0004049	-0.196811065	-0.008434998				Glos	FBgn0029686	-0.311214677	0.582229916
FBgn0004050	-0.328523277	0.004409531				lva	FBgn0029688	-0.482709272	-0.163801635
FBgn0004054	0.443084993	-0.20591664				CG3556	FBgn0029708	-0.428325246	0.0295033
FBgn0004055	0.292194438	0.012517095				CG11444	FBgn0029715	0.348490325	0.159770662
FBgn0004057	0.059782486	-0.511248231				CG7024	FBgn0029722	-0.008303626	-0.861041716
FBgn0004066	0.111038413	0.100337263				CG2861	FBgn0029728	0.080942496	1.307819252
FBgn0004087	0.451656832	-0.063033214				Rpn13R	FBgn0029745	-0.539982591	0.37405396
FBgn0004101	0.117164358	-0.034969376				SK	FBgn0029761	-0.612795371	0.051083457
FBgn0004102	-0.078611118	0.133604095				Usp16-45	FBgn0029763	-0.272213232	-0.047154636
FBgn0004103	0.078150026	-0.156002694				CG16756	FBgn0029765	1.372050307	0.453823479
FBgn0004106	1.370555761	-0.545102586				CG15784	FBgn0029766	0.444920911	0.450090483
FBgn0004107	-0.071777006	-0.166469333				SPR	FBgn0029768	-0.388051114	-0.087336603
FBgn0004108	0.134558651	-0.243016939				frma	FBgn0029769	1.062109889	0.672178419
FBgn0004110	0.639881728	0.487355481				RpL35	FBgn0029785	0.480342878	0.376217899
FBgn0004117	-0.265632697	-0.391619205				CG15771	FBgn0029801	-0.251917375	0.195978922
FBgn0004118	0.080616061	0.050798887				CG12239	FBgn0029810	-0.372134151	-0.177969675
FBgn0004132	0.143671116	0.175504121				AgmNAT	FBgn0029813	-0.006128044	1.737539655
FBgn0004133	0.087395583	-0.427805737				CG15765	FBgn0029814	-0.486330591	-0.165572581
FBgn0004167	-0.088049819	-0.141444375				CG4020	FBgn0029821	0.827695488	0.511403229
FBgn0004168	-0.276899509	0.063994703				CG12236	FBgn0029822	-0.280163093	-0.179709196
FBgn0004169	-0.442883358	-0.401449639				Shmt	FBgn0029823	1.258333017	0.533099909
FBgn0004177	-0.392970132	-0.084914499				CG6067	FBgn0029828	1.625536844	0.598165218
FBgn0004179	0.031041012	0.048680783				Grip	FBgn0029830	-0.416675375	0.024322124
FBgn0004181	-7.736432895	-0.743740126				CG5966	FBgn0029831	1.490976014	-0.246366646
FBgn0004188	0.294635524	-0.351857263				CG5937	FBgn0029834	-0.500193005	-0.210247823
FBgn0004191	0.901729244	0.304206589				Nep1	FBgn0029843	-0.468300547	-0.164492714
FBgn0004192	-0.58906057	-0.333494236				CG11700	FBgn0029856	-0.189418209	1.073054892
FBgn0004197	-0.109127543	-0.250024003				CG3815	FBgn0029861	-0.394001895	-0.046024545
FBgn0004198	-0.353471787	0.080125779				CG15894	FBgn0029864	-0.376327938	-0.111871041
FBgn0004227	-0.289185427	-0.037377649				CG14443	FBgn0029880	-1.9560625	0.845529465
FBgn0004228	-0.221450454	-1.206152864				pigs	FBgn0029881	-0.27234559	-0.132716228
FBgn0004237	-0.328933038	-0.086836252				CG3198	FBgn0029887	-0.435930765	0.008091058
FBgn0004240	-1.390485384	0.696227595				CG14442	FBgn0029893	-0.389600957	-0.079032933
FBgn0004242	-0.160215837	0.060565997				CG14440	FBgn0029894	-0.330748304	-0.004837914
FBgn0004244	-0.549222601	-0.003650621				CG14439	FBgn0029898	0.332066626	0.180345036
FBgn0004359	-0.084962438	0.144015634				pod1	FBgn0029903	-0.242267492	-0.024763578
FBgn0004360	-0.242088302	0.008343281				CG14434	FBgn0029915	0.576660648	-0.022502271
FBgn0004362	-0.17263616	-0.247460825				CG14431	FBgn0029922	-0.732028845	-0.212914726
FBgn0004363	0.091088272	0.005101206				CG4586	FBgn0029924	-0.647476421	-0.396144632
FBgn0004367	-0.448007381	-0.093810308				CG12541	FBgn0029930	-0.451155194	0.029394271
FBgn0004368	-0.240965115	0.090891783				CG1677	FBgn0029941	-0.287535447	0.042588634
FBgn0004369	-0.37652921	0.069815228				CG9657	FBgn0029950	0.725096667	-0.033690145
FBgn0004370	-0.271861298	0.041364568				CG15478	FBgn0029955	-0.497981929	-0.153283428
FBgn0004373	-0.020701686	0.048655493				CARPA	FBgn0029962	-0.644620917	0.07339467
FBgn0004374	0.504643386	-0.118598042				CG10932	FBgn0029969	0.380874117	0.107253198
FBgn0004378	-0.431926407	-1.33428782				Nek2	FBgn0029970	-0.666091287	2.045872999
FBgn0004379	0.525726472	-0.955211666				dpr14	FBgn0029974	-0.407352301	0.029861121
FBgn0004380	-0.077313854	-0.021558435				mahe	FBgn0029979	-0.269978013	0.12335637
FBgn0004381	-0.188041292	-0.146142009				CG2233	FBgn0029990	1.549313502	0.55367965
FBgn0004387	-0.117171377	-0.120688105				Ldsdh1	FBgn0029994	0.449794121	0.162623318
FBgn0004390	-0.074108379	0.089821818				CG2258	FBgn0029997	-0.276618497	0.089537996
FBgn0004391	-0.542130957	-0.049982671				Or7a	FBgn0030016	-0.918184819	0.254444268
FBgn0004394	-0.133912281	0.270036004				CG2278	FBgn0030017	-0.417934868	0.076462479
FBgn0004395	-0.040277154	0.171557389				slpr	FBgn0030018	-0.438514051	0.053853387
FBgn0004396	-0.194877121	0.108083862				sni	FBgn0030026	0.486189637	0.477132409
FBgn0004397	-0.369197353	-0.009758415				CG10555	FBgn0030034	-0.271192325	-0.217795284
FBgn0004401	-0.203171828	0.057370157				Miga	FBgn0030037	-0.35734262	-0.252639013
FBgn0004403	0.313765408	-0.025660613				CG15347	FBgn0030040	1.104174477	0.380513574
FBgn0004404	0.421386037	-0.048848305				CG12116	FBgn0030041	1.490764858	0.947550534
FBgn0004406	0.03918065	-0.002353582				Trf4-1	FBgn0030049	-0.325619554	0.054668838
FBgn0004419	0.023524387	-0.083870832				CG12662	FBgn0030074	-1.008908488	0.209228345
FBgn0004427	1.613655451	-1.358402697				AP-1gamma	FBgn0030089	-0.371200702	-0.068012601
FBgn0004429	-0.270938082	-3.333744875				fend	FBgn0030090	-0.523919448	0.111554544
FBgn0004431	-0.876543644	1.760854575				CG7065	FBgn0030091	-0.343461449	-0.070992929
FBgn0004432	0.218783667	-0.145206593				Bap111	FBgn0030093	-0.42484189	-0.19928611
FBgn0004435	-0.055715373	0.162055478				Obp8a	FBgn0030103	0.425355791	-0.104314999
FBgn0004436	0.005905419	-0.081073074				CG15368	FBgn0030104	0.520717201	0.169657402
FBgn0004449	-0.178118002	-0.01028933				RpS28b	FBgn0030136	0.453486105	0.309130657
FBgn0004456	-0.216477974	0.022602722				CG15247	FBgn0030156	-0.485326369	-0.282174448
FBgn0004463	-0.028534812	-0.15803784				CG1468	FBgn0030157	1.255922234	0.44775687
FBgn0004465	0.182746574	0.160826664				CG9691	FBgn0030160	0.980903617	0.422919816
FBgn0004507	0.092081433	-0.377125646				CG1791	FBgn0030163	0.447435502	0.160732416
FBgn0004509	-0.27210265	0.100903387				CG15312	FBgn0030174	-0.540419088	-0.245252211
FBgn0004510	0.341890194	0.018561202				CG12637	FBgn0030224	-0.918518697	-0.104786859
FBgn0004511	-0.858234268	0.169755412				Rph	FBgn0030230	-0.315434255	-0.367964124
FBgn0004512	-0.402967584	0.084051304				CG17333	FBgn0030239	1.102159804	0.155477752
FBgn0004513	-0.072425429	-0.211848295				CG2157	FBgn0030244	-0.849113524	-0.051958708
FBgn0004514	-0.322542265	-0.108384113				CG2145	FBgn0030251	0.667450987	0.344396655
FBgn0004516	-0.032547299	0.159791591				CG1537	FBgn0030260	0.927635061	-0.719407962
FBgn0004554	0.933286707	1.224023991				Gapvd1	FBgn0030286	-0.366095824	-0.234072959
FBgn0004556	0.048607807	-0.234510683				HP5	FBgn0030301	-0.337157905	0.069957584
FBgn0004567	-0.051817028	0.072694873				Spase25	FBgn0030306	0.314683438	0.247538101
FBgn0004569	0.197668031	-0.098144424				PGRP-SA	FBgn0030310	0.650048141	0.417371364
FBgn0004573	-0.292216222	-0.109805007				Amun	FBgn0030328	-0.308113857	-0.084862797
FBgn0004574	0.009282033	-0.011325441				CG1578	FBgn0030336	-0.288526458	0.31440939
FBgn0004575	0.034551122	0.158096378				CG15739	FBgn0030347	1.279743923	0.572976441
FBgn0004580	-0.10926954	0.031251347				CG10353	FBgn0030349	-0.244679221	-0.087540119
FBgn0004581	1.033879566	0.228740639				Upf1	FBgn0030354	-0.412624981	-0.215018033
FBgn0004583	-0.096122982	-0.287484526				CG10362	FBgn0030358	-0.280483749	-0.181521459
FBgn0004584	-0.144178728	-0.032700097				Usp7	FBgn0030366	-0.327251892	0.046182743
FBgn0004587	-0.279267124	0.15538083				CG15731	FBgn0030390	-0.90757821	-0.599091376
FBgn0004595	-0.428107065	0.049623344				Cpr11A	FBgn0030394	-1.109368714	-0.162753955
FBgn0004597	0.149158547	-0.03357928				Cpr11B	FBgn0030398	-0.275061131	0.667148758
FBgn0004598	-0.246524224	-0.026086641				Pits	FBgn0030400	-0.347205819	0.242829619
FBgn0004606	-0.311838765	-0.251601919				Fpgs	FBgn0030407	0.684809122	0.26181416
FBgn0004607	-0.021232387	-0.115072816				CG11085	FBgn0030408	-0.59712832	-0.417599828
FBgn0004611	-0.026923469	0.041076491				Tomosyn	FBgn0030412	-0.471107958	-0.103031118
FBgn0004618	-0.007926225	-0.008814832				CG15725	FBgn0030417	-0.749147023	0.056654943
FBgn0004619	-0.160788046	0.154568517				Nep6	FBgn0030425	1.139312588	0.023644449
FBgn0004620	-0.261768571	0.183876867				CG12716	FBgn0030439	-0.175895455	1.104531695
FBgn0004622	-0.175741187	0.048397023				Fer3HCH	FBgn0030449	-1.202860146	0.843836149
FBgn0004623	0.180544897	-0.113726611				CG15717	FBgn0030451	1.44717253	1.018440847
FBgn0004629	-0.123337843	0.277532573				CG4332	FBgn0030456	0.459129464	0.215661433
FBgn0004635	-0.112658696	-0.607470126				dmrt11E	FBgn0030477	-0.188435284	2.260746634
FBgn0004636	0.227189858	-0.297915364				Rbp1-like	FBgn0030479	-0.505708171	0.102594378
FBgn0004638	0.119858178	0.098653988				CG1662	FBgn0030481	0.319764191	0.036170638
FBgn0004643	-0.268992619	0.021116637				CG2691	FBgn0030504	-0.367923912	0.04909937
FBgn0004644	-0.522466222	0.91930994				CG15760	FBgn0030508	-0.418090789	0.052957796
FBgn0004646	0.249999126	-0.283251895				CG11158	FBgn0030511	0.302082848	-0.529808128
FBgn0004647	0.027107783	-0.063979061				CG11134	FBgn0030518	0.811704809	0.313524994
FBgn0004648	0.100456558	0.087794201				CG11151	FBgn0030519	0.482711518	0.386069815
FBgn0004650	-0.783150045	-0.634447053				Pdcd4	FBgn0030520	-0.380733213	0.06646409
FBgn0004652	0.038750937	-0.025995413				CG13404	FBgn0030559	-0.137785669	-0.858108007
FBgn0004654	0.296126672	-0.289043806				CG9400	FBgn0030562	-0.049234008	0.65326223
FBgn0004655	-0.46948998	-0.009815503				CG5321	FBgn0030575	1.299030736	0.189511491
FBgn0004656	-0.571792967	0.006572325				CG14406	FBgn0030595	-0.656874672	0.467510362
FBgn0004657	-0.129161796	-0.04519267				CG5541	FBgn0030603	0.508204192	0.077055378
FBgn0004666	-0.008859339	0.092698741				dob	FBgn0030607	1.322279717	0.455008365
FBgn0004687	0.228401678	0.043005756				Lsd-2	FBgn0030608	0.334731575	0.107196374
FBgn0004698	0.032156473	-0.131471724				Rab3-GEF	FBgn0030613	-0.486737517	-0.245477449
FBgn0004777	0.664539188	-0.274709944				RpL37a	FBgn0030616	0.465881992	0.315333624
FBgn0004782	0.461277683	-0.788872795				CG9123	FBgn0030629	-0.386437789	-0.126308061
FBgn0004784	0.537786779	-0.023908314				Prp5	FBgn0030631	-0.308546446	-0.110590552
FBgn0004795	-0.110331097	-0.102286255				CG9164	FBgn0030634	-0.500759035	-0.22218301
FBgn0004797	0.664803562	-0.086867814				CG8097	FBgn0030660	0.121681582	-0.754228399
FBgn0004811	0.198692435	-0.154222703				CG8128	FBgn0030668	0.43067437	0.180974936
FBgn0004828	-0.033791983	0.140308245				CG8206	FBgn0030679	0.396533805	0.318741374
FBgn0004832	-0.240111354	0.021213227				CG16952	FBgn0030701	-0.310871539	-0.129626756
FBgn0004837	-0.04239088	-0.014316148				CG8916	FBgn0030707	-0.268200533	-0.778032973
FBgn0004838	-0.353468992	0.158172733				CG9170	FBgn0030716	-0.357433089	-0.220916189
FBgn0004839	-0.45621678	0.058076218				ND-20	FBgn0030718	0.250518511	0.05966203
FBgn0004841	-0.080294045	0.291921564				dpr18	FBgn0030723	-0.449417162	-0.135801706
FBgn0004842	0.462466209	0.121681912				Nipsnap	FBgn0030724	0.284710523	0.114807181
FBgn0004852	-0.214136242	0.01779808				CG9902	FBgn0030757	-0.574472928	-0.27653972
FBgn0004854	0.175088911	-0.184919985				CG13014	FBgn0030759	0.616397587	-0.05415692
FBgn0004855	0.054720859	-0.217106397				CG9673	FBgn0030775	-1.531739122	-0.011825601
FBgn0004856	-0.203890368	-0.002998325				CG9672	FBgn0030777	-1.242332574	0.701033531
FBgn0004858	-0.217715394	0.04714783				CG4678	FBgn0030778	-0.383178648	-0.159638726
FBgn0004859	0.213444062	0.029882512				CG4768	FBgn0030790	-0.438984733	0.012405973
FBgn0004860	-0.450716033	-0.041756857				CG13003	FBgn0030798	-0.314640045	0.010643736
FBgn0004861	-0.426676188	-0.027201489				RhoGAP15B	FBgn0030808	0.013391777	0.947648409
FBgn0004862	-0.668610527	-0.120028613				Ubr1	FBgn0030809	-0.292135936	-0.132495219
FBgn0004863	-0.128421577	0.096157287				wcy	FBgn0030812	-0.300679059	-0.134333883
FBgn0004864	-0.205598425	-0.125051165				CG12995	FBgn0030826	0.373945024	1.832691572
FBgn0004865	-0.363940142	0.055772005				CG5162	FBgn0030828	0.977773207	0.420916864
FBgn0004867	0.182592531	-0.018856454				CG12998	FBgn0030829	0.784266617	1.784268822
FBgn0004868	-0.018934401	-0.092548722				CG8568	FBgn0030841	-0.256217282	1.54465571
FBgn0004870	-0.127205033	-0.216970685				Socs16D	FBgn0030869	-0.401928441	0.087834824
FBgn0004872	-0.344030154	-0.167830062				CG12672	FBgn0030886	-0.741284959	-0.00105518
FBgn0004875	-0.408583971	-0.077643536				CG6867	FBgn0030887	-0.357054669	-0.381893436
FBgn0004876	-0.316082825	0.052982566				CG15373	FBgn0030889	-0.390687422	-2.297143537
FBgn0004878	2.38210667	2.099041998				Frq1	FBgn0030897	-0.696643496	0.113697282
FBgn0004880	-0.428219807	-0.076298741				kairos	FBgn0030913	-0.70507542	-0.100950907
FBgn0004882	-0.189222709	0.223697923				CG6290	FBgn0030921	-0.645154539	0.165183484
FBgn0004885	-0.016212384	-0.174702728				psh	FBgn0030926	0.41545944	0.109777313
FBgn0004888	0.301311887	-0.244943995				Ing3	FBgn0030945	-0.407287348	-0.166842307
FBgn0004889	0.057865467	-0.064520517				CG6659	FBgn0030946	-0.360535893	-0.022741899
FBgn0004892	-0.631810125	-0.329159254				CCKLR-17D3	FBgn0030954	-0.404479309	-0.136130663
FBgn0004893	-0.167597091	-0.069990154				Atg101	FBgn0030960	-0.291810096	-0.040251298
FBgn0004896	-0.211780325	-0.04084501				CG7058	FBgn0030961	-0.402663047	-0.235773007
FBgn0004897	-0.409065068	0.48192728				CG7322	FBgn0030968	0.967696553	0.089968032
FBgn0004898	-0.683174975	0.268049463				Flacc	FBgn0030974	-0.374402405	-0.146528883
FBgn0004901	-0.079834852	-0.309272351				CG14191	FBgn0030981	-2.50038706	-0.162677372
FBgn0004903	-0.047978784	0.254807282				Mec2	FBgn0030993	0.615786809	-0.044836821
FBgn0004907	0.189450024	0.023223845				CG14195	FBgn0030998	-0.623130732	-1.422416619
FBgn0004908	0.383684954	0.119206049				Mur18B	FBgn0030999	-8.442255301	0.72484086
FBgn0004910	0.055225761	0.128160693				rictor	FBgn0031006	-0.413965515	-0.041822983
FBgn0004911	0.01932857	0.221087217				kek5	FBgn0031016	-0.64734738	0.017182739
FBgn0004913	0.040516233	-0.081889286				CG14200	FBgn0031023	-0.610227467	0.046473989
FBgn0004914	0.047976552	-0.149026245				Ranbp21	FBgn0031051	-0.440827952	-0.156213416
FBgn0004915	0.280218629	-0.004851635				Elys	FBgn0031052	-0.560984769	-0.314518061
FBgn0004919	0.16511966	-0.002762753				et	FBgn0031055	0.820696366	0.325484695
FBgn0004921	0.355138098	0.099350048				CG12531	FBgn0031064	-0.277506846	-0.192825079
FBgn0004924	-0.273133912	-0.030959909				CG14234	FBgn0031065	-0.455623624	-0.182118951
FBgn0004926	0.014177293	-0.102051145				Abcd3	FBgn0031069	0.401380051	0.275103516
FBgn0004957	-0.162114251	0.109574318				CG9570	FBgn0031085	-1.216613818	-0.269556046
FBgn0004959	1.363771356	0.295720619				CG1504	FBgn0031100	-0.607158606	-0.328174004
FBgn0005198	-0.194679603	-0.070075608				Obp19b	FBgn0031110	-0.688625162	-0.044457466
FBgn0005278	0.110028383	-0.288222412				cactin	FBgn0031114	-0.385497387	-0.09402585
FBgn0005322	0.083371125	0.015853588				CG1695	FBgn0031116	-0.456158076	-0.084382422
FBgn0005355	0.193655472	0.015420555				RhoGAP19D	FBgn0031118	-0.484328184	0.2027223
FBgn0005386	-0.275373127	-0.04092753				Ntf-2	FBgn0031145	-0.265726145	0.137684159
FBgn0005390	1.356224117	0.561798872				Cyp6t1	FBgn0031182	0.970386599	0.546066923
FBgn0005391	-1.187871522	0.137029952				Usp2	FBgn0031187	-0.33992324	0.004443761
FBgn0005411	0.094307099	0.11295277				CG11454	FBgn0031224	0.441031593	0.186802137
FBgn0005427	-0.105328106	0.148594826				ND-15	FBgn0031228	0.528212215	0.453908199
FBgn0005533	0.334640657	0.040655105				CG17075	FBgn0031239	-0.320593025	-0.317559873
FBgn0005536	-0.233673699	-0.036089142				CG3345	FBgn0031240	-0.37115084	-0.980030324
FBgn0005558	-0.0502797	0.09783611				GABA-B-R3	FBgn0031275	-0.373055777	-0.141575541
FBgn0005561	0.751824075	-0.125479748				CG13950	FBgn0031289	-0.629037479	-0.537011225
FBgn0005564	-0.092877671	0.106025522				Atg4a	FBgn0031298	0.595198371	0.437884634
FBgn0005585	-0.115761617	-0.072705487				Iris	FBgn0031305	1.15532809	0.123029109
FBgn0005586	-0.021527281	0.035014419				MFS3	FBgn0031307	-1.037909232	-0.242794021
FBgn0005593	0.512119526	-0.16562557				CG4887	FBgn0031318	-0.350503567	-0.011327012
FBgn0005596	-0.245091884	0.014846365				CG5397	FBgn0031327	-0.362153344	0.446729391
FBgn0005612	0.04707281	-0.453353541				CG31937	FBgn0031360	1.327485335	0.617258383
FBgn0005613	-0.355975039	0.131669883				CG15356	FBgn0031377	-0.29999725	-0.415585112
FBgn0005614	-0.315181398	-0.317659468				Npc2a	FBgn0031381	0.573916961	0.427966306
FBgn0005616	-0.154874342	-0.119406384				CG9967	FBgn0031413	0.136750345	0.596358698
FBgn0005617	-0.099126762	-0.171260501				CG3597	FBgn0031417	0.904832266	0.349414268
FBgn0005619	-0.078497983	-0.120683896				CG3609	FBgn0031418	0.585712171	0.69942412
FBgn0005624	-0.514609042	-0.198348479				CG18641	FBgn0031426	1.716112267	-0.441858931
FBgn0005626	0.163923012	-0.06136669				CG9886	FBgn0031428	0.841836837	0.047314952
FBgn0005631	-0.023372486	0.054096505				CG3515	FBgn0031431	-2.121149907	-0.64633888
FBgn0005632	-0.280633648	-0.060964553				Cyp309a1	FBgn0031432	1.299471302	0.778591634
FBgn0005633	0.488219019	0.577521535				insv	FBgn0031434	-1.504742188	0.565170429
FBgn0005636	-0.269216131	0.065289595				Elba2	FBgn0031435	-1.719464801	0.106725375
FBgn0005638	-0.297932935	-0.291886946				CG31689	FBgn0031449	0.407042533	0.091679356
FBgn0005640	-0.206026226	0.135878439				CG9961	FBgn0031451	-3.515367079	-0.589943093
FBgn0005642	0.027492952	0.027237135				Cwc25	FBgn0031452	-0.581094682	0.050440321
FBgn0005648	0.15518349	0.067190588				HINT1	FBgn0031459	0.597809445	0.254277793
FBgn0005649	-0.237193985	-0.172406238				daw	FBgn0031461	0.578625536	-0.086529186
FBgn0005655	1.107254111	-0.593167733				CG3104	FBgn0031473	-0.439985016	-0.389883427
FBgn0005658	-0.17494759	-8.61E-05				CG3165	FBgn0031484	0.029769102	1.094920308
FBgn0005659	0.421647038	-0.004649773				CG17264	FBgn0031490	-1.689079213	-0.880208869
FBgn0005660	-0.11290432	0.130735297				CG15403	FBgn0031504	-6.620535612	0.212914205
FBgn0005664	0.303746465	-1.457128206				ND-B14.5B	FBgn0031505	0.433117362	0.156700171
FBgn0005666	-0.63888849	-0.107890971				CG9664	FBgn0031515	0.823707675	0.204934225
FBgn0005670	1.31313572	-0.056412011				CG9663	FBgn0031516	0.420262774	0.315706562
FBgn0005671	-0.140601624	-0.010951356				Pgant2	FBgn0031530	-0.274636914	-0.199533522
FBgn0005672	-0.037316685	0.141219136				CG3246	FBgn0031538	1.353155449	0.427146858
FBgn0005674	-0.060009572	-0.368201144				CG15418	FBgn0031554	1.692246102	1.006058242
FBgn0005677	-0.367968926	0.128870542				CG16704	FBgn0031558	1.587471487	0.729301248
FBgn0005683	-0.474716774	0.089731901				CG3513	FBgn0031559	1.636965909	-0.14053748
FBgn0005694	-0.14502936	-0.131113304				CG10031	FBgn0031563	1.036546556	0.238251113
FBgn0005695	0.036614555	0.026943348				CG2816	FBgn0031564	0.545692187	1.177599592
FBgn0005696	0.579642545	0.137537147				CG2818	FBgn0031566	0.292658569	0.075624266
FBgn0005771	0.234266866	0.016490342				CG15431	FBgn0031602	-0.43043249	-0.247233214
FBgn0005775	-0.289323948	0.03319927				CG15432	FBgn0031603	-0.764333137	-0.00347375
FBgn0005777	0.09402899	0.019594429				SelT	FBgn0031670	0.466986561	0.198316491
FBgn0005778	0.492976624	0.069068832				CG4230	FBgn0031683	-0.082330931	-0.470797069
FBgn0008635	-0.237803285	-0.01082889				ND-13A	FBgn0031684	0.569889003	0.320532747
FBgn0008636	-0.040610517	0.084922019				Cyp28d2	FBgn0031688	0.435621538	0.299239368
FBgn0008646	-0.660106492	0.05373681				Cyp28d1	FBgn0031689	1.193658031	0.581501178
FBgn0008651	-0.101514794	0.238714729				Cyp4ac1	FBgn0031693	1.346419344	0.302345621
FBgn0010014	-0.084589046	0.104647546				Cyp4ac2	FBgn0031694	0.93005828	0.029109936
FBgn0010015	-0.292880923	-0.456515543				Ncoa6	FBgn0031698	-0.31191346	0.260481342
FBgn0010038	0.174115523	0.851076122				fusl	FBgn0031702	1.031936353	0.315490249
FBgn0010039	0.534723316	0.728797796				CG11147	FBgn0031734	0.368443081	0.195501939
FBgn0010041	1.46896206	1.126869506				CG11034	FBgn0031741	-0.684307289	-0.705167656
FBgn0010044	-1.066311933	0.824259096				CG9029	FBgn0031746	-2.469768918	2.683055932
FBgn0010051	-0.148744439	0.124517114				CG13999	FBgn0031753	0.602843502	0.16536283
FBgn0010052	-0.065865613	-0.142118767				CG9098	FBgn0031762	-0.163056154	-1.017817922
FBgn0010078	0.604693567	0.061517847				CG9107	FBgn0031764	-0.787744071	-0.414656649
FBgn0010100	-0.119134373	-0.193105225				CG9109	FBgn0031765	-0.319698974	-0.58330216
FBgn0010105	-0.103723014	0.059495032				CG9150	FBgn0031775	1.20044806	-0.032201688
FBgn0010113	-0.403978973	0.001993587				CG9497	FBgn0031800	-0.903218838	-0.179500226
FBgn0010114	0.041182018	0.145903591				CG9498	FBgn0031801	-0.577045494	-0.604240545
FBgn0010173	0.13968929	-0.037216744				Nepl4	FBgn0031805	-0.785760034	-1.570332939
FBgn0010194	-0.429831695	-0.047442905				Nepl5	FBgn0031808	0.397522763	-0.080903905
FBgn0010197	-0.122385921	0.377973222				Daxx	FBgn0031820	-0.423917362	-0.423196335
FBgn0010198	0.526773521	-0.127884147				CG9547	FBgn0031824	1.000344534	0.571385965
FBgn0010213	0.325554168	0.051725997				Dpp10	FBgn0031835	-1.066004111	-0.868043916
FBgn0010215	-0.098919139	0.115530921				LUBEL	FBgn0031857	-0.437951074	-0.027575502
FBgn0010217	0.146162271	-0.044876546				Daao2	FBgn0031860	1.426003648	0.249152798
FBgn0010220	-0.13811676	-0.023142729				CG13784	FBgn0031897	0.46021775	0.11942361
FBgn0010222	0.575554194	-0.357049279				Wnt6	FBgn0031902	-0.327891875	-0.162246273
FBgn0010223	-0.525429816	-0.143392293				CG5171	FBgn0031907	0.987189179	0.38503796
FBgn0010225	0.780470715	-0.468234695				CG5181	FBgn0031909	0.447117937	0.177292641
FBgn0010226	0.427258513	-0.489203498				CG5958	FBgn0031913	1.582014361	0.64254897
FBgn0010228	-0.070035142	-0.132673232				CG13794	FBgn0031936	0.551686338	-0.193130969
FBgn0010235	0.175236593	0.033416216				CG13795	FBgn0031937	1.165998105	0.316744659
FBgn0010238	0.21749375	-0.204932372				CG13796	FBgn0031939	0.517833708	0.227710231
FBgn0010240	-0.293274721	0.173612218				CG7214	FBgn0031940	1.407255721	1.008986127
FBgn0010241	1.829906505	-0.988136041				CG7203	FBgn0031942	0.637221325	0.922862833
FBgn0010246	0.295952197	-1.05510594				RpL36A	FBgn0031980	0.599673862	0.315350056
FBgn0010247	0.037119591	0.127975828				PGAP5	FBgn0031997	0.419763938	-0.144346064
FBgn0010258	-0.332309475	-0.341975852				SLC5A11	FBgn0031998	0.703478863	0.550423522
FBgn0010263	-0.102436433	-0.054285017				CG8360	FBgn0032001	0.712810188	0.46753129
FBgn0010265	0.362011996	-0.188029451				CG14275	FBgn0032022	1.297775741	1.038667598
FBgn0010269	-0.061831117	0.12298624				CG17292	FBgn0032029	0.465859869	0.29015303
FBgn0010278	-0.334316578	-0.122946806				Argl	FBgn0032076	1.004801842	0.407083956
FBgn0010280	-0.180049517	0.042396606				CG9541	FBgn0032083	-0.780566222	-0.68728493
FBgn0010282	-0.315632737	-0.175912314				CG13113	FBgn0032126	-4.217585443	2.097004764
FBgn0010287	-0.24175133	0.091470255				CG13114	FBgn0032127	-1.960777604	-0.012259772
FBgn0010288	0.073194072	-0.113852165				Apoltp	FBgn0032136	0.718772532	0.226015142
FBgn0010292	0.021909299	0.09928919				CG13116	FBgn0032139	-0.323932975	0.059467463
FBgn0010296	-0.481880129	-0.110533808				CG13117	FBgn0032140	0.67490609	0.343011146
FBgn0010300	0.031470974	0.384681935				nAChRalpha6	FBgn0032151	-0.778076791	-0.093809893
FBgn0010303	-0.385216646	0.024802523				CG4598	FBgn0032160	0.686689286	0.316103253
FBgn0010309	-0.048894012	0.001634345				CG4619	FBgn0032166	0.616452446	-0.046406937
FBgn0010313	-0.266597047	-0.067279123				CG5853	FBgn0032167	1.10449416	0.44492997
FBgn0010314	-0.014638291	-0.148443089				CG13133	FBgn0032181	-0.658031041	-2.717443785
FBgn0010315	0.392736442	0.028660171				CG4839	FBgn0032187	-1.528458768	0.428777681
FBgn0010316	0.335448952	0.052534707				CG5390	FBgn0032213	0.543766948	0.485867035
FBgn0010317	0.11250494	0.328262946				CG4972	FBgn0032217	0.321430431	0.008934133
FBgn0010323	-0.251228457	0.091484105				GATAd	FBgn0032223	0.339857334	-0.147500335
FBgn0010328	-0.283683843	0.037016057				Sps2	FBgn0032224	0.34613177	0.098987074
FBgn0010329	-0.449721782	0.094265629				LManI	FBgn0032253	0.753823313	0.258518101
FBgn0010333	0.015292445	-0.0138536				CG7384	FBgn0032262	1.992412223	-0.080235511
FBgn0010339	-0.081449456	-0.041247315				CG18302	FBgn0032266	0.798153458	0.161768076
FBgn0010340	-0.104429188	-0.067658798				CG7299	FBgn0032282	0.239862705	0.848866297
FBgn0010341	-0.014625667	0.002825403				CG7296	FBgn0032283	-0.394082908	0.475131301
FBgn0010342	0.126119583	-0.011959876				CG7294	FBgn0032284	-1.087878813	-0.202647129
FBgn0010348	0.173497972	-0.100541443				CG17108	FBgn0032285	0.615306923	0.286633591
FBgn0010350	0.270601286	-0.065993549				CG6415	FBgn0032287	0.607583442	0.199294136
FBgn0010352	-0.115383313	-0.051338802				CG17124	FBgn0032297	0.449364712	0.090515607
FBgn0010355	-0.11607351	0.013596567				Idua	FBgn0032343	0.091966156	-0.616324129
FBgn0010356	0.113093043	0.018913672				CG14921	FBgn0032345	-0.356201288	1.308124275
FBgn0010379	-0.03871919	-0.03756316				CG6287	FBgn0032350	0.765711128	0.330308287
FBgn0010380	-0.156186501	-0.084106874				Ppt2	FBgn0032358	0.535312381	0.235264384
FBgn0010382	-0.515209548	0.460253934				Mal-B1	FBgn0032381	-1.432115782	-0.234723973
FBgn0010383	0.359342959	-0.382581168				Mal-B2	FBgn0032382	-1.135453034	-1.209492847
FBgn0010385	-0.310489529	1.630216102				CG16965	FBgn0032387	0.806732537	0.170634268
FBgn0010387	0.946218283	-0.596252007				dgt2	FBgn0032390	0.507149003	0.143797188
FBgn0010388	-2.070541628	0.889991159				Nfs1	FBgn0032393	0.307220583	0.272215833
FBgn0010389	-0.176967643	-0.21752015				Hacd1	FBgn0032394	0.397795234	0.006183223
FBgn0010391	-0.106913837	-0.134117712				CG6766	FBgn0032398	0.263453766	-0.012064092
FBgn0010395	0.428048256	-0.651486884				PLCXD	FBgn0032402	0.481364876	0.049296783
FBgn0010397	-0.345305344	-0.025492309				CG14947	FBgn0032406	-1.221978889	-1.723510255
FBgn0010398	0.166631324	0.026676651				CG6583	FBgn0032420	0.598835683	0.084630002
FBgn0010399	-0.170839893	0.181834088				crok	FBgn0032421	0.498824846	-0.173135797
FBgn0010401	-1.709655007	0.306366492				spict	FBgn0032451	0.333264922	-0.007746212
FBgn0010403	-1.119106504	0.401390806				CG6180	FBgn0032453	0.492914745	0.154518207
FBgn0010406	0.105613902	-0.002924818				Pih1D1	FBgn0032455	-0.367625709	-0.09918476
FBgn0010407	-0.013583355	0.153912315				Alg7	FBgn0032477	0.332689507	0.230356454
FBgn0010408	0.507197466	-0.120120387				kek4	FBgn0032484	0.797264193	0.607613432
FBgn0010409	0.38033202	-0.273777112				CG5945	FBgn0032494	0.728881006	0.518664852
FBgn0010411	0.604755395	-0.098492662				CG16820	FBgn0032495	0.52012192	0.409175554
FBgn0010412	0.327497034	-0.154904258				CG9377	FBgn0032507	0.749266197	0.42307959
FBgn0010414	-0.363408132	0.120291045				CG7099	FBgn0032517	-0.444505987	-0.258213751
FBgn0010415	-0.185046166	0.010993439				RpL24	FBgn0032518	0.566988952	0.286735078
FBgn0010416	-0.023097305	0.038436991				CG7110	FBgn0032521	0.428055569	0.098007323
FBgn0010417	0.105009548	-0.0901805				Hacd2	FBgn0032524	0.44717891	0.066174316
FBgn0010421	-0.000691385	-0.003678725				Vajk2	FBgn0032538	0.857926581	0.427210278
FBgn0010422	0.200621423	-0.123135037				CG4650	FBgn0032549	4.434106514	5.052694464
FBgn0010423	-0.688082841	-0.610832961				CG4631	FBgn0032590	2.649360422	0.320657229
FBgn0010424	-0.738342145	0.235302722				Prosbeta4	FBgn0032596	0.438644358	0.194524538
FBgn0010433	0.018029964	0.774787768				CG17928	FBgn0032603	0.472801208	0.215292757
FBgn0010434	-0.259525686	-0.019479748				Nepl9	FBgn0032613	1.602947926	0.451573376
FBgn0010435	0.342606452	-0.043866343				CG13284	FBgn0032614	-0.275531453	-0.597288158
FBgn0010438	0.523208895	-0.490820216				Lamtor3	FBgn0032642	0.407900644	0.09930961
FBgn0010441	-0.15285754	0.119572216				CG15143	FBgn0032647	-0.687172511	-0.774903497
FBgn0010452	0.00527403	-0.166086105				CG6870	FBgn0032652	0.425246144	-0.187219561
FBgn0010453	-0.291725067	-0.155544224				CG15155	FBgn0032669	1.617989824	-0.146211307
FBgn0010470	0.268205776	-0.262557819				CG5783	FBgn0032670	0.651434131	0.393140447
FBgn0010473	-0.482571281	-0.02051507				Ugt301D1	FBgn0032684	0.938008166	0.97998519
FBgn0010482	-0.216857772	-0.176436199				CG10336	FBgn0032698	1.029639665	0.968895628
FBgn0010488	-0.259570875	-0.184660345				CG10383	FBgn0032699	-0.525270707	-0.221448239
FBgn0010497	-0.343873779	0.125728921				Irk3	FBgn0032706	0.132348854	-0.671111763
FBgn0010501	-0.148224939	-0.272402734				CG17321	FBgn0032719	-0.374385721	0.004837967
FBgn0010504	0.263743637	-0.077081847				CG10621	FBgn0032726	1.394941848	0.4906781
FBgn0010516	0.523134572	-0.206545794				Swip-1	FBgn0032731	0.417460071	0.106680189
FBgn0010520	0.368627306	0.048309424				CG15169	FBgn0032734	-0.609847387	-1.332300338
FBgn0010531	0.12043754	0.089138913				CG10470	FBgn0032746	0.457601021	0.201118806
FBgn0010548	0.275606257	0.00133353				CG17564	FBgn0032768	-0.527966286	-1.922017283
FBgn0010549	0.302468116	0.63946732				CG13086	FBgn0032770	1.269458932	0.404308438
FBgn0010551	0.10242322	0.044421614				fon	FBgn0032773	1.013872613	0.272972638
FBgn0010583	-0.052791562	0.004857123				CG17544	FBgn0032775	-0.265026512	-0.026072409
FBgn0010590	0.494033846	-0.018049872				Rab9	FBgn0032782	0.463289955	0.157631261
FBgn0010591	0.191939527	-0.016546534				CG10026	FBgn0032785	0.630376942	0.071860587
FBgn0010602	0.155702999	0.03678867				CG10189	FBgn0032793	0.713699803	0.484802641
FBgn0010607	-0.020431425	-0.020485928				CG13082	FBgn0032803	0.866001127	0.123212059
FBgn0010611	0.035296915	-0.133185073				CG13077	FBgn0032810	0.302754601	0.013260771
FBgn0010612	0.207616016	0.005637018				CG10631	FBgn0032817	-0.503431378	-0.393082211
FBgn0010620	-0.003272293	0.123326752				fbp	FBgn0032820	1.120681764	0.36785473
FBgn0010621	0.008438886	-0.034327092				CG10680	FBgn0032836	0.997927659	0.070820314
FBgn0010622	0.293566653	-0.004158145				nesd	FBgn0032848	1.26233619	0.621083755
FBgn0010638	0.369769421	0.113758852				Kua	FBgn0032850	-0.278361866	-0.718835189
FBgn0010651	0.454989355	-0.420189928				CG10651	FBgn0032853	-3.873685599	1.215023913
FBgn0010660	-0.239918168	0.054168061				CG10949	FBgn0032858	0.01985456	-0.807295521
FBgn0010741	0.194297004	0.027814051				CG15130	FBgn0032860	-1.644041995	-0.51956877
FBgn0010747	-0.109960896	-0.162972901				CG2493	FBgn0032864	0.933290793	0.271353853
FBgn0010750	-0.146268041	0.132715143				CG15475	FBgn0032867	-1.407942396	-1.281407888
FBgn0010762	-0.12350945	-0.119440468				Amacr	FBgn0032881	0.322278792	0.237582684
FBgn0010768	0.141865604	0.186647086				Pomp	FBgn0032884	0.389681445	0.231932574
FBgn0010770	-0.195178657	-0.365179327				CG9331	FBgn0032889	0.364281803	-0.24176379
FBgn0010772	-0.202597212	0.24530177				Oseg5	FBgn0032891	-0.88622454	-0.354558722
FBgn0010774	0.253107811	0.068733795				CG14400	FBgn0032896	1.264986391	0.081146257
FBgn0010786	-0.087619839	0.12339507				Pld3	FBgn0032923	0.205184082	0.426860273
FBgn0010803	0.226042228	0.143645937				CG8665	FBgn0032945	1.835609162	1.947004242
FBgn0010808	0.042959387	0.023544296				Lamp1	FBgn0032949	0.314633533	0.074781458
FBgn0010825	-0.153221411	0.109000476				CG3635	FBgn0032981	-0.881706435	-1.302612554
FBgn0010830	-0.128395905	-0.054689464				CG3262	FBgn0032986	0.392694969	-0.00466828
FBgn0010877	-0.125441652	0.045924945				RpL21	FBgn0032987	0.528262483	0.221494396
FBgn0010894	0.162044214	0.094518112				TpnC4	FBgn0033027	-2.696020869	-2.037873571
FBgn0010905	-0.204010631	0.177816094				Or42b	FBgn0033043	-0.88893716	-2.263596611
FBgn0010909	-0.184272935	-0.096558494				CG7881	FBgn0033048	-0.522456209	0.066026415
FBgn0010926	-0.059530217	-0.299244935				CCHa2-R	FBgn0033058	-0.459414732	-0.247089232
FBgn0011016	0.403174972	0.02687057				CG11211	FBgn0033067	0.211098528	0.95062368
FBgn0011020	-0.307420314	-0.194425616				CG17994	FBgn0033072	-1.102612803	-0.249808582
FBgn0011202	0.325307699	0.046806844				tomboy40	FBgn0033074	-2.158297865	-0.700481172
FBgn0011204	-0.004629503	-0.151592636				Fmo-2	FBgn0033079	0.798189267	0.568173933
FBgn0011205	0.41782538	-0.261916226				CG17266	FBgn0033089	0.862325925	0.41560539
FBgn0011206	-0.403689304	0.0764795				CG9436	FBgn0033101	0.769780541	0.111077806
FBgn0011207	0.41999539	-0.075841902				CG15236	FBgn0033108	-0.349334227	-0.236046161
FBgn0011211	-0.24187422	-0.182199154				CR12842	FBgn0033131	-0.263768891	-1.428962311
FBgn0011217	0.211798575	-0.112552141				Tsp42El	FBgn0033134	0.412671488	0.291654565
FBgn0011224	-0.252885161	-0.029433574				CG11123	FBgn0033169	0.442353401	-0.004130037
FBgn0011225	0.088959227	0.003968336				sPLA2	FBgn0033170	1.529131954	1.012345324
FBgn0011227	0.488874455	-0.023437631				Corin	FBgn0033192	-0.425886108	-0.077222581
FBgn0011230	-0.574493449	-0.173288366				CG12107	FBgn0033209	0.413120033	0.203724052
FBgn0011232	-0.260959917	-0.081221385				Obp44a	FBgn0033268	0.624637374	0.118601655
FBgn0011236	0.087899238	-0.055941443				CG2121	FBgn0033289	0.745268554	-0.089580958
FBgn0011259	-0.309972075	0.117885015				CG12780	FBgn0033301	-5.209796916	1.349292643
FBgn0011260	-0.004702863	-0.131089662				Cyp6a14	FBgn0033302	2.053112981	0.119457767
FBgn0011272	0.357633235	-0.069704689				Cirl	FBgn0033313	-0.372245544	0.011980067
FBgn0011274	0.038953388	-0.28232286				CG8586	FBgn0033320	0.471039372	0.335090482
FBgn0011276	-0.28813572	0.465820725				CG8738	FBgn0033321	0.408559581	0.152151807
FBgn0011277	-0.831120627	0.619259751				Sec31	FBgn0033339	0.386061392	-0.185998608
FBgn0011279	-1.329101919	0.3578532				Ance-4	FBgn0033366	0.749005646	0.144599928
FBgn0011280	-0.639523912	0.371384913				CG8080	FBgn0033373	0.684069433	-0.059661265
FBgn0011281	-1.437919246	0.372751578				GstE13	FBgn0033381	0.337134217	0.764441041
FBgn0011282	-1.946509849	-0.843524445				Cyp4p2	FBgn0033395	4.968310301	0.709753491
FBgn0011283	-1.217170003	0.341374314				Myd88	FBgn0033402	0.123509353	0.660191243
FBgn0011284	0.277283619	-0.283343901				CG13739	FBgn0033403	-0.884565721	0.072118109
FBgn0011286	-0.702512724	-0.032841589				Or45a	FBgn0033404	-0.701694477	0.505495115
FBgn0011288	0.07940391	0.221059343				CG13954	FBgn0033405	-0.891640473	0.48762949
FBgn0011289	0.034633722	0.05235248				CG1827	FBgn0033431	0.380912846	0.176741157
FBgn0011290	0.230096514	0.235317209				Mmp2	FBgn0033438	-0.328198189	-0.282338708
FBgn0011291	-0.097265949	0.015387639				dila	FBgn0033447	-0.909871117	-0.299654477
FBgn0011293	-1.354864705	0.581495576				Lime	FBgn0033458	1.138096188	0.391501858
FBgn0011294	-0.803742554	0.616515185				CG2269	FBgn0033484	0.648647261	0.48221719
FBgn0011296	-0.565021054	0.142380158				CG12917	FBgn0033490	-4.82572129	-1.179958655
FBgn0011297	-0.211301058	-0.020217563				CAP	FBgn0033504	-0.314586162	0.099347185
FBgn0011300	-0.049759302	0.020874768				Ir47a	FBgn0033515	-2.977344955	-0.716488823
FBgn0011305	-0.262818177	0.082360191				Prx2540-2	FBgn0033518	1.515862586	0.651503774
FBgn0011327	0.176625332	-0.067407847				CG17765	FBgn0033529	0.3688043	-0.147576991
FBgn0011335	-0.022702974	0.061785399				Daao1	FBgn0033543	0.455493697	0.262703652
FBgn0011336	0.069913926	-0.34089659				CG18004	FBgn0033566	0.396580852	0.078375779
FBgn0011361	0.43101128	-0.036030785				Listericin	FBgn0033593	-0.452854819	0.052956733
FBgn0011455	0.158850491	-0.111174447				Cpr47Ef	FBgn0033603	-1.017046901	0.045032129
FBgn0011474	0.014664436	-0.029803876				CG12384	FBgn0033624	0.447156615	0.132831952
FBgn0011481	-0.265444618	-0.026853556				Sod3	FBgn0033631	0.282619683	0.21156857
FBgn0011509	0.029409613	0.048788791				tou	FBgn0033636	-0.422496507	-0.064146704
FBgn0011566	-0.219988435	-0.093389785				CG9005	FBgn0033638	-0.301712275	-0.07756368
FBgn0011569	0.189341802	-0.030250438				CG9003	FBgn0033639	-0.285378197	-0.011289477
FBgn0011570	0.20424242	-0.082652117				Tret1-2	FBgn0033644	1.032215291	1.359015789
FBgn0011573	-0.029932246	-0.150274016				Ir48c	FBgn0033651	-1.280234292	-2.349503594
FBgn0011581	0.131444948	0.441436077				Sobp	FBgn0033654	-0.364068549	0.046499404
FBgn0011582	-0.004029135	0.243587736				Sln	FBgn0033657	-0.382099454	-0.124940682
FBgn0011584	0.038995107	-0.182641062				CG13185	FBgn0033661	-0.446870181	-0.20016638
FBgn0011586	-0.11719605	-0.038643867				CG8407	FBgn0033687	-0.453950245	-1.259529844
FBgn0011589	-0.207748895	0.398468993				Cyp6t3	FBgn0033697	-0.790932568	-0.253419788
FBgn0011591	0.094549197	-0.055144151				RpS11	FBgn0033699	0.591063801	0.368787904
FBgn0011592	-0.03493523	-0.030798815				Cpr49Ac	FBgn0033725	0.192227701	-2.916606817
FBgn0011596	0.578367615	-0.156416723				Cpr49Ag	FBgn0033730	0.643771198	0.583735372
FBgn0011603	-0.05756534	-0.247898317				Nepl10	FBgn0033742	0.94807918	0.696779004
FBgn0011604	-0.178236113	-0.02805895				vis	FBgn0033748	0.096603357	2.723792345
FBgn0011606	0.116512889	-0.21621394				CG17760	FBgn0033756	0.84771446	0.855214997
FBgn0011638	0.10885	0.050893843				CG13148	FBgn0033767	-0.65140196	-0.46200267
FBgn0011640	-0.15798042	-0.052049179				CG17574	FBgn0033777	0.519959683	0.315564641
FBgn0011642	0.136217668	0.231435515				sug	FBgn0033782	1.090928233	0.495873926
FBgn0011648	0.11888894	-0.007374262				Drl-2	FBgn0033791	-0.334286454	-0.041464633
FBgn0011656	-0.105543473	0.079431507				GLaz	FBgn0033799	0.596098281	0.072985103
FBgn0011659	-0.102138888	-0.13955491				CG4630	FBgn0033809	-0.323636718	-0.003680292
FBgn0011660	-0.366115826	-0.051001676				fsd	FBgn0033813	0.655522565	0.236893179
FBgn0011661	-0.178397383	0.037637735				GstE14	FBgn0033817	0.760135337	0.357717778
FBgn0011666	-0.179591833	0.123239693				CG4716	FBgn0033820	1.274973828	0.042267722
FBgn0011672	0.009699234	0.135437413				CG10799	FBgn0033821	1.579515493	0.895541011
FBgn0011674	0.166181064	-0.158255982				CG17047	FBgn0033827	-0.03544893	2.539034205
FBgn0011676	-0.28329693	0.188463093				CG18278	FBgn0033836	1.139497058	0.341622287
FBgn0011692	-0.864184683	-4.116251371				CG13337	FBgn0033863	-0.912471805	0.664157983
FBgn0011693	0.658255972	-0.482211649				CG18368	FBgn0033864	-0.782365839	0.598394992
FBgn0011695	0.534978483	0.097396877				S-Lap7	FBgn0033868	-4.157985351	0.157187602
FBgn0011701	-0.025676425	0.013118068				Cpr50Cb	FBgn0033869	0.320441367	1.800029692
FBgn0011703	-0.300916328	-0.389876862				Echs1	FBgn0033879	0.538406393	-0.058249721
FBgn0011704	-0.199666584	-0.144971782				St4	FBgn0033887	0.781112954	-4.129416941
FBgn0011705	0.19908096	0.259688142				ReepB	FBgn0033906	0.30388596	0.104635518
FBgn0011706	-0.389228871	0.155498651				RpS23	FBgn0033912	0.499687104	0.38647167
FBgn0011708	-0.104365694	-0.120573279				Arc2	FBgn0033928	0.48447108	0.004826165
FBgn0011710	0.094387628	-0.001931815				CG12869	FBgn0033943	0.707322687	0.983751286
FBgn0011715	0.027442387	0.018467287				CG12868	FBgn0033945	0.625602314	-0.005888715
FBgn0011722	0.056545337	0.0426792				Had2	FBgn0033949	-0.785314708	0.33946294
FBgn0011723	-0.774391477	0.279633953				ND-B15	FBgn0033961	0.546394631	0.347311939
FBgn0011725	-0.265470672	-0.047886767				Cyp6a23	FBgn0033978	0.398160998	0.042046366
FBgn0011726	-0.080212542	-0.104667907				Cyp6a19	FBgn0033979	3.310397716	0.646363542
FBgn0011737	-0.11486376	-0.022844442				Cyp317a1	FBgn0033982	-0.862519536	-0.590468111
FBgn0011739	-0.221668973	-0.149595755				Lap1	FBgn0033984	0.430815666	-0.04386257
FBgn0011740	-0.033050846	-0.009485891				CG10257	FBgn0033985	0.442407101	0.480186195
FBgn0011741	-0.180236559	-0.148793378				CG7544	FBgn0033994	0.184308321	-0.831357991
FBgn0011742	-0.107504177	0.103488539				CG8157	FBgn0034010	-0.886129313	-0.653268722
FBgn0011745	0.054016979	0.049449266				CG8192	FBgn0034030	-0.594362596	0.541092533
FBgn0011746	0.234686577	0.143584589				CG8204	FBgn0034033	0.747262121	0.199672557
FBgn0011747	-0.046140521	0.045644561				bug	FBgn0034050	0.441956905	0.129871036
FBgn0011754	-0.114408234	-0.061220904				Ufc1	FBgn0034061	0.541053873	0.31242141
FBgn0011758	0.022155967	-0.110480579				EMC7	FBgn0034066	0.569515368	0.0818338
FBgn0011760	-0.308415886	-0.183541167				CG8399	FBgn0034067	-0.292207861	-0.011817625
FBgn0011762	-0.038244553	-0.120941745				SP2353	FBgn0034070	-0.399005055	-0.202704396
FBgn0011763	-0.003475656	-0.098584445				prim	FBgn0034103	-0.403307591	-2.916234125
FBgn0011766	-0.100232244	-0.175593491				CG7997	FBgn0034117	0.74596856	0.12506848
FBgn0011768	0.640166584	-0.224565169				jtb	FBgn0034126	0.724612418	-0.299764207
FBgn0011769	-0.012503219	0.033016096				CG4409	FBgn0034128	0.35019741	0.289418627
FBgn0011770	1.184140276	-0.647284789				RpS15	FBgn0034138	0.560504646	0.392789383
FBgn0011771	0.134402776	-0.068862381				CG4927	FBgn0034139	0.647062379	0.081226874
FBgn0011774	0.231232226	-0.088145093				Lst	FBgn0034140	0.61850492	-0.391864524
FBgn0011785	-0.323647652	-0.017898905				CG8311	FBgn0034141	0.467765567	-0.016718244
FBgn0011787	0.066079448	0.178119018				CG5065	FBgn0034145	-0.523416819	-0.342256299
FBgn0011802	-0.198121886	-0.314922331				CG6426	FBgn0034162	0.996478106	-0.019309766
FBgn0011817	-0.347113068	0.083091725				CG6435	FBgn0034165	0.499514952	0.415729249
FBgn0011818	-0.046706202	0.178108348				ste24a	FBgn0034176	0.265448638	0.198987157
FBgn0011824	-0.120778309	-0.03992436				CG6805	FBgn0034179	0.272123923	0.073398104
FBgn0011826	-0.281002485	-0.121996926				SmydA-7	FBgn0034182	-0.407002791	0.722772943
FBgn0011828	-0.332102112	-0.238804245				CG6984	FBgn0034191	0.532361039	-0.043609616
FBgn0011829	-0.325515991	-0.212310641				CG11400	FBgn0034198	1.281519501	0.167349027
FBgn0011836	-0.10432857	0.083195872				Gbp1	FBgn0034199	0.466054477	0.540583222
FBgn0011837	0.133459779	-0.316325741				Gbp2	FBgn0034200	1.570809731	0.384097718
FBgn0011859	-0.399697862	0.080894636				Mtap	FBgn0034215	0.774937141	0.324504807
FBgn0011893	-1.116458257	-0.133712169				mthl4	FBgn0034219	1.337859605	0.476679478
FBgn0011919	0.023936385	0.352280919				insb	FBgn0034224	1.948115578	4.625262139
FBgn0012017	-0.772846044	0.428411628				CG4847	FBgn0034229	0.050677676	0.710324507
FBgn0012034	0.368648632	-0.215056939				MESR4	FBgn0034240	-0.330567823	-0.161640985
FBgn0012036	0.726758067	-0.49594867				UQCR-6.4	FBgn0034245	0.438008444	0.344219734
FBgn0012037	0.037059045	-0.190666682				Dcr-2	FBgn0034246	0.303982104	0.053116451
FBgn0012042	-1.92406824	0.389527174				RhoGAP54D	FBgn0034249	0.735656281	-0.304053991
FBgn0012051	-0.028214576	0.138577747				CG10936	FBgn0034253	-0.235645303	0.893738757
FBgn0012058	-0.126760653	-0.194979585				HPS4	FBgn0034261	0.309176699	-0.248127579
FBgn0012344	-0.224216844	-0.058294193				Sardh	FBgn0034276	0.611440943	0.114033846
FBgn0013263	0.385808559	-0.047630617				CG5773	FBgn0034290	1.457614096	0.9086649
FBgn0013269	-0.025012295	-0.085238996				CG10912	FBgn0034296	0.702831536	3.482576818
FBgn0013272	0.046075377	-0.329653688				CG5098	FBgn0034300	-0.305924918	-0.106752133
FBgn0013275	-0.89694174	2.37972594				CG5721	FBgn0034315	0.284785393	-0.064624952
FBgn0013276	-0.709922848	3.070007611				BomBc1	FBgn0034328	0.575543061	0.321789829
FBgn0013277	-0.44324608	4.952283803				BomS1	FBgn0034329	1.124078266	0.189812535
FBgn0013278	-1.291988827	11.57531589				BomS4	FBgn0034330	1.36814517	0.53796042
FBgn0013279	-1.292511547	0.529771329				BomBc2	FBgn0034331	2.064842377	0.594265578
FBgn0013303	0.013880274	0.210746704				GstE1	FBgn0034335	0.70436284	0.615499153
FBgn0013305	0.178777948	0.001529883				GstE11	FBgn0034354	0.497497978	0.322202238
FBgn0013307	2.350798143	-0.184323153				Pepck2	FBgn0034356	0.199504411	-2.121965135
FBgn0013308	1.407276715	0.325101298				mRpS28	FBgn0034361	0.488418465	0.6638434
FBgn0013323	0.28474276	0.104089444				CG5335	FBgn0034365	0.326753754	1.103379667
FBgn0013325	0.647212842	-0.052867543				Cyp12b2	FBgn0034387	0.366577149	-0.031803655
FBgn0013334	-0.172990281	0.132826976				CG15096	FBgn0034394	0.951877862	0.172795877
FBgn0013342	-0.186478007	-0.021809657				CG15098	FBgn0034398	0.280278949	0.073746252
FBgn0013343	-0.367407141	-0.19557883				CG15099	FBgn0034400	-0.377004183	0.003451718
FBgn0013347	0.14010348	0.073397232				DptB	FBgn0034407	-1.502375362	0.65822831
FBgn0013348	-0.280192774	-0.37751979				mip40	FBgn0034430	0.385061024	0.054864386
FBgn0013432	-0.079221822	-0.060373016				CG7461	FBgn0034432	0.574513658	-0.026538234
FBgn0013433	-0.291782388	0.066545132				CG9416	FBgn0034438	0.423101567	0.224508854
FBgn0013435	0.334531894	0.162573981				cer	FBgn0034443	0.965053099	0.317962178
FBgn0013467	-0.061992033	0.18155763				Obp56a	FBgn0034468	-0.031098894	-0.95186914
FBgn0013469	-0.240719789	-0.406264601				Obp56d	FBgn0034470	0.506238897	0.70141396
FBgn0013531	-0.008028008	0.169812353				Obp56g	FBgn0034474	0.341119787	0.682906197
FBgn0013548	-0.162831846	0.144444886				Toll-7	FBgn0034476	-0.3136044	0.126737903
FBgn0013563	0.38056962	-0.051735791				CG8654	FBgn0034479	1.563500406	0.669235426
FBgn0013576	-0.216018157	0.032619254				CG16898	FBgn0034480	2.232779925	2.059450954
FBgn0013672	0.599315852	-0.000664768				CG9864	FBgn0034490	-0.777175584	0.05005566
FBgn0013673	0.107025676	0.238599633				CG11200	FBgn0034500	0.34908652	0.256267455
FBgn0013674	0.374308311	-0.141048832				CG8929	FBgn0034504	-0.313134851	-0.058775454
FBgn0013675	0.457077244	0.060173989				CG16739	FBgn0034505	-1.200054521	-0.02313423
FBgn0013676	0.456038033	-0.164402342				CG13870	FBgn0034506	-1.084147076	0.99208031
FBgn0013678	0.239658944	-0.24879624				Obp57c	FBgn0034509	0.40480496	0.227806024
FBgn0013679	0.11296958	-0.021790652				GNBP-like3	FBgn0034511	0.76357298	0.134397533
FBgn0013680	-0.083716726	0.444028425				CG9344	FBgn0034564	0.887936018	0.199751184
FBgn0013681	0.300999729	-0.308860713				CG15650	FBgn0034565	1.24151395	-0.432839454
FBgn0013683	-0.198213217	0.528913902				CG9313	FBgn0034566	-0.734201372	-0.254667727
FBgn0013684	0.172391155	-0.112487877				CG15651	FBgn0034567	-0.350188283	-0.506879584
FBgn0013685	0.065906147	0.534136293				CG10543	FBgn0034570	-0.420290741	0.022638181
FBgn0013686	0.115348615	0.592500864				ND-B14.7	FBgn0034576	0.273927316	0.353644298
FBgn0013688	-0.019044059	0.254329783				CG4266	FBgn0034598	-0.334879482	-0.072407094
FBgn0013689	-0.27401846	0.440707214				Lapsyn	FBgn0034602	0.787041354	0.416554506
FBgn0013694	-0.128488804	0.194882055				CG17974	FBgn0034624	-0.105015114	1.097658142
FBgn0013697	-0.987638957	0.331070129				Acox57D-p	FBgn0034628	0.763747528	0.243261881
FBgn0013704	0.050250385	0.220410197				CG15673	FBgn0034639	0.372071845	0.105815476
FBgn0013717	0.290833526	-0.102888547				mahj	FBgn0034641	1.273379604	-0.107136166
FBgn0013718	0.123224838	-0.034172219				CG10082	FBgn0034644	-0.501040901	-0.062383649
FBgn0013720	0.038814377	0.038115388				NC2alpha	FBgn0034650	0.418109739	0.094661056
FBgn0013725	-0.219869962	0.028675846				eIF3k	FBgn0034654	0.732149306	0.543430382
FBgn0013726	-0.077739479	-0.01716521				Loxl2	FBgn0034660	0.616681059	0.451246017
FBgn0013732	-0.157838876	0.228494901				CG11475	FBgn0034687	-0.606189451	0.139097251
FBgn0013733	-0.339728801	0.078337339				Synj	FBgn0034691	-0.353886604	-0.084170095
FBgn0013746	0.051926201	0.022319221				flap	FBgn0034693	-0.152971579	0.402096169
FBgn0013749	0.366753619	0.198603409				CG11291	FBgn0034713	2.923719349	0.474996897
FBgn0013750	-0.099330591	-0.04988754				CG5819	FBgn0034717	1.157493962	0.208133981
FBgn0013751	0.233454326	0.0483027				babos	FBgn0034724	0.642400752	0.223078884
FBgn0013753	0.090486929	0.164648653				CG4752	FBgn0034733	0.628239041	0.735845124
FBgn0013756	-0.097831787	-0.32886171				CG4294	FBgn0034742	-0.471632322	-0.167858319
FBgn0013759	-0.568706794	-0.257706603				RpS16	FBgn0034743	0.529513225	0.23130347
FBgn0013762	0.019070503	0.13659487				tous	FBgn0034745	-0.269665216	-1.163735273
FBgn0013763	1.052703365	-0.559675051				Cyp6d2	FBgn0034756	2.367498282	-0.179223964
FBgn0013764	-0.070337546	0.121234113				CG4250	FBgn0034761	0.711797971	0.36697847
FBgn0013765	-0.07531725	-0.190617034				CG13531	FBgn0034786	0.302743042	-0.036547967
FBgn0013767	0.468203655	0.122630218				EMC8-9	FBgn0034791	-0.264918922	-0.07172397
FBgn0013770	0.492599684	-0.274912704				CNBP	FBgn0034802	-0.345424013	0.080703097
FBgn0013771	0.408997138	-0.037250628				Art7	FBgn0034817	-0.450789799	-0.0919568
FBgn0013772	1.046333709	-0.495434641				CG9815	FBgn0034861	0.485913864	0.264677434
FBgn0013773	0.849349208	-0.323644851				Or59c	FBgn0034866	0.278763239	-2.321473563
FBgn0013799	-0.429337676	-0.024740786				Eglp4	FBgn0034885	1.069903013	0.415964705
FBgn0013810	-1.205175839	0.237709751				CG5532	FBgn0034902	0.305615514	0.085335918
FBgn0013811	-0.658441498	-0.206319646				Not11	FBgn0034963	0.495388352	0.139744377
FBgn0013812	-1.161163925	0.070880901				CG13563	FBgn0034966	1.774192297	0.158946093
FBgn0013813	-0.973104169	0.332757824				RpL12	FBgn0034968	0.432484227	0.356822415
FBgn0013949	0.879736348	-0.526418211				CG3257	FBgn0034978	-0.269064913	-0.079169813
FBgn0013953	-0.410028692	0.275912597				mRpS17	FBgn0034986	0.458763807	0.2196924
FBgn0013954	0.49179164	-0.079828238				CG11406	FBgn0034990	-0.187329958	-1.060060016
FBgn0013972	-0.166382028	0.076730074				CG3492	FBgn0035007	0.079033795	2.543979208
FBgn0013973	-0.289917007	0.153972627				CG4612	FBgn0035016	-0.305970333	-0.022702723
FBgn0013981	0.252852536	0.251062494				CG13594	FBgn0035041	-0.341930116	-0.201687056
FBgn0013983	0.322901689	-0.236760789				CG3663	FBgn0035044	0.805479013	0.363229591
FBgn0013987	0.076735904	-0.142645569				SiaT	FBgn0035050	-0.024122819	-0.598198013
FBgn0013995	-0.170729495	0.11273309				spz6	FBgn0035056	-0.141952323	-1.786396995
FBgn0013997	0.031712857	-0.075295558				Ance-5	FBgn0035076	1.379530407	0.433440439
FBgn0014000	1.404728165	-0.267969473				CG3776	FBgn0035088	0.324063599	0.151621995
FBgn0014006	-0.047813323	-0.157310126				Phk-3	FBgn0035089	0.513956077	-0.002291534
FBgn0014007	-0.165477913	0.003704042				CG2736	FBgn0035090	1.500881483	0.318181546
FBgn0014009	0.093312702	-0.00508395				CG3829	FBgn0035091	1.168754112	0.376057152
FBgn0014010	0.079848889	-0.018239769				CG9380	FBgn0035094	0.94015949	-0.048188737
FBgn0014011	-0.060546991	-0.236585731				Ppm1	FBgn0035143	-1.05637669	-0.493643904
FBgn0014018	0.261246979	-0.097274982				Gale	FBgn0035147	0.607593975	0.196472838
FBgn0014019	0.126332466	1.061777755				hiro	FBgn0035154	-0.951507666	2.016560362
FBgn0014020	-0.221631302	-0.167248039				CG13894	FBgn0035157	-0.400892157	-0.97819018
FBgn0014022	-0.152884045	-0.154430786				CG13895	FBgn0035158	0.145437299	0.768994294
FBgn0014023	0.128774494	0.259145334				CG13896	FBgn0035159	-0.154549664	1.812565971
FBgn0014024	-0.361157329	0.07390292				hng3	FBgn0035160	0.474009513	0.154187109
FBgn0014026	0.238812619	-0.188709416				Cep290	FBgn0035168	-0.559527242	-0.299707566
FBgn0014028	0.081875461	-0.079915964				Dci	FBgn0035169	0.644110043	0.330741228
FBgn0014029	0.110879378	0.097073667				CG12502	FBgn0035171	-0.311503288	-0.282075793
FBgn0014031	1.09816126	-0.315930861				CG13907	FBgn0035173	-0.355766995	-0.164769293
FBgn0014032	0.162781741	-0.11162992				CG13912	FBgn0035186	1.263461273	-0.15235947
FBgn0014033	0.478532597	-0.806530591				Psf1	FBgn0035194	0.268732445	1.477557355
FBgn0014037	-0.349097571	-0.09147361				Ctr9	FBgn0035205	-0.346638024	-0.060651219
FBgn0014073	0.038398345	-0.187715224				sturkopf	FBgn0035206	0.324430447	0.103241385
FBgn0014075	0.064257984	-0.291686913				Pcyt2	FBgn0035231	0.302636975	0.316635702
FBgn0014092	0.300921847	-0.040925007				Pex10	FBgn0035233	0.597565907	0.254575786
FBgn0014127	0.089495853	0.085812496				CG7879	FBgn0035235	-0.317408899	-0.190935918
FBgn0014133	-0.253547513	0.046155653				Mettl2	FBgn0035247	1.26123139	0.836024726
FBgn0014135	-0.324565428	0.187828973				Srrm234	FBgn0035253	-0.342702298	-0.215100837
FBgn0014141	-0.40330577	0.043941319				CG13930	FBgn0035256	2.363891518	-0.301496332
FBgn0014143	-0.232486224	0.309398355				CG18171	FBgn0035262	-0.870581561	0.240252738
FBgn0014163	-0.266361477	0.246807544				Cpr62Ba	FBgn0035279	-0.202301915	-1.084449474
FBgn0014179	0.105070031	0.169125095				Cpr62Bc	FBgn0035281	-0.773081976	0.219555822
FBgn0014184	-0.019988991	0.187996295				dsb	FBgn0035290	1.390815199	0.02138169
FBgn0014189	0.140118622	0.078228516				Mfap1	FBgn0035294	-0.38931746	-0.038822879
FBgn0014269	0.188497552	0.063412106				SCOT	FBgn0035298	0.638594756	0.275932632
FBgn0014340	-0.048590831	-0.178100123				CG15822	FBgn0035308	0.386189707	0.327924131
FBgn0014342	-0.081668754	-0.443184633				Oseg2	FBgn0035317	-0.810412742	0.478549713
FBgn0014343	-0.215387394	-0.120162215				CG8993	FBgn0035334	0.288071571	0.360876247
FBgn0014366	0.093432573	-0.072755691				CG16758	FBgn0035348	1.242872831	0.164243309
FBgn0014368	-0.165888866	-0.173758441				Or63a	FBgn0035382	-0.455341415	0.011403584
FBgn0014380	0.306597136	-0.140484114				CPT2	FBgn0035383	0.406198086	0.139911784
FBgn0014388	-0.074332766	0.192906793				Alg2	FBgn0035401	0.216711634	0.537315946
FBgn0014391	0.390731277	0.160986189				MnM	FBgn0035410	-0.334947348	-0.522865305
FBgn0014395	0.725498471	0.195872151				Larp4B	FBgn0035424	-0.311767445	0.089321024
FBgn0014396	-0.199391041	-0.133625616				Lamtor4	FBgn0035469	0.509858225	0.097214868
FBgn0014411	-0.246160365	-0.215605423				mge	FBgn0035473	0.302140957	0.117079504
FBgn0014417	0.561694745	-0.569643353				CG12766	FBgn0035476	1.842441276	1.066165887
FBgn0014427	0.652442486	-0.276249521				CG12605	FBgn0035481	-0.452490587	0.105003834
FBgn0014454	0.750940858	-0.070409344				CG11594	FBgn0035484	0.717313484	0.007718515
FBgn0014455	0.610524473	-0.40095041				CG14995	FBgn0035497	-0.505713784	-0.463371479
FBgn0014464	0.098992113	-0.09162705				Chd64	FBgn0035499	0.295519506	0.0853437
FBgn0014465	0.580365128	0.651314267				Teh2	FBgn0035505	-0.371108039	0.108714609
FBgn0014466	-1.169726026	1.647406197				VhaM9.7-a	FBgn0035521	0.305644248	0.153832295
FBgn0014469	0.552899449	-0.339679889				Fdx2	FBgn0035529	0.523117582	0.51987435
FBgn0014857	0.283752467	0.135651402				mRpS6	FBgn0035534	0.531935092	0.220312053
FBgn0014859	0.164444931	0.57849833				CG15021	FBgn0035544	-0.676521552	0.10647884
FBgn0014861	-0.118593756	-0.106350358				CG11349	FBgn0035550	-2.106274938	-5.998036483
FBgn0014863	0.065058953	-0.24987689				Dnah3	FBgn0035581	-0.808229399	0.329536683
FBgn0014865	-1.238485369	0.966201886				l(3)psg2	FBgn0035617	-0.388757967	-0.12843991
FBgn0014868	-0.054314019	-0.035677745				Tektin-C	FBgn0035638	-0.692436813	-1.293486725
FBgn0014869	0.166334647	0.000899829				ssp6	FBgn0035676	-0.435657206	-0.521950196
FBgn0014870	-0.215999534	0.102477469				CG10467	FBgn0035679	0.543346929	0.047751801
FBgn0014877	0.206335451	0.001560943				fmt	FBgn0035688	-0.271951567	0.063979815
FBgn0014879	-0.154822813	-0.379345238				CG7386	FBgn0035691	0.939610285	0.668466347
FBgn0014906	0.201158543	-0.117434211				CG10226	FBgn0035695	0.272006829	0.137846529
FBgn0014930	0.423231888	-0.051323366				CG13300	FBgn0035699	-0.886330832	-0.341419188
FBgn0014931	0.198226887	-0.233575054				tow	FBgn0035719	-0.438560076	0.230390612
FBgn0015000	0.098911743	0.024186589				CG10077	FBgn0035720	-0.508798376	-0.708182024
FBgn0015001	-0.018869024	0.880619549				CG10064	FBgn0035724	-1.145958296	-1.234222356
FBgn0015010	-0.241269777	-0.656433448				Mis12	FBgn0035725	-0.048704102	-1.00722056
FBgn0015011	0.265966648	-0.135674279				CG14823	FBgn0035734	0.454183563	-0.015610631
FBgn0015019	-0.117856521	-0.041764843				RpL18	FBgn0035753	0.494525534	0.359569352
FBgn0015024	-0.300090273	0.02288001				unc-13-4A	FBgn0035756	-0.480042867	-0.004084407
FBgn0015025	-0.105160009	0.047993624				mrva	FBgn0035763	0.131036242	0.523628739
FBgn0015031	0.129506338	-0.056852024				eco	FBgn0035766	0.149488237	0.596660165
FBgn0015032	0.008628744	-0.153276978				pst	FBgn0035770	0.42537472	0.121208789
FBgn0015033	0.264025822	-0.057828068				CG8539	FBgn0035791	0.490941002	0.447335447
FBgn0015034	0.519497308	0.129525944				Pura	FBgn0035802	-0.254784361	-0.061649873
FBgn0015035	3.617586269	0.383125571				CG7506	FBgn0035805	0.554222696	0.058802606
FBgn0015036	-0.182100886	0.469283353				PGRP-SD	FBgn0035806	-1.463312723	0.344813867
FBgn0015037	0.533623582	-0.183571111				CG8492	FBgn0035813	-1.201205396	0.071343769
FBgn0015038	0.558874809	0.126836143				Snmp2	FBgn0035815	-0.463086261	-0.073615045
FBgn0015039	0.472938403	-0.177858355				Pop4	FBgn0035831	0.541385008	0.22300535
FBgn0015075	-0.061240815	0.118726788				CG7213	FBgn0035861	-0.985439581	0.176283817
FBgn0015218	0.272673057	-0.01301656				CG6983	FBgn0035896	0.320952214	-0.084679456
FBgn0015221	0.117923041	-0.167964937				CG6765	FBgn0035903	-0.34165614	-0.193771742
FBgn0015222	0.278515619	-0.028956332				ergic53	FBgn0035909	0.465992291	0.133583744
FBgn0015229	0.01597999	-0.115256239				CG6638	FBgn0035911	-0.519222211	-0.041467856
FBgn0015239	0.099180213	0.121775008				S-Lap1	FBgn0035915	-0.85385501	0.359119002
FBgn0015240	-0.067840744	0.052179243				Cdc6	FBgn0035918	-0.726300525	-0.056879303
FBgn0015245	-0.398527228	0.096081571				CG6511	FBgn0035923	-0.372508373	-0.52825714
FBgn0015247	0.109168803	0.081390363				Dhpr	FBgn0035964	0.339960824	0.323121683
FBgn0015268	-0.138585833	-0.222603949				UGP	FBgn0035978	0.463936974	0.268060986
FBgn0015269	-0.158202724	-0.040699145				CG4080	FBgn0035983	-0.598421626	-0.362276171
FBgn0015270	-0.253532619	-0.518884776				phol	FBgn0035997	-0.28262528	-0.142568905
FBgn0015271	-0.086292683	-0.104040323				Jarid2	FBgn0036004	-0.466274097	0.181825904
FBgn0015277	-0.148105867	-0.02109112				path	FBgn0036007	0.525821344	0.071992902
FBgn0015278	-0.095943756	-0.095934636				CG3222	FBgn0036014	1.631444112	3.059025553
FBgn0015279	-0.101826864	-0.159991784				CG3088	FBgn0036015	-0.027705709	0.947917025
FBgn0015282	0.260613039	-0.231520513				Prps	FBgn0036030	0.417009032	0.473156826
FBgn0015283	0.026531347	-0.058378825				CG16711	FBgn0036032	-0.423405623	-0.015196746
FBgn0015286	0.048554737	0.030246857				Zasp67	FBgn0036044	-0.582339185	-0.159600423
FBgn0015288	-0.060596048	-0.381406149				Ilp2	FBgn0036046	0.509440005	0.29130732
FBgn0015295	-0.137959671	-0.091011802				CG7888	FBgn0036116	0.159909471	-0.724596578
FBgn0015296	0.045331903	0.020558698				CG6310	FBgn0036121	0.896484061	2.072443483
FBgn0015298	0.176790018	-0.07058409				CG7839	FBgn0036124	-0.346648088	-0.066237115
FBgn0015299	0.093970551	0.269076914				nkt	FBgn0036146	0.523091063	-0.164094095
FBgn0015300	-1.468128002	-0.326695919				CG7560	FBgn0036157	0.939565386	0.182275068
FBgn0015316	0.081720293	0.625223935				Muc68Ca	FBgn0036181	2.102692137	0.818782498
FBgn0015320	0.112866352	0.040583499				CG6083	FBgn0036183	0.01098617	-0.766044978
FBgn0015321	0.104658549	-0.077955182				crim	FBgn0036198	0.489638622	0.057309082
FBgn0015331	0.039528415	-0.20621548				CG10361	FBgn0036208	1.127644758	0.219921311
FBgn0015336	-0.09179191	-1.56559866				RpL10Ab	FBgn0036213	0.318309925	0.203101784
FBgn0015338	0.227838326	0.060293311				CG6938	FBgn0036235	-1.12421344	-0.332866463
FBgn0015351	-0.018721117	-0.073979551				CG17154	FBgn0036246	-5.198164956	0.194241204
FBgn0015359	0.289527289	0.048811442				Rh7	FBgn0036260	-0.538014458	0.046390632
FBgn0015360	-0.104877566	-0.048196861				CG11529	FBgn0036264	0.472202832	-0.022111577
FBgn0015371	-0.329605521	0.125687518				CG10660	FBgn0036288	0.490573444	0.216369454
FBgn0015372	-0.18131494	-0.041556435				sowah	FBgn0036302	-0.319493192	-0.214512551
FBgn0015376	-0.131186853	0.012077519				nebu	FBgn0036316	0.376217415	0.169981026
FBgn0015379	-0.04486289	0.157402313				CG10943	FBgn0036320	-0.86666564	4.139769177
FBgn0015380	-0.279082356	-0.03375024				CG10752	FBgn0036325	5.239832195	1.342744035
FBgn0015381	-0.00334218	0.285368002				MICAL-like	FBgn0036333	-0.298498609	-0.163708554
FBgn0015391	-0.085972047	-0.250760133				Adk2	FBgn0036337	0.496898827	0.214777212
FBgn0015396	-0.237935018	0.036047112				Srrm1	FBgn0036340	-0.306046062	-0.211499886
FBgn0015399	-0.35115215	-0.054137737				CG10222	FBgn0036356	0.65292016	0.021504503
FBgn0015400	-0.414004795	0.061809658				cmb	FBgn0036365	-0.305132444	-0.086380925
FBgn0015402	-0.235056555	-0.059129418				Abp1	FBgn0036372	0.462612049	0.355232171
FBgn0015477	-0.206467154	0.000475526				Spt20	FBgn0036374	-0.38528213	-0.148652689
FBgn0015509	0.02451997	-0.028175148				CG8745	FBgn0036381	-0.114963992	-0.733513603
FBgn0015513	0.249488804	-0.236993231				upSET	FBgn0036398	-0.257829154	0.06585577
FBgn0015519	-0.742215724	0.064345009				CG13484	FBgn0036406	0.612547008	0.190263172
FBgn0015520	-0.01139078	0.144431801				CG7906	FBgn0036417	3.314085589	0.996100066
FBgn0015521	0.520802218	0.081871491				Gbs-70E	FBgn0036428	0.857566535	0.323270122
FBgn0015522	0.151896433	-0.276952624				CG9628	FBgn0036433	0.291318249	-0.006961047
FBgn0015524	-0.165752656	0.33182767				CG4914	FBgn0036436	0.887980792	0.216175639
FBgn0015527	-0.184216524	-0.034320842				Helz	FBgn0036451	-0.419989056	0.101290929
FBgn0015543	0.172493456	-0.459622435				CG17839	FBgn0036454	-0.235074034	0.047352598
FBgn0015544	-0.012147351	-0.070680804				CG12316	FBgn0036483	-0.313208991	-0.08479348
FBgn0015546	0.086273986	0.073850767				CG7255	FBgn0036493	0.610137417	0.207089408
FBgn0015550	0.086170687	-0.772664991				CG12301	FBgn0036514	-0.39666052	-0.219253985
FBgn0015553	0.020112806	-0.150206947				Pgant8	FBgn0036529	1.026033528	-0.033643587
FBgn0015558	-0.355440546	0.087489595				CG10516	FBgn0036549	1.090147429	0.382249872
FBgn0015561	0.361671891	0.420873872				CG17028	FBgn0036552	-0.123525379	1.465748545
FBgn0015568	-0.021049345	0.212111579				hzg	FBgn0036556	0.561599243	0.458272352
FBgn0015569	0.526800988	-0.175586578				CG5895	FBgn0036560	0.313156752	-0.155615463
FBgn0015570	1.764537646	-0.426035617				CG5235	FBgn0036565	-0.01026428	1.466156437
FBgn0015572	0.257478961	-0.179891843				CG13055	FBgn0036583	0.387821021	0.136227134
FBgn0015574	-1.719483794	0.915626412				CG13071	FBgn0036585	-0.381878928	-0.711933315
FBgn0015575	0.682520076	-0.47313443				CG13067	FBgn0036589	0.660323438	-0.253739425
FBgn0015576	0.308443342	-0.094664602				CG13046	FBgn0036595	2.949805736	1.240085571
FBgn0015577	0.062363075	-0.083858698				CG4962	FBgn0036597	2.83103889	1.615165705
FBgn0015582	0.413587949	0.048223186				CG4982	FBgn0036598	6.33045547	2.407660743
FBgn0015584	-1.510509661	0.997097044				CG13059	FBgn0036607	-0.822983317	-1.701371023
FBgn0015585	1.020622759	0.48716976				Cpr72Ea	FBgn0036617	-1.819527363	-0.802629188
FBgn0015589	-0.106890259	-0.076333605				Agpat3	FBgn0036623	0.626305268	0.443310024
FBgn0015591	0.145350071	0.036569243				CG9701	FBgn0036659	0.92695078	0.609524821
FBgn0015600	-0.260156855	-0.055222794				CG9705	FBgn0036661	-0.392464859	-0.282269014
FBgn0015602	0.031842699	-0.032953187				CG13022	FBgn0036679	3.141407053	2.910637683
FBgn0015609	-0.501169138	0.117998627				Cpr73D	FBgn0036680	0.53273328	1.052033769
FBgn0015614	0.024812758	0.020894397				Papst2	FBgn0036695	0.350723883	0.005839117
FBgn0015615	-0.130412183	-0.026531707				Afg3l2	FBgn0036702	-0.328718539	-0.071829798
FBgn0015618	-0.092823886	-0.074041305				Mip	FBgn0036713	-0.278166876	-0.39474611
FBgn0015621	0.042279484	0.136736732				CG6333	FBgn0036731	1.456408123	0.172803314
FBgn0015622	0.081914545	-0.13864159				U4-U6-60K	FBgn0036733	-0.490896169	-0.608664218
FBgn0015623	0.202632169	-0.109510977				CG7542	FBgn0036738	1.815377226	2.538585161
FBgn0015625	-0.246877059	-0.166607945				CG7497	FBgn0036742	0.580076738	0.699028147
FBgn0015663	0.760951802	-0.337692673				CG6052	FBgn0036747	-2.532797522	-1.071684746
FBgn0015664	0.12288357	0.071238617				Adgf-A	FBgn0036752	-1.073404149	-0.130360808
FBgn0015714	-0.011461074	-0.93292382				Ir75a	FBgn0036757	-3.826745437	-1.699168459
FBgn0015721	-0.306928951	0.10626117				CG5577	FBgn0036759	0.670945586	0.121150797
FBgn0015737	0.189040206	-0.071673244				CG4306	FBgn0036787	1.116140581	-0.137542399
FBgn0015754	0.187317989	0.132985206				AstC-R1	FBgn0036790	-0.392227968	-0.061144626
FBgn0015756	0.704657276	-0.162300503				MYPT-75D	FBgn0036801	-0.413570149	0.029111937
FBgn0015765	0.107427048	-0.265390209				Sgf11	FBgn0036804	0.593884463	0.256432976
FBgn0015766	-0.147597786	-0.108569539				Chmp1	FBgn0036805	0.367863185	0.125113267
FBgn0015772	0.02929811	0.036314863				Cyp12c1	FBgn0036806	1.366475849	0.315106142
FBgn0015773	-0.305470503	-0.090748162				MED11	FBgn0036811	0.505216757	0.481473158
FBgn0015774	-0.509393121	0.194882652				CG14073	FBgn0036814	-0.484574266	0.041023143
FBgn0015776	0.200966718	-0.3187683				CG3902	FBgn0036824	0.969000553	0.43532313
FBgn0015777	0.092303437	-0.056301848				RpL26	FBgn0036825	0.591644692	0.315353383
FBgn0015778	-0.299015445	-0.017695472				CG18135	FBgn0036837	0.865737733	0.262688852
FBgn0015781	0.220780093	-0.152163973				SmydA-2	FBgn0036839	-0.464111955	-1.527707389
FBgn0015789	-0.004046231	-0.134719455				Naxd	FBgn0036848	0.512921153	0.329707854
FBgn0015790	0.098094645	-1.06E-06				CG14082	FBgn0036851	-0.318442097	0.174872832
FBgn0015791	0.135298979	0.104421543				Aldh7A1	FBgn0036857	0.340088149	0.449542257
FBgn0015793	0.187276178	-0.005326048				Gbs-76A	FBgn0036862	0.305848495	-0.14718032
FBgn0015794	0.317318848	0.100371671				CG9449	FBgn0036875	-0.495298525	0.080112897
FBgn0015795	0.299636309	-0.07953568				CG9451	FBgn0036876	0.767793516	0.145860758
FBgn0015797	0.015478145	-0.217563002				Cyp305a1	FBgn0036910	0.822043161	0.226108526
FBgn0015799	-0.23239567	0.083799305				CG17732	FBgn0036923	-1.923390355	1.598942795
FBgn0015801	-0.217287957	0.134167557				CG7668	FBgn0036929	0.004270682	0.666091759
FBgn0015803	-0.033340076	0.148245485				CG14183	FBgn0036931	-0.938203695	-0.467371703
FBgn0015805	0.254427551	0.139256299				sNPF-R	FBgn0036934	-0.477748465	-0.287188111
FBgn0015808	0.326097632	-0.058558704				CG7328	FBgn0036942	0.663201861	0.349058175
FBgn0015818	-0.07151325	-0.075683675				Ssk	FBgn0036945	0.452427229	-0.138801121
FBgn0015828	0.001703041	0.000959813				obst-F	FBgn0036947	2.598939387	5.193119942
FBgn0015829	0.083565718	-0.040149863				CG17122	FBgn0036962	-1.278678132	-0.301011851
FBgn0015834	0.374975249	-0.163319397				zye	FBgn0036985	-0.795638664	-0.24450712
FBgn0015838	-0.156713987	0.104560242				CG5262	FBgn0036988	0.494343561	-0.055502848
FBgn0015872	0.239697725	-0.199908645				CG5910	FBgn0036993	0.435429322	0.274761761
FBgn0015903	-0.036668685	-0.130132605				atk	FBgn0036995	1.373336904	-0.465468335
FBgn0015904	0.166636928	-0.070856221				CG5955	FBgn0036997	0.655403091	-0.382053753
FBgn0015905	0.056201006	-0.090088392				BNIP3	FBgn0037007	0.460696596	0.083825373
FBgn0015919	-0.169552836	-0.029639366				CG13251	FBgn0037014	-0.853390986	-0.150169805
FBgn0015924	0.080931121	-0.240797743				CG4074	FBgn0037017	0.521488727	0.201272389
FBgn0015925	0.076829772	-0.166067699				CG11456	FBgn0037031	-0.271585774	0.098058877
FBgn0015926	-0.064880011	0.192573131				CG9391	FBgn0037063	0.271891244	0.258631994
FBgn0015929	0.70195583	0.058292986				CG5664	FBgn0037082	0.427447315	0.056302849
FBgn0015946	0.074326018	0.165050183				Est-Q	FBgn0037090	0.824513825	-0.390059793
FBgn0015949	-0.034612483	0.068901605				CG14572	FBgn0037128	0.245447544	2.514764503
FBgn0016013	0.593880825	0.048492447				Syn1	FBgn0037130	-1.031512307	-0.52196582
FBgn0016031	-1.576158394	-1.186251227				CG14564	FBgn0037131	-2.164021931	-2.68663988
FBgn0016032	-0.186737965	0.179128454				CG7370	FBgn0037133	-3.866608231	-2.226094932
FBgn0016034	-0.137955171	-0.182266102				CG7458	FBgn0037144	0.9005704	-0.415045124
FBgn0016036	0.014815904	0.442214465				P5CS	FBgn0037146	0.976069692	0.343100309
FBgn0016038	0.192222344	-0.048674201				CG7130	FBgn0037151	0.954136666	-0.149032929
FBgn0016041	0.034115421	-0.007252242				olf413	FBgn0037153	-0.458997542	0.029000468
FBgn0016047	-0.492406168	0.305102195				CG11438	FBgn0037164	-0.503023422	-0.288261768
FBgn0016053	0.252125228	0.955154578				EMC4	FBgn0037199	0.390729418	0.034987385
FBgn0016054	-0.081906957	0.159700748				CG12768	FBgn0037206	-0.003234659	-0.680685699
FBgn0016059	0.210996874	-0.07159462				Mes2	FBgn0037207	0.841914466	0.330006071
FBgn0016061	-0.449600379	0.062087472				beta-Man	FBgn0037215	0.359350258	0.193364337
FBgn0016070	-0.001775283	-0.112922725				CG14636	FBgn0037217	0.694785463	-0.072268106
FBgn0016075	-0.392725517	-0.470907812				CG1092	FBgn0037228	0.85943922	0.223565004
FBgn0016076	0.027027477	-0.23514608				Nepl11	FBgn0037230	0.665401507	0.284810143
FBgn0016078	0.01962967	0.093299615				Sfxn1-3	FBgn0037239	0.637952613	0.24303132
FBgn0016081	-0.327734841	0.002282826				CG1124	FBgn0037290	0.361328936	0.414252808
FBgn0016119	0.185337661	-0.154261316				Sccpdh1	FBgn0037298	0.465391939	0.094837875
FBgn0016120	0.163938709	-0.120115398				Orco	FBgn0037324	-0.872737269	-0.347289121
FBgn0016122	1.077149291	-0.519058978				CG14669	FBgn0037326	-0.293989428	-0.059152082
FBgn0016123	0.337610235	0.081535477				RpL35A	FBgn0037328	0.443575559	0.271870888
FBgn0016126	0.32549058	-0.246108035				CG2926	FBgn0037344	-0.346287868	0.023358789
FBgn0016131	0.359152775	0.091173949				PolZ2	FBgn0037345	0.700132547	0.029552995
FBgn0016641	-0.206133721	-0.02680984				RpL13A	FBgn0037351	0.549970655	0.370777128
FBgn0016650	-0.140558135	0.016079668				CG12171	FBgn0037354	0.597154306	0.156382681
FBgn0016660	-0.432890775	0.027665364				elm	FBgn0037358	0.323340307	0.079614875
FBgn0016672	0.165089444	-0.032802306				CG2091	FBgn0037372	0.427385417	0.23512086
FBgn0016675	-0.118552447	0.419558591				CG10979	FBgn0037379	0.329047659	0.18105955
FBgn0016684	-0.045763267	0.436863076				NPFR	FBgn0037408	-0.441527558	-0.351860468
FBgn0016685	-0.144179592	-0.143699466				Osi2	FBgn0037410	0.886944835	0.027202385
FBgn0016687	0.535909938	-0.173192105				Osi8	FBgn0037415	-0.659039643	0.157677349
FBgn0016691	0.140911088	-0.110484766				CRAT	FBgn0037440	0.344202919	0.350642042
FBgn0016693	0.059978189	-0.123030686				Neurochondrin	FBgn0037447	-0.51925465	-0.362736126
FBgn0016694	-0.216362363	0.086743555				CG15186	FBgn0037448	-0.409579493	-0.051463301
FBgn0016696	-0.368709702	0.086938567				CG1137	FBgn0037454	-0.642343316	0.427819414
FBgn0016697	0.093731495	0.044149561				Dpck	FBgn0037469	0.427264001	0.28255442
FBgn0016698	0.032380193	0.109638291				MAGE	FBgn0037481	0.656044455	0.212712146
FBgn0016701	0.050082284	0.022197069				thw	FBgn0037487	-0.764291413	-0.581316998
FBgn0016715	1.01789118	-0.384562908				CG18268	FBgn0037520	-1.697284013	-0.248112159
FBgn0016726	0.713258937	0.133180026				CG2993	FBgn0037521	-0.322116264	-0.533844186
FBgn0016754	-0.238490264	0.086465722				CG17816	FBgn0037525	-0.250441234	0.065296853
FBgn0016756	-0.23946229	-0.143671398				CG2767	FBgn0037537	0.422073183	0.02715516
FBgn0016762	0.026287649	-0.065268545				mAChR-B	FBgn0037546	-0.417342349	-0.339897338
FBgn0016794	0.053453817	0.089408747				CG7900	FBgn0037548	0.94659276	0.846854261
FBgn0016797	0.049738199	-0.096463486				CG18249	FBgn0037553	1.719381854	0.669749124
FBgn0016917	0.553453067	-0.207929029				CR18228	FBgn0037560	0.48759505	0.133141577
FBgn0016919	-0.188407271	0.206724252				CG9626	FBgn0037565	-0.529472786	-0.210600351
FBgn0016920	-0.535093135	-0.045445112				CG7483	FBgn0037573	0.299508056	-0.012707392
FBgn0016926	0.340054653	0.078282687				CG7352	FBgn0037581	-0.827101649	-0.210799831
FBgn0016930	0.136419217	0.021259393				CG8036	FBgn0037607	0.591342011	0.153662468
FBgn0016970	0.13357051	0.102660885				ScsbetaA	FBgn0037643	0.325543596	0.171059048
FBgn0016974	-0.63947656	0.560706612				Kcmf1	FBgn0037655	-0.231900101	0.043268764
FBgn0016977	-0.429584865	0.006405539				CG12951	FBgn0037677	-1.463417133	1.606992165
FBgn0016978	-0.239292029	0.156955897				Srr	FBgn0037684	1.422985075	0.400506471
FBgn0016983	0.068521996	-0.037292803				RpL34b	FBgn0037686	0.354344302	0.299365896
FBgn0016984	-0.146081798	-0.193956121				CG8132	FBgn0037687	0.525692648	0.423397193
FBgn0017414	0.240156159	0.063261794				GstZ1	FBgn0037696	-0.13979315	0.520694702
FBgn0017418	-0.13505077	-0.113105195				CG8199	FBgn0037709	0.421852035	0.085050939
FBgn0017429	0.273292366	-0.066010778				CG9396	FBgn0037714	1.147433073	0.277017006
FBgn0017430	0.172855575	0.166877007				CG8301	FBgn0037717	-0.021496207	-0.592769989
FBgn0017456	0.462557289	0.438236222				bocks	FBgn0037719	0.36285579	-0.03336394
FBgn0017457	0.108474496	0.171366803				Nepl12	FBgn0037727	1.266530233	0.54303911
FBgn0017482	1.087185154	-0.443170977				CG9444	FBgn0037730	0.77519408	-0.007156799
FBgn0017545	0.536543193	-0.133383349				CG8516	FBgn0037757	-0.822965589	-1.3697253
FBgn0017550	-0.139005888	-0.088769838				Teh1	FBgn0037766	-0.30673948	0.10103603
FBgn0017551	0.246155158	0.09802706				CG12811	FBgn0037779	0.657957094	0.385879185
FBgn0017556	-0.575906319	-0.101676112				CG3999	FBgn0037801	1.17287616	-0.090912245
FBgn0017558	0.51251222	-0.052989635				sle	FBgn0037810	-0.422827425	-0.327258193
FBgn0017561	0.255397383	-0.207180786				CG14692	FBgn0037836	-0.951583098	0.098925659
FBgn0017566	-0.196608249	-0.080983288				CG6567	FBgn0037842	0.570632133	-0.236429137
FBgn0017567	0.077641459	0.017401145				SdhC	FBgn0037873	0.29383724	0.021115561
FBgn0017572	-0.078197812	-0.178852439				Tctp	FBgn0037874	0.535635904	0.177289301
FBgn0017577	0.209140333	-0.044304333				scpr-C	FBgn0037879	2.571651753	2.729369642
FBgn0017578	-0.293435705	-0.028312111				scpr-B	FBgn0037888	2.183185165	3.055230661
FBgn0017579	0.646779033	-0.072351262				scpr-A	FBgn0037889	2.634377617	2.356774583
FBgn0017581	-0.187913211	-0.191679074				sea	FBgn0037912	-1.656081325	-0.674194305
FBgn0017590	-0.514017533	-0.011586274				fabp	FBgn0037913	1.064575657	0.683251404
FBgn0019624	0.162871973	-0.004153685				CG6830	FBgn0037934	0.637953423	0.073617664
FBgn0019644	0.138071172	0.060024023				CG6834	FBgn0037935	0.627966707	0.045104798
FBgn0019650	0.181442318	0.083390832				CG6923	FBgn0037944	-0.483406704	-0.509499043
FBgn0019660	-0.18697487	0.670844958				Kyat	FBgn0037955	0.510720636	0.213442178
FBgn0019661	-0.487654043	0.112043455				Cad87A	FBgn0037963	-0.30816237	-0.105886273
FBgn0019662	-0.0185334	0.067997595				CG18547	FBgn0037973	1.331235147	1.836028836
FBgn0019686	-0.089362579	0.112433104				CG12224	FBgn0037974	1.575828659	3.789310809
FBgn0019809	0.13204866	-0.232411416				eIF3d2	FBgn0037994	-1.364990138	-0.75362443
FBgn0019828	-2.319119155	2.418707028				Adk1	FBgn0037995	-1.481875518	-0.506513784
FBgn0019830	0.908149693	-0.182898189				CG4830	FBgn0037996	0.482153811	1.122555408
FBgn0019890	-0.127639363	-0.056460339				Rsbp15	FBgn0038000	-5.703861982	0.638706196
FBgn0019925	0.260196743	-0.193483155				Cyp9f3	FBgn0038034	-1.108225773	-0.07540528
FBgn0019929	0.442043415	-0.031618175				Sccpdh2	FBgn0038038	1.379153533	0.203369505
FBgn0019932	0.433587031	-0.167001549				Octbeta2R	FBgn0038063	-0.371519818	0.098537082
FBgn0019936	0.551419089	-0.190048823				Gnmt	FBgn0038074	1.170076921	0.048522278
FBgn0019938	-0.018201832	-0.266713343				CG12279	FBgn0038080	0.743174947	0.510236031
FBgn0019940	0.134331681	-0.237544328				Ugt37A3	FBgn0038083	4.32489743	0.870586563
FBgn0019949	0.123698579	0.004204318				yellow-f2	FBgn0038105	0.971789358	0.284451643
FBgn0019952	0.158289424	-0.244169113				CG7518	FBgn0038108	-0.466907254	-0.117375216
FBgn0019957	0.08799827	-0.053054546				CG8031	FBgn0038110	0.501907953	0.363217372
FBgn0019960	-0.109509933	-0.125468128				CG7966	FBgn0038115	0.906638177	0.313428783
FBgn0019968	-0.20501228	0.053372009				PK2-R2	FBgn0038139	-0.544069437	0.12738672
FBgn0019972	0.075379287	0.001881432				CheA87a	FBgn0038142	-0.917518199	-1.298791695
FBgn0019982	0.123979767	0.003298937				CCHa2	FBgn0038147	1.226038893	0.893085431
FBgn0019985	0.033116938	0.321009368				CG9759	FBgn0038160	-0.424239148	-0.316808719
FBgn0019990	-0.119195943	-0.185540034				CG10841	FBgn0038163	0.826531948	-0.271791781
FBgn0020018	-0.014549412	0.049426121				Task6	FBgn0038165	-0.298420177	-0.212283456
FBgn0020224	-0.084035455	-0.049964722				CG9588	FBgn0038166	0.433397738	0.043324755
FBgn0020235	0.1775662	-0.110612027				Adgf-D	FBgn0038172	0.479275345	-0.04301221
FBgn0020236	0.130103533	-0.381399554				CG9297	FBgn0038181	-0.426155526	-0.252228928
FBgn0020238	-0.08895538	-0.2048843				Cyp6d5	FBgn0038194	0.422059193	0.593528304
FBgn0020248	0.285574641	0.159811168				CG9920	FBgn0038200	-1.030445856	-0.948942329
FBgn0020249	0.141316356	0.093512996				Pde6	FBgn0038237	-0.324671628	0.01687955
FBgn0020251	-0.032616539	-0.097267763				CG8066	FBgn0038243	0.162388807	-0.59353439
FBgn0020255	-0.131458683	-0.041659315				CG3505	FBgn0038250	0.486197397	0.418165195
FBgn0020257	-0.166273175	-0.055247965				smp-30	FBgn0038257	0.799074626	0.746386513
FBgn0020258	-0.110300929	0.03121521				dpr9	FBgn0038282	-0.250393225	0.068257398
FBgn0020261	-0.457156345	-0.015836059				Spn88Eb	FBgn0038299	1.620732293	0.245945653
FBgn0020269	-0.210347622	0.056880261				CG4210	FBgn0038302	0.88621306	0.268055369
FBgn0020270	0.391482943	-0.077638653				CG14864	FBgn0038311	0.59185775	-1.693451725
FBgn0020272	-0.058278996	-0.128108898				CG4576	FBgn0038366	-0.610340916	-0.314677765
FBgn0020277	-1.227320759	0.392970482				CG4546	FBgn0038373	-0.505995533	-2.135610754
FBgn0020278	0.021664782	-0.000871123				CG10407	FBgn0038395	0.37198333	0.78416935
FBgn0020279	-0.215007398	-0.122324607				CG10185	FBgn0038397	-0.692690191	-0.318743456
FBgn0020294	-0.203766648	-0.148400681				sxe2	FBgn0038398	0.679404538	0.179387791
FBgn0020299	-0.040036213	-0.130641973				CG14879	FBgn0038419	-0.164390732	1.727438293
FBgn0020300	0.123649215	0.175896323				CG10311	FBgn0038420	0.318346378	0.059280965
FBgn0020304	0.013976798	-0.185215829				CG14880	FBgn0038422	-0.411057069	0.278193888
FBgn0020305	0.061444856	0.080240442				CG14907	FBgn0038455	0.528702006	-0.079555517
FBgn0020306	-0.198589009	-0.140336491				EMC2A	FBgn0038462	0.36156427	0.278026168
FBgn0020307	-0.132592291	-0.057147858				CG3534	FBgn0038463	0.380235447	0.113849071
FBgn0020309	-0.062793563	0.000759349				Irc	FBgn0038465	0.470656102	0.314396715
FBgn0020312	-0.048551905	0.029174972				AdSL	FBgn0038467	0.536320678	0.152077619
FBgn0020369	0.088084394	-0.097465136				Trm7-32	FBgn0038471	0.45561876	0.171705109
FBgn0020370	-0.003373063	0.006881029				beat-IIb	FBgn0038494	-0.27877221	-0.360824745
FBgn0020372	0.047750344	0.046355159				beat-IIa	FBgn0038498	-0.344549933	0.058590642
FBgn0020377	-0.701828326	-0.467842882				Prx3	FBgn0038519	0.389814681	0.114518468
FBgn0020378	-0.865220373	0.131855085				AttD	FBgn0038530	0.179019737	1.915799442
FBgn0020379	-0.294506322	0.100694702				CG7168	FBgn0038586	0.502286163	0.116367377
FBgn0020381	0.424186989	0.112629779				CG7675	FBgn0038610	0.282754809	0.172029122
FBgn0020385	0.77007725	-0.615074841				Octalpha2R	FBgn0038653	-0.283954667	0.041010986
FBgn0020386	-0.075258624	-0.007064502				CG14298	FBgn0038654	0.437429371	0.127964272
FBgn0020388	0.038432724	-0.011759378				Sgsh	FBgn0038660	0.775803565	0.361236412
FBgn0020389	-0.283141233	0.183477949				Mpc1	FBgn0038662	0.345718189	0.192237678
FBgn0020391	-0.277383246	0.11231659				CG6040	FBgn0038679	0.293376361	0.446517009
FBgn0020392	-0.00057778	0.016715572				Cyp12a4	FBgn0038681	-0.296374224	-0.694228049
FBgn0020399	-1.75454772	0.961121189				CG14282	FBgn0038685	-0.786287993	3.648835787
FBgn0020407	0.001222038	-0.032009324				unc79	FBgn0038693	-0.501468184	0.039071159
FBgn0020412	-0.261996814	-0.110028557				CG11626	FBgn0038705	1.269244345	1.84349695
FBgn0020414	0.356018599	-0.053770116				CG7342	FBgn0038716	-0.663913272	0.126448699
FBgn0020415	1.092030985	-0.486759436				subdued	FBgn0038721	0.281907757	0.202682233
FBgn0020416	0.996397223	-0.286044416				Nup58	FBgn0038722	-0.375238017	-0.265124694
FBgn0020429	0.21110609	0.472124276				CG4572	FBgn0038738	0.889868156	0.346721606
FBgn0020440	-0.078319682	0.012114616				CG4562	FBgn0038740	-0.426092209	-0.497776494
FBgn0020443	0.145449758	-0.184712882				Arc42	FBgn0038742	0.575164481	0.091006219
FBgn0020445	-0.025363459	-0.129371453				CG4462	FBgn0038752	0.444762681	0.302326823
FBgn0020493	-0.10042178	-0.078380956				CG4335	FBgn0038795	2.177120957	0.518474292
FBgn0020496	-0.238330241	-0.016241434				MFS9	FBgn0038799	0.846359569	0.099955418
FBgn0020497	-0.162317402	-0.110615797				CG15923	FBgn0038814	-0.62497493	-1.507735202
FBgn0020503	-0.108479446	-0.028379947				CG4000	FBgn0038820	0.727883662	0.628132641
FBgn0020508	0.679812581	0.283824106				Syp	FBgn0038826	-0.316535216	0.033851425
FBgn0020510	0.055647179	-0.051203594				CG17272	FBgn0038830	-0.742786176	-0.441971665
FBgn0020513	1.205475517	-0.526390651				RpS30	FBgn0038834	0.552963651	0.414895452
FBgn0020518	0.52967953	-0.35473076				hdly	FBgn0038842	-0.460539076	0.091635488
FBgn0020521	-0.108901834	-0.050390637				CG5793	FBgn0038858	0.518168979	0.741882686
FBgn0020545	0.241634712	0.102106127				Usp8	FBgn0038862	0.263133764	0.031750568
FBgn0020616	-0.110192202	-0.074632686				CG3301	FBgn0038878	0.720510671	0.464118777
FBgn0020617	-0.6974796	0.305730796				SIFaR	FBgn0038880	-0.504933555	0.600569717
FBgn0020618	0.326331199	-0.088716585				aus	FBgn0038881	-0.277496601	-0.19813169
FBgn0020620	-0.094068772	-0.04042608				CG5849	FBgn0038897	0.911683483	0.369075961
FBgn0020621	-0.028749117	-0.027590069				fit	FBgn0038914	1.167872809	0.491287489
FBgn0020622	0.177422342	0.217311425				CG6028	FBgn0038924	0.368953957	0.29915953
FBgn0020626	-0.230165506	-0.15583337				CG13408	FBgn0038929	-0.508015183	-0.376849689
FBgn0020637	-1.473270772	-0.57524985				BomT3	FBgn0038930	0.757680547	0.748573919
FBgn0020642	-0.001599784	-0.331312863				Gld2	FBgn0038934	0.366115652	0.855144786
FBgn0020647	-0.202038002	-0.011480262				CG5391	FBgn0038943	2.869038804	3.001480151
FBgn0020653	-0.041738292	-0.078400424				rdhB	FBgn0038946	3.612116032	-0.139758742
FBgn0020655	-0.029087752	0.019360831				Sar1	FBgn0038947	0.406177847	0.442321829
FBgn0020660	-0.107537862	-0.951615888				CG7069	FBgn0038952	-1.02988549	0.4893551
FBgn0020762	-0.153486766	-0.045958259				CG13856	FBgn0038959	0.446455908	0.16964072
FBgn0020764	-0.258701339	-0.088023195				pinta	FBgn0038966	0.412853755	0.010872689
FBgn0020765	-0.416247235	-0.199866417				CG7054	FBgn0038972	0.625540754	0.424515097
FBgn0020767	-0.010276995	0.259947574				CG5377	FBgn0038974	0.567804743	0.758256
FBgn0020887	-0.119225968	0.01717612				Nrx-1	FBgn0038975	-0.372365794	-0.218193158
FBgn0020907	0.12752828	-0.142084853				Octbeta1R	FBgn0038980	0.270129834	0.130339145
FBgn0020908	0.13442227	-0.462862812				AdipoR	FBgn0038984	0.742164093	0.082068995
FBgn0020909	-0.160439485	0.144333522				Cyp6d4	FBgn0039006	0.626925292	0.090620264
FBgn0020910	0.154853942	-0.169733328				CG13842	FBgn0039009	-0.260058078	-1.793113485
FBgn0020912	-0.490411668	0.06633688				Nepl13	FBgn0039022	0.812103844	0.629995176
FBgn0020930	0.046003974	0.04889749				Nepl14	FBgn0039023	1.349354697	0.530858232
FBgn0021738	-0.434454868	1.387710598				Nepl15	FBgn0039024	0.36270749	0.487792228
FBgn0021742	0.818892373	-0.138481842				Gbp3	FBgn0039031	1.690588926	0.530523959
FBgn0021750	0.378524262	-0.005549444				CG13833	FBgn0039040	1.194494462	0.294008124
FBgn0021760	-0.164292632	-0.135874347				CG17109	FBgn0039051	-0.424609757	2.625542618
FBgn0021761	-0.20296212	-0.011481345				CG4408	FBgn0039073	-0.408754528	-1.179965507
FBgn0021764	-0.293772745	0.031180002				beat-IV	FBgn0039089	-0.307433087	-0.141357304
FBgn0021765	0.737259668	-0.101258879				CG10184	FBgn0039094	0.387679994	0.288189817
FBgn0021767	-0.335375216	0.272220258				SPE	FBgn0039102	0.588059518	0.523561795
FBgn0021768	0.271187337	0.017474576				Lsd-1	FBgn0039114	1.772890652	-0.054152614
FBgn0021776	0.169314248	-0.447282215				CG10208	FBgn0039118	0.699781494	0.596454611
FBgn0021795	0.282367674	-0.086679811				CG13603	FBgn0039135	0.364515374	0.111423674
FBgn0021796	-0.200223193	-0.082012198				CG5902	FBgn0039136	0.317886413	0.152135115
FBgn0021800	-0.5839136	-0.004484213				CG13607	FBgn0039151	1.804041509	0.376353967
FBgn0021814	0.273815318	0.057860489				Root	FBgn0039152	1.54907086	0.790635886
FBgn0021825	0.047359082	-0.031342747				Kal1	FBgn0039155	0.407376239	0.175598139
FBgn0021847	-0.191203445	0.052007331				CG6178	FBgn0039156	0.424729265	-0.161995368
FBgn0021856	0.31309166	0.031629339				CG17786	FBgn0039167	-0.576514781	0.188717457
FBgn0021872	0.114146769	-0.200756888				Spase22-23	FBgn0039172	0.443250307	0.127920519
FBgn0021874	0.167744913	0.123908493				CG13615	FBgn0039199	0.536485837	3.846205534
FBgn0021875	0.052721812	0.194271446				puf	FBgn0039214	-0.384924307	0.066596351
FBgn0021895	0.190961914	-0.001246858				Polr2L	FBgn0039218	0.714073044	0.333312893
FBgn0021906	0.135074637	-0.036780161				Ude	FBgn0039226	-0.414476433	-0.272099532
FBgn0021944	0.163787032	0.082784432				Saf-B	FBgn0039229	-0.290145356	-0.132043763
FBgn0021967	0.536541807	0.039233112				sosie	FBgn0039232	-0.103045769	-0.542412693
FBgn0021979	0.150845055	0.026898929				CG11089	FBgn0039241	0.752395196	-0.039291613
FBgn0021995	-0.068808155	-0.044090934				tnc	FBgn0039257	-0.456309905	-0.150496934
FBgn0022023	0.152287359	-0.376462417				CG11790	FBgn0039265	0.575453836	0.494004182
FBgn0022027	0.377797527	0.377795106				CG11791	FBgn0039266	-0.476425189	-0.100900852
FBgn0022029	0.097470528	-0.035199155				CG13654	FBgn0039290	-0.318144026	-0.161410382
FBgn0022069	-0.002241741	-0.159512046				CG11852	FBgn0039297	-1.177358885	-1.163831261
FBgn0022097	0.162413127	0.167452358				CG11854	FBgn0039299	0.911775021	2.20706164
FBgn0022153	-0.158574703	-0.087034561				RpS27	FBgn0039300	0.52615497	0.32037003
FBgn0022160	-0.195614565	-0.027785071				Nup37	FBgn0039301	0.505791785	0.144871923
FBgn0022213	0.139269805	-0.051402115				CG10514	FBgn0039312	-0.535938345	-0.346437492
FBgn0022224	0.941872001	0.172072459				alrm	FBgn0039332	1.408126471	-0.830348494
FBgn0022238	-0.22598549	-0.018206299				CG5071	FBgn0039347	-0.564574559	-0.201040628
FBgn0022288	0.264368808	-0.252864761				jigr1	FBgn0039350	-0.285434153	-0.567861839
FBgn0022338	0.080357467	0.137549382				RpL27	FBgn0039359	0.315822869	0.299092624
FBgn0022343	0.361510631	0.091583522				CG5948	FBgn0039386	-0.575966413	0.339181631
FBgn0022344	0.143057156	-0.13169075				CG14540	FBgn0039398	-2.368756215	0.075733784
FBgn0022349	0.065411902	-0.372559157				RpL34a	FBgn0039406	0.463470127	0.334227965
FBgn0022355	0.51845452	-0.390660059				CG14551	FBgn0039408	5.571630983	-1.243375497
FBgn0022359	-0.037212378	0.4450395				ppk15	FBgn0039424	0.18831843	1.893792457
FBgn0022361	0.07874279	0.249280367				CG6420	FBgn0039451	-0.299495708	-0.249180842
FBgn0022382	-0.208777563	0.162320869				IntS12	FBgn0039459	0.450814641	0.090239336
FBgn0022699	-0.425615115	0.088207328				CG6283	FBgn0039474	1.972161171	2.360635711
FBgn0022702	-0.21431745	0.118912081				CG14259	FBgn0039483	0.495851831	0.21663383
FBgn0022709	-0.146906533	0.002117939				CG3339	FBgn0039510	-0.941350649	-0.364327214
FBgn0022710	-0.239247977	-0.228740389				Hsdl2	FBgn0039537	0.512056445	0.155262441
FBgn0022724	0.103276386	0.103081689				BOD1	FBgn0039560	-0.307639073	-0.026889754
FBgn0022764	-0.322560456	-0.105025445				Gfat2	FBgn0039580	-0.439485835	-0.562807443
FBgn0022768	-0.464485668	-0.065472543				beat-VI	FBgn0039584	-0.313946618	0.022388854
FBgn0022770	0.671227281	-0.061486292				Nepl18	FBgn0039611	2.082813753	1.065866066
FBgn0022774	0.177427569	-0.148768322				Nepl19	FBgn0039612	1.412302826	1.383778946
FBgn0022786	-0.358319662	0.014252629				Nepl20	FBgn0039613	1.990176128	1.722843864
FBgn0022787	-0.200434182	-0.015669593				CG11828	FBgn0039616	4.46725051	2.548059766
FBgn0022800	-0.025217364	0.039270125				DIP-gamma	FBgn0039617	-0.27793961	0.031586695
FBgn0022893	0.092565973	-0.070026971				Bicra	FBgn0039633	-0.410140058	-0.061969007
FBgn0022935	-0.119758164	-0.083691719				Ctl2	FBgn0039637	-0.378725414	-0.705356879
FBgn0022936	0.257760446	-0.135110701				superdeath	FBgn0039640	-0.052787054	0.737645183
FBgn0022942	-0.256029909	-0.031549709				jus	FBgn0039647	-0.281148881	-0.075826848
FBgn0022943	0.205092221	0.101058196				Mesh1	FBgn0039650	-0.112813788	0.778871838
FBgn0022959	0.334438597	-0.031247601				Cyt-c1L	FBgn0039651	-1.440507909	-1.397650179
FBgn0022960	-0.068930972	0.08028228				CG7568	FBgn0039673	-0.792026668	-0.413306438
FBgn0022984	0.133081815	0.095646322				CG1907	FBgn0039674	0.267997042	0.180783134
FBgn0022985	-0.114006484	-0.140284029				Obp99a	FBgn0039678	-0.175495213	-1.290428629
FBgn0022986	-0.237192908	0.091352267				Obp99c	FBgn0039682	1.33015004	0.375425801
FBgn0022987	0.059478073	0.066663409				Obp99b	FBgn0039685	2.415923859	0.386311659
FBgn0023000	0.48368368	-0.07270537				CG7834	FBgn0039697	0.569929432	0.115192004
FBgn0023001	-0.068935804	-0.042944728				CG7789	FBgn0039698	-1.034348943	0.030470161
FBgn0023023	-0.124469295	0.149711941				CG7829	FBgn0039703	-0.149848222	0.79942604
FBgn0023076	0.083029169	0.173356585				RpS8	FBgn0039713	0.505308065	0.257300573
FBgn0023081	-0.043193638	-0.034251124				CG7896	FBgn0039728	-1.243092791	-0.935349196
FBgn0023083	-0.054704445	-0.104079966				CG15530	FBgn0039752	-0.370840822	-1.385035484
FBgn0023090	-0.331749209	0.064050584				CG9747	FBgn0039754	-0.074254131	0.648385944
FBgn0023091	-1.24466357	0.041779082				RpS7	FBgn0039757	0.664388237	0.412365053
FBgn0023094	0.16045902	-0.058586787				CG9733	FBgn0039759	-0.613007756	1.320055575
FBgn0023095	0.077786732	-0.006887369				CDase	FBgn0039774	0.41121232	-0.681184177
FBgn0023096	-0.321638805	0.227837586				CG11313	FBgn0039798	1.114476361	-0.396911431
FBgn0023097	-0.087374492	-0.276319158				Npc2g	FBgn0039800	1.589540635	0.532268439
FBgn0023129	0.832375671	-0.032952145				Npc2h	FBgn0039801	1.517870967	0.248619953
FBgn0023130	-0.10763736	-0.205267762				dj-1beta	FBgn0039802	0.312143152	0.131667095
FBgn0023143	-0.107831887	-0.111610078				Cpr100A	FBgn0039805	0.536829722	0.277036393
FBgn0023167	-0.081758835	-0.12219613				CG12071	FBgn0039808	-0.327558948	-0.125883688
FBgn0023169	-0.215199407	-0.115568783				CG15553	FBgn0039817	-0.389733109	0.665584517
FBgn0023170	0.807968751	-0.053572783				CG1544	FBgn0039827	0.906148166	0.448590593
FBgn0023171	-0.20371262	-0.059341137				CG15561	FBgn0039829	-0.486898288	0.165311527
FBgn0023172	-0.209569401	0.002834147				CG11334	FBgn0039849	0.513887614	0.243019489
FBgn0023174	0.153992674	-0.056031418				CG1774	FBgn0039856	0.600447858	0.249703814
FBgn0023175	0.054241918	0.028026704				RpL6	FBgn0039857	0.26974943	0.222039521
FBgn0023177	0.131088187	-0.020738244				RhoGAP100F	FBgn0039883	-0.484054954	-0.106496001
FBgn0023178	0.016799142	0.343009876				Gat	FBgn0039915	0.663701459	-0.258924261
FBgn0023179	-0.068935634	0.152143596				CG17167	FBgn0039941	0.018210245	-0.604135964
FBgn0023180	0.608003789	0.189683757				Marf1	FBgn0039972	0.900411573	1.298553581
FBgn0023181	0.171595587	0.113923552				CG17691	FBgn0039993	0.37657041	0.338817337
FBgn0023197	1.288618557	-1.338877888				RpL38	FBgn0040007	0.676930765	0.054646134
FBgn0023212	0.235526816	-0.133016555				Set1	FBgn0040022	-0.331141204	0.05635876
FBgn0023213	-0.182240715	-0.083721982				CG17450	FBgn0040028	0.077016025	-1.351748784
FBgn0023214	-0.206912204	-0.125972377				CG17698	FBgn0040056	0.256867326	-0.087366662
FBgn0023215	-0.34019739	-0.048815978				yip2	FBgn0040064	0.636212297	0.294174784
FBgn0023216	-0.040811408	0.07617045				Trx-2	FBgn0040070	0.304276367	0.318834623
FBgn0023388	-0.089128961	0.063227932				retinin	FBgn0040074	3.022196399	-0.195759801
FBgn0023395	0.189304167	0.394653902				lectin-46Cb	FBgn0040092	-0.591193957	0.022759312
FBgn0023407	0.030229209	0.118162666				lectin-28C	FBgn0040099	1.460335636	0.522798878
FBgn0023416	0.103211762	0.247299968				DCTN5-p25	FBgn0040228	0.480222594	0.249440417
FBgn0023441	0.036595358	-0.061805385				Ugt302K1	FBgn0040251	-3.735983779	-1.471588187
FBgn0023458	-0.386380693	-0.082479734				Ugt35E2	FBgn0040255	0.66116604	0.641523431
FBgn0023477	0.87762928	-0.429122065				Ugt35C1	FBgn0040256	1.579387626	0.419482979
FBgn0023479	0.483679577	-0.445987243				Jafrac1	FBgn0040309	0.364295291	0.204543913
FBgn0023489	0.103207157	-0.066447568				GNBP3	FBgn0040321	0.891616768	0.416435918
FBgn0023495	0.05034784	-0.057036468				brv3	FBgn0040333	-0.342059097	-1.887118102
FBgn0023496	0.074509602	-0.288237384				CG3704	FBgn0040346	-0.347999927	-0.105622962
FBgn0023506	-0.035709667	-0.162405688				CG3699	FBgn0040349	1.387684172	0.49508546
FBgn0023507	0.227004425	-0.484721311				G9a	FBgn0040372	-0.499336978	-0.422682314
FBgn0023508	-0.339576597	0.057292776				CG13760	FBgn0040375	-0.288420791	-0.183507408
FBgn0023509	-0.292146583	-0.100408191				AANATL7	FBgn0040376	-0.544178994	-0.336307143
FBgn0023510	-0.35131741	0.026931264				CG14050	FBgn0040392	0.950047418	0.32181158
FBgn0023511	-0.282039062	0.147858884				Unc-76	FBgn0040395	-0.250068599	-0.245790159
FBgn0023512	-0.088848861	-0.185829967				CG3655	FBgn0040397	-0.453400097	0.050297299
FBgn0023513	-0.062318504	-0.018325798				CG14629	FBgn0040398	1.434469557	0.143700462
FBgn0023514	0.066407159	-0.105146182				Dlip3	FBgn0040465	-0.051379883	-0.588261947
FBgn0023515	-0.098373304	0.10308308				Buffy	FBgn0040491	0.613530372	0.386477989
FBgn0023516	0.075414791	-0.080781679				CG8343	FBgn0040502	-0.064971263	0.902598843
FBgn0023517	0.046294751	0.083591829				Alk	FBgn0040505	-0.403162674	0.20693656
FBgn0023518	-0.365189881	-0.06822014				ACXD	FBgn0040507	0.317465161	1.421340619
FBgn0023519	-0.030774192	0.377340919				ACXC	FBgn0040508	0.809965161	0.341741871
FBgn0023520	0.220025457	0.172073063				CG11052	FBgn0040524	0.719231041	0.703523098
FBgn0023521	0.208933188	-0.02326106				CG11741	FBgn0040531	0.591152049	-1.773396646
FBgn0023522	0.096193744	-0.071825618				CG8369	FBgn0040532	0.358976535	0.089704628
FBgn0023523	0.267727188	-0.00915406				BomBc3	FBgn0040582	0.552455518	0.746326704
FBgn0023524	-0.491640409	0.024463009				CG13841	FBgn0040588	-0.66902186	0.182761201
FBgn0023525	-0.073563568	0.338891148				CG6503	FBgn0040606	1.895214796	0.780860058
FBgn0023526	-0.574283724	0.026715235				CAH5	FBgn0040629	0.126619066	1.413982178
FBgn0023527	0.072218997	-0.02639242				Dso1	FBgn0040653	1.243250436	0.554983815
FBgn0023528	-0.036281397	-0.045517315				CG13516	FBgn0040658	0.84225667	0.462672294
FBgn0023529	-0.351909735	-0.192170607				Teh3	FBgn0040697	-0.304735898	-0.453910855
FBgn0023530	0.389212415	0.138791808				CG16926	FBgn0040732	1.735321323	0.978530442
FBgn0023531	-0.55318525	0.000883539				BomS6	FBgn0040733	1.742668637	0.530101437
FBgn0023534	-0.034035961	0.485143154				BomS5	FBgn0040734	0.661525422	0.120387418
FBgn0023535	0.175926327	0.221459784				BomT2	FBgn0040735	1.798075898	0.401108532
FBgn0023536	-0.110529372	0.243572332				Prosap	FBgn0040752	-0.52851859	0.131051585
FBgn0023537	0.068632928	-0.24003943				luna	FBgn0040765	-0.366190201	0.20176516
FBgn0023540	-0.300585023	-0.054411964				COX7C	FBgn0040773	0.304845818	0.29174798
FBgn0023542	-0.053986732	-0.278833459				CG14767	FBgn0040777	0.238501158	-0.101243921
FBgn0023545	0.13403346	0.049684786				CG7630	FBgn0040793	0.468922561	0.193289813
FBgn0023549	0.315159338	-0.498752667				CG13053	FBgn0040801	1.941442621	0.83483868
FBgn0023550	0.371060344	0.086250227				CG14132	FBgn0040817	-0.475003057	-0.271435915
FBgn0024150	-0.180883443	0.132149295				CG13315	FBgn0040827	1.711691756	0.831603235
FBgn0024179	-0.174092286	-0.130322589				CG8012	FBgn0040832	0.752094781	0.323849128
FBgn0024183	-0.116015408	-0.030117642				CG8620	FBgn0040837	-0.111752447	1.09418352
FBgn0024184	-0.671237281	0.016385942				CG17777	FBgn0040900	-0.809433653	0.354593644
FBgn0024187	-0.028298021	0.032716967				lncRNA:CR13130	FBgn0040965	1.018771207	0.198411101
FBgn0024188	0.011663752	0.146730008				CG18666	FBgn0040967	-0.907563867	0.121282541
FBgn0024189	-0.47621159	-0.010149855				CG16978	FBgn0040972	0.697031656	0.577807951
FBgn0024191	-0.046749172	-0.146533566				wun2	FBgn0041087	0.072223848	-0.856034686
FBgn0024194	0.241279904	-0.147307985				park	FBgn0041100	0.360564277	0.833824121
FBgn0024196	0.536942811	0.390263337				ida	FBgn0041147	0.621246095	-0.099236566
FBgn0024222	0.119021426	-0.079463741				comm2	FBgn0041160	0.798217979	0.558975905
FBgn0024227	1.334753087	0.508713932				Tep2	FBgn0041182	0.461953445	0.039367929
FBgn0024230	0.238456788	-0.000826019				Prat2	FBgn0041194	1.664244412	0.385402336
FBgn0024232	-0.204612276	0.122180564				HDAC4	FBgn0041210	-0.534959246	0.123958184
FBgn0024234	0.174213001	-0.274525341				Cyp309a2	FBgn0041337	-1.010471624	0.492290334
FBgn0024236	-0.039472581	-0.007492936				AttB	FBgn0041581	-1.211327902	-0.043736269
FBgn0024238	-0.180610302	-0.009665631				Or82a	FBgn0041621	0.850312084	-0.062137523
FBgn0024244	0.123835036	-0.366519359				Or65c	FBgn0041623	0.984700719	-0.281819089
FBgn0024245	0.108468874	0.080329419				Ku80	FBgn0041627	-0.460625942	-0.456697637
FBgn0024248	-0.184144585	-0.102001209				Hexo2	FBgn0041629	0.381345416	-0.112515802
FBgn0024250	0.202779755	-0.079921875				yellow-f	FBgn0041710	1.236424914	0.439825913
FBgn0024251	-0.401757739	0.258698716				yellow-d	FBgn0041712	-0.565823488	-0.164676117
FBgn0024273	-0.128252681	0.083407141				Apt1	FBgn0042138	0.301021702	0.036402141
FBgn0024277	-0.105627326	0.097091432				CG18853	FBgn0042173	-1.763654821	-2.358865165
FBgn0024285	-0.01026199	-0.209399038				Apl	FBgn0042178	-0.646930874	-0.428008804
FBgn0024288	-0.025479956	-0.415579986				Nplp3	FBgn0042201	1.405374251	-0.100149845
FBgn0024289	0.97196639	-0.677740458				Sox21b	FBgn0042630	-0.336873168	-0.196100351
FBgn0024291	0.065241247	-0.020391377				Hex-t2	FBgn0042710	-3.560620683	1.313396142
FBgn0024293	0.623598733	-0.465229772				Adgf-A2	FBgn0043025	-1.45907632	-1.135221282
FBgn0024294	0.40322669	-0.476875966				Obp57a	FBgn0043535	0.439706613	-0.577725179
FBgn0024314	-0.02242065	-0.136373038				PGRP-SB1	FBgn0043578	0.712492396	0.698536303
FBgn0024315	-0.106087005	-0.054290624				CG32444	FBgn0043783	1.650192053	1.395114816
FBgn0024320	0.154247426	0.048316774				phu	FBgn0043791	2.220239519	0.731606097
FBgn0024321	-0.268068303	-0.05031949				vir-1	FBgn0043841	0.58808596	0.325154686
FBgn0024326	0.06135671	0.044495698				slam	FBgn0043854	-0.751897385	-1.618960152
FBgn0024329	-0.139281019	-0.098865867				dome	FBgn0043903	-0.418746708	-0.045932078
FBgn0024330	-0.250822398	-0.185117722				Spn43Ad	FBgn0044011	0.826890801	0.182867686
FBgn0024352	0.235254747	0.110282628				Roc2	FBgn0044020	0.360440647	0.32977278
FBgn0024360	-0.291751419	-0.037491868				Ilp6	FBgn0044047	0.326486297	0.035293897
FBgn0024361	-0.538271588	-0.317677486				Cka	FBgn0044323	-0.585292759	-0.152216135
FBgn0024362	-0.183839017	-0.075718411				Chro	FBgn0044324	-0.253708509	-0.148281424
FBgn0024364	-0.245868979	-0.304969637				CG32052	FBgn0044328	-0.317671285	-0.154469597
FBgn0024365	-0.232229085	-0.21306377				TotX	FBgn0044810	1.157985802	1.97911479
FBgn0024366	-0.166223226	-0.190585266				FucTC	FBgn0044872	-0.079807219	-1.248625866
FBgn0024371	0.191678798	0.157957163				Proc	FBgn0045038	0.439342064	-0.168513335
FBgn0024432	0.102568282	0.219207983				Gr28b	FBgn0045495	-0.872808431	-0.549663646
FBgn0024491	0.228027882	0.138506839				CHKov1	FBgn0045761	-0.33053954	0.20315081
FBgn0024509	0.136735873	0.063714117				Uhg1	FBgn0045800	-0.591079945	-0.362424694
FBgn0024510	0.112863553	0.124226025				bai	FBgn0045866	0.348277185	0.193446307
FBgn0024542	0.387204014	0.304005688				GluRIIC	FBgn0046113	-0.641967959	0.263103195
FBgn0024555	-0.137043975	-0.023526891				Gclm	FBgn0046114	0.597515398	0.19732575
FBgn0024556	-0.094625354	0.055383619				CG12699	FBgn0046294	-1.496483813	0.420475766
FBgn0024558	0.273457674	0.103072331				RNaseP:RNA	FBgn0046696	-0.436136842	0.118433034
FBgn0024689	0.09284073	-0.017693037				Obp83g	FBgn0046875	-0.044521952	1.313353216
FBgn0024698	-0.042389084	-0.07125303				CG6429	FBgn0046999	0.398690043	0.528491779
FBgn0024728	-0.109745897	0.016951161				CG33946	FBgn0047000	0.086408668	1.126055212
FBgn0024732	-0.282162281	0.034383039				ND-13B	FBgn0047038	0.296088528	0.31653386
FBgn0024733	0.602537608	-0.202134902				CG32276	FBgn0047135	0.553327286	0.188598957
FBgn0024734	-0.008534691	-0.360831246				lncRNA:CR32385	FBgn0047205	-0.793528137	-0.323554182
FBgn0024740	1.417615949	0.037940119				CG30010	FBgn0050010	0.651243707	0.344686881
FBgn0024754	0.074676257	0.173241964				CG30022	FBgn0050022	0.544715854	0.16305648
FBgn0024804	-0.14673669	-0.012652432				CG30026	FBgn0050026	0.976768078	0.335712072
FBgn0024806	-0.173810114	0.06606971				CG30033	FBgn0050033	0.956433863	0.633542668
FBgn0024807	-0.152587188	0.15357221				Tret1-1	FBgn0050035	0.470112296	0.309347246
FBgn0024811	0.043169581	0.166160101				s-cup	FBgn0050044	-0.433629971	-0.406755777
FBgn0024814	0.100105333	-0.075141104				CG30046	FBgn0050046	1.122626397	0.493354608
FBgn0024833	0.079434801	-0.030604449				CG30050	FBgn0050050	0.264063706	0.671865191
FBgn0024836	-0.447685634	0.048480305				Obp49a	FBgn0050052	-0.41428294	-0.120153778
FBgn0024841	0.248880996	0.033823521				CG30053	FBgn0050053	-0.781421418	-0.196404648
FBgn0024846	0.211130006	-0.121598763				Sdb	FBgn0050069	-0.372008547	-0.047264449
FBgn0024887	0.114221162	0.036855051				CG30083	FBgn0050083	0.968526133	-0.225909788
FBgn0024889	-0.229641675	-0.026217185				CG30089	FBgn0050089	-0.490486912	-0.147590494
FBgn0024897	0.006541598	-0.389967539				NT5E-2	FBgn0050104	0.423933987	0.294337593
FBgn0024909	-0.053643107	0.083590952				CG30109	FBgn0050109	0.512133026	0.226684037
FBgn0024912	0.143942007	0.003634655				GEFmeso	FBgn0050115	-0.716054498	-0.184392399
FBgn0024913	0.235113382	0.135410643				Obp57e	FBgn0050145	2.286035465	3.719479716
FBgn0024920	2.6739604	-0.898802764				CG30151	FBgn0050151	0.701745929	0.393040696
FBgn0024921	0.119236129	0.123692859				CG30159	FBgn0050159	0.085663612	0.427588782
FBgn0024941	-0.470969233	0.03964403				tRNA:Glu-TTC-1-2	FBgn0050240	-1.39490541	-0.5307838
FBgn0024943	0.021591699	-0.202655545				stum	FBgn0050263	-0.669841967	-0.839428856
FBgn0024944	-0.342913932	0.116751233				CG30271	FBgn0050271	-1.237564892	-0.467314547
FBgn0024945	0.241478889	-0.133235429				CG30274	FBgn0050274	-0.91057516	-0.269985186
FBgn0024947	0.12695468	-0.048145528				CG30284	FBgn0050284	-0.61314911	-0.476685981
FBgn0024956	-0.119156661	-0.08567743				CG30285	FBgn0050285	0.806682199	0.019519479
FBgn0024957	-0.116827149	-0.251606451				Ipk1	FBgn0050295	-0.87463994	-0.26454283
FBgn0024958	-0.139966585	-0.019811382				CG30345	FBgn0050345	0.398882394	0.462250487
FBgn0024963	-0.259768079	0.014974732				mtt	FBgn0050361	-0.273000425	-0.184280325
FBgn0024973	-0.198620672	0.00346536				CG30377	FBgn0050377	-0.812349205	0.14009328
FBgn0024975	0.031948941	0.290805619				Prosalpha1R	FBgn0050382	0.956213785	0.914768239
FBgn0024980	0.250713292	0.170018237				CG30392	FBgn0050392	-0.334653876	-0.46690446
FBgn0024983	-0.09848282	-0.073717042				CG30403	FBgn0050403	-0.863351789	-1.239889163
FBgn0024985	-0.323482056	0.087569278				Rpi	FBgn0050410	0.364873511	0.337374118
FBgn0024986	-0.043738143	0.056442668				nord	FBgn0050418	-0.309413386	-0.04988194
FBgn0024987	-0.378222275	0.001996053				CG30431	FBgn0050431	1.383238811	0.168412331
FBgn0024989	0.458315491	-0.086661061				CG30460	FBgn0050460	-0.644292462	0.060269952
FBgn0024991	-0.034613443	0.027061416				Pgant9	FBgn0050463	-0.289534192	-0.217324464
FBgn0024992	-0.276672112	-0.019258053				Cyp12d1-p	FBgn0050489	1.098992362	0.497955778
FBgn0024993	-0.152695367	0.167079502				Rpe	FBgn0050499	0.518461062	0.365365665
FBgn0024994	-0.102772501	-0.037188006				Ppi1	FBgn0051025	-2.290952253	2.928085909
FBgn0024995	0.004192697	0.130162285				CR31032	FBgn0051032	0.017343176	-0.979553606
FBgn0024996	0.205013759	0.104667806				CG31075	FBgn0051075	0.867974581	0.471913599
FBgn0024997	-0.063209695	-0.098398323				CG31089	FBgn0051089	1.806192923	0.562767473
FBgn0024998	-0.316544931	0.009225702				CG31102	FBgn0051102	0.858073722	0.309714673
FBgn0025109	0.083505775	-0.152461201				TTLL5	FBgn0051108	-0.316617708	-0.462778903
FBgn0025111	0.548348041	0.263932931				CG31125	FBgn0051125	-0.412055243	-0.093287768
FBgn0025185	0.154685471	0.035386225				CG31140	FBgn0051140	-0.376870777	0.096489506
FBgn0025186	-0.089900829	-0.121222187				wge	FBgn0051151	-0.435672699	0.01838746
FBgn0025334	0.417421751	0.411534786				CG31189	FBgn0051189	0.942657058	0.150054885
FBgn0025335	0.23614186	-0.004377906				CG31191	FBgn0051191	-0.335363868	-0.029637354
FBgn0025336	0.034410395	0.187233827				CG31199	FBgn0051199	0.398568015	0.61485627
FBgn0025352	0.564724143	-0.207350652				CG31200	FBgn0051200	0.365028312	0.507128667
FBgn0025360	-0.33523023	-0.187199122				CG31205	FBgn0051205	-0.531152083	-0.567743686
FBgn0025366	0.132134228	-0.27480465				CG31207	FBgn0051207	0.773352671	0.617548677
FBgn0025373	0.239480012	-0.194341274				CG31313	FBgn0051313	0.708130214	0.528393754
FBgn0025381	0.088926528	-0.143537401				CG31326	FBgn0051326	0.632182944	0.730167761
FBgn0025382	-0.353040662	0.361047302				Jupiter	FBgn0051363	-0.302667049	-0.305160212
FBgn0025383	-0.686005842	0.220532159				sals	FBgn0051374	-0.524829596	-0.106414414
FBgn0025387	0.205378366	0.172839345				lncRNA:CR31386	FBgn0051386	-0.335017513	3.030068127
FBgn0025388	-0.335926437	-0.126892474				MED7	FBgn0051390	0.364729613	0.037241639
FBgn0025390	-0.146734278	-0.162722875				CG31406	FBgn0051406	-1.449424864	-2.095277881
FBgn0025391	-0.185723516	0.116589566				Gba1b	FBgn0051414	0.878964396	0.462005024
FBgn0025394	0.039383902	-0.070290627				CG31445	FBgn0051445	0.745645408	0.240831497
FBgn0025454	0.592086785	-0.315040596				mRpS18A	FBgn0051450	0.523412214	0.273926591
FBgn0025455	-0.284982784	-0.118065182				lncRNA:CR31451	FBgn0051451	-0.328720083	-0.123532812
FBgn0025456	0.547725049	-0.018697265				CG31546	FBgn0051546	-0.0443239	2.871066268
FBgn0025457	0.006177798	-0.009703006				NKCC	FBgn0051547	-0.493245585	0.033087841
FBgn0025463	-0.138394519	-0.064362108				CG31548	FBgn0051548	0.598704422	0.235462976
FBgn0025469	0.203916666	0.172644811				CG31549	FBgn0051549	0.407458815	0.125646826
FBgn0025519	-0.114528181	-0.047748031				CG31550	FBgn0051550	-0.264981821	0.075342055
FBgn0025525	-0.169485372	-0.143947328				DIP-theta	FBgn0051646	-0.31938693	-0.275225258
FBgn0025549	-0.242158827	0.125572023				CG31664	FBgn0051664	1.454012963	2.384737282
FBgn0025558	-0.010391628	-0.475708327				CG31673	FBgn0051673	0.412531367	0.271282997
FBgn0025571	-0.240888369	0.227263301				CG31674	FBgn0051674	-0.81514623	0.040986347
FBgn0025574	0.291304632	-0.116397894				CG31678	FBgn0051678	-0.365611405	-0.335483161
FBgn0025582	0.376334169	-0.170609846				CG31683	FBgn0051683	3.558863032	3.95155992
FBgn0025583	2.210535964	-0.532042287				CG31687	FBgn0051687	-0.424751724	0.402086344
FBgn0025592	0.353272853	-0.171302406				CG31712	FBgn0051712	-0.360444845	0.053326504
FBgn0025595	1.91325466	-0.167557848				CG31715	FBgn0051715	0.45128064	0.138435435
FBgn0025608	0.145800777	-0.155184532				CG31717	FBgn0051717	0.772823222	0.234234003
FBgn0025613	0.769396156	0.231403204				CG31769	FBgn0051769	0.591598518	0.727336057
FBgn0025615	0.255228165	0.089808155				CG31776	FBgn0051776	0.849641495	-0.173213128
FBgn0025620	1.333388473	-0.396466073				CG31777	FBgn0051777	1.333680739	0.187095708
FBgn0025621	-0.004009442	-0.204781299				CG31778	FBgn0051778	1.693309266	0.034010282
FBgn0025624	0.037874616	-0.057721932				CG31809	FBgn0051809	0.227015061	-1.259878994
FBgn0025625	-0.304353054	-0.024919891				CG31871	FBgn0051871	0.254710997	0.789938335
FBgn0025626	-0.245209196	0.046702523				CG31897	FBgn0051897	-0.973946174	-0.248207429
FBgn0025627	-0.273665263	-0.159239466				CG31955	FBgn0051955	0.744909856	1.099617037
FBgn0025629	-0.196912221	0.185455091				Cda5	FBgn0051973	-0.532901268	0.210466825
FBgn0025630	-0.153662836	0.145129451				gw	FBgn0051992	-0.264172092	0.059230158
FBgn0025631	0.181616429	-0.132223045				Cpr66D	FBgn0052029	-1.135423085	-0.078249242
FBgn0025632	-0.479364526	0.216202909				Svip	FBgn0052039	0.567451959	0.387570589
FBgn0025633	-0.178820821	-0.141187363				Rbfox1	FBgn0052062	-0.278992839	0.187050555
FBgn0025634	-0.247604328	-0.010610869				S-Lap4	FBgn0052064	-2.503771696	0.81694413
FBgn0025635	0.243830518	0.016922643				Adi1	FBgn0052068	0.759219082	0.166244981
FBgn0025637	-0.021818426	0.002483605				CG32069	FBgn0052069	0.906631267	0.161117696
FBgn0025638	-0.000806315	-0.164392469				lncRNA:CR32111	FBgn0052111	0.638670976	0.082304003
FBgn0025639	-0.275686393	-0.068124043				CG32176	FBgn0052176	-0.412175246	0.06367507
FBgn0025640	0.134005995	-0.050776626				Ndfip	FBgn0052177	0.337158521	0.010715813
FBgn0025641	-0.317870463	-0.265448942				Ccn	FBgn0052183	-0.395131087	-0.129443454
FBgn0025642	-0.513624925	0.376477579				CG32187	FBgn0052187	0.392445652	0.393127594
FBgn0025643	-0.263869364	0.626540806				CG32191	FBgn0052191	1.12090224	0.514738626
FBgn0025674	0.083103942	-0.100285521				CG32192	FBgn0052192	-1.352985543	-0.680058997
FBgn0025676	-0.452112486	0.004498297				CG32195	FBgn0052195	-0.127501956	-0.515802875
FBgn0025678	0.124896195	-0.087818478				CG32196	FBgn0052196	0.697074682	0.462861147
FBgn0025680	-0.000775473	-0.241803242				CG32199	FBgn0052199	-1.065107613	1.175328263
FBgn0025681	-0.08177258	-0.011966973				Spn75F	FBgn0052203	4.974194847	3.457510135
FBgn0025682	0.214961071	-0.089070959				CG32206	FBgn0052206	-0.472453665	-0.008524413
FBgn0025684	-0.032110311	-0.039655431				CG32221	FBgn0052221	0.40813633	0.101409788
FBgn0025686	-0.13263278	0.660872991				gogo	FBgn0052227	-0.389457337	-0.165951216
FBgn0025693	0.348512515	-0.187897028				ND-MLRQ	FBgn0052230	0.474455315	0.170851743
FBgn0025697	0.186360843	-0.730027658				CG32264	FBgn0052264	-0.230323183	0.089656192
FBgn0025700	0.447234752	0.014313466				Mrtf	FBgn0052296	-0.340267332	0.286435827
FBgn0025702	-0.173943652	0.11566217				zormin	FBgn0052311	-0.373678056	-0.159163136
FBgn0025709	0.027499323	-0.019585791				Vps11	FBgn0052350	0.354847964	-0.23410542
FBgn0025712	0.3215316	0.140192332				S-Lap2	FBgn0052351	-2.177441936	-0.210077395
FBgn0025716	0.178091507	0.046439132				CG32368	FBgn0052368	2.391638301	-0.388107085
FBgn0025720	0.209920265	0.162130858				Rsph3	FBgn0052392	-0.593687192	-0.256306048
FBgn0025724	-0.011003452	-0.062629599				CG32407	FBgn0052407	1.105272698	0.862497483
FBgn0025725	-0.135601545	-0.046519139				shep	FBgn0052423	-0.554050381	0.136314368
FBgn0025726	-0.347765437	-0.020461608				CG32432	FBgn0052432	-0.383954354	-0.050821111
FBgn0025739	-0.113187057	-0.077977177				CG32512	FBgn0052512	0.429830954	0.684970213
FBgn0025740	0.062980413	0.135126044				Hers	FBgn0052529	-0.351970363	-0.177238085
FBgn0025741	0.191491452	0.189513704				CG32532	FBgn0052532	-0.617294785	0.118717937
FBgn0025742	0.127783599	-0.06047534				CG32547	FBgn0052547	-1.056385324	-0.183364879
FBgn0025743	-0.167350851	0.123510924				Muc14A	FBgn0052580	-0.949357569	-1.415175885
FBgn0025777	0.073810924	-0.089146755				dpr8	FBgn0052600	-0.583072062	-0.037669627
FBgn0025781	0.183959774	-0.031894705				Muc12Ea	FBgn0052602	-0.798272204	-0.195615238
FBgn0025790	-0.090780209	0.093053179				CG32603	FBgn0052603	-0.88289218	-0.19051689
FBgn0025800	-0.168866349	-0.012123274				Muc11A	FBgn0052656	-2.189781961	1.714403385
FBgn0025802	-0.21888867	-0.108242284				stx	FBgn0052676	-0.370322339	-0.132546407
FBgn0025807	0.507435002	0.016580081				X11Lbeta	FBgn0052677	-0.768776151	-0.033273316
FBgn0025808	-0.161952267	0.057735246				CG32683	FBgn0052683	-0.348417003	-0.111117518
FBgn0025809	-0.156222434	-0.100011841				ZAP3	FBgn0052685	-0.315339943	0.05638879
FBgn0025814	0.314006878	-0.038411324				CG32687	FBgn0052687	0.714101519	0.252883848
FBgn0025815	-0.309765293	-0.002102359				CG32695	FBgn0052695	1.42287876	0.1866062
FBgn0025820	0.223507424	0.244330758				CARPB	FBgn0052698	-0.534600951	-0.033418023
FBgn0025827	0.407085997	0.16256056				Ir8a	FBgn0052704	-1.758421202	-0.216106931
FBgn0025832	0.30881939	-0.117743085				CG32755	FBgn0052755	-0.870198612	-0.10802883
FBgn0025833	0.056578151	0.231384461				CG32767	FBgn0052767	-0.374477235	0.236987657
FBgn0025835	-1.006779573	0.150497108				CG32772	FBgn0052772	-0.288651839	0.103355272
FBgn0025836	0.114413364	0.019692877				lncRNA:CR32773	FBgn0052773	-0.839047256	0.083659298
FBgn0025838	-0.839355571	0.11983946				DIP-alpha	FBgn0052791	-0.330921924	0.03014053
FBgn0025839	0.285326242	0.18382739				CG32813	FBgn0052813	-0.597033536	-0.408993579
FBgn0025864	-0.302572182	-0.043976863				CG32815	FBgn0052815	-0.431012953	-0.103291339
FBgn0025865	-0.122013454	-0.12946044				lncRNA:alphagamma-element:CR32865	FBgn0052865	1.308360149	2.437147284
FBgn0025866	0.126241431	0.099547698				CG32982	FBgn0052982	-0.266804673	-0.085608861
FBgn0025874	-0.02413575	0.071528978				eIF4EHP	FBgn0053100	-0.286912655	0.057010621
FBgn0025878	0.21672006	0.017936668				CG33110	FBgn0053110	0.096100241	0.516587287
FBgn0025879	-0.13719928	-0.234907297				CG33120	FBgn0053120	1.278098294	-0.035076602
FBgn0025881	0.292737071	-0.839833492				NLaz	FBgn0053126	-0.113165804	0.504691445
FBgn0025885	0.144402118	-0.168561294				CG33129	FBgn0053129	0.291194359	-0.031544557
FBgn0025936	0.020083758	0.095618612				AGBE	FBgn0053138	0.285361311	0.421503522
FBgn0026015	-0.231690735	-0.038170121				CG33177	FBgn0053177	-1.012890783	-0.647139802
FBgn0026056	-0.088368955	0.047194838				CG33181	FBgn0053181	-0.569318263	-0.084311965
FBgn0026058	0.348171005	0.588519116				MtnD	FBgn0053192	1.014128119	2.224740619
FBgn0026059	-0.154454887	-0.088305168				VepD	FBgn0053200	-0.46412521	-0.558297078
FBgn0026060	0.439514703	-0.475110489				CG33203	FBgn0053203	-0.30188968	-0.151009334
FBgn0026061	-0.030033636	-0.003126823				Mical	FBgn0053208	-0.465562395	-0.128468055
FBgn0026076	-0.111927567	0.233837426				CG33233	FBgn0053233	-0.52798144	-0.320315688
FBgn0026077	0.141355478	-0.713631413				Muc68E	FBgn0053265	-5.320707482	0.542784795
FBgn0026079	-0.042436064	-0.072901051				CG33288	FBgn0053288	-1.143100264	-0.211710486
FBgn0026080	0.028101557	0.133774708				CG33296	FBgn0053296	0.61779144	-0.179849434
FBgn0026083	-0.46732311	-0.108160513				CG33301	FBgn0053301	1.760342451	1.87222401
FBgn0026084	0.000643691	-0.187423493				CG33307	FBgn0053307	1.455001412	0.354012558
FBgn0026085	0.271963346	-0.080928022				CG33310	FBgn0053310	-0.929422364	0.783490379
FBgn0026086	-0.026841932	0.141110215				CG33468	FBgn0053468	-2.158582359	-1.378819369
FBgn0026088	0.459443319	0.256253889				BaraA1	FBgn0053470	-1.128126643	-0.221271363
FBgn0026089	0.244850373	0.086953664				CG33474	FBgn0053474	1.061366821	1.07569777
FBgn0026090	0.145052747	-0.012527516				CG33493	FBgn0053493	1.195682782	0.714269832
FBgn0026143	-0.211433944	0.003194308				CG33494	FBgn0053494	1.749966768	0.636335911
FBgn0026144	0.091582017	-0.355826389				Nmdar2	FBgn0053513	-0.879000653	-0.031509259
FBgn0026147	-0.150274054	0.127151811				dpr3	FBgn0053516	-0.294354238	-0.228435929
FBgn0026148	-0.033252589	0.214745434				Dop2R	FBgn0053517	-0.832878077	-0.030134065
FBgn0026149	0.055745165	-0.008060407				Unc-89	FBgn0053519	-0.483422004	-0.157849584
FBgn0026150	0.2667241	-0.210534726				CG33523	FBgn0053523	0.359573903	0.047585246
FBgn0026160	-0.277742003	-0.010194183				Rim	FBgn0053547	-0.652656718	-0.081328805
FBgn0026176	-0.224104121	-0.791062362				form3	FBgn0053556	-0.438914422	-0.198986845
FBgn0026179	-0.079016016	0.048329287				CG33639	FBgn0053639	-0.684811771	0.20011819
FBgn0026181	-0.066227723	-0.048742958				CG33640	FBgn0053640	0.222580862	1.452724137
FBgn0026189	-0.098708187	-0.08614931				CG33777	FBgn0053777	1.525988523	-0.448074964
FBgn0026190	0.005548647	0.053054468				His2B:CG33868	FBgn0053868	4.208262908	0.018063711
FBgn0026192	0.149936288	-0.113295155				CG33914	FBgn0053914	0.324504595	-2.986175619
FBgn0026196	-0.023197464	0.026567837				CG33926	FBgn0053926	1.083305256	0.359173468
FBgn0026197	-1.752566493	-0.126715435				Ir62a	FBgn0053971	-0.524357517	-0.448992778
FBgn0026199	0.236719932	-0.031199302				Mid1	FBgn0053988	-0.716189738	0.041792683
FBgn0026206	-0.633578048	0.161798179				Egfrap	FBgn0053993	-0.450543572	-0.692256032
FBgn0026207	0.167832443	-0.144563085				CG34002	FBgn0054002	0.052752644	-1.396265882
FBgn0026238	0.124044152	0.125840284				CG34025	FBgn0054025	-0.517084506	0.238481128
FBgn0026239	-0.155742464	-0.155203249				CG34026	FBgn0054026	-2.95533473	3.648045149
FBgn0026250	0.217371327	-0.19966478				CG34034	FBgn0054034	2.164106039	3.290996978
FBgn0026252	0.072927745	-0.104315519				CG34054	FBgn0054054	0.044395385	-0.944949927
FBgn0026255	-0.15376641	-0.021147779				ND-AGGG	FBgn0058002	0.449059476	0.142837638
FBgn0026257	-0.404458423	-0.065629575				CG40006	FBgn0058006	0.642378451	0.229886617
FBgn0026259	-0.290782577	-0.128033571				CG40160	FBgn0058160	0.33756905	0.018446767
FBgn0026261	-0.230176263	-0.020565041				CG40191	FBgn0058191	0.357472012	0.059629246
FBgn0026262	-0.196726573	-0.015641562				CG40298	FBgn0058298	0.791951984	-0.11785301
FBgn0026263	0.146811589	0.207604912				CG40470	FBgn0058470	0.576296121	-0.076157417
[truncated: 9,705 more rows]
