# Supplementary material for: Neuronal protein Sex-lethal modulates tRNA synthesis via the polymerase III subunit Polr3E in male Drosophila neurons
Source: PLoS Biol. 2026 Jul 17;24(7):e3003863. doi: 10.1371/journal.pbio.3003863 (PMC13432123; doi:10.1371/journal.pbio.3003863)
Supplement: S37 Table — (CSV) [file pbio.3003863.s037.csv]

Raw			Spearman test			p<0.05				Spearman test
FBgn	Sxl-RAC	Sxl-RNA	rho	0.2451888		Gene Name	FBgn	Sxl-RAC	Sxl-RNA	rho	0.5024159
FBgn0030999	-8.442255301	0.72484086	p-value	3.66E-170		Ace	FBgn0000024	-0.347791544	-0.021158477
FBgn0004181	-7.736432895	0.283903797				acj6	FBgn0000028	-0.768322202	0.07787709
FBgn0031504	-6.620535612	0.212914205				nAChRalpha1	FBgn0000036	-0.448183363	0.106815466
FBgn0045770	-6.179183057	1.650262731				mAChR-A	FBgn0000037	-0.486593871	-0.015154119
FBgn0029501	-5.775339044	-0.690397554				nAChRbeta1	FBgn0000038	-0.325570971	0.125843429
FBgn0011694	-5.712638642	0.80192618				Act57B	FBgn0000044	-0.387380229	-0.321906144
FBgn0038000	-5.703861982	0.638706196				Gart	FBgn0000053	0.804139655	-0.776121068
FBgn0034295	-5.58640757	3.218075737				Adh	FBgn0000055	-1.725752727	0.233182683
FBgn0053265	-5.320707482	0.542784795				amd	FBgn0000075	-0.726691062	0.461420478
FBgn0028533	-5.252633333	1.171439116				Amy-d	FBgn0000078	1.93845144	-0.692944337
FBgn0033301	-5.209796916	1.349292643				RpLP0	FBgn0000100	0.330322281	-0.134900057
FBgn0264466	-5.201338831	-0.15815326				Appl	FBgn0000108	-0.537932337	0.08581678
FBgn0036246	-5.198164956	0.194241204				aurA	FBgn0000147	-0.798190312	0.495129631
FBgn0263829	-5.12715169	-0.708564085				awd	FBgn0000150	0.567405187	0.152049817
FBgn0033490	-4.82572129	-1.179958655				bi	FBgn0000179	-0.533394021	0.042161661
FBgn0028986	-4.577734732	-0.219527727				bic	FBgn0000181	0.475949377	-0.243587119
FBgn0262357	-4.447548961	2.150777474				brm	FBgn0000212	-0.33752646	-0.123102687
FBgn0267281	-4.236600844	-1.199142362				bw	FBgn0000241	0.145979272	-0.652593982
FBgn0032126	-4.217585443	2.097004764				Cam	FBgn0000253	-0.383524141	-0.036575318
FBgn0033868	-4.157985351	0.157187602				CkIIbeta	FBgn0000259	-0.360227373	0.037781238
FBgn0259975	-4.065094217	0.024800255				Cat	FBgn0000261	0.5406138	-0.219544907
FBgn0032853	-3.873685599	1.215023913				Pka-C1	FBgn0000273	-0.570343517	-0.075475388
FBgn0037133	-3.866608231	-2.226094932				Cp190	FBgn0000283	-0.491485537	-0.330054667
FBgn0036757	-3.826745437	-1.699168459				salr	FBgn0000287	-0.426551906	-0.038993474
FBgn0031201	-3.787028022	-2.038952682				cg	FBgn0000289	-0.326747222	-0.043246426
FBgn0040251	-3.735983779	-1.471588187				Col4a1	FBgn0000299	-0.19821861	-0.547072006
FBgn0031468	-3.593270137	0.771265168				cni	FBgn0000339	0.438385111	0.148900027
FBgn0052835	-3.586724049	2.992055229				crc	FBgn0000370	0.490636933	-0.470145064
FBgn0051198	-3.583655366	3.339518059				csw	FBgn0000382	-0.40715298	0.041159611
FBgn0042710	-3.560620683	1.313396142				CycB	FBgn0000405	-1.321021576	-0.278210431
FBgn0259795	-3.543033646	0.14359751				Cyt-b5-r	FBgn0000406	1.476877856	-0.524534788
FBgn0031451	-3.515367079	-0.589943093				Sap-r	FBgn0000416	0.273730835	-0.340309765
FBgn0034869	-3.453388345	-0.67153094				Hr3	FBgn0000448	-0.448926824	0.267076585
FBgn0034263	-3.381726086	-0.182060873				Dip-C	FBgn0000455	0.373053468	0.012310496
FBgn0004034	-3.37765533	-4.387719428				disco	FBgn0000459	0.385733223	-0.23325986
FBgn0265579	-3.279980878	2.315037911				Lar	FBgn0000464	-0.360295969	0.344050026
FBgn0039797	-3.268786672	2.209052177				DNaseII	FBgn0000477	0.522823034	-0.223745098
FBgn0031585	-3.257300576	1.681323631				dnc	FBgn0000479	-0.591182682	0.079007503
FBgn0040104	-3.252368857	-0.331404819				Pka-C3	FBgn0000489	-0.374346973	-0.210455655
FBgn0004956	-3.24607769	-1.211118843				Dr	FBgn0000492	0.547317978	-0.703678141
FBgn0267399	-3.244115476	2.22975089				eag	FBgn0000535	-0.594792133	0.14560252
FBgn0040060	-3.215176323	-0.040116815				eEF2	FBgn0000559	0.456924016	-0.413368572
FBgn0264375	-3.157477561	0.073222713				Eh	FBgn0000564	2.009048381	0.493325214
FBgn0033286	-3.127968787	0.347186182				emc	FBgn0000575	0.366979803	-0.002262513
FBgn0264747	-3.050611928	0.271617281				ena	FBgn0000578	-0.314373745	0.119783205
FBgn0037594	-3.034734091	-3.031786915				eyg	FBgn0000625	-0.40710467	-0.131377405
FBgn0010019	-3.016536939	-0.433288873				tei	FBgn0000633	-0.4053321	-0.007467107
FBgn0033592	-3.013686231	-0.91216851				Fas2	FBgn0000635	-0.342273542	-0.069344619
FBgn0033515	-2.977344955	-0.716488823				fliI	FBgn0000709	-0.342782002	-0.039030293
FBgn0261402	-2.96153802	-2.073601509				ft	FBgn0001075	-0.757188111	0.209686869
FBgn0054026	-2.95533473	3.648045149				ftz	FBgn0001077	-2.418084246	0.354481866
FBgn0031859	-2.940749026	-0.740347027				g	FBgn0001087	-0.360583178	0.042511514
FBgn0031653	-2.879904193	0.162971645				Gbeta13F	FBgn0001105	-0.308144489	0.069860227
FBgn0053346	-2.851817291	-0.453435032				Gld	FBgn0001112	0.526630967	0.416447358
FBgn0032269	-2.841753533	-0.180409037				Glt	FBgn0001114	1.024810833	-0.945095405
FBgn0267619	-2.813165393	-2.333400037				Got1	FBgn0001124	0.267688776	-0.352455716
FBgn0287630	-2.795378758	0.898951049				Got2	FBgn0001125	0.791431124	-0.485373827
FBgn0052450	-2.736717972	0.214957335				Gpdh1	FBgn0001128	0.368212214	-0.209028372
FBgn0011559	-2.733042923	-0.363949102				gro	FBgn0001139	-0.336648451	0.0067283
FBgn0038892	-2.71880581	0.732387618				Gs1	FBgn0001142	0.266709822	-0.21013249
FBgn0033027	-2.696020869	-2.037873571				GstD1	FBgn0001149	0.469718691	0.422406967
FBgn0267172	-2.65751242	-0.26055734				gt	FBgn0001150	-1.518665114	2.393034079
FBgn0033774	-2.613353844	2.181943309				Hex-A	FBgn0001186	-0.399703652	-0.095247062
FBgn0039071	-2.58459725	1.230834046				Hex-C	FBgn0001187	1.603122397	-0.527622079
FBgn0020638	-2.575171655	-1.103945352				hfw	FBgn0001189	0.3825865	-0.371777098
FBgn0036716	-2.563028307	-0.063743525				Hn	FBgn0001208	1.176167718	-0.601333735
FBgn0263586	-2.562113167	-0.553368323				Hsc70-3	FBgn0001218	-0.432435216	-0.310852666
FBgn0031724	-2.557350638	-1.584167507				Hsp27	FBgn0001226	-1.16346944	0.246405481
FBgn0027934	-2.557073312	-1.449654304				Idh	FBgn0001248	0.366457347	-0.374269496
FBgn0266392	-2.553258999	-1.172216132				Ldh	FBgn0001258	0.477744522	-0.595118855
FBgn0030624	-2.551355228	1.242786015				kay	FBgn0001297	-0.367663742	-0.145402073
FBgn0036747	-2.532797522	-1.071684746				klar	FBgn0001316	-0.378929603	-0.05101555
FBgn0260226	-2.528028398	0.237542067				knrl	FBgn0001323	-0.461582257	0.076963192
FBgn0267961	-2.513973718	-0.965997503				kto	FBgn0001324	-0.394847543	-0.082288866
FBgn0052064	-2.503771696	0.81694413				kz	FBgn0001330	-0.513505154	-0.102428204
FBgn0267430	-2.501071391	0.274002234				Mybbp1A	FBgn0001341	-0.406725908	-0.145450354
FBgn0030981	-2.50038706	-0.162677372				egh	FBgn0001404	-0.345832785	-0.193103425
FBgn0264086	-2.4939856	0.381592736				dlg1	FBgn0001624	-0.517042549	0.094607986
FBgn0050288	-2.488149874	-0.427886792				eIF4A	FBgn0001942	0.444345977	-0.249514435
FBgn0039787	-2.482202796	2.797126635				Sos	FBgn0001965	-0.285126969	-0.03747956
FBgn0033287	-2.481158611	0.290227226				Ca-alpha1D	FBgn0001991	-0.589783104	0.195854295
FBgn0031746	-2.469768918	2.683055932				crp	FBgn0001994	-0.250431374	-0.028225
FBgn0030191	-2.451102017	-0.895874916				mRpL4	FBgn0001995	0.398681656	0.158757675
FBgn0267366	-2.431607885	1.132425258				l(2)37Bb	FBgn0002021	0.4510299	0.060779379
FBgn0259969	-2.419864972	-2.819554024				l(2)gl	FBgn0002121	0.291244885	-0.098015529
FBgn0001077	-2.418084246	-1.763534699				CG5504	FBgn0002174	-0.716591806	-0.117787189
FBgn0039002	-2.414475358	-0.91234853				Prosbeta6	FBgn0002284	0.454302991	0.030335702
FBgn0053322	-2.410900835	-1.859106533				dco	FBgn0002413	-0.233777106	-0.065901122
FBgn0052445	-2.404437029	2.434304195				l(3)mbt	FBgn0002441	-0.374168286	-0.086778349
FBgn0265164	-2.385594945	2.19353741				Lsp1beta	FBgn0002563	1.605038764	-0.432361417
FBgn0039398	-2.368756215	0.075733784				Lsp2	FBgn0002565	1.777415114	-0.428455503
FBgn0054041	-2.348316015	-0.287959839				Rab32	FBgn0002567	0.324555111	-0.466225887
FBgn0053922	-2.344396989	-2.225848034				lz	FBgn0002576	0.345540514	-0.388560161
FBgn0267627	-2.338873766	-0.204646063				RpL36	FBgn0002579	0.528278843	0.140488746
FBgn0265338	-2.320458963	0.600633174				RpS5a	FBgn0002590	0.553774257	-0.156843424
FBgn0019828	-2.319119155	1.840096513				RpLP1	FBgn0002593	0.514069022	-0.054755987
FBgn0265153	-2.317583807	-0.652208347				RpS3	FBgn0002622	0.391120007	-0.113983278
FBgn0266726	-2.316760261	1.203433867				RpL32	FBgn0002626	0.520713642	-0.013102585
FBgn0030643	-2.308999298	0.823441779				mam	FBgn0002643	-0.308282626	-0.055058084
FBgn0267175	-2.308927681	-0.614493313				Men	FBgn0002719	0.41609278	-0.151185364
FBgn0000276	-2.302160774	0.587783622				Met	FBgn0002723	-0.441236139	0.012516342
FBgn0287596	-2.295773968	-0.387200873				MtnA	FBgn0002868	0.561877785	0.106750475
FBgn0032211	-2.293167701	-0.096248844				PolQ	FBgn0002905	-0.486116091	0.211059232
FBgn0050039	-2.292318795	0.355315701				na	FBgn0002917	-0.786828457	0.024560882
FBgn0051025	-2.290952253	2.928085909				Atpalpha	FBgn0002921	-0.345704834	0.002326503
FBgn0270925	-2.288979928	1.897559				ninaE	FBgn0002940	0.273848083	-0.318220234
FBgn0267511	-2.266159808	-0.842993062				nkd	FBgn0002945	-0.452296008	-0.081106096
FBgn0264437	-2.250858193	-1.353270137				numb	FBgn0002973	-0.104134518	0.455403498
FBgn0038706	-2.24831689	-0.848044691				osp	FBgn0003016	-0.512669827	0.108701454
FBgn0052189	-2.244406364	0.938973387				per	FBgn0003068	-0.487442667	-0.264569397
FBgn0267579	-2.243452692	-0.994409268				Pgi	FBgn0003074	0.297782439	-0.451607307
FBgn0052570	-2.241132832	-0.021370462				Pgm1	FBgn0003076	0.471193845	-0.393620363
FBgn0039310	-2.239219715	0.817077774				phr	FBgn0003082	-1.928095864	-0.080411184
FBgn0050289	-2.231869891	-0.922184905				pk	FBgn0003090	-0.526225106	-0.212830972
FBgn0039582	-2.228193207	-1.738113936				Pkc98E	FBgn0003093	-0.477114029	0.021213703
FBgn0265859	-2.226935808	-2.239954219				Ppn	FBgn0003137	0.159108774	-0.817606459
FBgn0085196	-2.217526972	0.332377907				CG2841	FBgn0003159	-0.31216965	-0.106836076
FBgn0039052	-2.209515619	0.003767619				pum	FBgn0003165	-0.52099261	0.011726099
FBgn0052656	-2.189781961	1.714403385				rb	FBgn0003210	-0.288944899	-0.034653776
FBgn0037260	-2.183784567	-1.999063036				rdgB	FBgn0003218	-0.347132661	0.027725948
FBgn0034121	-2.182184035	0.491969893				Rh2	FBgn0003248	0.598337105	0.196103825
FBgn0267941	-2.180959835	0.690291358				Rh4	FBgn0003250	0.578333387	0.104200526
FBgn0052351	-2.177441936	-0.210077395				rk	FBgn0003255	-0.642815368	0.191439056
FBgn0264553	-2.17701868	0.192898285				RpLP2	FBgn0003274	0.467970231	-0.012736602
FBgn0050065	-2.17701868	0.15528911				Polr2F	FBgn0003275	0.459750991	0.165139753
FBgn0037131	-2.164021931	-2.68663988				RpL4	FBgn0003279	0.446900826	-0.253356321
FBgn0053468	-2.158582359	-1.378819369				rst	FBgn0003285	-0.305020478	-0.022271452
FBgn0033074	-2.158297865	-0.700481172				rt	FBgn0003292	-0.396007015	0.16342864
FBgn0031412	-2.150112512	0.159798543				rut	FBgn0003301	-0.597036094	-0.003135359
FBgn0037463	-2.136598979	-0.03544668				ry	FBgn0003308	0.204748052	-0.572488408
FBgn0038539	-2.136527143	-0.199127403				sca	FBgn0003326	-0.290364062	-0.051883226
FBgn0037579	-2.134009961	-1.400475593				sd	FBgn0003345	-0.371486272	-0.043218234
FBgn0035694	-2.133528122	-1.617412114				Jon99Cii	FBgn0003356	-0.638663815	-2.571075952
FBgn0046332	-2.130942042	0.264224077				Jon99Ci	FBgn0003358	-0.851219239	-1.643642424
FBgn0031431	-2.121149907	-0.64633888				sgg	FBgn0003371	-0.42763907	-0.14222018
FBgn0031132	-2.109384878	0.149169809				Sgs1	FBgn0003372	-1.14032767	0.275960266
FBgn0266878	-2.108056419	-1.681529648				Sh	FBgn0003380	-0.720178017	0.145668378
FBgn0035550	-2.106274938	-5.998036483				shf	FBgn0003390	0.602348928	-0.171408006
FBgn0052814	-2.097574434	0.868090775				shi	FBgn0003392	-0.245071468	0.058972072
FBgn0265714	-2.075754292	-1.485182778				skd	FBgn0003415	-0.542085791	-0.034988476
FBgn0040949	-2.073602847	1.390342819				slo	FBgn0003429	-0.230513609	0.085048195
FBgn0010388	-2.070541628	1.74577367				sm	FBgn0003435	-0.263668465	0.044456844
FBgn0266378	-2.064031991	-1.211832673				sna	FBgn0003448	-1.462044593	0.335989475
FBgn0038732	-2.058325451	-0.468568187				Sod1	FBgn0003462	0.435385155	0.210291458
FBgn0053194	-2.055504549	-0.043231613				sol	FBgn0003464	-0.541999044	0.090001944
FBgn0034153	-2.048728099	-0.126345105				sr	FBgn0003499	0.173447022	0.755025564
FBgn0287720	-2.040082532	1.098759761				srp	FBgn0003507	1.286840639	-0.034210136
FBgn0286723	-2.033451502	-4.256298307				ss	FBgn0003513	-0.760400678	0.18729403
FBgn0044049	-2.022502434	1.592506051				st	FBgn0003515	0.559222275	-0.431339722
FBgn0038011	-2.021407176	1.207906884				sta	FBgn0003517	0.293501487	-0.056855043
FBgn0266052	-2.0204189	0.332768289				stau	FBgn0003520	-0.331957361	0.008586051
FBgn0037590	-2.01757614	-0.131731634				su(w[a])	FBgn0003638	-0.30525552	0.179192859
FBgn0266232	-2.010815236	0.067136181				sws	FBgn0003656	-0.458324342	-0.122186276
FBgn0034144	-2.010686193	-0.607438152				Syb	FBgn0003660	0.488162979	-0.207734215
FBgn0038416	-2.005163566	-0.267746296				tipE	FBgn0003710	-0.278781697	0.160382663
FBgn0262605	-2.004764928	1.107561407				tld	FBgn0003719	-0.246607368	0.667898877
FBgn0250827	-2.004541511	0.314703873				Egfr	FBgn0003731	0.534250107	-0.292956087
FBgn0051816	-1.985835365	1.657199844				tra2	FBgn0003742	0.387986236	0.142098994
FBgn0031728	-1.973765324	-0.417812189				Treh	FBgn0003748	0.465316396	-0.086710354
FBgn0262882	-1.964091469	0.372376458				tsl	FBgn0003867	0.922723378	-0.400901723
FBgn0286879	-1.962261235	0.599463847				tub	FBgn0003882	0.270910724	-0.207518393
FBgn0032127	-1.960777604	-0.012259772				RpL40	FBgn0003941	0.327946459	-0.138999886
FBgn0038611	-1.957044676	-1.968824				RpS27A	FBgn0003942	0.669229776	-0.086994954
FBgn0029880	-1.9560625	0.845529465				usp	FBgn0003964	-0.29394896	-0.15166632
FBgn0011282	-1.946509849	-0.806013305				v	FBgn0003965	0.646369871	-0.41205546
FBgn0030539	-1.943066481	-0.599983873				vg	FBgn0003975	-0.392029556	0.178275756
FBgn0034957	-1.941847864	-0.050892467				w	FBgn0003996	-0.099192039	6.010608342
FBgn0032318	-1.941047506	-0.232765194				y	FBgn0004034	-3.37765533	1.570541873
FBgn0038258	-1.937319849	0.931929544				z	FBgn0004050	-0.328523277	0.004409531
FBgn0034467	-1.930462006	1.585184231				uzip	FBgn0004055	0.292194438	0.012517095
FBgn0003082	-1.928095864	-2.273944913				Zw	FBgn0004057	0.059782486	-0.511248231
FBgn0028853	-1.924255892	2.224159633				5-HT1A	FBgn0004168	-0.276899509	0.063994703
FBgn0012042	-1.92406824	-0.184810462				up	FBgn0004169	-0.442883358	-0.401449639
FBgn0036923	-1.923390355	1.598942795				mts	FBgn0004177	-0.392970132	-0.084914499
FBgn0035491	-1.92335696	0.584174981				Ebp	FBgn0004181	-7.736432895	-0.743740126
FBgn0003145	-1.921145707	1.503800939				ct	FBgn0004198	-0.353471787	0.080125779
FBgn0064912	-1.917442211	1.192640386				nonA	FBgn0004227	-0.289185427	-0.037377649
FBgn0039676	-1.917338973	0.883128677				Hrb87F	FBgn0004237	-0.328933038	-0.086836252
FBgn0035042	-1.916151151	1.381970575				DptA	FBgn0004240	-1.390485384	0.696227595
FBgn0031803	-1.913816231	1.733401168				Rdl	FBgn0004244	-0.549222601	-0.003650621
FBgn0037464	-1.908140106	0.232513197				Ptp99A	FBgn0004369	-0.37652921	0.069815228
FBgn0264989	-1.90434347	-2.497283127				Ptp10D	FBgn0004370	-0.271861298	0.041364568
FBgn0041626	-1.897493767	0.361169451				shtd	FBgn0004391	-0.542130957	-0.049982671
FBgn0034251	-1.897246627	-0.53873971				RpS14a	FBgn0004403	0.313765408	-0.025660613
FBgn0265689	-1.894313629	-0.255465827				RpS14b	FBgn0004404	0.421386037	-0.048848305
FBgn0053341	-1.883519743	-1.938822593				LysP	FBgn0004429	-0.270938082	-3.333744875
FBgn0053459	-1.859931424	0.246641526				GlyP	FBgn0004507	0.092081433	-0.377125646
FBgn0046689	-1.852998936	0.909902189				Fur1	FBgn0004509	-0.27210265	0.100903387
FBgn0262987	-1.840300329	-2.698493001				Mdr49	FBgn0004512	-0.402967584	0.084051304
FBgn0267786	-1.826484472	-1.92966313				Oct-TyrR	FBgn0004514	-0.322542265	-0.108384113
FBgn0036617	-1.819527363	-0.802629188				Edg91	FBgn0004554	0.933286707	1.224023991
FBgn0085486	-1.80500807	-0.007543445				5-HT7	FBgn0004573	-0.292216222	-0.109805007
FBgn0262887	-1.796256136	-1.792553427				B52	FBgn0004587	-0.279267124	0.15538083
FBgn0250816	-1.780236198	0.984083701				pros	FBgn0004595	-0.428107065	0.049623344
FBgn0266886	-1.765832508	-0.454844453				Fur2	FBgn0004598	-0.246524224	-0.026086641
FBgn0042173	-1.763654821	-2.358865165				zfh1	FBgn0004606	-0.311838765	-0.251601919
FBgn0267744	-1.760549125	-0.299592977				rho	FBgn0004635	-0.112658696	-0.607470126
FBgn0263583	-1.760489493	-2.825534875				wapl	FBgn0004655	-0.46948998	-0.009815503
FBgn0052704	-1.758421202	-0.216106931				fs(1)h	FBgn0004656	-0.571792967	0.006572325
FBgn0052181	-1.754976132	-0.146292183				inaC	FBgn0004784	0.537786779	-0.023908314
FBgn0020399	-1.75454772	-0.162134924				mdy	FBgn0004797	0.664803562	-0.086867814
FBgn0026197	-1.752566493	-1.258203006				Hrb27C	FBgn0004838	-0.353468992	0.158172733
FBgn0030880	-1.751102952	0.359742435				otk	FBgn0004839	-0.45621678	0.058076218
FBgn0267769	-1.745485849	-0.229153883				ph-d	FBgn0004860	-0.450716033	-0.041756857
FBgn0036440	-1.743962108	-0.136496145				ph-p	FBgn0004861	-0.426676188	-0.027201489
FBgn0038350	-1.743075434	0.009706751				Eip78C	FBgn0004865	-0.363940142	0.055772005
FBgn0259974	-1.741149497	-0.305268566				enc	FBgn0004875	-0.408583971	-0.077643536
FBgn0265073	-1.7298157	1.272260655				cdi	FBgn0004876	-0.316082825	0.052982566
FBgn0000055	-1.725752727	0.074816877				cas	FBgn0004878	2.38210667	2.099041998
FBgn0015574	-1.719483794	-0.829977109				scrt	FBgn0004880	-0.428219807	-0.076298741
FBgn0031435	-1.719464801	0.106725375				Scsalpha1	FBgn0004888	0.301311887	-0.244943995
FBgn0035780	-1.713286314	-1.144838562				Ggamma1	FBgn0004921	0.355138098	0.099350048
FBgn0010401	-1.709655007	-0.171683629				Top1	FBgn0004924	-0.273133912	-0.030959909
FBgn0264888	-1.701609494	-1.443886603				phm	FBgn0004959	1.363771356	0.295720619
FBgn0037520	-1.697284013	-0.248112159				RpS17	FBgn0005533	0.334640657	0.040655105
FBgn0031490	-1.689079213	-0.880208869				Mbs	FBgn0005536	-0.233673699	-0.036089142
FBgn0050378	-1.685080551	2.164770662				sv	FBgn0005561	0.751824075	-0.125479748
FBgn0028412	-1.68363583	-0.549081923				RpL7	FBgn0005593	0.512119526	-0.16562557
FBgn0034612	-1.681469283	-2.058865138				Sox14	FBgn0005612	0.04707281	-0.453353541
FBgn0262170	-1.675896464	-0.183558486				trpl	FBgn0005614	-0.315181398	-0.317659468
FBgn0085313	-1.675586617	-0.003348013				Psc	FBgn0005624	-0.514609042	-0.198348479
FBgn0267742	-1.674898063	-0.701979599				faf	FBgn0005632	-0.280633648	-0.060964553
FBgn0266349	-1.673499952	-0.737355247				nvy	FBgn0005636	-0.269216131	0.065289595
FBgn0266941	-1.673367406	-0.296059605				Rox8	FBgn0005649	-0.237193985	-0.172406238
FBgn0266390	-1.670249693	-1.322933618				Ets98B	FBgn0005659	0.421647038	-0.004649773
FBgn0265152	-1.670170001	-1.191901112				Crys	FBgn0005664	0.303746465	-1.457128206
FBgn0264787	-1.668827551	-0.492199714				bt	FBgn0005666	-0.63888849	-0.107890971
FBgn0032769	-1.666026341	2.026211582				Cyp4d1	FBgn0005670	1.31313572	-0.056412011
FBgn0039679	-1.664092396	-0.011071789				dac	FBgn0005677	-0.367968926	0.128870542
FBgn0037912	-1.656081325	-0.674194305				Con	FBgn0005775	-0.289323948	0.03319927
FBgn0032860	-1.644041995	-0.51956877				E5	FBgn0008646	-0.660106492	0.05373681
FBgn0036654	-1.64304759	-0.489100747				GstD2	FBgn0010038	0.174115523	0.851076122
FBgn0083123	-1.642113605	-1.051360336				GstD3	FBgn0010039	0.534723316	0.728797796
FBgn0041624	-1.641018635	-0.564275801				GstD8	FBgn0010044	-1.066311933	0.824259096
FBgn0264376	-1.632661958	-0.896764629				RpL23	FBgn0010078	0.604693567	0.061517847
FBgn0043539	-1.631733844	0.144915095				hdc	FBgn0010113	-0.403978973	0.001993587
FBgn0051658	-1.624316448	0.88275988				Wnt5	FBgn0010194	-0.429831695	-0.047442905
FBgn0085753	-1.623386369	-0.113568883				RpS15Aa	FBgn0010198	0.526773521	-0.127884147
FBgn0035857	-1.615754203	-0.177478303				Sod2	FBgn0010213	0.325554168	0.051725997
FBgn0011278	-1.60866611	1.33899135				Nmdmc	FBgn0010222	0.575554194	-0.357049279
FBgn0286833	-1.602135751	-0.426730139				Gel	FBgn0010225	0.780470715	-0.468234695
FBgn0267611	-1.598649207	0.464979342				GstS1	FBgn0010226	0.427258513	-0.489203498
FBgn0047334	-1.596819056	-0.347624987				Mdr50	FBgn0010241	1.829906505	-0.988136041
FBgn0031109	-1.594675682	-0.156774143				Myo61F	FBgn0010246	0.295952197	-1.05510594
FBgn0289868	-1.587667279	0.098771082				RpS13	FBgn0010265	0.362011996	-0.188029451
FBgn0034132	-1.586930119	2.217361583				Ssrp	FBgn0010278	-0.334316578	-0.122946806
FBgn0262102	-1.577099505	-0.38243556				hep	FBgn0010303	-0.385216646	0.024802523
FBgn0016031	-1.576158394	-0.376157598				corto	FBgn0010313	-0.266597047	-0.067279123
FBgn0041625	-1.57412435	-0.80089389				woc	FBgn0010328	-0.283683843	0.037016057
FBgn0039147	-1.571579501	-0.580995215				Tbh	FBgn0010329	-0.449721782	0.094265629
FBgn0260758	-1.565298333	-0.787184997				Cds	FBgn0010350	0.270601286	-0.065993549
FBgn0263769	-1.563253542	0.404367019				CycE	FBgn0010382	-0.515209548	0.460253934
FBgn0267686	-1.562147782	-0.642139058				Acbp2	FBgn0010387	0.946218283	-0.596252007
FBgn0037003	-1.559038146	0.885054372				Dro	FBgn0010388	-2.070541628	0.889991159
FBgn0036956	-1.557941794	-0.658897386				LamC	FBgn0010397	-0.345305344	-0.025492309
FBgn0261529	-1.549839345	1.077456387				Obp83b	FBgn0010403	-1.119106504	0.401390806
FBgn0038798	-1.538229267	-0.305109228				RpS9	FBgn0010408	0.507197466	-0.120120387
FBgn0035546	-1.537353867	5.346584204				RpL18A	FBgn0010409	0.38033202	-0.273777112
FBgn0260477	-1.533224095	0.421212111				RpS18	FBgn0010411	0.604755395	-0.098492662
FBgn0030775	-1.531739122	-0.011825601				RpS19a	FBgn0010412	0.327497034	-0.154904258
FBgn0028567	-1.531734024	-0.502596486				SerT	FBgn0010414	-0.363408132	0.120291045
FBgn0267240	-1.53048281	0.312861344				TpnC73F	FBgn0010424	-0.738342145	0.235302722
FBgn0032187	-1.528458768	0.428777681				cora	FBgn0010434	-0.259525686	-0.019479748
FBgn0036590	-1.523279284	0.870515304				emp	FBgn0010435	0.342606452	-0.043866343
FBgn0013690	-1.521917867	-0.476713424				tutl	FBgn0010473	-0.482571281	-0.02051507
FBgn0033297	-1.519563302	4.087929614				wal	FBgn0010516	0.523134572	-0.206545794
FBgn0045843	-1.519040932	0.339751585				Prosbeta1	FBgn0010590	0.494033846	-0.018049872
FBgn0001150	-1.518665114	-0.98225779				Sec61beta	FBgn0010638	0.369769421	0.113758852
FBgn0035847	-1.515880843	0.360114423				MFS14	FBgn0010651	0.454989355	-0.420189928
FBgn0266868	-1.515637204	1.449989807				Ref1	FBgn0010774	0.253107811	0.068733795
FBgn0286884	-1.513642204	0.064210858				SsRbeta	FBgn0011016	0.403174972	0.02687057
FBgn0015584	-1.510509661	-0.383873473				fbl	FBgn0011205	0.41782538	-0.261916226
FBgn0263385	-1.507694719	-0.739264803				bol	FBgn0011206	-0.403689304	0.0764795
FBgn0050362	-1.506569768	0.895256507				pelo	FBgn0011207	0.41999539	-0.075841902
FBgn0061196	-1.50560925	-0.446894853				heph	FBgn0011224	-0.252885161	-0.029433574
FBgn0031434	-1.504742188	0.565170429				ox	FBgn0011227	0.488874455	-0.023437631
FBgn0086664	-1.50347817	0.790169546				poe	FBgn0011230	-0.574493449	-0.173288366
FBgn0034407	-1.502375362	0.65822831				Sema1a	FBgn0011259	-0.309972075	0.117885015
FBgn0033498	-1.498579663	2.561698167				RpL13	FBgn0011272	0.357633235	-0.069704689
FBgn0046294	-1.496483813	0.420475766				Obp19d	FBgn0011280	-0.639523912	0.371384913
FBgn0037625	-1.492413956	0.065305533				Obp28a	FBgn0011283	-1.217170003	0.341374314
FBgn0035453	-1.489481079	-0.060749397				RpS4	FBgn0011284	0.277283619	-0.283343901
FBgn0053667	-1.487078339	-0.366523748				RyR	FBgn0011286	-0.702512724	-0.032841589
FBgn0034829	-1.482519427	-1.997859783				a10	FBgn0011293	-1.354864705	0.581495576
FBgn0034730	-1.481935812	0.059180285				a5	FBgn0011294	-0.803742554	0.616515185
FBgn0037995	-1.481875518	-0.506513784				l(2)efl	FBgn0011296	-0.565021054	0.142380158
FBgn0053136	-1.479262886	1.741710781				ND-ACP	FBgn0011361	0.43101128	-0.036030785
FBgn0020637	-1.473270772	-1.016512356				Ssdp	FBgn0011481	-0.265444618	-0.026853556
FBgn0030376	-1.469925506	0.831895393				Ms	FBgn0011581	0.131444948	0.441436077
FBgn0015300	-1.468128002	-0.970437427				Elk	FBgn0011589	-0.207748895	0.398468993
FBgn0030495	-1.466688251	-0.591118089				pav	FBgn0011692	-0.864184683	-4.116251371
FBgn0026385	-1.465129284	0.992833427				Pdh	FBgn0011693	0.658255972	-0.482211649
FBgn0011966	-1.463876629	0.262050476				EbpIII	FBgn0011695	0.534978483	0.097396877
FBgn0085819	-1.463595036	-0.635982418				twin	FBgn0011725	-0.265470672	-0.047886767
FBgn0037677	-1.463417133	1.606992165				ctp	FBgn0011760	-0.308415886	-0.183541167
FBgn0035806	-1.463312723	0.344813867				Fdh	FBgn0011768	0.640166584	-0.224565169
FBgn0003448	-1.462044593	-1.065857304				Gip	FBgn0011770	1.184140276	-0.647284789
FBgn0043025	-1.45907632	-1.135221282				nmo	FBgn0011817	-0.347113068	0.083091725
FBgn0086665	-1.457438968	0.001413629				Pp2B-14D	FBgn0011826	-0.281002485	-0.121996926
FBgn0050239	-1.456153889	0.053141996				Pxn	FBgn0011828	-0.332102112	-0.238804245
FBgn0250822	-1.450859997	-0.733159289				AcCoAS	FBgn0012034	0.368648632	-0.215056939
FBgn0051406	-1.449424864	-2.095277881				Aldh	FBgn0012036	0.726758067	-0.49594867
FBgn0030107	-1.44796757	-1.015274926				AttA	FBgn0012042	-1.92406824	0.389527174
FBgn0264445	-1.446600131	1.688158033				Hsp70Aa	FBgn0013275	-0.89694174	2.37972594
FBgn0266700	-1.442919875	1.052394105				Hsp70Ab	FBgn0013276	-0.709922848	3.070007611
FBgn0039651	-1.440507909	-1.397650179				Hsp70Ba	FBgn0013277	-0.44324608	4.952283803
FBgn0011281	-1.437919246	-0.118301735				Hsp70Bb	FBgn0013278	-1.291988827	11.57531589
FBgn0033862	-1.434650421	-0.471443047				Hsp70Bc	FBgn0013279	-1.292511547	0.529771329
FBgn0261927	-1.432951679	0.046689076				Odc1	FBgn0013307	2.350798143	-0.184323153
FBgn0032381	-1.432115782	-0.234723973				Odc2	FBgn0013308	1.407276715	0.325101298
FBgn0051669	-1.430925604	-0.536213251				RpL11	FBgn0013325	0.647212842	-0.052867543
FBgn0037832	-1.430337788	-0.388540722				Syx1A	FBgn0013343	-0.367407141	-0.19557883
FBgn0266688	-1.427902246	-0.53798573				mt:ATPase6	FBgn0013672	0.599315852	-0.000664768
FBgn0259739	-1.425265934	-1.260614481				mt:CoI	FBgn0013674	0.374308311	-0.141048832
FBgn0051231	-1.424926129	0.643062162				mt:CoII	FBgn0013675	0.457077244	0.060173989
FBgn0034766	-1.420581616	0.176733515				mt:CoIII	FBgn0013676	0.456038033	-0.164402342
FBgn0026141	-1.419059861	-0.017551276				mt:lrRNA	FBgn0013686	0.115348615	0.592500864
FBgn0266965	-1.41717145	0.698150418				Arf102F	FBgn0013749	0.366753619	0.198603409
FBgn0051788	-1.408429978	-1.115787997				CASK	FBgn0013759	-0.568706794	-0.257706603
FBgn0032867	-1.407942396	-1.281407888				Idgf6	FBgn0013763	1.052703365	-0.559675051
FBgn0267516	-1.406960315	0.32739644				Crz	FBgn0013767	0.468203655	0.122630218
FBgn0266912	-1.405935845	0.008670796				Cp1	FBgn0013770	0.492599684	-0.274912704
FBgn0265793	-1.404351442	0.181837568				Cyp6a9	FBgn0013771	0.408997138	-0.037250628
FBgn0034288	-1.39789115	0.671617294				Cyp6a8	FBgn0013772	1.046333709	-0.495434641
FBgn0031472	-1.396373399	0.220088814				Cyp6a22	FBgn0013773	0.849349208	-0.323644851
FBgn0050240	-1.39490541	-0.5307838				Deaf1	FBgn0013799	-0.429337676	-0.024740786
FBgn0011845	-1.392251164	0.657349947				Dhc36C	FBgn0013810	-1.205175839	0.237709751
FBgn0004240	-1.390485384	0.187749891				Dhc93AB	FBgn0013812	-1.161163925	0.070880901
FBgn0035608	-1.384093058	0.9052463				Dhc98D	FBgn0013813	-0.973104169	0.332757824
FBgn0033202	-1.384013937	0.720506481				Elal	FBgn0013949	0.879736348	-0.526418211
FBgn0051373	-1.381250049	0.669840923				Fkbp12	FBgn0013954	0.49179164	-0.079828238
FBgn0036415	-1.380782636	-0.959079507				Gycbeta100B	FBgn0013973	-0.289917007	0.153972627
FBgn0034546	-1.379536142	0.855726119				Hf	FBgn0014000	1.404728165	-0.267969473
FBgn0003065	-1.379152357	-0.378297239				Rh5	FBgn0014019	0.126332466	1.061777755
FBgn0027376	-1.377998537	-0.164693385				Rnp4F	FBgn0014024	-0.361157329	0.07390292
FBgn0034973	-1.374624623	0.550131107				Agxt	FBgn0014031	1.09816126	-0.315930861
FBgn0085345	-1.372799567	1.260728096				Sr-CI	FBgn0014033	0.478532597	-0.806530591
FBgn0035735	-1.37268271	-1.494744753				Su(Tpl)	FBgn0014037	-0.349097571	-0.09147361
FBgn0260480	-1.367148796	0.051822731				cher	FBgn0014141	-0.40330577	0.043941319
FBgn0086671	-1.365105005	-0.84228222				sun	FBgn0014391	0.390731277	0.160986189
FBgn0037994	-1.364990138	-0.75362443				CG13397	FBgn0014417	0.561694745	-0.569643353
FBgn0037129	-1.361546715	0.077727478				CG11899	FBgn0014427	0.652442486	-0.276249521
FBgn0028514	-1.356913862	-0.094896321				Ahcy	FBgn0014455	0.610524473	-0.40095041
FBgn0267570	-1.356509621	-0.848511407				Cyp4e2	FBgn0014469	0.552899449	-0.339679889
FBgn0011293	-1.354864705	0.178044861				His3.3A	FBgn0014857	0.283752467	0.135651402
FBgn0042129	-1.354241508	-0.598243775				Set	FBgn0014879	-0.154822813	-0.379345238
FBgn0052192	-1.352985543	-0.680058997				CG2846	FBgn0014930	0.423231888	-0.051323366
FBgn0034416	-1.350724973	-0.917618569				Cyp4e1	FBgn0015034	0.519497308	0.129525944
FBgn0266278	-1.350421361	0.376329848				Cyp4e3	FBgn0015035	3.617586269	0.383125571
FBgn0040519	-1.34932124	-1.193369965				Cyp4p1	FBgn0015037	0.533623582	-0.183571111
FBgn0002842	-1.3486173	-0.039971133				Cyp9b1	FBgn0015038	0.558874809	0.126836143
FBgn0284082	-1.347332938	-1.039479423				Cyp9b2	FBgn0015039	0.472938403	-0.177858355
FBgn0046886	-1.341585605	-1.185935456				eIF4E1	FBgn0015218	0.272673057	-0.01301656
FBgn0033658	-1.336393453	1.135774483				Fer1HCH	FBgn0015222	0.278515619	-0.028956332
FBgn0266138	-1.332171452	1.050702138				Hsp60A	FBgn0015245	-0.398527228	0.096081571
FBgn0040385	-1.33077777	-0.002078543				chn	FBgn0015371	-0.329605521	0.125687518
FBgn0011279	-1.329101919	-0.31616255				drl	FBgn0015380	-0.279082356	-0.03375024
FBgn0038789	-1.327182589	-0.389260507				kek1	FBgn0015399	-0.35115215	-0.054137737
FBgn0267187	-1.325734407	-0.114439628				kek2	FBgn0015400	-0.414004795	0.061809658
FBgn0037501	-1.323537322	0.068621363				nAChRalpha3	FBgn0015519	-0.742215724	0.064345009
FBgn0028946	-1.321730321	0.713857817				RpS21	FBgn0015521	0.520802218	0.081871491
FBgn0266951	-1.321356158	0.566940485				tty	FBgn0015558	-0.355440546	0.087489595
FBgn0000405	-1.321021576	-0.965278427				alpha-Est10	FBgn0015569	0.526800988	-0.175586578
FBgn0287844	-1.315800267	0.072543794				alpha-Est2	FBgn0015570	1.764537646	-0.426035617
FBgn0266646	-1.313037639	1.469001791				alpha-Est7	FBgn0015575	0.682520076	-0.47313443
FBgn0000015	-1.312042105	0.064053521				dare	FBgn0015582	0.413587949	0.048223186
FBgn0032740	-1.311351559	-0.159788506				toc	FBgn0015600	-0.260156855	-0.055222794
FBgn0264382	-1.307449867	-1.000781692				CadN	FBgn0015609	-0.501169138	0.117998627
FBgn0030807	-1.299536107	1.903134254				Ugt36A1	FBgn0015663	0.760951802	-0.337692673
FBgn0037078	-1.298518743	-1.946103002				RpL9	FBgn0015756	0.704657276	-0.162300503
FBgn0030524	-1.29514287	-0.37957047				NetB	FBgn0015774	-0.509393121	0.194882652
FBgn0013279	-1.292511547	-0.238133474				nrv1	FBgn0015776	0.200966718	-0.3187683
FBgn0063499	-1.292459026	1.317081481				rin	FBgn0015778	-0.299015445	-0.017695472
FBgn0013278	-1.291988827	-4.859244556				Rab18	FBgn0015794	0.317318848	0.100371671
FBgn0040367	-1.290306811	-0.733488585				Rab7	FBgn0015795	0.299636309	-0.07953568
FBgn0265546	-1.289643846	-0.120916708				ScpX	FBgn0015808	0.326097632	-0.058558704
FBgn0267969	-1.289537972	1.153819473				eIF3i	FBgn0015834	0.374975249	-0.163319397
FBgn0054028	-1.288903087	0.728123038				dpa	FBgn0015929	0.70195583	0.058292986
FBgn0267044	-1.284321658	-1.726033167				Faa	FBgn0016013	0.593880825	0.048492447
FBgn0267452	-1.282058366	-0.350533785				lama	FBgn0016031	-1.576158394	-1.186251227
FBgn0266379	-1.280936548	1.107375699				side	FBgn0016061	-0.449600379	0.062087472
FBgn0033651	-1.280234292	-2.349503594				vkg	FBgn0016075	-0.392725517	-0.470907812
FBgn0005779	-1.280221879	-0.807115854				Acer	FBgn0016122	1.077149291	-0.519058978
FBgn0031778	-1.279290286	-0.394871345				Alp4	FBgn0016123	0.337610235	0.081535477
FBgn0030815	-1.279107017	-0.567042614				CaMKI	FBgn0016126	0.32549058	-0.246108035
FBgn0036962	-1.278678132	-0.301011851				Nurf-38	FBgn0016687	0.535909938	-0.173192105
FBgn0039811	-1.27642942	-0.302477451				Pitslre	FBgn0016696	-0.368709702	0.086938567
FBgn0266275	-1.270887178	-0.496170916				Reg-2	FBgn0016715	1.01789118	-0.384562908
FBgn0266617	-1.263035591	-0.435623628				RpL29	FBgn0016726	0.713258937	0.133180026
FBgn0036498	-1.261939403	-0.434421589				Stat92E	FBgn0016917	0.553453067	-0.207929029
FBgn0011270	-1.260703103	2.152082176				nompC	FBgn0016920	-0.535093135	-0.045445112
FBgn0034568	-1.260610954	1.793181784				Pino	FBgn0016926	0.340054653	0.078282687
FBgn0267470	-1.257766675	0.01339883				spen	FBgn0016977	-0.429584865	0.006405539
FBgn0026389	-1.254939362	-0.067617217				T3dh	FBgn0017482	1.087185154	-0.443170977
FBgn0030050	-1.25320146	0.032876094				RpS3A	FBgn0017545	0.536543193	-0.133383349
FBgn0262541	-1.247782671	-0.020281408				Pdk	FBgn0017558	0.51251222	-0.052989635
FBgn0266837	-1.246692811	-0.530338849				RpL14	FBgn0017579	0.646779033	-0.072351262
FBgn0030620	-1.245775092	2.023428626				klg	FBgn0017590	-0.514017533	-0.011586274
FBgn0023091	-1.24466357	-0.969013748				lncRNA:roX2	FBgn0019660	-0.18697487	0.670844958
FBgn0039728	-1.243092791	-0.935349196				lncRNA:roX1	FBgn0019661	-0.487654043	0.112043455
FBgn0030777	-1.242332574	0.701033531				dj	FBgn0019828	-2.319119155	2.418707028
FBgn0030614	-1.241685612	-0.764270694				colt	FBgn0019830	0.908149693	-0.182898189
FBgn0031519	-1.239622908	-1.197015421				Surf4	FBgn0019925	0.260196743	-0.193483155
FBgn0014865	-1.238485369	0.693156425				Ser7	FBgn0019929	0.442043415	-0.031618175
FBgn0262105	-1.238266198	-0.434218418				RpS20	FBgn0019936	0.551419089	-0.190048823
FBgn0050271	-1.237564892	-0.467314547				pcm	FBgn0020261	-0.457156345	-0.015836059
FBgn0038208	-1.230311101	-1.957103052				mre11	FBgn0020270	0.391482943	-0.077638653
FBgn0051730	-1.23012569	-1.886265296				Sp1	FBgn0020378	-0.865220373	0.131855085
FBgn0030374	-1.22905666	-0.137730388				Rfx	FBgn0020379	-0.294506322	0.100694702
FBgn0003086	-1.227872783	-0.389478949				Dredd	FBgn0020381	0.424186989	0.112629779
FBgn0020277	-1.227320759	-0.253685927				pug	FBgn0020385	0.77007725	-0.615074841
FBgn0046253	-1.222820642	-0.453692813				Idgf3	FBgn0020414	0.356018599	-0.053770116
FBgn0032406	-1.221978889	-1.723510255				Idgf2	FBgn0020415	1.092030985	-0.486759436
FBgn0265267	-1.221048956	-0.003337907				Idgf1	FBgn0020416	0.996397223	-0.286044416
FBgn0051921	-1.220231993	0.195591469				CtBP	FBgn0020496	-0.238330241	-0.016241434
FBgn0011283	-1.217170003	-0.199222467				Paics	FBgn0020513	1.205475517	-0.526390651
FBgn0030940	-1.216893366	0.877628475				Rx	FBgn0020617	-0.6974796	0.305730796
FBgn0031085	-1.216613818	-0.269556046				Rack1	FBgn0020618	0.326331199	-0.088716585
FBgn0030975	-1.21476885	-0.109561948				Lcp65Ag2	FBgn0020637	-1.473270772	-0.57524985
FBgn0267633	-1.213866881	0.315575863				Alas	FBgn0020764	-0.258701339	-0.088023195
FBgn0035737	-1.211860363	0.849036311				Ptx1	FBgn0020912	-0.490411668	0.06633688
FBgn0041581	-1.211327902	-0.043736269				SerRS-m	FBgn0021750	0.378524262	-0.005549444
FBgn0036009	-1.20986009	0.02603715				sdk	FBgn0021764	-0.293772745	0.031180002
FBgn0051087	-1.206627674	0.141096048				scu	FBgn0021765	0.737259668	-0.101258879
FBgn0013810	-1.205175839	-0.676698061				Tapdelta	FBgn0021795	0.282367674	-0.086679811
FBgn0266437	-1.204582213	0.88254794				Reph	FBgn0021800	-0.5839136	-0.004484213
FBgn0033856	-1.203979529	-1.908912877				ND-PDSW	FBgn0021967	0.536541807	0.039233112
FBgn0030449	-1.202860146	0.843836149				Vps25	FBgn0022027	0.377797527	0.377795106
FBgn0035813	-1.201205396	0.071343769				ubl	FBgn0022224	0.941872001	0.172072459
FBgn0053700	-1.20015451	1.736528522				CG3760	FBgn0022343	0.361510631	0.091583522
FBgn0034505	-1.200054521	-0.02313423				Tsf1	FBgn0022355	0.51845452	-0.390660059
FBgn0038709	-1.19549624	-0.186968187				D19B	FBgn0022699	-0.425615115	0.088207328
FBgn0031273	-1.192872255	0.213726159				Sin3A	FBgn0022764	-0.322560456	-0.105025445
FBgn0038008	-1.190197787	-0.612401594				Pp2C1	FBgn0022768	-0.464485668	-0.065472543
FBgn0030756	-1.190121624	-1.225693914				Peritrophin-A	FBgn0022770	0.671227281	-0.061486292
FBgn0005391	-1.187871522	0.685364402				Hira	FBgn0022786	-0.358319662	0.014252629
FBgn0029697	-1.186358029	0.194900835				yps	FBgn0022959	0.334438597	-0.031247601
FBgn0265151	-1.186049952	-2.694248048				qkr58E-1	FBgn0022986	-0.237192908	0.091352267
FBgn0037307	-1.184974905	-0.419664371				mth	FBgn0023000	0.48368368	-0.07270537
FBgn0034383	-1.182513909	-0.499018552				dimm	FBgn0023091	-1.24466357	0.041779082
FBgn0030389	-1.180719436	-0.208664911				aay	FBgn0023129	0.832375671	-0.032952145
FBgn0263472	-1.179848669	0.256083046				RpL39	FBgn0023170	0.807968751	-0.053572783
FBgn0003357	-1.178386568	1.974661889				Pdf	FBgn0023178	0.016799142	0.343009876
FBgn0263841	-1.178109564	-1.487321256				Mnt	FBgn0023215	-0.34019739	-0.048815978
FBgn0030455	-1.177759351	-1.012653352				Taldo	FBgn0023477	0.87762928	-0.429122065
FBgn0039297	-1.177358885	-1.163831261				teq	FBgn0023479	0.483679577	-0.445987243
FBgn0267793	-1.175771875	-1.116291277				Ocrl	FBgn0023508	-0.339576597	0.057292776
FBgn0030570	-1.175629041	-1.112688727				Rbcn-3B	FBgn0023510	-0.35131741	0.026931264
FBgn0036977	-1.17404224	0.325413297				CG3078	FBgn0023524	-0.491640409	0.024463009
FBgn0014466	-1.169726026	0.184935979				CG2865	FBgn0023526	-0.574283724	0.026715235
FBgn0031288	-1.168693909	-0.37656436				CG2918	FBgn0023529	-0.351909735	-0.192170607
FBgn0026386	-1.164318646	0.467394655				CG32809	FBgn0023531	-0.55318525	0.000883539
FBgn0001226	-1.16346944	-0.611480642				CG17778	FBgn0023534	-0.034035961	0.485143154
FBgn0051988	-1.163184664	0.247339389				unc-4	FBgn0024184	-0.671237281	0.016385942
FBgn0052496	-1.161822873	0.173943445				sns	FBgn0024189	-0.47621159	-0.010149855
FBgn0038309	-1.161545335	-0.158495706				robl	FBgn0024196	0.536942811	0.390263337
FBgn0013812	-1.161163925	0.938935653				Sodh-1	FBgn0024289	0.97196639	-0.677740458
FBgn0044046	-1.161033089	0.255572663				Spn43Ab	FBgn0024293	0.623598733	-0.465229772
FBgn0030202	-1.15860945	-1.1890611				Stip1	FBgn0024352	0.235254747	0.110282628
FBgn0265957	-1.157135184	0.710085584				Neos	FBgn0024542	0.387204014	0.304005688
FBgn0036829	-1.157044536	-0.463574491				RpL10	FBgn0024733	0.602537608	-0.202134902
FBgn0039104	-1.155362003	0.271713834				Lip2	FBgn0024740	1.417615949	0.037940119
FBgn0000140	-1.155303633	-0.29444009				stan	FBgn0024836	-0.447685634	0.048480305
FBgn0265535	-1.155180145	-0.455512782				RSG7	FBgn0024941	-0.470969233	0.03964403
FBgn0010040	-1.15139806	-1.892750546				Oamb	FBgn0024944	-0.342913932	0.116751233
FBgn0053702	-1.14929124	0.604243938				Rilpl	FBgn0024985	-0.323482056	0.087569278
FBgn0035724	-1.145958296	-1.234222356				ssx	FBgn0024987	-0.378222275	0.001996053
FBgn0037162	-1.145722961	-0.173283184				Mtpbeta	FBgn0025352	0.564724143	-0.207350652
FBgn0053159	-1.144889575	0.067876439				Optix	FBgn0025360	-0.33523023	-0.187199122
FBgn0053288	-1.143100264	-0.211710486				Cyp6g1	FBgn0025454	0.592086785	-0.315040596
FBgn0038608	-1.142721179	0.140681126				CycT	FBgn0025455	-0.284982784	-0.118065182
FBgn0003372	-1.14032767	-0.0196064				CREG	FBgn0025456	0.547725049	-0.018697265
FBgn0032382	-1.135453034	-1.209492847				Pli	FBgn0025574	0.291304632	-0.116397894
FBgn0052029	-1.135423085	-0.078249242				eIF3e	FBgn0025582	0.376334169	-0.170609846
FBgn0264077	-1.133349957	0.446768218				BomS2	FBgn0025583	2.210535964	-0.532042287
FBgn0032368	-1.132934487	-0.224821358				Gk1	FBgn0025592	0.353272853	-0.171302406
FBgn0032122	-1.131093026	-0.83207988				AkhR	FBgn0025595	1.91325466	-0.167557848
FBgn0053470	-1.128126643	-0.221271363				CG13360	FBgn0025620	1.333388473	-0.396466073
FBgn0031517	-1.126647249	-0.038337586				CG4313	FBgn0025632	-0.479364526	0.216202909
FBgn0053530	-1.126606488	-1.112441088				Hmt4-20	FBgn0025639	-0.275686393	-0.068124043
FBgn0053500	-1.124635247	-0.854808539				CG3588	FBgn0025643	-0.263869364	0.626540806
FBgn0036235	-1.12421344	-0.332866463				ZnT41F	FBgn0025693	0.348512515	-0.187897028
FBgn0032648	-1.123488565	-0.197964				santa-maria	FBgn0025697	0.186360843	-0.730027658
FBgn0039444	-1.12315461	2.722176894				CG5885	FBgn0025700	0.447234752	0.014313466
FBgn0261522	-1.122750832	1.03351859				CG13920	FBgn0025712	0.3215316	0.140192332
FBgn0040352	-1.121132595	0.348079169				CG6421	FBgn0025827	0.407085997	0.16256056
FBgn0010403	-1.119106504	-0.242163908				CG17707	FBgn0025835	-1.006779573	0.150497108
FBgn0051262	-1.118184386	0.482476539				Crag	FBgn0025864	-0.302572182	-0.043976863
FBgn0040759	-1.118115903	0.330635904				Gasp	FBgn0026077	0.141355478	-0.713631413
FBgn0030904	-1.116469867	0.300157779				tyf	FBgn0026083	-0.46732311	-0.108160513
FBgn0011893	-1.116458257	-0.653055401				CG14818	FBgn0026088	0.459443319	0.256253889
FBgn0266710	-1.114422256	0.376250749				tna	FBgn0026160	-0.277742003	-0.010194183
FBgn0266182	-1.112599048	0.381434852				lncRNA:noe	FBgn0026197	-1.752566493	-0.126715435
FBgn0051682	-1.112108397	0.65935836				mei-P26	FBgn0026206	-0.633578048	0.161798179
FBgn0261834	-1.110997161	0.091987876				eIF5B	FBgn0026259	-0.290782577	-0.128033571
FBgn0030120	-1.110780559	-0.664358435				antdh	FBgn0026268	-0.842087286	-0.008248325
FBgn0030394	-1.109368714	-0.162753955				Ugt35B1	FBgn0026314	-0.04331341	0.524671169
FBgn0267800	-1.109306386	0.353407185				Ugt35A1	FBgn0026315	-0.543301649	0.054036823
FBgn0038034	-1.108225773	-0.07540528				Rhp	FBgn0026374	-0.517015661	0.112647776
FBgn0034510	-1.107953346	0.674081857				RhoGAPp190	FBgn0026375	-0.56213057	0.019904343
FBgn0264902	-1.10450415	0.845460191				Prosbeta3	FBgn0026380	0.375538557	-0.038273084
FBgn0035196	-1.104198231	-1.057288786				Or22a	FBgn0026398	-0.737099179	0.921323238
FBgn0033072	-1.102612803	-0.249808582				Mpcp2	FBgn0026409	0.050776878	-0.364106051
FBgn0037618	-1.102041011	0.697449617				Lim1	FBgn0026411	-0.477008978	0.076927115
FBgn0262004	-1.101734359	3.149139508				Idgf4	FBgn0026415	0.379007436	-0.215329502
FBgn0051496	-1.100900797	0.173999586				Hsc70Cb	FBgn0026418	-0.264242637	0.07863298
FBgn0053504	-1.099332117	1.212698177				Su(var)2-HP2	FBgn0026427	-0.452203988	-0.13209381
FBgn0086265	-1.098613675	-0.022131194				Grip128	FBgn0026433	-0.32359175	-0.141568938
FBgn0033573	-1.09846275	1.15715944				CG1979	FBgn0026563	0.581023826	-0.28270407
FBgn0029752	-1.097502884	-0.00028264				Ass	FBgn0026565	2.517039401	0.004846711
FBgn0261501	-1.095543175	1.007673651				ADD1	FBgn0026573	-0.288382456	-0.018153981
FBgn0267023	-1.092298394	-0.971663509				hang	FBgn0026575	-0.399833159	0.124143007
FBgn0051274	-1.092272184	0.985606904				Pisd	FBgn0026576	0.747927214	0.109643605
FBgn0027584	-1.090392251	-0.491860715				CG8677	FBgn0026577	-0.325673291	-0.156005374
FBgn0029909	-1.089874146	1.373613008				CG5707	FBgn0026593	1.296543013	-0.111349815
FBgn0263484	-1.089438927	-0.834905126				fat-spondin	FBgn0026721	0.863297395	-0.656016701
FBgn0032284	-1.087878813	-0.202647129				mRpL18	FBgn0026741	0.491416035	0.156936053
FBgn0034435	-1.08510711	0.552584728				Ugt37B1	FBgn0026755	1.836211691	-1.086500552
FBgn0034506	-1.084147076	0.99208031				CG4325	FBgn0026878	1.107995536	-0.664737698
FBgn0033110	-1.083429689	-0.383680784				Ugt49B1	FBgn0027073	0.618262134	-0.425442734
FBgn0037101	-1.080637149	-1.624451701				Ugt36F1	FBgn0027074	0.497718694	0.106323995
FBgn0035823	-1.079442632	0.330625873				Inx2	FBgn0027108	0.275381941	-0.11926204
FBgn0287615	-1.078110185	-0.174154806				NPF	FBgn0027109	0.265226344	0.442333162
FBgn0036752	-1.073404149	-0.130360808				Kmn1	FBgn0027259	-0.335944587	1.821635517
FBgn0036217	-1.072020951	-1.328911844				l(1)G0196	FBgn0027279	-0.343069426	0.119784426
FBgn0037402	-1.068316385	0.323262168				orion	FBgn0027280	0.268839146	-0.022235044
FBgn0034382	-1.066943965	-1.505768612				Gmap	FBgn0027287	-0.318527388	0.034221742
FBgn0010044	-1.066311933	-0.13998647				jim	FBgn0027339	-0.324244306	0.09711142
FBgn0031835	-1.066004111	-0.868043916				bgm	FBgn0027348	-0.41373557	-0.540135649
FBgn0003132	-1.065641982	0.225720234				rha	FBgn0027376	-1.377998537	0.327977
FBgn0052199	-1.065107613	1.175328263				wdb	FBgn0027492	-0.373331391	-0.303076955
FBgn0267938	-1.065098765	-1.077846122				epsilonCOP	FBgn0027496	0.388928682	0.274034435
FBgn0265667	-1.063470196	-0.488170212				wde	FBgn0027499	-0.276646317	-0.152430443
FBgn0265381	-1.061513795	0.095095548				spd-2	FBgn0027500	0.786160317	0.221692195
FBgn0039719	-1.060962373	0.747180486				CG3909	FBgn0027524	0.350793363	0.078006415
FBgn0052547	-1.056385324	-0.183364879				Nup93-1	FBgn0027537	0.384469105	-0.057158271
FBgn0035143	-1.05637669	-0.493643904				CG10863	FBgn0027552	0.652484577	-0.224819666
FBgn0029795	-1.055869812	-0.021666949				Tps1	FBgn0027560	1.004425823	-0.441429072
FBgn0028513	-1.054005891	-0.861188423				Ciz1	FBgn0027567	-0.495429773	0.02883937
FBgn0265098	-1.052870493	1.523785202				ACOX1	FBgn0027572	0.350147521	-0.12686894
FBgn0033963	-1.052255528	-0.908370549				Nepl21	FBgn0027578	1.246444746	-0.734011377
FBgn0033285	-1.052254897	-1.036351337				mino	FBgn0027579	0.497722011	-0.408277843
FBgn0013698	-1.052032468	-0.074670459				PCB	FBgn0027580	0.182480858	-0.456820982
FBgn0038073	-1.049585575	-1.28648498				CG4757	FBgn0027584	-1.090392251	1.203963122
FBgn0267628	-1.049017106	-0.201828809				CG5867	FBgn0027586	0.450130242	0.427985858
FBgn0036878	-1.047251102	0.261256101				CG1688	FBgn0027589	-0.396701431	0.006253262
FBgn0027788	-1.047124732	0.011093237				GstE12	FBgn0027590	0.66845323	-0.100725757
FBgn0032364	-1.046894787	-2.918174315				Kank	FBgn0027596	-0.303378598	-0.080254551
FBgn0032219	-1.046276369	-0.843099423				cindr	FBgn0027598	-0.297619384	0.153073209
FBgn0263774	-1.046063741	0.964060107				CG2790	FBgn0027599	-0.433583018	-0.166066674
FBgn0030696	-1.045347549	0.463477915				LManII	FBgn0027611	0.70001895	-0.541740349
FBgn0030459	-1.044263712	0.171179129				Ythdc1	FBgn0027616	-0.359205684	0.194822312
FBgn0035928	-1.041833626	0.298788695				Acf	FBgn0027620	-0.058858071	-1.527774596
FBgn0034473	-1.041159005	-0.290302313				Pfrx	FBgn0027621	-0.087460469	-0.404056346
FBgn0032649	-1.040998998	-0.304395996				htt	FBgn0027655	-0.479233486	-0.118412582
FBgn0035263	-1.040889704	0.120235959				glob1	FBgn0027657	0.851336789	-0.984969381
FBgn0263648	-1.040801834	1.358941498				blot	FBgn0027660	-0.319449241	-0.079560281
FBgn0062565	-1.040231634	0.57950438				NP15.6	FBgn0027785	0.303471609	-0.073579361
FBgn0267280	-1.039749187	-0.477658519				Hey	FBgn0027788	-1.047124732	0.371143247
FBgn0031307	-1.037909232	-0.242794021				Lrpprc2	FBgn0027794	-0.378789333	-0.137053295
FBgn0040963	-1.037060278	0.518472674				CG9776	FBgn0027866	-0.318474958	0.067727046
FBgn0039698	-1.034348943	0.030470161				rdgBbeta	FBgn0027872	-0.381694437	-0.007021441
FBgn0259179	-1.033431498	-0.952501008				Akap200	FBgn0027932	0.325908647	-0.50752566
FBgn0037130	-1.031512307	-0.52196582				ppl	FBgn0027945	0.78357671	-0.324008611
FBgn0266772	-1.030676927	0.213732533				Ptpmeg2	FBgn0028341	-0.390803293	0.032618283
FBgn0038200	-1.030445856	-0.948942329				kirre	FBgn0028369	-0.479533328	0.156048734
FBgn0045470	-1.029926475	0.808652762				TotA	FBgn0028396	2.024984304	0.069116487
FBgn0038952	-1.02988549	0.4893551				Mst33A	FBgn0028412	-1.68363583	0.559210993
FBgn0266800	-1.028515825	-0.761018292				JhI-21	FBgn0028425	0.007120187	-0.351666715
FBgn0266706	-1.026286357	-0.528185961				RNaseZ	FBgn0028426	0.317181367	-0.532306915
FBgn0030666	-1.026063444	-0.240483556				Non1	FBgn0028473	0.22272237	-0.41110047
FBgn0265374	-1.023632531	0.088352911				CG4119	FBgn0028474	-0.360396129	0.082808707
FBgn0032660	-1.021454421	-0.920640607				Mtpalpha	FBgn0028479	0.410156252	-0.257839211
FBgn0033412	-1.020367741	0.34086094				CG4341	FBgn0028481	-0.41932493	0.107870126
FBgn0085813	-1.020172	-1.103375077				CG30116	FBgn0028496	-0.436436434	0.099102143
FBgn0031465	-1.017210619	-1.646209302				CG9254	FBgn0028513	-1.054005891	-0.515235677
FBgn0033603	-1.017046901	0.045032129				CG5888	FBgn0028523	0.416524939	-0.184005559
FBgn0262003	-1.016832551	1.726310236				CG15293	FBgn0028526	1.893310887	-0.593235024
FBgn0264386	-1.016346288	-0.039609229				NimB2	FBgn0028543	0.495044261	-0.299007844
FBgn0266598	-1.016265944	0.394647687				Vajk3	FBgn0028544	1.064169751	-0.81997671
FBgn0035788	-1.016218657	-0.904641277				Atf3	FBgn0028550	-0.470358104	-0.049838537
FBgn0266639	-1.015806391	-0.241866521				qtc	FBgn0028572	0.314406733	0.061280944
FBgn0264516	-1.014073726	0.782616268				prc	FBgn0028573	-0.913632036	-0.382938583
FBgn0001120	-1.013470785	-1.862114516				hfp	FBgn0028577	-0.304436643	0.267259372
FBgn0053177	-1.012890783	-0.647139802				lcs	FBgn0028583	0.07593283	-1.70896614
FBgn0053302	-1.011075081	0.302689752				VhaM9.7-b	FBgn0028663	0.324877774	0.198024973
FBgn0038607	-1.010923404	-0.837870052				Sur	FBgn0028675	-0.721941135	0.09999371
FBgn0041337	-1.010471624	0.492290334				Rpn9	FBgn0028691	0.281332477	0.021575319
FBgn0032464	-1.009959762	1.654164304				Rpn12	FBgn0028693	0.421624013	0.024439175
FBgn0030074	-1.008908488	0.209228345				RpL15	FBgn0028697	0.509815011	-0.075256815
FBgn0263615	-1.007487125	1.051425413				Rh50	FBgn0028699	-0.274361866	0.160544123
FBgn0264395	-1.007360199	-0.222252161				Nckx30C	FBgn0028704	-0.475100773	0.036031164
FBgn0032658	-1.00726453	1.414352724				eEF1beta	FBgn0028737	0.509099364	-0.171598319
FBgn0025835	-1.006779573	1.086792165				Dhit	FBgn0028743	-0.426641635	-0.103316019
FBgn0028866	-1.006247877	1.266484632				CG15282	FBgn0028855	-0.93896992	1.171594695
FBgn0053928	-1.005885936	0.300252882				dao	FBgn0028862	-0.344926227	0.052682059
FBgn0261709	-1.003171158	-0.119485467				CG18095	FBgn0028872	0.607386793	0.436881948
FBgn0265633	-1.002562718	0.678698386				nAChRalpha5	FBgn0028875	-0.499589445	0.295324824
FBgn0032754	-1.002278602	-0.286293606				CG15270	FBgn0028879	-0.259884387	0.195255436
FBgn0052396	-0.998941654	0.758440717				CG31817	FBgn0028899	0.74346896	-0.608129761
FBgn0267451	-0.997093984	-0.669766432				NimB5	FBgn0028936	1.060109944	-0.36971215
FBgn0031905	-0.996002898	-1.004492764				Cyp28a5	FBgn0028940	0.43650422	-0.207832025
FBgn0029920	-0.991951487	-0.447134851				CG14478	FBgn0028953	-0.376858186	-0.155174921
FBgn0263383	-0.990101236	-0.417249154				mthl3	FBgn0028956	1.244302026	0.31664572
FBgn0038391	-0.989572005	-0.321545144				tio	FBgn0028979	-0.174212276	0.986344011
FBgn0013697	-0.987638957	-0.974352614				Spt6	FBgn0028982	-0.411034441	-0.066376951
FBgn0263257	-0.987360788	0.021954016				Spn42Dd	FBgn0028988	0.659224774	-0.213249973
FBgn0267108	-0.986975731	0.51585269				ced-6	FBgn0029092	0.415112502	-0.195469046
FBgn0035861	-0.985439581	0.176283817				cathD	FBgn0029093	0.380368254	-0.042746014
FBgn0035743	-0.984273119	0.041329182				Tollo	FBgn0029114	-0.533886337	0.044043768
FBgn0053983	-0.979779966	-1.437298366				SoxN	FBgn0029123	-0.292830799	-0.031917772
FBgn0265592	-0.979630567	0.63442794				Prosbeta5	FBgn0029134	0.314005944	0.061588198
FBgn0085283	-0.979573404	-0.39711021				ssh	FBgn0029157	-0.31146658	0.036996616
FBgn0045759	-0.977824627	-0.700216338				TwdlT	FBgn0029170	-0.684885085	0.56956862
FBgn0263404	-0.975857109	-0.750944856				eEF1gamma	FBgn0029176	0.547867054	-0.382979584
FBgn0266626	-0.974233081	-1.034997074				CHES-1-like	FBgn0029504	-0.341139221	0.224714393
FBgn0051897	-0.973946174	-0.248207429				Tsp42Ee	FBgn0029506	0.3250796	-0.075006715
FBgn0013813	-0.973104169	-1.120204943				Tsp42Ea	FBgn0029508	0.748549996	0.074607536
FBgn0265201	-0.972977974	0.799980397				Aos1	FBgn0029512	0.392750113	0.141239247
FBgn0053458	-0.971170848	0.159423024				CG3091	FBgn0029608	0.54986083	-0.21999127
FBgn0039070	-0.96994695	-0.300096619				eIF3g1	FBgn0029629	0.347933803	-0.253546148
FBgn0033888	-0.968328293	0.357724929				CG14419	FBgn0029639	-0.527278376	1.045173267
FBgn0265196	-0.966448149	-0.345245244				CG2938	FBgn0029685	-0.347418877	-0.022478985
FBgn0038931	-0.964656614	0.075396353				lva	FBgn0029688	-0.482709272	-0.116703005
FBgn0034377	-0.963567837	0.321994326				CG3556	FBgn0029708	-0.428325246	-0.002317695
FBgn0267757	-0.963368005	0.272456285				CG11444	FBgn0029715	0.348490325	0.025857259
FBgn0033164	-0.963073664	-1.275743937				Rpn13R	FBgn0029745	-0.539982591	0.130187845
FBgn0037503	-0.963068354	0.85503139				SK	FBgn0029761	-0.612795371	-0.0436351
FBgn0031467	-0.962625447	0.489827106				Usp16-45	FBgn0029763	-0.272213232	-0.089335928
FBgn0040359	-0.960154257	-1.241976597				CG16756	FBgn0029765	1.372050307	-0.255907063
FBgn0037122	-0.960040839	-1.190944135				CG15784	FBgn0029766	0.444920911	-0.252204935
FBgn0036226	-0.959280247	0.513919282				SPR	FBgn0029768	-0.388051114	0.119237138
FBgn0288701	-0.958030307	0.021220905				frma	FBgn0029769	1.062109889	-0.401706997
FBgn0265378	-0.95774829	-0.108907549				RpL35	FBgn0029785	0.480342878	-0.101418515
FBgn0034076	-0.957029936	0.23604807				AdamTS-B	FBgn0029791	-0.296145116	-0.533926468
FBgn0085428	-0.954827867	-0.578469229				CG15771	FBgn0029801	-0.251917375	-0.071850755
FBgn0037836	-0.951583098	0.098925659				CG12239	FBgn0029810	-0.372134151	0.036775774
FBgn0035154	-0.951507666	2.016560362				CG15765	FBgn0029814	-0.486330591	0.05581968
FBgn0086670	-0.950403014	0.080696906				CG4020	FBgn0029821	0.827695488	0.236486053
FBgn0031549	-0.950019283	-0.588293465				CG12236	FBgn0029822	-0.280163093	-0.050650677
FBgn0052580	-0.949357569	-1.415175885				Shmt	FBgn0029823	1.258333017	-0.488315736
FBgn0050395	-0.949235749	-0.773190836				CG6067	FBgn0029828	1.625536844	-0.222858231
FBgn0264999	-0.948601101	0.362056022				Grip	FBgn0029830	-0.416675375	0.008231058
FBgn0263076	-0.948246769	0.261559557				CG5966	FBgn0029831	1.490976014	-0.477744644
FBgn0261261	-0.948047429	-0.914659998				CG5937	FBgn0029834	-0.500193005	-0.040759372
FBgn0029644	-0.946910307	1.22544461				Nep1	FBgn0029843	-0.468300547	-0.034159076
FBgn0050485	-0.946119517	-0.486996571				CG14445	FBgn0029851	-0.230141066	0.895487231
FBgn0266303	-0.944720349	0.352029849				CG3815	FBgn0029861	-0.394001895	0.115462603
FBgn0038132	-0.943786425	0.035809594				CG15894	FBgn0029864	-0.376327938	0.110056247
FBgn0039510	-0.941350649	-0.364327214				CG14443	FBgn0029880	-1.9560625	-0.279467831
FBgn0243514	-0.939571189	0.370653551				pigs	FBgn0029881	-0.27234559	0.118093678
FBgn0028855	-0.93896992	0.900166041				CG3198	FBgn0029887	-0.435930765	0.046590083
FBgn0036931	-0.938203695	-0.467371703				CG14442	FBgn0029893	-0.389600957	-0.075594405
FBgn0035300	-0.93811438	0.465090781				CG14440	FBgn0029894	-0.330748304	-0.064635631
FBgn0259229	-0.93526891	-0.403397322				CG14439	FBgn0029898	0.332066626	-0.078767365
FBgn0266730	-0.930593998	-0.854622818				pod1	FBgn0029903	-0.242267492	-0.015393629
FBgn0265871	-0.930486458	0.335583996				CG14434	FBgn0029915	0.576660648	0.144036846
FBgn0053310	-0.929422364	0.783490379				CG14431	FBgn0029922	-0.732028845	0.094803881
FBgn0032588	-0.928044957	0.852534973				CG4586	FBgn0029924	-0.647476421	0.576110172
FBgn0262788	-0.92063112	-0.661076826				CG12541	FBgn0029930	-0.451155194	0.033402471
FBgn0267520	-0.920234541	-0.324579429				CG1677	FBgn0029941	-0.287535447	0.081244093
FBgn0033271	-0.919971279	0.803216553				CG9657	FBgn0029950	0.725096667	0.064137606
FBgn0030224	-0.918518697	-0.104786859				CG15478	FBgn0029955	-0.497981929	0.097527649
FBgn0030016	-0.918184819	0.254444268				CARPA	FBgn0029962	-0.644620917	0.136093011
FBgn0061197	-0.917688141	-0.274297777				CG10932	FBgn0029969	0.380874117	-0.358856222
FBgn0038142	-0.917518199	-1.298791695				dpr14	FBgn0029974	-0.407352301	0.051466183
FBgn0085230	-0.91738295	-0.783729905				mahe	FBgn0029979	-0.269978013	0.076777253
FBgn0030443	-0.917218921	0.20654327				CG2233	FBgn0029990	1.549313502	-0.519940821
FBgn0051820	-0.91595902	1.825043271				Ldsdh1	FBgn0029994	0.449794121	-0.268195143
FBgn0086906	-0.915586989	0.065858331				CG2258	FBgn0029997	-0.276618497	0.186112099
FBgn0261294	-0.914576577	-0.498458209				Or7a	FBgn0030016	-0.918184819	0.721878854
FBgn0033355	-0.913981229	-1.157859179				CG2278	FBgn0030017	-0.417934868	-0.017500522
FBgn0028573	-0.913632036	0.317901397				slpr	FBgn0030018	-0.438514051	-0.160209838
FBgn0033168	-0.913625516	0.656359402				sni	FBgn0030026	0.486189637	0.035891451
FBgn0035458	-0.913195393	-0.235481997				CG10555	FBgn0030034	-0.271192325	0.102369599
FBgn0033863	-0.912471805	0.664157983				Miga	FBgn0030037	-0.35734262	-0.094811613
FBgn0050274	-0.91057516	-0.269985186				CG15347	FBgn0030040	1.104174477	-0.211687884
FBgn0033447	-0.909871117	-0.299654477				CG12116	FBgn0030041	1.490764858	0.10342797
FBgn0035858	-0.907641449	0.58407234				Trf4-1	FBgn0030049	-0.325619554	0.009152205
FBgn0030390	-0.90757821	-0.599091376				Caf1-180	FBgn0030054	-0.118749906	-0.635028634
FBgn0040967	-0.907563867	0.121282541				CG12662	FBgn0030074	-1.008908488	0.147602571
FBgn0262513	-0.906601618	-1.457491861				AP-1gamma	FBgn0030089	-0.371200702	0.108647006
FBgn0267566	-0.906295553	-0.579675701				fend	FBgn0030090	-0.523919448	0.123243917
FBgn0259712	-0.905015245	-0.17254029				CG7065	FBgn0030091	-0.343461449	0.048361053
FBgn0040849	-0.903619353	0.113492436				Bap111	FBgn0030093	-0.42484189	-0.15246628
FBgn0031800	-0.903218838	-0.179500226				Obp8a	FBgn0030103	0.425355791	0.230339715
FBgn0036093	-0.903153156	0.287735511				CG15368	FBgn0030104	0.520717201	0.281623374
FBgn0265806	-0.902157361	0.862747335				RpS28b	FBgn0030136	0.453486105	-0.039947726
FBgn0011931	-0.901863564	-0.068362308				CG15247	FBgn0030156	-0.485326369	-0.371829907
FBgn0050385	-0.901239231	0.589697164				CG1468	FBgn0030157	1.255922234	-0.842411603
FBgn0052574	-0.899255281	-0.70025671				CG9689	FBgn0030159	0.384994661	-0.883252483
FBgn0266319	-0.897027741	-0.37426896				CG9691	FBgn0030160	0.980903617	-0.147857715
FBgn0013275	-0.89694174	0.60836763				CG1791	FBgn0030163	0.447435502	0.151426195
FBgn0035257	-0.894509116	-0.081491624				CG15312	FBgn0030174	-0.540419088	0.255255066
FBgn0264507	-0.894333203	-0.052036673				CG12637	FBgn0030224	-0.918518697	0.436155595
FBgn0266595	-0.89419365	-0.857120082				Rph	FBgn0030230	-0.315434255	0.159497001
FBgn0267475	-0.893701999	0.133537267				CG17333	FBgn0030239	1.102159804	-0.208499027
FBgn0263994	-0.89245497	-0.043642648				CG2157	FBgn0030244	-0.849113524	0.306013014
FBgn0083001	-0.892310654	0.899531025				CG2145	FBgn0030251	0.667450987	-0.539951768
FBgn0033405	-0.891640473	0.48762949				CG1537	FBgn0030260	0.927635061	-0.187491903
FBgn0032650	-0.891222994	-0.947124475				CG15201	FBgn0030272	0.16454811	0.356732566
FBgn0033043	-0.88893716	-2.263596611				Gapvd1	FBgn0030286	-0.366095824	0.007623625
FBgn0035582	-0.88853402	0.033715769				HP5	FBgn0030301	-0.337157905	0.158546246
FBgn0266258	-0.887925088	0.961451905				Spase25	FBgn0030306	0.314683438	-0.044050766
FBgn0051272	-0.886902883	-0.016667733				PGRP-SA	FBgn0030310	0.650048141	-0.202305217
FBgn0035699	-0.886330832	-0.341419188				Reepl1	FBgn0030313	-0.117754625	1.903091237
FBgn0032891	-0.88622454	-0.354558722				pkm	FBgn0030317	0.112556575	-0.644790869
FBgn0034010	-0.886129313	-0.653268722				Amun	FBgn0030328	-0.308113857	-0.150193001
FBgn0036153	-0.886055151	-0.571173943				CG1578	FBgn0030336	-0.288526458	-0.005717578
FBgn0033403	-0.884565721	0.072118109				ATP7	FBgn0030343	0.049438148	-0.399897666
FBgn0052603	-0.88289218	-0.19051689				CG15739	FBgn0030347	1.279743923	-1.472900584
FBgn0030215	-0.881836814	0.215749408				CG10352	FBgn0030348	0.441104813	-0.914676134
FBgn0032981	-0.881706435	-1.302612554				CG10353	FBgn0030349	-0.244679221	0.016247499
FBgn0040350	-0.879640093	0.809471594				Upf1	FBgn0030354	-0.412624981	-0.101656715
FBgn0053513	-0.879000653	-0.031509259				Sclp	FBgn0030357	0.162438701	-0.5376869
FBgn0033696	-0.877065956	-0.2982931				CG10362	FBgn0030358	-0.280483749	-0.021628088
FBgn0004431	-0.876543644	-0.576659513				Usp7	FBgn0030366	-0.327251892	-0.007692682
FBgn0050295	-0.87463994	-0.26454283				CG15731	FBgn0030390	-0.90757821	1.719876772
FBgn0042119	-0.874303731	0.674971499				Cpr11A	FBgn0030394	-1.109368714	-0.596757868
FBgn0045495	-0.872808431	-0.549663646				Cpr11B	FBgn0030398	-0.275061131	-1.50596112
FBgn0037324	-0.872737269	-0.347289121				Pits	FBgn0030400	-0.347205819	0.017850365
FBgn0035262	-0.870581561	0.240252738				Fpgs	FBgn0030407	0.684809122	-0.321451569
FBgn0052755	-0.870198612	-0.10802883				CG11085	FBgn0030408	-0.59712832	0.035176453
FBgn0032265	-0.869491821	1.108288191				Tomosyn	FBgn0030412	-0.471107958	0.092190883
FBgn0267764	-0.86878034	0.264836932				CG15725	FBgn0030417	-0.749147023	0.324563949
FBgn0035776	-0.868428631	-0.207466782				Nep6	FBgn0030425	1.139312588	-0.539860311
FBgn0031423	-0.868301476	-0.394476756				hec	FBgn0030437	-0.389402098	0.532499797
FBgn0267001	-0.867903162	0.087125554				Fer3HCH	FBgn0030449	-1.202860146	0.266688254
FBgn0038252	-0.867178335	0.553279962				CG15717	FBgn0030451	1.44717253	-0.419911577
FBgn0036320	-0.86666564	4.139769177				CG4332	FBgn0030456	0.459129464	-0.049335344
FBgn0039413	-0.866525662	-0.320417291				Rbp1-like	FBgn0030479	-0.505708171	0.065916864
FBgn0036681	-0.866315704	0.359845834				CG1662	FBgn0030481	0.319764191	-0.135303509
FBgn0032074	-0.86594693	-0.723057873				CG2691	FBgn0030504	-0.367923912	-0.093055488
FBgn0020378	-0.865220373	-0.002650877				CG15760	FBgn0030508	-0.418090789	0.170853221
FBgn0040747	-0.865096988	-0.024478423				CG11134	FBgn0030518	0.811704809	-0.08792607
FBgn0011692	-0.864184683	0.469972041				CG11151	FBgn0030519	0.482711518	0.02918276
FBgn0050403	-0.863351789	-1.239889163				Pdcd4	FBgn0030520	-0.380733213	-0.09203954
FBgn0033982	-0.862519536	-0.590468111				CG5321	FBgn0030575	1.299030736	-0.334943706
FBgn0051174	-0.861993181	-0.201319727				CG14406	FBgn0030595	-0.656874672	0.313681944
FBgn0000071	-0.861804338	0.936580232				CG5541	FBgn0030603	0.508204192	-0.251535982
FBgn0265810	-0.8617592	-0.194164428				dob	FBgn0030607	1.322279717	-0.689892577
FBgn0083960	-0.860846126	-2.064823938				Lsd-2	FBgn0030608	0.334731575	-0.261403399
FBgn0266416	-0.860612449	0.473957069				Rab3-GEF	FBgn0030613	-0.486737517	-0.020969188
FBgn0260399	-0.855360855	0.487440597				RpL37a	FBgn0030616	0.465881992	0.088886436
FBgn0052182	-0.85460809	1.713735592				CG9123	FBgn0030629	-0.386437789	0.151008
FBgn0288809	-0.853860397	0.020207189				Prp5	FBgn0030631	-0.308546446	-0.013325266
FBgn0035915	-0.85385501	0.359119002				CG9164	FBgn0030634	-0.500759035	0.033235291
FBgn0037014	-0.853390986	-0.150169805				CG8128	FBgn0030668	0.43067437	0.086229001
FBgn0259183	-0.852763857	-0.35255711				CG8206	FBgn0030679	0.396533805	-0.346380289
FBgn0032082	-0.851795295	1.211133205				CG16952	FBgn0030701	-0.310871539	0.041466679
FBgn0003358	-0.851219239	2.981597341				CG9170	FBgn0030716	-0.357433089	0.100195124
FBgn0033955	-0.851082356	-0.139800576				ND-20	FBgn0030718	0.250518511	-0.028503606
FBgn0031004	-0.850612991	-0.658798551				dpr18	FBgn0030723	-0.449417162	0.060151975
FBgn0030244	-0.849113524	-0.051958708				Nipsnap	FBgn0030724	0.284710523	-0.141104894
FBgn0267109	-0.845819844	-0.051964546				CG9902	FBgn0030757	-0.574472928	-0.08381981
FBgn0266348	-0.844068303	-0.089341645				CG13014	FBgn0030759	0.616397587	0.326809158
FBgn0266836	-0.844036092	1.095778405				CG9673	FBgn0030775	-1.531739122	-0.45218056
FBgn0263414	-0.842878286	0.423746883				CG9672	FBgn0030777	-1.242332574	-0.254928051
FBgn0030277	-0.842750055	-0.546132426				CG4678	FBgn0030778	-0.383178648	0.163963611
FBgn0263967	-0.842716189	-0.271227706				CG4768	FBgn0030790	-0.438984733	0.033999278
FBgn0026268	-0.842087286	-0.038535823				CG13003	FBgn0030798	-0.314640045	-0.38574349
FBgn0033819	-0.841214047	0.132515538				Ubr1	FBgn0030809	-0.292135936	-0.196727739
FBgn0263471	-0.841061094	-1.246417341				wcy	FBgn0030812	-0.300679059	-0.095510658
FBgn0038529	-0.840979118	0.689441213				CG5162	FBgn0030828	0.977773207	-0.191546613
FBgn0040342	-0.84049562	-1.04802713				Socs16D	FBgn0030869	-0.401928441	-0.021000145
FBgn0085734	-0.840142359	0.167885735				CG12672	FBgn0030886	-0.741284959	-0.109376477
FBgn0285944	-0.840114618	0.089145662				CG6867	FBgn0030887	-0.357054669	0.184123819
FBgn0025838	-0.839355571	-0.153224207				Frq1	FBgn0030897	-0.696643496	0.119202454
FBgn0266805	-0.839182148	-0.654726844				kairos	FBgn0030913	-0.70507542	0.085623053
FBgn0052773	-0.839047256	0.083659298				CG6290	FBgn0030921	-0.645154539	0.450357186
FBgn0034833	-0.838420502	0.797223331				psh	FBgn0030926	0.41545944	-0.291730634
FBgn0002569	-0.836328564	0.870714127				Ing3	FBgn0030945	-0.407287348	0.161841145
FBgn0051875	-0.835184372	-0.14260355				CG6659	FBgn0030946	-0.360535893	-0.034936721
FBgn0038005	-0.834463126	1.318239154				CCKLR-17D3	FBgn0030954	-0.404479309	0.040870198
FBgn0267220	-0.83422992	-0.129790822				Atg101	FBgn0030960	-0.291810096	-0.015283409
FBgn0036083	-0.834150715	2.103150837				CG7058	FBgn0030961	-0.402663047	0.11712989
FBgn0260004	-0.833726669	-0.163806809				CG7322	FBgn0030968	0.967696553	-0.674456237
FBgn0031763	-0.833149307	-0.636155926				Flacc	FBgn0030974	-0.374402405	0.036339657
FBgn0053517	-0.832878077	-0.030134065				CG14191	FBgn0030981	-2.50038706	0.46414356
FBgn0263582	-0.832335768	0.543390416				Mec2	FBgn0030993	0.615786809	1.302963574
FBgn0261624	-0.832178569	-0.421940488				rictor	FBgn0031006	-0.413965515	-0.188378963
FBgn0266929	-0.832113612	1.1049061				CG8051	FBgn0031012	0.067362368	-0.572752691
FBgn0035787	-0.831322263	-0.818266902				kek5	FBgn0031016	-0.64734738	-0.397643436
FBgn0011277	-0.831120627	-0.010857078				CG14200	FBgn0031023	-0.610227467	-0.183422911
FBgn0050280	-0.831001827	-0.047568632				Ranbp21	FBgn0031051	-0.440827952	-0.058925862
FBgn0051797	-0.830846588	-0.232829337				Elys	FBgn0031052	-0.560984769	-0.055846509
FBgn0266915	-0.830693245	-0.183833742				et	FBgn0031055	0.820696366	-0.1126169
FBgn0030597	-0.830545279	0.322792263				CG12531	FBgn0031064	-0.277506846	0.177134598
FBgn0037581	-0.827101649	-0.210799831				CG14234	FBgn0031065	-0.455623624	-0.001131155
FBgn0040651	-0.826891951	-1.171999453				Abcd3	FBgn0031069	0.401380051	-0.025881235
FBgn0031157	-0.824664154	-0.593695028				CG9570	FBgn0031085	-1.216613818	-0.410860968
FBgn0038719	-0.824433209	0.698970897				CG1504	FBgn0031100	-0.607158606	0.111971737
FBgn0036607	-0.822983317	-1.701371023				Obp19b	FBgn0031110	-0.688625162	0.238891414
FBgn0037757	-0.822965589	-1.3697253				cactin	FBgn0031114	-0.385497387	-0.181989096
FBgn0041336	-0.82281768	-0.454028233				CG1695	FBgn0031116	-0.456158076	-0.10887114
FBgn0267058	-0.822788037	-0.183621973				RhoGAP19D	FBgn0031118	-0.484328184	-0.086627979
FBgn0026392	-0.821726218	-0.35958313				Ntf-2	FBgn0031145	-0.265726145	0.01739255
FBgn0029532	-0.821603244	-0.70526287				CG1722	FBgn0031168	-0.410950817	0.797954013
FBgn0263072	-0.820229201	-0.058944892				Cyp6t1	FBgn0031182	0.970386599	-0.861447525
FBgn0037294	-0.819976289	1.296811613				Usp2	FBgn0031187	-0.33992324	0.111931362
FBgn0267005	-0.819400681	-0.011430231				CG11454	FBgn0031224	0.441031593	0.006463172
FBgn0030725	-0.81878552	-0.161666873				ND-15	FBgn0031228	0.528212215	0.126382192
FBgn0043069	-0.817902303	0.270763881				CG17075	FBgn0031239	-0.320593025	0.155855039
FBgn0259737	-0.816889175	-0.358621368				GABA-B-R3	FBgn0031275	-0.373055777	0.147850823
FBgn0262827	-0.81656733	0.207734061				CG13950	FBgn0031289	-0.629037479	0.212562028
FBgn0053467	-0.81584764	-0.507193373				Atg4a	FBgn0031298	0.595198371	-0.473643668
FBgn0051674	-0.81514623	0.040986347				Iris	FBgn0031305	1.15532809	-0.613788739
FBgn0267590	-0.813651255	-0.403387161				MFS3	FBgn0031307	-1.037909232	-0.264973835
FBgn0262825	-0.812919876	0.732689394				CG4887	FBgn0031318	-0.350503567	0.144330627
FBgn0050377	-0.812349205	0.14009328				CG5397	FBgn0031327	-0.362153344	0.04962922
FBgn0052571	-0.812152588	1.049254431				CG31937	FBgn0031360	1.327485335	-0.353363645
FBgn0264944	-0.811692218	-0.078999596				CG15356	FBgn0031377	-0.29999725	-0.031193852
FBgn0031574	-0.811458643	-0.07504518				Npc2a	FBgn0031381	0.573916961	0.011165401
FBgn0035317	-0.810412742	0.478549713				CG3597	FBgn0031417	0.904832266	-0.553810279
FBgn0036082	-0.809960623	-1.121184112				CG3609	FBgn0031418	0.585712171	-0.353233744
FBgn0040900	-0.809433653	0.354593644				CG18641	FBgn0031426	1.716112267	-0.804067916
FBgn0031886	-0.808920476	0.052612663				CG9886	FBgn0031428	0.841836837	-0.234659849
FBgn0035581	-0.808229399	0.329536683				CG3515	FBgn0031431	-2.121149907	-1.021260341
FBgn0039503	-0.807609273	0.775722831				Cyp309a1	FBgn0031432	1.299471302	-0.641985645
FBgn0030543	-0.807326952	0.237294684				insv	FBgn0031434	-1.504742188	0.206477591
FBgn0259171	-0.80711462	0.262271447				Elba2	FBgn0031435	-1.719464801	0.105031411
FBgn0267562	-0.805404493	1.670763406				CG31689	FBgn0031449	0.407042533	-0.444116079
FBgn0035468	-0.804947168	-0.151245583				CG9961	FBgn0031451	-3.515367079	0.415692211
FBgn0040358	-0.804944673	-0.717867779				Cwc25	FBgn0031452	-0.581094682	-0.180335568
FBgn0037181	-0.804031554	0.319698898				HINT1	FBgn0031459	0.597809445	0.001674832
FBgn0011294	-0.803742554	0.430820284				daw	FBgn0031461	0.578625536	-0.761417044
FBgn0004045	-0.803719553	-0.17697971				CG3104	FBgn0031473	-0.439985016	0.251829757
FBgn0053348	-0.80277506	-0.139299277				CG17264	FBgn0031490	-1.689079213	0.044835471
FBgn0040764	-0.802634885	0.892586192				CG15403	FBgn0031504	-6.620535612	-0.379311973
FBgn0030665	-0.801072558	0.914915646				ND-B14.5B	FBgn0031505	0.433117362	0.23837513
FBgn0037086	-0.799236501	-0.213876049				CG9664	FBgn0031515	0.823707675	-0.061104532
FBgn0262722	-0.798844891	0.315162622				CG9663	FBgn0031516	0.420262774	-0.192301586
FBgn0052602	-0.798272204	-0.195615238				Pgant2	FBgn0031530	-0.274636914	-0.231211112
FBgn0000147	-0.798190312	0.182153412				CG3246	FBgn0031538	1.353155449	-0.543534629
FBgn0032228	-0.798077728	-0.489029717				CG15418	FBgn0031554	1.692246102	-0.603238579
FBgn0035078	-0.798052373	-0.220004214				CG16704	FBgn0031558	1.587471487	-0.433229095
FBgn0040353	-0.796847149	1.604160613				CG3513	FBgn0031559	1.636965909	-0.717076336
FBgn0036985	-0.795638664	-0.24450712				CG10031	FBgn0031563	1.036546556	-0.148757391
FBgn0047205	-0.793528137	-0.323554182				CG2818	FBgn0031566	0.292658569	-0.007043177
FBgn0039673	-0.792026668	-0.413306438				CG15423	FBgn0031580	0.954944237	3.313330393
FBgn0030596	-0.791965484	-0.420979715				CG15431	FBgn0031602	-0.43043249	0.194356602
FBgn0033697	-0.790932568	-0.253419788				CG15432	FBgn0031603	-0.764333137	-0.164515898
FBgn0051798	-0.790477427	-0.549634289				SelT	FBgn0031670	0.466986561	0.00474733
FBgn0083028	-0.789815722	-1.710847838				ND-13A	FBgn0031684	0.569889003	0.087678667
FBgn0042126	-0.788689228	0.34768103				Cyp28d2	FBgn0031688	0.435621538	0.201626922
FBgn0054051	-0.788673112	-1.29756018				Cyp28d1	FBgn0031689	1.193658031	-0.679142269
FBgn0003089	-0.788107087	-0.322883615				CG7742	FBgn0031690	0.403829054	0.615289024
FBgn0031764	-0.787744071	-0.414656649				Cyp4ac1	FBgn0031693	1.346419344	-0.806027647
FBgn0002917	-0.786828457	-0.189130655				Cyp4ac2	FBgn0031694	0.93005828	-0.337845853
FBgn0038685	-0.786287993	3.648835787				Ncoa6	FBgn0031698	-0.31191346	0.105881693
FBgn0267526	-0.786264139	1.283374852				fusl	FBgn0031702	1.031936353	-0.263566797
FBgn0031805	-0.785760034	-1.570332939				CG11147	FBgn0031734	0.368443081	-0.013723148
FBgn0033949	-0.785314708	0.33946294				CG11034	FBgn0031741	-0.684307289	-0.201787396
FBgn0284435	-0.785214741	0.806257801				CG13999	FBgn0031753	0.602843502	0.337050807
FBgn0264475	-0.783834594	0.301373669				CG9107	FBgn0031764	-0.787744071	0.097487128
FBgn0004650	-0.783150045	-0.018005164				CG9150	FBgn0031775	1.20044806	0.219246278
FBgn0050360	-0.782957949	1.181007674				CG9497	FBgn0031800	-0.903218838	0.331775971
FBgn0035640	-0.782400527	-0.859702497				CG9498	FBgn0031801	-0.577045494	-0.678545603
FBgn0033864	-0.782365839	0.598394992				Nepl4	FBgn0031805	-0.785760034	0.198033134
FBgn0050053	-0.781421418	-0.196404648				Nepl5	FBgn0031808	0.397522763	-0.044482456
FBgn0036859	-0.780863702	-0.186898356				Daxx	FBgn0031820	-0.423917362	-0.235012028
FBgn0040345	-0.780750285	-0.24498882				CG9547	FBgn0031824	1.000344534	-0.533308796
FBgn0032083	-0.780566222	-0.68728493				Dpp10	FBgn0031835	-1.066004111	0.04718215
FBgn0265468	-0.779712287	-1.079146809				LUBEL	FBgn0031857	-0.437951074	-0.221305991
FBgn0031208	-0.77834259	1.216485726				Daao2	FBgn0031860	1.426003648	-0.54977948
FBgn0032151	-0.778076791	-0.093809893				CG13784	FBgn0031897	0.46021775	-0.278926741
FBgn0034490	-0.777175584	0.05005566				Wnt6	FBgn0031902	-0.327891875	-0.087371732
FBgn0263235	-0.77545521	-0.553419478				CG5171	FBgn0031907	0.987189179	-0.286297765
FBgn0038365	-0.775436727	0.306681109				CG5181	FBgn0031909	0.447117937	-0.024464303
FBgn0011723	-0.774391477	-0.035544244				CG5958	FBgn0031913	1.582014361	-0.321207127
FBgn0264788	-0.773587676	-1.89986096				CG13794	FBgn0031936	0.551686338	-0.120776336
FBgn0263117	-0.773358297	-0.899399849				CG13795	FBgn0031937	1.165998105	-0.240569737
FBgn0035281	-0.773081976	0.219555822				CG13796	FBgn0031939	0.517833708	0.101047927
FBgn0012017	-0.772846044	0.08062577				CG7214	FBgn0031940	1.407255721	-0.151791061
FBgn0051913	-0.76995461	-0.162825679				CG7203	FBgn0031942	0.637221325	-0.655371068
FBgn0000047	-0.769748218	-0.300467855				RpL36A	FBgn0031980	0.599673862	-0.124747785
FBgn0053062	-0.769496562	-0.877645357				PGAP5	FBgn0031997	0.419763938	0.009128648
FBgn0052677	-0.768776151	-0.033273316				SLC5A11	FBgn0031998	0.703478863	0.122742292
FBgn0000028	-0.768322202	0.072497654				CG8360	FBgn0032001	0.712810188	-0.078880266
FBgn0034684	-0.766933128	-1.202632531				CG14275	FBgn0032022	1.297775741	-0.124812199
FBgn0031603	-0.764333137	-0.00347375				CG17292	FBgn0032029	0.465859869	-0.126719861
FBgn0037487	-0.764291413	-0.581316998				Dh31	FBgn0032048	-0.078181162	0.340392872
FBgn0264390	-0.762481691	-0.232462186				Argl	FBgn0032076	1.004801842	-0.686120604
FBgn0039154	-0.762218811	0.768496925				CG9541	FBgn0032083	-0.780566222	0.323569145
FBgn0036717	-0.762192246	-0.69629347				CG13114	FBgn0032127	-1.960777604	0.362848428
FBgn0085243	-0.760485745	0.475080097				Apoltp	FBgn0032136	0.718772532	-0.478972843
FBgn0003513	-0.760400678	0.089149208				CG13116	FBgn0032139	-0.323932975	-0.160187493
FBgn0038909	-0.759881954	0.387257924				CG13117	FBgn0032140	0.67490609	-0.277597697
FBgn0034816	-0.758190543	0.865041038				nAChRalpha6	FBgn0032151	-0.778076791	0.058658007
FBgn0267996	-0.757973098	0.37821709				CG4598	FBgn0032160	0.686689286	-0.08611297
FBgn0030161	-0.757762967	-0.534004352				CG4619	FBgn0032166	0.616452446	-0.006861359
FBgn0001075	-0.757188111	0.011912774				CG5853	FBgn0032167	1.10449416	-0.409621896
FBgn0033459	-0.756733817	0.302987419				CG13133	FBgn0032181	-0.658031041	0.220609833
FBgn0266955	-0.755590967	1.131722238				CG4839	FBgn0032187	-1.528458768	-0.797653396
FBgn0051874	-0.755561463	1.274912144				CG5390	FBgn0032213	0.543766948	-0.370171859
FBgn0262985	-0.753890187	-1.376368517				CG4972	FBgn0032217	0.321430431	-0.071556585
FBgn0052783	-0.753393439	-0.344313678				GATAd	FBgn0032223	0.339857334	0.087798495
FBgn0259245	-0.75314528	-0.087487721				Sps2	FBgn0032224	0.34613177	0.002803473
FBgn0085315	-0.752622224	2.026299937				LManI	FBgn0032253	0.753823313	-0.690056308
FBgn0262359	-0.75196508	-2.726256859				CG7384	FBgn0032262	1.992412223	-0.637027234
FBgn0043854	-0.751897385	-1.618960152				CG18302	FBgn0032266	0.798153458	-0.185798443
FBgn0259794	-0.749634459	-0.372860571				CG7299	FBgn0032282	0.239862705	1.152645991
FBgn0266936	-0.74951441	-1.329275085				CG7296	FBgn0032283	-0.394082908	0.619997628
FBgn0030417	-0.749147023	0.056654943				CG7294	FBgn0032284	-1.087878813	0.28091324
FBgn0259789	-0.748847229	0.047489777				CG17108	FBgn0032285	0.615306923	-0.251626489
FBgn0030774	-0.748680176	0.313976841				CG6415	FBgn0032287	0.607583442	-0.532102672
FBgn0034737	-0.747868498	0.220779451				CG17124	FBgn0032297	0.449364712	-0.165792108
FBgn0264905	-0.747651282	0.388372275				Samuel	FBgn0032330	-0.116238815	-0.437870483
FBgn0039452	-0.747617488	-0.443138627				CG6287	FBgn0032350	0.765711128	-0.404297833
FBgn0050411	-0.747473055	0.75701142				Ppt2	FBgn0032358	0.535312381	-0.156797041
FBgn0085326	-0.747105579	-0.131003835				Mal-B1	FBgn0032381	-1.432115782	0.197320005
FBgn0029993	-0.746624126	0.551210874				Mal-B2	FBgn0032382	-1.135453034	-0.538061303
FBgn0051624	-0.745504391	-0.414381961				CG16965	FBgn0032387	0.806732537	-0.787661459
FBgn0028941	-0.744877007	-0.325965127				dgt2	FBgn0032390	0.507149003	0.40484778
FBgn0267549	-0.744857272	-1.548589833				Nfs1	FBgn0032393	0.307220583	0.0944943
FBgn0285992	-0.74470597	-0.412843133				Hacd1	FBgn0032394	0.397795234	-0.033480519
FBgn0264956	-0.743916977	0.637994271				CG6766	FBgn0032398	0.263453766	-0.145809693
FBgn0038830	-0.742786176	-0.441971665				PLCXD	FBgn0032402	0.481364876	-0.281229512
FBgn0085317	-0.742436696	-0.029836325				CG14947	FBgn0032406	-1.221978889	0.131509767
FBgn0015519	-0.742215724	0.25586462				CG6583	FBgn0032420	0.598835683	0.095226231
FBgn0260658	-0.742022274	0.150906647				crok	FBgn0032421	0.498824846	0.058327218
FBgn0030886	-0.741284959	-0.00105518				spict	FBgn0032451	0.333264922	0.085669581
FBgn0033047	-0.739820362	1.368047639				CG6180	FBgn0032453	0.492914745	0.045863325
FBgn0010424	-0.738342145	-0.364299583				Pih1D1	FBgn0032455	-0.367625709	0.086070487
FBgn0036687	-0.738177882	0.127678418				Alg7	FBgn0032477	0.332689507	-0.172792556
FBgn0038076	-0.738081466	0.136708082				kek4	FBgn0032484	0.797264193	-0.075203159
FBgn0267507	-0.738020183	-0.265805439				CG5945	FBgn0032494	0.728881006	0.268232811
FBgn0026398	-0.737099179	0.103284279				CG16820	FBgn0032495	0.52012192	-0.514010649
FBgn0085387	-0.736971001	0.042055448				CG16826	FBgn0032505	-1.676405303	-3.1587544
FBgn0266407	-0.736546581	1.69745746				CG9377	FBgn0032507	0.749266197	0.250385365
FBgn0001174	-0.735505481	0.892157218				CG7099	FBgn0032517	-0.444505987	-0.109864268
FBgn0036996	-0.735051833	-0.677746516				RpL24	FBgn0032518	0.566988952	0.170755017
FBgn0034566	-0.734201372	-0.254667727				CG7110	FBgn0032521	0.428055569	-0.060936184
FBgn0029922	-0.732028845	-0.212914726				Hacd2	FBgn0032524	0.44717891	-0.035916047
FBgn0286037	-0.731642652	-0.804585297				Vajk2	FBgn0032538	0.857926581	-0.481704328
FBgn0029848	-0.731524506	-0.077500224				CG4631	FBgn0032590	2.649360422	-0.153548833
FBgn0046756	-0.731032062	-0.810885721				Prosbeta4	FBgn0032596	0.438644358	-0.04014578
FBgn0259110	-0.729261842	0.062913635				CG17928	FBgn0032603	0.472801208	-0.195918972
FBgn0030536	-0.728717873	1.064913123				Nepl9	FBgn0032613	1.602947926	-0.402308204
FBgn0037042	-0.727897599	1.12712875				CG18563	FBgn0032639	0.153583124	1.413576595
FBgn0265379	-0.727453383	-0.994702008				Lamtor3	FBgn0032642	0.407900644	0.307095238
FBgn0032115	-0.727310386	-0.416187709				CG15143	FBgn0032647	-0.687172511	-0.011888624
FBgn0000075	-0.726691062	-0.056553872				CG6870	FBgn0032652	0.425246144	-0.221908295
FBgn0040906	-0.726492673	0.91422749				CG15155	FBgn0032669	1.617989824	-1.296524802
FBgn0035918	-0.726300525	-0.056879303				CG5783	FBgn0032670	0.651434131	-0.015870522
FBgn0052201	-0.7253734	1.608098664				kon	FBgn0032683	-0.236610488	-0.513032192
FBgn0001321	-0.724765976	0.38045872				Ugt301D1	FBgn0032684	0.938008166	-0.292982041
FBgn0086675	-0.7223574	0.111331034				CG10336	FBgn0032698	1.029639665	-0.125521124
FBgn0037004	-0.722027612	1.248276806				CG10383	FBgn0032699	-0.525270707	-0.074934155
FBgn0028675	-0.721941135	-0.005314712				CG17321	FBgn0032719	-0.374385721	0.08032617
FBgn0038487	-0.720807659	-0.160307776				CG10621	FBgn0032726	1.394941848	-0.534540883
FBgn0037662	-0.720629879	-0.356153248				Swip-1	FBgn0032731	0.417460071	-0.207383866
FBgn0003380	-0.720178017	0.214604624				CG10470	FBgn0032746	0.457601021	0.090647118
FBgn0043853	-0.719915794	-0.11267299				CG13086	FBgn0032770	1.269458932	-0.7864155
FBgn0030797	-0.719451732	0.344743862				fon	FBgn0032773	1.013872613	-0.337659348
FBgn0035409	-0.718567396	-0.051414225				CG17544	FBgn0032775	-0.265026512	0.002717023
FBgn0002174	-0.716591806	-0.346913467				Rab9	FBgn0032782	0.463289955	-0.150345893
FBgn0288700	-0.71639036	-0.311782418				CG10026	FBgn0032785	0.630376942	-0.174361497
FBgn0265147	-0.716328544	-2.209793254				CG10189	FBgn0032793	0.713699803	-0.02737099
FBgn0053988	-0.716189738	0.041792683				CG13082	FBgn0032803	0.866001127	-0.339094216
FBgn0050115	-0.716054498	-0.184392399				CG13077	FBgn0032810	0.302754601	-0.058389813
FBgn0000560	-0.715721591	0.04725606				CG10631	FBgn0032817	-0.503431378	-0.118281874
FBgn0030266	-0.715670777	-0.137782554				fbp	FBgn0032820	1.120681764	-0.482228585
FBgn0266139	-0.715663654	0.481041599				CG10680	FBgn0032836	0.997927659	-0.267212141
FBgn0263506	-0.714594706	0.258032987				nesd	FBgn0032848	1.26233619	0.521516314
FBgn0085415	-0.713651001	-0.978638831				CG15130	FBgn0032860	-1.644041995	-0.197218102
FBgn0037065	-0.713166938	0.062014187				CG2493	FBgn0032864	0.933290793	-0.621485018
FBgn0265470	-0.712601478	-0.196005377				CG15475	FBgn0032867	-1.407942396	1.007921991
FBgn0265823	-0.711898931	-2.611183796				Amacr	FBgn0032881	0.322278792	0.061187145
FBgn0039053	-0.711493024	-0.071925283				Pomp	FBgn0032884	0.389681445	-0.059133957
FBgn0013276	-0.709922848	0.381140384				CG9331	FBgn0032889	0.364281803	-0.38375281
FBgn0030525	-0.709736034	0.478254336				Oseg5	FBgn0032891	-0.88622454	0.776318023
FBgn0035673	-0.709155722	0.093988438				CG14400	FBgn0032896	1.264986391	-0.542390968
FBgn0285943	-0.707351034	0.4091789				CG9259	FBgn0032913	-4.403176689	3.924458026
FBgn0033706	-0.706496879	0.779667887				CG8665	FBgn0032945	1.835609162	-0.199595675
FBgn0052026	-0.706345321	-0.125768119				Lamp1	FBgn0032949	0.314633533	-0.015632392
FBgn0038579	-0.706047434	0.126834606				CG3262	FBgn0032986	0.392694969	0.113773977
FBgn0037412	-0.705260724	-0.65104936				RpL21	FBgn0032987	0.528262483	-0.014652051
FBgn0265597	-0.705233535	0.2688077				TpnC4	FBgn0033027	-2.696020869	-0.185403894
FBgn0030913	-0.70507542	-0.100950907				CG7881	FBgn0033048	-0.522456209	0.781824948
FBgn0261356	-0.704668572	-0.450464062				CCHa2-R	FBgn0033058	-0.459414732	0.217694947
FBgn0032271	-0.704594453	-0.506573206				CG17994	FBgn0033072	-1.102612803	0.49542512
FBgn0039840	-0.704171841	-1.78832576				tomboy40	FBgn0033074	-2.158297865	0.685184458
FBgn0259184	-0.703859887	-0.169015959				Fmo-2	FBgn0033079	0.798189267	-0.054518907
FBgn0259246	-0.703562317	-0.226192759				CG17266	FBgn0033089	0.862325925	0.171079704
FBgn0035957	-0.70273593	-0.216896088				CG9436	FBgn0033101	0.769780541	-0.44532045
FBgn0259966	-0.702517856	0.016817611				CG15236	FBgn0033108	-0.349334227	0.094430966
FBgn0011286	-0.702512724	-0.150424402				Tsp42Ek	FBgn0033133	0.283966812	0.439567017
FBgn0262478	-0.702471145	-0.536686098				Tsp42El	FBgn0033134	0.412671488	0.295476998
FBgn0029966	-0.701841485	-0.78119619				Tsp42En	FBgn0033135	-0.219118254	0.563799964
FBgn0020377	-0.701828326	0.510170603				Tsp42Er	FBgn0033139	0.594099109	-0.924283863
FBgn0033404	-0.701694477	0.505495115				CG11123	FBgn0033169	0.442353401	-0.159971919
FBgn0034281	-0.700331044	0.016689758				sPLA2	FBgn0033170	1.529131954	-0.32256952
FBgn0264510	-0.698379511	-0.18285232				Corin	FBgn0033192	-0.425886108	0.162283158
FBgn0020617	-0.6974796	0.121270308				CG12107	FBgn0033209	0.413120033	0.083621857
FBgn0030897	-0.696643496	0.113697282				ACC	FBgn0033246	0.159934129	-0.593480113
FBgn0260868	-0.696279396	0.587793386				Obp44a	FBgn0033268	0.624637374	0.060773274
FBgn0266180	-0.69563739	0.548844316				CG2121	FBgn0033289	0.745268554	-0.646504694
FBgn0261584	-0.695374437	-0.812813778				Cyp6a14	FBgn0033302	2.053112981	0.046827945
FBgn0003900	-0.69535788	-0.166393225				Cirl	FBgn0033313	-0.372245544	0.044682408
FBgn0029727	-0.695321073	-0.519741315				CG8586	FBgn0033320	0.471039372	-0.258606146
FBgn0029812	-0.694205565	0.901204811				CG8738	FBgn0033321	0.408559581	-0.166332954
FBgn0035208	-0.693500263	-0.339357351				Sec31	FBgn0033339	0.386061392	-0.072387437
FBgn0038397	-0.692690191	-0.318743456				Ance-4	FBgn0033366	0.749005646	-0.738871306
FBgn0035638	-0.692436813	-1.293486725				CG8080	FBgn0033373	0.684069433	-0.171791099
FBgn0041579	-0.692319232	1.667779724				Cyp4p2	FBgn0033395	4.968310301	0.273932492
FBgn0039463	-0.692315089	-0.080784403				CG13739	FBgn0033403	-0.884565721	-0.06556758
FBgn0265910	-0.692195296	1.049001785				Or45a	FBgn0033404	-0.701694477	0.012085374
FBgn0029589	-0.691027542	-0.440261431				CG13954	FBgn0033405	-0.891640473	-0.14096038
FBgn0263109	-0.690104201	-0.284754959				CG1827	FBgn0033431	0.380912846	-0.330122077
FBgn0037972	-0.689183582	-1.324516323				Mmp2	FBgn0033438	-0.328198189	0.048977899
FBgn0261952	-0.68891511	0.200947149				dila	FBgn0033447	-0.909871117	-0.104137654
FBgn0085732	-0.68884938	-1.523335872				Lime	FBgn0033458	1.138096188	-0.367122949
FBgn0031110	-0.688625162	-0.044457466				CG2269	FBgn0033484	0.648647261	0.074597604
FBgn0039536	-0.688136672	-0.078817377				CG12917	FBgn0033490	-4.82572129	-0.052455138
FBgn0010423	-0.688082841	-0.502204641				CAP	FBgn0033504	-0.314586162	-0.157399545
FBgn0034739	-0.687885168	0.787962978				Ir47a	FBgn0033515	-2.977344955	-0.339882414
FBgn0264090	-0.687429747	0.020250016				Prx2540-2	FBgn0033518	1.515862586	-0.181658518
FBgn0032647	-0.687172511	-0.774903497				CG17765	FBgn0033529	0.3688043	0.10719767
FBgn0250842	-0.686418311	-0.766258889				Daao1	FBgn0033543	0.455493697	-0.250653566
FBgn0065058	-0.68612538	0.777238631				CG18004	FBgn0033566	0.396580852	0.108433612
FBgn0025383	-0.686005842	-0.453175359				Listericin	FBgn0033593	-0.452854819	0.631808989
FBgn0035585	-0.685952921	-0.772605091				Cpr47Ef	FBgn0033603	-1.017046901	-0.14430038
FBgn0261526	-0.685503548	-1.431937651				CG12384	FBgn0033624	0.447156615	0.114498927
FBgn0029667	-0.685098732	-0.341149276				Sod3	FBgn0033631	0.282619683	-0.133144057
FBgn0029170	-0.684885085	-0.162773819				tou	FBgn0033636	-0.422496507	-0.055525113
FBgn0053639	-0.684811771	0.20011819				CG9005	FBgn0033638	-0.301712275	-0.161843248
FBgn0031741	-0.684307289	-0.705167656				CG9003	FBgn0033639	-0.285378197	-0.05301461
FBgn0267461	-0.684160561	-0.611959246				Tret1-2	FBgn0033644	1.032215291	-0.254914615
FBgn0004898	-0.683174975	0.058013129				Sobp	FBgn0033654	-0.364068549	-0.223839045
FBgn0034601	-0.68301426	0.682293805				Sln	FBgn0033657	-0.382099454	0.543688089
FBgn0015831	-0.68226607	0.612290872				CG13185	FBgn0033661	-0.446870181	-0.33690867
FBgn0263079	-0.681313139	-0.934587785				Cyp6t3	FBgn0033697	-0.790932568	0.246198291
FBgn0267431	-0.680925607	0.076913656				RpS11	FBgn0033699	0.591063801	0.025955924
FBgn0265997	-0.680476043	-0.495384178				Cpr49Ae	FBgn0033728	0.147163268	-0.590538404
FBgn0086681	-0.679968895	-0.323993206				Cpr49Ag	FBgn0033730	0.643771198	-0.280319455
FBgn0032209	-0.678462741	-0.144305342				Nepl10	FBgn0033742	0.94807918	-0.496321817
FBgn0053269	-0.677230425	-0.05915013				CG17760	FBgn0033756	0.84771446	0.413567322
FBgn0030859	-0.677092082	0.199299021				CG13148	FBgn0033767	-0.65140196	-0.137976767
FBgn0266689	-0.676566423	0.568208196				CG17574	FBgn0033777	0.519959683	-0.321594172
FBgn0035544	-0.676521552	0.10647884				sug	FBgn0033782	1.090928233	-0.294741703
FBgn0267229	-0.675787142	-0.114219299				Drl-2	FBgn0033791	-0.334286454	0.038368694
FBgn0250910	-0.675178045	-0.047775829				GLaz	FBgn0033799	0.596098281	-0.150331935
FBgn0052232	-0.674268938	-0.313873066				CG4630	FBgn0033809	-0.323636718	0.351625537
FBgn0031107	-0.673346625	-0.151112327				fsd	FBgn0033813	0.655522565	0.247669746
FBgn0030395	-0.673338816	-0.14109897				GstE14	FBgn0033817	0.760135337	-0.057752145
FBgn0052447	-0.6732784	-0.114342567				CG4716	FBgn0033820	1.274973828	-0.581360236
FBgn0265638	-0.673266994	0.213780822				CG10799	FBgn0033821	1.579515493	-0.650472873
FBgn0037512	-0.672154972	1.068520241				CG18278	FBgn0033836	1.139497058	-0.858608737
FBgn0263492	-0.671908592	-0.618255963				CG13337	FBgn0033863	-0.912471805	0.345222084
FBgn0086778	-0.671562801	-0.079446523				CG18368	FBgn0033864	-0.782365839	0.161851037
FBgn0261401	-0.671546887	0.192123012				Cpr50Cb	FBgn0033869	0.320441367	-0.955016997
FBgn0024184	-0.671237281	0.236182841				Echs1	FBgn0033879	0.538406393	-0.205611793
FBgn0050263	-0.669841967	-0.839428856				ReepB	FBgn0033906	0.30388596	-0.133165744
FBgn0039196	-0.669467278	0.447203205				RpS23	FBgn0033912	0.499687104	-0.067060183
FBgn0040588	-0.66902186	0.182761201				CG8468	FBgn0033913	0.253234738	-0.492197433
FBgn0004862	-0.668610527	-0.014876644				Arc2	FBgn0033928	0.48447108	-0.040833666
FBgn0287606	-0.667480836	0.111759259				CG12868	FBgn0033945	0.625602314	-0.0377336
FBgn0029970	-0.666091287	2.045872999				Had2	FBgn0033949	-0.785314708	-0.4539349
FBgn0264898	-0.665312959	0.229154606				ND-B15	FBgn0033961	0.546394631	0.066942975
FBgn0038716	-0.663913272	0.126448699				hui	FBgn0033968	-0.305022283	0.781648589
FBgn0085256	-0.662946675	-0.95751001				Cyp6a23	FBgn0033978	0.398160998	-0.241625816
FBgn0036242	-0.662871651	-1.505529566				Cyp6a19	FBgn0033979	3.310397716	1.112856736
FBgn0028379	-0.662661854	1.263841688				Cyp317a1	FBgn0033982	-0.862519536	-0.034868708
FBgn0265045	-0.662037794	-0.169242472				Lap1	FBgn0033984	0.430815666	0.003644944
FBgn0040097	-0.661917383	-0.577176956				CG10257	FBgn0033985	0.442407101	0.103251222
FBgn0266916	-0.66124409	-0.1350196				CG8157	FBgn0034010	-0.886129313	0.416313361
FBgn0287602	-0.660988645	0.127606758				CG8192	FBgn0034030	-0.594362596	0.120326942
FBgn0265929	-0.66045869	0.055360306				CG8204	FBgn0034033	0.747262121	0.161413623
FBgn0008646	-0.660106492	0.080188834				bug	FBgn0034050	0.441956905	0.135306886
FBgn0265271	-0.660063291	0.718459888				Ufc1	FBgn0034061	0.541053873	0.1239971
FBgn0054027	-0.660006838	-0.403300574				EMC7	FBgn0034066	0.569515368	0.097867818
FBgn0264343	-0.65923849	-0.992553315				CG8399	FBgn0034067	-0.292207861	0.070670992
FBgn0037415	-0.659039643	0.157677349				SP2353	FBgn0034070	-0.399005055	0.066022177
FBgn0013811	-0.658441498	0.139202384				Jhedup	FBgn0034076	-0.957029936	0.779149345
FBgn0259972	-0.658375006	1.714859679				CG7997	FBgn0034117	0.74596856	-0.48332526
FBgn0032181	-0.658031041	-2.717443785				jtb	FBgn0034126	0.724612418	-0.348561545
FBgn0267111	-0.657834945	0.835089579				CG4409	FBgn0034128	0.35019741	0.077546717
FBgn0259996	-0.657635328	-1.241382681				RpS15	FBgn0034138	0.560504646	-0.113134671
FBgn0034532	-0.657366578	0.16707054				CG4927	FBgn0034139	0.647062379	-0.305558298
FBgn0261570	-0.656955336	-0.130949904				Lst	FBgn0034140	0.61850492	-0.985841535
FBgn0086666	-0.656943945	-0.041374421				CG8311	FBgn0034141	0.467765567	0.00307947
FBgn0030595	-0.656874672	0.467510362				CG5065	FBgn0034145	-0.523416819	0.031497559
FBgn0262815	-0.656833378	-1.535156201				CG6426	FBgn0034162	0.996478106	-0.261504812
FBgn0053290	-0.656696661	-2.254030501				CG6435	FBgn0034165	0.499514952	0.162114181
FBgn0035014	-0.656532688	1.792770643				ste24a	FBgn0034176	0.265448638	-0.130288652
FBgn0287612	-0.656468506	-1.123085651				CG6805	FBgn0034179	0.272123923	-0.082992489
FBgn0032609	-0.65639236	-0.522652987				SmydA-7	FBgn0034182	-0.407002791	0.178407521
FBgn0263088	-0.656165687	0.144021988				Mov10	FBgn0034187	-0.234109969	1.075328215
FBgn0264602	-0.655927302	0.147148696				CG6984	FBgn0034191	0.532361039	-0.479692107
FBgn0032085	-0.655615293	-0.698278655				CG11400	FBgn0034198	1.281519501	-0.47035686
FBgn0064227	-0.654938435	0.409800927				Gbp1	FBgn0034199	0.466054477	-0.030081003
FBgn0265448	-0.654297496	-0.137279468				Gbp2	FBgn0034200	1.570809731	-0.451820169
FBgn0259831	-0.653946427	-0.190329707				Mtap	FBgn0034215	0.774937141	-0.198610405
FBgn0031134	-0.653935349	0.507397848				mthl4	FBgn0034219	1.337859605	0.312243491
FBgn0053547	-0.652656718	-0.081328805				MESR4	FBgn0034240	-0.330567823	-0.077226444
FBgn0033767	-0.65140196	-0.46200267				UQCR-6.4	FBgn0034245	0.438008444	0.241837601
FBgn0289440	-0.650563815	-1.542585779				Dcr-2	FBgn0034246	0.303982104	-0.212825323
FBgn0267186	-0.649639832	0.588176257				RhoGAP54D	FBgn0034249	0.735656281	-0.198642895
FBgn0039671	-0.649095566	1.8503865				eIF3c	FBgn0034258	0.03334084	-0.327583716
FBgn0037746	-0.64864938	-0.213139279				HPS4	FBgn0034261	0.309176699	-0.175135705
FBgn0085245	-0.648121822	-2.317291188				swi2	FBgn0034262	0.091154642	0.689863791
FBgn0029924	-0.647476421	-0.396144632				Sardh	FBgn0034276	0.611440943	-0.929575798
FBgn0031016	-0.64734738	0.017182739				CG5773	FBgn0034290	1.457614096	0.177330742
FBgn0054043	-0.647208739	0.094092711				CG10911	FBgn0034295	-5.58640757	-4.397634685
FBgn0051954	-0.64705317	0.269731812				CG5098	FBgn0034300	-0.305924918	-0.117314746
FBgn0042178	-0.646930874	-0.428008804				CG5721	FBgn0034315	0.284785393	-0.134846662
FBgn0267253	-0.646113964	0.038635843				BomBc1	FBgn0034328	0.575543061	0.344103865
FBgn0029931	-0.646035883	1.055315333				BomS1	FBgn0034329	1.124078266	-0.301281845
FBgn0259108	-0.645405334	-0.179347525				BomS4	FBgn0034330	1.36814517	-0.195019323
FBgn0030921	-0.645154539	0.165183484				BomBc2	FBgn0034331	2.064842377	-0.258395984
FBgn0029962	-0.644620917	0.07339467				GstE1	FBgn0034335	0.70436284	0.114350245
FBgn0050460	-0.644292462	0.060269952				GstE11	FBgn0034354	0.497497978	0.257773911
FBgn0041709	-0.643854126	0.581750884				mRpS28	FBgn0034361	0.488418465	0.334542584
FBgn0264567	-0.643603839	-0.703526524				Cyp12b2	FBgn0034387	0.366577149	-0.110488539
FBgn0011954	-0.64349101	0.844330661				CG15096	FBgn0034394	0.951877862	-0.687578525
FBgn0003255	-0.642815368	-0.398113915				CG15098	FBgn0034398	0.280278949	-0.07751806
FBgn0037454	-0.642343316	0.427819414				CG15099	FBgn0034400	-0.377004183	-0.145978049
FBgn0046113	-0.641967959	0.263103195				DptB	FBgn0034407	-1.502375362	1.587149102
FBgn0263113	-0.641079502	-0.441261451				mip40	FBgn0034430	0.385061024	-0.055263186
FBgn0030776	-0.641020054	0.318651201				CG7461	FBgn0034432	0.574513658	-0.220250926
FBgn0030600	-0.640701496	-0.394672757				CG9416	FBgn0034438	0.423101567	-0.114853741
FBgn0050001	-0.640050602	-0.331890161				cer	FBgn0034443	0.965053099	0.039183203
FBgn0011280	-0.639523912	0.067653884				Obp56d	FBgn0034470	0.506238897	0.485659336
FBgn0016974	-0.63947656	0.551212593				Toll-7	FBgn0034476	-0.3136044	0.039614632
FBgn0005666	-0.63888849	-0.079575405				CG8654	FBgn0034479	1.563500406	-0.387915204
FBgn0003356	-0.638663815	2.300643165				CG16898	FBgn0034480	2.232779925	-0.347274552
FBgn0267624	-0.637693093	0.120736511				CG9864	FBgn0034490	-0.777175584	0.297492322
FBgn0083973	-0.637538223	-0.705953153				CG11200	FBgn0034500	0.34908652	0.017157708
FBgn0085359	-0.636675947	-0.031949096				CG8929	FBgn0034504	-0.313134851	0.091892626
FBgn0264503	-0.636489603	0.038797533				CG16739	FBgn0034505	-1.200054521	0.315938694
FBgn0260986	-0.635739363	-0.39044946				CG13870	FBgn0034506	-1.084147076	0.321369616
FBgn0035344	-0.63550572	1.317317563				Obp57c	FBgn0034509	0.40480496	0.257020963
FBgn0031644	-0.635286425	1.315392611				GNBP-like3	FBgn0034511	0.76357298	-0.437780375
FBgn0262358	-0.63464992	0.441069156				CG9344	FBgn0034564	0.887936018	0.00821466
FBgn0026206	-0.633578048	0.144991826				CG15650	FBgn0034565	1.24151395	0.811102351
FBgn0030764	-0.632426072	0.045628223				CG9313	FBgn0034566	-0.734201372	0.423630888
FBgn0004892	-0.631810125	0.186470312				CG15651	FBgn0034567	-0.350188283	0.046540184
FBgn0262983	-0.631550022	-0.493976095				CG10543	FBgn0034570	-0.420290741	-0.10940163
FBgn0036085	-0.630831023	-1.115735368				ND-B14.7	FBgn0034576	0.273927316	0.017510862
FBgn0029091	-0.629959917	0.6900812				CG4266	FBgn0034598	-0.334879482	0.021356588
FBgn0267672	-0.629950654	-0.444246127				Lapsyn	FBgn0034602	0.787041354	-0.03862328
FBgn0035636	-0.629361786	-0.556772877				CG9485	FBgn0034618	0.152793361	-0.786376164
FBgn0031289	-0.629037479	-0.537011225				Acox57D-p	FBgn0034628	0.763747528	-0.14405326
FBgn0037296	-0.628755634	0.547308859				CG15673	FBgn0034639	0.372071845	-0.05124935
FBgn0263930	-0.627583306	0.09410804				mahj	FBgn0034641	1.273379604	0.029897802
FBgn0047330	-0.626941903	-0.471826091				CG10082	FBgn0034644	-0.501040901	-0.054265385
FBgn0030270	-0.626403059	-0.968658455				NC2alpha	FBgn0034650	0.418109739	0.074534269
FBgn0032749	-0.625960769	-0.020392604				eIF3k	FBgn0034654	0.732149306	-0.066807927
FBgn0037170	-0.625701346	-0.08996282				Loxl2	FBgn0034660	0.616681059	-1.391109687
FBgn0267177	-0.625369387	0.482460445				CG11475	FBgn0034687	-0.606189451	0.075432407
FBgn0038814	-0.62497493	-1.507735202				Synj	FBgn0034691	-0.353886604	-0.121759691
FBgn0034391	-0.624545762	-0.409336294				CG5819	FBgn0034717	1.157493962	-0.400104332
FBgn0267810	-0.624098535	0.531079068				wdp	FBgn0034718	0.166032525	-0.469739057
FBgn0262869	-0.62395482	0.031865086				babos	FBgn0034724	0.642400752	-0.375494604
FBgn0030998	-0.623130732	-1.422416619				CG4752	FBgn0034733	0.628239041	-0.29137348
FBgn0037519	-0.622539146	0.159367868				CG4294	FBgn0034742	-0.471632322	0.001053102
FBgn0083950	-0.622233479	-0.212164325				RpS16	FBgn0034743	0.529513225	0.112751719
FBgn0033203	-0.620397957	-0.478705598				Cyp6d2	FBgn0034756	2.367498282	-0.585408348
FBgn0041156	-0.619409548	-0.490760298				CG4250	FBgn0034761	0.711797971	-0.062047412
FBgn0265584	-0.618452782	-0.976411993				CG13531	FBgn0034786	0.302743042	-0.287843696
FBgn0264942	-0.618407532	1.165057006				EMC8-9	FBgn0034791	-0.264918922	0.021876672
FBgn0038273	-0.617724253	-1.408350706				CNBP	FBgn0034802	-0.345424013	-0.318406474
FBgn0063496	-0.617686089	-0.147449888				Art7	FBgn0034817	-0.450789799	-0.138744063
FBgn0052532	-0.617294785	0.118717937				CG9815	FBgn0034861	0.485913864	-0.122264984
FBgn0266327	-0.617063988	-0.7679066				Eglp4	FBgn0034885	1.069903013	-0.308327136
FBgn0267495	-0.616909437	0.114518802				CG5532	FBgn0034902	0.305615514	0.118705011
FBgn0036652	-0.616527488	-0.959498375				Orcokinin	FBgn0034935	-0.061251476	0.349989433
FBgn0264384	-0.616197536	-0.139200844				Not11	FBgn0034963	0.495388352	-0.023455311
FBgn0030947	-0.6159961	0.38886041				CG13563	FBgn0034966	1.774192297	-0.997382904
FBgn0038361	-0.615318166	-0.013851683				RpL12	FBgn0034968	0.432484227	-0.044230793
FBgn0265457	-0.615113567	0.557029549				CG3257	FBgn0034978	-0.269064913	0.122118823
FBgn0035496	-0.614963006	-0.205613512				mRpS17	FBgn0034986	0.458763807	0.077646587
FBgn0267153	-0.614771345	2.579895279				CG4612	FBgn0035016	-0.305970333	-0.046804988
FBgn0038507	-0.614070552	2.362926762				CG13594	FBgn0035041	-0.341930116	0.24342268
FBgn0050195	-0.614054592	-0.020406826				CG3663	FBgn0035044	0.805479013	-0.090669095
FBgn0039677	-0.61384655	-0.371874769				Ance-5	FBgn0035076	1.379530407	-0.53397937
FBgn0038833	-0.613271948	-0.687660307				CG3776	FBgn0035088	0.324063599	0.149926659
FBgn0050284	-0.61314911	-0.476685981				Phk-3	FBgn0035089	0.513956077	-0.063836309
FBgn0039759	-0.613007756	1.320055575				CG2736	FBgn0035090	1.500881483	-0.401141515
FBgn0029761	-0.612795371	0.051083457				CG3829	FBgn0035091	1.168754112	-0.317833132
FBgn0267148	-0.611997523	-0.363241646				CG9380	FBgn0035094	0.94015949	-0.395470313
FBgn0267508	-0.61153573	-0.450888851				Ppm1	FBgn0035143	-1.05637669	0.020739906
FBgn0039675	-0.610984309	-1.559636913				Gale	FBgn0035147	0.607593975	-0.349186449
FBgn0263772	-0.610957937	0.059094717				CG13894	FBgn0035157	-0.400892157	-0.077462532
FBgn0038366	-0.610340916	-0.314677765				hng3	FBgn0035160	0.474009513	-0.148515848
FBgn0031023	-0.610227467	0.046473989				Cep290	FBgn0035168	-0.559527242	0.191649879
FBgn0267086	-0.610148934	0.162810509				Dci	FBgn0035169	0.644110043	0.002387576
FBgn0032734	-0.609847387	-1.332300338				CG12502	FBgn0035171	-0.311503288	0.098924392
FBgn0266019	-0.609194413	0.332938315				CG13907	FBgn0035173	-0.355766995	-0.180573297
FBgn0266432	-0.608059001	0.089954865				CG13912	FBgn0035186	1.263461273	-0.028789452
FBgn0283451	-0.607815098	0.377786821				Ctr9	FBgn0035205	-0.346638024	0.707053321
FBgn0031100	-0.607158606	-0.328174004				sturkopf	FBgn0035206	0.324430447	0.474989426
FBgn0031088	-0.606954153	-0.869307583				Herc4	FBgn0035207	-0.247412717	0.374172553
FBgn0034687	-0.606189451	0.139097251				Iml1	FBgn0035227	0.164078003	-0.671556592
FBgn0031178	-0.605187233	-0.522517002				Pcyt2	FBgn0035231	0.302636975	-0.209960346
FBgn0051659	-0.605162967	0.046479231				Pex10	FBgn0035233	0.597565907	-0.103602035
FBgn0051821	-0.603857143	-0.902438548				CG7879	FBgn0035235	-0.317408899	0.061922476
FBgn0039421	-0.603482312	-0.283331547				CG13917	FBgn0035237	-0.325102341	-0.403651524
FBgn0051861	-0.603429411	-0.368810551				Mettl2	FBgn0035247	1.26123139	-0.060214924
FBgn0265874	-0.60317613	-0.756494985				Srrm234	FBgn0035253	-0.342702298	0.085011852
FBgn0038358	-0.602892859	-0.193240968				CG13930	FBgn0035256	2.363891518	-0.539290359
FBgn0267666	-0.602405395	0.28745955				CG18171	FBgn0035262	-0.870581561	0.111605962
FBgn0037398	-0.602067967	-0.79455476				Cpr62Bc	FBgn0035281	-0.773081976	-0.19035973
FBgn0037570	-0.601916314	-0.445554772				dsb	FBgn0035290	1.390815199	-0.00932647
FBgn0259149	-0.601297702	1.379326198				Mfap1	FBgn0035294	-0.38931746	0.006731777
FBgn0085391	-0.60012013	0.047839759				SCOT	FBgn0035298	0.638594756	-0.367327711
FBgn0051354	-0.599335711	-0.702907099				CG15822	FBgn0035308	0.386189707	-0.112544544
FBgn0261987	-0.599060856	-1.070350061				Oseg2	FBgn0035317	-0.810412742	0.272785159
FBgn0035983	-0.598421626	-0.362276171				CG8993	FBgn0035334	0.288071571	0.070935071
FBgn0029890	-0.598200914	0.842719551				CG16758	FBgn0035348	1.242872831	-0.353573592
FBgn0266001	-0.5979723	-0.024941023				Or63a	FBgn0035382	-0.455341415	0.538397734
FBgn0030408	-0.59712832	-0.417599828				CPT2	FBgn0035383	0.406198086	-0.371981975
FBgn0036139	-0.597063825	-0.151828973				Larp4B	FBgn0035424	-0.311767445	-0.042043741
FBgn0003301	-0.597036094	-0.262518138				Lamtor4	FBgn0035469	0.509858225	-0.194057567
FBgn0052813	-0.597033536	-0.408993579				mge	FBgn0035473	0.302140957	-0.007488024
FBgn0035865	-0.596793738	-0.931345653				CG12766	FBgn0035476	1.842441276	-0.211098634
FBgn0039344	-0.596557761	-0.303233122				CG12605	FBgn0035481	-0.452490587	0.007972371
FBgn0260943	-0.595957129	0.114905359				CG11594	FBgn0035484	0.717313484	-0.732225397
FBgn0041250	-0.595937676	0.375972877				CG14995	FBgn0035497	-0.505713784	0.039992904
FBgn0039354	-0.595598167	-0.380496075				Chd64	FBgn0035499	0.295519506	0.234420541
FBgn0036781	-0.595580547	-0.011515562				Teh2	FBgn0035505	-0.371108039	0.017890181
FBgn0263220	-0.595347331	0.182000685				Cpr64Ac	FBgn0035512	0.122478724	1.936074864
FBgn0036895	-0.594864445	-0.158124914				VhaM9.7-a	FBgn0035521	0.305644248	0.247873591
FBgn0000535	-0.594792133	0.160240901				Fdx2	FBgn0035529	0.523117582	-0.312863305
FBgn0038558	-0.594733151	1.061412216				mRpS6	FBgn0035534	0.531935092	0.186049233
FBgn0034030	-0.594362596	0.541092533				CG15021	FBgn0035544	-0.676521552	0.045981389
FBgn0052392	-0.593687192	-0.256306048				RhoGEF64C	FBgn0035574	-0.120680668	-0.410210461
FBgn0083945	-0.592918057	0.080139888				CG13707	FBgn0035578	0.100241336	0.644874843
FBgn0265595	-0.592653808	0.040859194				Dnah3	FBgn0035581	-0.808229399	0.204606943
FBgn0040092	-0.591193957	0.022759312				Lkr	FBgn0035610	-0.505291165	0.778357761
FBgn0000479	-0.591182682	0.136898059				l(3)psg2	FBgn0035617	-0.388757967	-0.091385803
FBgn0045800	-0.591079945	-0.362424694				CG6602	FBgn0035673	-0.709155722	1.076352364
FBgn0039454	-0.589852972	-1.08909638				ssp6	FBgn0035676	-0.435657206	-0.053788207
FBgn0001991	-0.589783104	-0.161537238				CG10467	FBgn0035679	0.543346929	-0.185192988
FBgn0266851	-0.589686771	0.246380895				fmt	FBgn0035688	-0.271951567	0.04916412
FBgn0037169	-0.589506757	-0.081912955				CG7386	FBgn0035691	0.939610285	-0.131884588
FBgn0004192	-0.58906057	0.544825361				CG10226	FBgn0035695	0.272006829	-0.101701843
FBgn0261454	-0.589007806	-0.549433158				Best2	FBgn0035696	-0.186486977	-0.408233841
FBgn0266966	-0.588400006	-0.031055381				CG13300	FBgn0035699	-0.886330832	-0.014777031
FBgn0050339	-0.587367023	0.002943727				tow	FBgn0035719	-0.438560076	0.086563136
FBgn0259927	-0.586763909	0.040996187				CG10077	FBgn0035720	-0.508798376	0.045510725
FBgn0030586	-0.58634746	1.024603093				CG10064	FBgn0035724	-1.145958296	0.454522732
FBgn0030949	-0.586195533	-0.181148309				CG14823	FBgn0035734	0.454183563	-0.386608837
FBgn0044323	-0.585292759	-0.152216135				RpL18	FBgn0035753	0.494525534	-0.099196288
FBgn0033733	-0.58497178	0.336558047				unc-13-4A	FBgn0035756	-0.480042867	-0.008116835
FBgn0262107	-0.584521768	-0.064994994				eco	FBgn0035766	0.149488237	0.855808087
FBgn0021800	-0.5839136	0.254886946				pst	FBgn0035770	0.42537472	0.00624861
FBgn0085404	-0.583380473	0.003337918				CG8539	FBgn0035791	0.490941002	-0.153694433
FBgn0052600	-0.583072062	-0.037669627				Pura	FBgn0035802	-0.254784361	-0.061651235
FBgn0263111	-0.582356057	0.080071008				CG7506	FBgn0035805	0.554222696	0.060816943
FBgn0036044	-0.582339185	-0.159600423				PGRP-SD	FBgn0035806	-1.463312723	0.539284097
FBgn0029568	-0.58181843	-0.923308461				CG8492	FBgn0035813	-1.201205396	0.120748558
FBgn0031452	-0.581094682	0.050440321				Snmp2	FBgn0035815	-0.463086261	0.122939481
FBgn0036881	-0.580807995	-0.753157574				Pop4	FBgn0035831	0.541385008	0.034353566
FBgn0033685	-0.579357216	-0.13659326				CG13679	FBgn0035856	0.111503405	1.16127546
FBgn0087021	-0.578822083	-0.475090903				CG7213	FBgn0035861	-0.985439581	-0.261484447
FBgn0267474	-0.57854723	0.37850268				CG6983	FBgn0035896	0.320952214	-0.080628375
FBgn0046879	-0.578024043	0.193277911				CG6765	FBgn0035903	-0.34165614	0.117376265
FBgn0028987	-0.577870472	0.431668527				ergic53	FBgn0035909	0.465992291	-0.176439908
FBgn0067779	-0.577784673	0.150629264				CG6638	FBgn0035911	-0.519222211	-0.074310881
FBgn0031801	-0.577045494	-0.604240545				S-Lap1	FBgn0035915	-0.85385501	0.360437287
FBgn0264702	-0.57698047	0.127560582				Cdc6	FBgn0035918	-0.726300525	-0.467957295
FBgn0267915	-0.57687045	0.246972066				CG6511	FBgn0035923	-0.372508373	0.158180369
FBgn0039167	-0.576514781	0.188717457				Dhpr	FBgn0035964	0.339960824	-0.170935009
FBgn0039386	-0.575966413	0.339181631				CG4476	FBgn0035969	0.287375318	-0.884290895
FBgn0017556	-0.575906319	1.055024041				UGP	FBgn0035978	0.463936974	-0.625545208
FBgn0003060	-0.575382011	-0.666561082				CG4080	FBgn0035983	-0.598421626	-0.143032555
FBgn0039848	-0.575338433	0.252189865				phol	FBgn0035997	-0.28262528	-0.099236003
FBgn0264481	-0.575177949	0.304193458				Jarid2	FBgn0036004	-0.466274097	-0.055264006
FBgn0032419	-0.575017061	-0.562549205				path	FBgn0036007	0.525821344	-0.328974581
FBgn0051807	-0.57488491	-0.054927933				CG3088	FBgn0036015	-0.027705709	0.780082102
FBgn0011230	-0.574493449	-0.426634996				CG3306	FBgn0036016	0.153200751	0.614800362
FBgn0030757	-0.574472928	-0.27653972				Prps	FBgn0036030	0.417009032	-0.349452572
FBgn0023526	-0.574283724	0.089178834				CG16711	FBgn0036032	-0.423405623	-0.113681238
FBgn0265060	-0.574244188	0.57179944				Zasp67	FBgn0036044	-0.582339185	-0.162504184
FBgn0263219	-0.573501931	-0.068608504				Ilp2	FBgn0036046	0.509440005	0.037811266
FBgn0266757	-0.573106852	-0.407215713				CG6310	FBgn0036121	0.896484061	-0.040075269
FBgn0086915	-0.573068577	0.715441923				CG7839	FBgn0036124	-0.346648088	-0.276211296
FBgn0267180	-0.572881713	-0.059107519				nkt	FBgn0036146	0.523091063	0.101699725
FBgn0086668	-0.572227711	1.510486337				CG7560	FBgn0036157	0.939565386	-0.520654457
FBgn0026361	-0.572047641	-1.607366378				Muc68Ca	FBgn0036181	2.102692137	-0.266539784
FBgn0263980	-0.571896084	-0.343971387				crim	FBgn0036198	0.489638622	0.315062602
FBgn0004656	-0.571792967	0.158634061				CG10361	FBgn0036208	1.127644758	-0.214419324
FBgn0037547	-0.571726402	-0.733983006				RpL10Ab	FBgn0036213	0.318309925	0.083328941
FBgn0030830	-0.571293865	0.621448022				CG6938	FBgn0036235	-1.12421344	0.362458281
FBgn0029730	-0.571017382	0.038521047				Rh7	FBgn0036260	-0.538014458	0.030154461
FBgn0051907	-0.570420781	-0.454012635				CG11529	FBgn0036264	0.472202832	-0.531973579
FBgn0000273	-0.570343517	-0.095673475				CG10660	FBgn0036288	0.490573444	0.064038107
FBgn0038261	-0.570032324	-0.083876101				sowah	FBgn0036302	-0.319493192	0.054088911
FBgn0053181	-0.569318263	-0.084311965				nebu	FBgn0036316	0.376217415	-0.252629191
FBgn0013759	-0.568706794	-0.325217496				MICAL-like	FBgn0036333	-0.298498609	-0.165299639
FBgn0267995	-0.568441948	-0.041844503				Adk2	FBgn0036337	0.496898827	-0.382195135
FBgn0053923	-0.568326219	0.651535215				Srrm1	FBgn0036340	-0.306046062	-0.072706305
FBgn0040922	-0.56800081	-0.650300096				CG10222	FBgn0036356	0.65292016	-0.242311929
FBgn0265961	-0.567442244	0.323451521				cmb	FBgn0036365	-0.305132444	-0.059093477
FBgn0032061	-0.567252772	-0.004829082				Abp1	FBgn0036372	0.462612049	-0.049070386
FBgn0085371	-0.56647282	-0.446188042				Spt20	FBgn0036374	-0.38528213	-0.007613043
FBgn0259242	-0.566172447	0.045564705				upSET	FBgn0036398	-0.257829154	0.020029916
FBgn0041712	-0.565823488	-0.164676117				CG13484	FBgn0036406	0.612547008	0.14252272
FBgn0038575	-0.565747695	-0.190500824				CG7768	FBgn0036415	-1.380782636	-1.582370112
FBgn0030653	-0.565618717	-1.607097835				CG7906	FBgn0036417	3.314085589	-0.849233375
FBgn0011296	-0.565021054	0.200576545				Gbs-70E	FBgn0036428	0.857566535	-0.283622515
FBgn0085482	-0.56479099	-0.249862427				CG9628	FBgn0036433	0.291318249	-0.037433491
FBgn0039347	-0.564574559	-0.201040628				CG4914	FBgn0036436	0.887980792	-0.456791091
FBgn0050401	-0.5640756	1.119335839				Helz	FBgn0036451	-0.419989056	0.012522042
FBgn0267484	-0.563728219	1.057117466				CG17839	FBgn0036454	-0.235074034	-0.144469057
FBgn0042101	-0.563525534	0.359961667				CG12316	FBgn0036483	-0.313208991	-0.189706487
FBgn0033818	-0.563325813	0.188466272				CG7255	FBgn0036493	0.610137417	-0.078291565
FBgn0267515	-0.5633108	0.690492171				CG12301	FBgn0036514	-0.39666052	-0.085889685
FBgn0040569	-0.562670577	0.043702275				Pgant8	FBgn0036529	1.026033528	-0.402514954
FBgn0264954	-0.562193763	-0.178774924				CG10516	FBgn0036549	1.090147429	-0.079563755
FBgn0086693	-0.562182676	0.321584874				hzg	FBgn0036556	0.561599243	0.192377926
FBgn0026375	-0.56213057	0.162856771				CG5895	FBgn0036560	0.313156752	-0.000252579
FBgn0037844	-0.56176052	-0.183853867				CG13055	FBgn0036583	0.387821021	0.787180304
FBgn0031052	-0.560984769	-0.314518061				CG13071	FBgn0036585	-0.381878928	-1.346122572
FBgn0051213	-0.560804873	-0.097891917				CG13067	FBgn0036589	0.660323438	-0.098752175
FBgn0263116	-0.560457074	0.066405891				CG13046	FBgn0036595	2.949805736	-1.796293323
FBgn0266098	-0.560120607	0.447882162				CG4962	FBgn0036597	2.83103889	-1.355575394
FBgn0038751	-0.559866307	-0.597653803				CG4982	FBgn0036598	6.33045547	0.29170559
FBgn0066293	-0.559681665	0.338192293				Agpat3	FBgn0036623	0.626305268	-0.195335728
FBgn0035168	-0.559527242	-0.299707566				CG9701	FBgn0036659	0.92695078	0.107227887
FBgn0033659	-0.559285599	0.721141603				CG9705	FBgn0036661	-0.392464859	-0.031639998
FBgn0267091	-0.558562601	0.556345921				CG13022	FBgn0036679	3.141407053	-0.496022041
FBgn0033731	-0.558560958	-1.781646072				Cpr73D	FBgn0036680	0.53273328	-0.179386734
FBgn0034007	-0.558396343	1.338402091				Papst2	FBgn0036695	0.350723883	0.074519063
FBgn0030204	-0.557648988	-0.483699528				Afg3l2	FBgn0036702	-0.328718539	-0.110159689
FBgn0261258	-0.556624682	-0.07322916				Mip	FBgn0036713	-0.278166876	-0.022271416
FBgn0267582	-0.556375264	0.106807128				CG6333	FBgn0036731	1.456408123	0.481947791
FBgn0031460	-0.556145166	0.081649728				U4-U6-60K	FBgn0036733	-0.490896169	-0.187479995
FBgn0265953	-0.555905844	0.530217583				CG7497	FBgn0036742	0.580076738	0.226226116
FBgn0052423	-0.554050381	0.136314368				Adgf-A	FBgn0036752	-1.073404149	0.554167497
FBgn0040717	-0.553601975	0.166550091				Ir75a	FBgn0036757	-3.826745437	0.295683899
FBgn0262730	-0.553551947	0.071590655				CG5577	FBgn0036759	0.670945586	-0.789874568
FBgn0023531	-0.55318525	-0.336118713				CG4306	FBgn0036787	1.116140581	-0.113362082
FBgn0264439	-0.552881092	0.876127586				AstC-R1	FBgn0036790	-0.392227968	0.165157754
FBgn0034204	-0.552097872	2.08722074				MYPT-75D	FBgn0036801	-0.413570149	0.035398196
FBgn0263338	-0.551657166	-0.261033359				Sgf11	FBgn0036804	0.593884463	-0.146824224
FBgn0260789	-0.551108403	-0.243996865				Chmp1	FBgn0036805	0.367863185	0.082756593
FBgn0038452	-0.550438664	-0.016649898				Cyp12c1	FBgn0036806	1.366475849	-0.497895407
FBgn0264449	-0.550145872	-0.081304442				MED11	FBgn0036811	0.505216757	-0.184637927
FBgn0263216	-0.549931416	-0.167649987				CG14073	FBgn0036814	-0.484574266	0.029622446
FBgn0263343	-0.549601722	0.697360882				CG3902	FBgn0036824	0.969000553	-0.350237552
FBgn0004244	-0.549222601	0.147198191				RpL26	FBgn0036825	0.591644692	-0.14678784
FBgn0266046	-0.548259817	-0.398720327				CG18135	FBgn0036837	0.865737733	-0.243212596
FBgn0031301	-0.548069864	-0.032846239				Naxd	FBgn0036848	0.512921153	-0.024336344
FBgn0263256	-0.547965405	-0.043786692				CG14082	FBgn0036851	-0.318442097	0.347676564
FBgn0267983	-0.547953291	0.328630288				Aldh7A1	FBgn0036857	0.340088149	-0.598809219
FBgn0052072	-0.547840361	-0.581437095				Gbs-76A	FBgn0036862	0.305848495	-0.149091099
FBgn0040376	-0.544178994	-0.336307143				CG9449	FBgn0036875	-0.495298525	0.202971436
FBgn0038139	-0.544069437	0.12738672				CG9451	FBgn0036876	0.767793516	-0.157050903
FBgn0028841	-0.543482456	-0.051494025				Cpr76Bc	FBgn0036880	0.234902246	0.773589951
FBgn0266985	-0.543403129	0.771798551				Cyp305a1	FBgn0036910	0.822043161	0.171721863
FBgn0026315	-0.543301649	-0.458390503				CG14183	FBgn0036931	-0.938203695	0.19360605
FBgn0085194	-0.542201134	1.083978414				sNPF-R	FBgn0036934	-0.477748465	0.141721742
FBgn0004391	-0.542130957	-0.0594934				CG14186	FBgn0036935	0.063689646	0.396722101
FBgn0027795	-0.54210803	-0.27076047				CG7328	FBgn0036942	0.663201861	0.058087003
FBgn0003415	-0.542085791	0.021245267				Ssk	FBgn0036945	0.452427229	-0.073104162
FBgn0003464	-0.541999044	-0.048440244				CG17122	FBgn0036962	-1.278678132	0.031132931
FBgn0052548	-0.541096389	-0.422400431				zye	FBgn0036985	-0.795638664	0.002378579
FBgn0036531	-0.540458458	-0.787572032				CG5262	FBgn0036988	0.494343561	-0.126217747
FBgn0035859	-0.540449265	0.132500062				CG5910	FBgn0036993	0.435429322	-0.294890098
FBgn0030174	-0.540419088	-0.245252211				atk	FBgn0036995	1.373336904	-1.321782071
FBgn0267112	-0.540380991	0.426214233				CG5955	FBgn0036997	0.655403091	-0.338118531
FBgn0029745	-0.539982591	0.37405396				BNIP3	FBgn0037007	0.460696596	-0.153438969
FBgn0266630	-0.539628268	0.268213372				CG13251	FBgn0037014	-0.853390986	0.337679758
FBgn0003886	-0.539205388	0.569257932				CG4074	FBgn0037017	0.521488727	-0.12334707
FBgn0085419	-0.539123335	-0.208120128				CG11456	FBgn0037031	-0.271585774	0.285330931
FBgn0052971	-0.538977462	-0.389441385				CG9391	FBgn0037063	0.271891244	-0.051123683
FBgn0024361	-0.538271588	-0.009032692				CG5664	FBgn0037082	0.427447315	0.101713343
FBgn0052793	-0.538128887	1.670715475				Est-Q	FBgn0037090	0.824513825	-1.160172703
FBgn0036260	-0.538014458	0.046390632				Syn1	FBgn0037130	-1.031512307	0.165138247
FBgn0000108	-0.537932337	0.043541058				CG14564	FBgn0037131	-2.164021931	-0.277353271
FBgn0050279	-0.537143079	1.012252497				CG7458	FBgn0037144	0.9005704	-0.0955792
FBgn0266822	-0.537133233	0.197634427				P5CS	FBgn0037146	0.976069692	-0.329808378
FBgn0030898	-0.537088476	-0.447563697				CG7130	FBgn0037151	0.954136666	0.32857593
FBgn0260938	-0.536728564	-0.03852573				olf413	FBgn0037153	-0.458997542	0.017524826
FBgn0262855	-0.536259858	-0.419925566				CG11438	FBgn0037164	-0.503023422	0.092624374
FBgn0000233	-0.536137795	-0.292534371				EMC4	FBgn0037199	0.390729418	0.247562486
FBgn0039312	-0.535938345	-0.346437492				Mes2	FBgn0037207	0.841914466	-0.218643152
FBgn0016920	-0.535093135	-0.464874021				beta-Man	FBgn0037215	0.359350258	-0.320180468
FBgn0041210	-0.534959246	0.123958184				CG14636	FBgn0037217	0.694785463	-0.04502713
FBgn0266199	-0.534717113	-0.1019869				CG14642	FBgn0037222	0.697980316	-0.931015929
FBgn0052698	-0.534600951	-0.033418023				CG1092	FBgn0037228	0.85943922	-0.628081343
FBgn0261836	-0.534200232	0.049808284				Nepl11	FBgn0037230	0.665401507	-0.531498014
FBgn0029807	-0.533993092	-2.669487513				Sfxn1-3	FBgn0037239	0.637952613	-0.202568219
FBgn0052797	-0.533899091	0.752593651				CG1124	FBgn0037290	0.361328936	0.317544839
FBgn0029114	-0.533886337	-0.230840514				Sccpdh1	FBgn0037298	0.465391939	0.226695145
FBgn0000179	-0.533394021	0.122924179				Orco	FBgn0037324	-0.872737269	0.589169661
FBgn0051973	-0.532901268	0.210466825				CG14669	FBgn0037326	-0.293989428	0.158742445
FBgn0262656	-0.532722994	0.34726256				RpL35A	FBgn0037328	0.443575559	-0.1820241
FBgn0261710	-0.531407166	0.053121281				CG2926	FBgn0037344	-0.346287868	-0.014927776
FBgn0265065	-0.531212488	0.399884839				PolZ2	FBgn0037345	0.700132547	-0.062083931
FBgn0051205	-0.531152083	-0.567743686				RpL13A	FBgn0037351	0.549970655	-0.13643468
FBgn0264674	-0.531142738	0.270276592				CG12171	FBgn0037354	0.597154306	-0.134990142
FBgn0037291	-0.530648884	0.16525914				elm	FBgn0037358	0.323340307	0.146726598
FBgn0035192	-0.530436487	-0.409088346				CG2091	FBgn0037372	0.427385417	0.399980534
FBgn0263997	-0.529625604	-0.102983265				CG10979	FBgn0037379	0.329047659	-0.114327147
FBgn0037565	-0.529472786	-0.210600351				NPFR	FBgn0037408	-0.441527558	-0.067922334
FBgn0040752	-0.52851859	0.131051585				Osi2	FBgn0037410	0.886944835	1.07098607
FBgn0031730	-0.52846597	-0.407879141				Osi3	FBgn0037411	0.278583383	1.288156214
FBgn0085316	-0.527998931	-0.226148901				Osi7	FBgn0037414	-1.783212138	0.199661945
FBgn0053233	-0.52798144	-0.320315688				Osi8	FBgn0037415	-0.659039643	0.478385587
FBgn0032768	-0.527966286	-1.922017283				CRAT	FBgn0037440	0.344202919	-0.384563001
FBgn0029639	-0.527278376	0.302271066				Neurochondrin	FBgn0037447	-0.51925465	-0.336012882
FBgn0261244	-0.526779585	-0.107084299				CG15186	FBgn0037448	-0.409579493	0.043706333
FBgn0263869	-0.526671651	0.187850628				CG1137	FBgn0037454	-0.642343316	-0.05710525
FBgn0003090	-0.526225106	-0.143292943				Dpck	FBgn0037469	0.427264001	0.14002401
FBgn0031323	-0.525526222	-1.5808424				MAGE	FBgn0037481	0.656044455	-0.075597383
FBgn0010223	-0.525429816	-0.077021568				thw	FBgn0037487	-0.764291413	-0.983443027
FBgn0032699	-0.525270707	-0.221448239				CG14607	FBgn0037488	0.503761891	-4.854601947
FBgn0267033	-0.525005915	0.264740414				CG18268	FBgn0037520	-1.697284013	0.287506563
FBgn0051374	-0.524829596	-0.106414414				CG2993	FBgn0037521	-0.322116264	0.133583726
FBgn0053971	-0.524357517	-0.448992778				CG17816	FBgn0037525	-0.250441234	0.169663661
FBgn0265362	-0.524262305	-0.397645899				CG2767	FBgn0037537	0.422073183	-0.332043224
FBgn0285926	-0.524215461	0.091258419				mAChR-B	FBgn0037546	-0.417342349	0.146361515
FBgn0250862	-0.524174916	-0.697446459				CG7900	FBgn0037548	0.94659276	-0.09299413
FBgn0037280	-0.524081468	-0.139361071				CG7800	FBgn0037552	0.494692413	-0.574666278
FBgn0051161	-0.524014776	0.253297536				CG18249	FBgn0037553	1.719381854	-0.535003989
FBgn0030090	-0.523919448	0.111554544				CR18228	FBgn0037560	0.48759505	0.21114729
FBgn0034145	-0.523416819	-0.342256299				CG9626	FBgn0037565	-0.529472786	-0.173742151
FBgn0265746	-0.523225879	-0.983336072				CG7483	FBgn0037573	0.299508056	0.059390419
FBgn0030359	-0.523209941	-0.188276159				CG7352	FBgn0037581	-0.827101649	0.061658219
FBgn0087008	-0.522507117	-0.175455787				CG8036	FBgn0037607	0.591342011	-0.785125655
FBgn0004644	-0.522466222	0.308197881				ScsbetaA	FBgn0037643	0.325543596	-0.426053894
FBgn0033048	-0.522456209	0.066026415				Kcmf1	FBgn0037655	-0.231900101	0.022484218
FBgn0003165	-0.52099261	0.094832582				Srr	FBgn0037684	1.422985075	0.014584125
FBgn0265629	-0.519625195	-0.486131176				RpL34b	FBgn0037686	0.354344302	-0.071264175
FBgn0260971	-0.519373928	-0.135673552				CG8132	FBgn0037687	0.525692648	-0.011420455
FBgn0037447	-0.51925465	-0.362736126				CG8199	FBgn0037709	0.421852035	-0.289171657
FBgn0035911	-0.519222211	-0.041467856				CG9396	FBgn0037714	1.147433073	-0.424806336
FBgn0261804	-0.519160623	-0.137890939				bocks	FBgn0037719	0.36285579	-0.027727077
FBgn0261954	-0.518771533	-0.035208987				Nepl12	FBgn0037727	1.266530233	-0.591429817
FBgn0035360	-0.518715683	0.010772315				CG9444	FBgn0037730	0.77519408	-0.382508814
FBgn0264001	-0.517805813	0.162064426				CG8516	FBgn0037757	-0.822965589	0.02036708
FBgn0054025	-0.517084506	0.238481128				Teh1	FBgn0037766	-0.30673948	0.104373522
FBgn0001624	-0.517042549	0.055087179				CG12811	FBgn0037779	0.657957094	-0.228200485
FBgn0026374	-0.517015661	-0.033968944				CG3999	FBgn0037801	1.17287616	-1.035907467
FBgn0085246	-0.516530513	0.727911893				sle	FBgn0037810	-0.422827425	-0.158761198
FBgn0031849	-0.515636805	1.348304597				CG14692	FBgn0037836	-0.951583098	0.355840799
FBgn0288967	-0.515401458	-0.076393564				CG6567	FBgn0037842	0.570632133	-0.395107371
FBgn0010382	-0.515209548	0.095601772				SdhC	FBgn0037873	0.29383724	0.095994023
FBgn0005624	-0.514609042	-0.131573105				Tctp	FBgn0037874	0.535635904	-0.225507384
FBgn0050334	-0.514045392	-0.202208805				scpr-C	FBgn0037879	2.571651753	0.077190342
FBgn0017590	-0.514017533	0.008429528				scpr-B	FBgn0037888	2.183185165	-0.692650832
FBgn0025642	-0.513624925	0.292086933				scpr-A	FBgn0037889	2.634377617	0.326425818
FBgn0001330	-0.513505154	-0.183565326				sea	FBgn0037912	-1.656081325	-0.322368331
FBgn0038180	-0.513254394	0.257745709				fabp	FBgn0037913	1.064575657	-0.30515257
FBgn0003016	-0.512669827	-0.236506537				Zaf1	FBgn0037921	-0.185650668	-0.49725343
FBgn0265901	-0.511386224	-0.224711076				CG6830	FBgn0037934	0.637953423	-0.295272174
FBgn0261934	-0.511353066	0.118265092				CG6834	FBgn0037935	0.627966707	-0.182765174
FBgn0036368	-0.510983248	-0.204221537				CG6923	FBgn0037944	-0.483406704	0.052513936
FBgn0032582	-0.510974314	0.176376699				Kyat	FBgn0037955	0.510720636	-0.047948961
FBgn0267211	-0.510552895	-0.697109561				Cad87A	FBgn0037963	-0.30816237	-0.027238967
FBgn0003889	-0.510325953	0.010096651				CG18547	FBgn0037973	1.331235147	-1.204383286
FBgn0031169	-0.510193108	0.342735358				CG12224	FBgn0037974	1.575828659	-1.075292733
FBgn0039686	-0.510186463	0.089936216				eIF3d2	FBgn0037994	-1.364990138	-0.517567543
FBgn0015774	-0.509393121	0.169827268				Adk1	FBgn0037995	-1.481875518	-0.660177888
FBgn0035720	-0.508798376	-0.708182024				Rsbp15	FBgn0038000	-5.703861982	-0.219122831
FBgn0283439	-0.508732228	-1.537367969				Cyp9f3	FBgn0038034	-1.108225773	0.423968477
FBgn0029679	-0.50856057	-0.884352031				Sccpdh2	FBgn0038038	1.379153533	-0.020858464
FBgn0267558	-0.508378355	0.538426807				Octbeta2R	FBgn0038063	-0.371519818	-0.036971543
FBgn0265830	-0.508127358	0.061767818				Gnmt	FBgn0038074	1.170076921	-0.987239681
FBgn0038929	-0.508015183	-0.376849689				CG12279	FBgn0038080	0.743174947	0.311625287
FBgn0265523	-0.507829438	0.310013522				Ugt37A3	FBgn0038083	4.32489743	-1.275359384
FBgn0051525	-0.507596861	0.600780759				yellow-f2	FBgn0038105	0.971789358	-0.273142274
FBgn0053483	-0.50720163	-0.698406957				CG7518	FBgn0038108	-0.466907254	-0.049905198
FBgn0035139	-0.506913025	-0.629755773				CG8031	FBgn0038110	0.501907953	-0.022608175
FBgn0035711	-0.506241895	0.096270853				CG7966	FBgn0038115	0.906638177	-0.222853091
FBgn0267966	-0.506215078	-0.011804516				PK2-R2	FBgn0038139	-0.544069437	0.470737003
FBgn0038373	-0.505995533	-2.135610754				CheA87a	FBgn0038142	-0.917518199	-0.180778156
FBgn0261873	-0.505875464	0.143215558				CCHa2	FBgn0038147	1.226038893	-0.039494412
FBgn0286869	-0.505870199	0.992999536				CG9759	FBgn0038160	-0.424239148	0.693078395
FBgn0035497	-0.505713784	-0.463371479				CG10841	FBgn0038163	0.826531948	-0.591436159
FBgn0030479	-0.505708171	0.102594378				Task6	FBgn0038165	-0.298420177	0.04609422
FBgn0266005	-0.50540582	-0.037722056				CG9588	FBgn0038166	0.433397738	-0.107683195
FBgn0039128	-0.505297528	-1.234664389				Adgf-D	FBgn0038172	0.479275345	-0.367802641
FBgn0035610	-0.505291165	-0.437583143				CG9297	FBgn0038181	-0.426155526	-0.498259756
FBgn0038880	-0.504933555	0.600569717				Cyp6d5	FBgn0038194	0.422059193	-0.27826135
FBgn0053966	-0.504775436	-0.274676222				Pde6	FBgn0038237	-0.324671628	-0.009956075
FBgn0033683	-0.504648908	-0.339475502				CG3505	FBgn0038250	0.486197397	0.124245688
FBgn0267737	-0.504159114	0.260174465				smp-30	FBgn0038257	0.799074626	-0.384581283
FBgn0032124	-0.504090816	-0.16935945				Sdr	FBgn0038279	0.041284865	-0.674395413
FBgn0267350	-0.503614855	-0.160156458				dpr9	FBgn0038282	-0.250393225	0.196122418
FBgn0053278	-0.503522789	-0.570002803				CG6912	FBgn0038290	-0.136712797	1.517314324
FBgn0032817	-0.503431378	-0.393082211				Spn88Eb	FBgn0038299	1.620732293	-0.639056916
FBgn0037164	-0.503023422	-0.288261768				CG4210	FBgn0038302	0.88621306	-0.153854117
FBgn0267163	-0.502729235	0.01502396				AOX4	FBgn0038350	-1.743075434	0.731435306
FBgn0267118	-0.502654095	-0.192788912				CG4576	FBgn0038366	-0.610340916	0.286713474
FBgn0267113	-0.502539954	-0.437130901				CG4546	FBgn0038373	-0.505995533	0.626484478
FBgn0003227	-0.501971332	-0.979996213				Fbxl7	FBgn0038385	0.044979815	-0.500182823
FBgn0250754	-0.501939778	-0.326338218				CG10185	FBgn0038397	-0.692690191	-0.224566989
FBgn0267626	-0.501878505	-0.750725429				sxe2	FBgn0038398	0.679404538	0.221218723
FBgn0034106	-0.501859966	-0.584033233				CG10311	FBgn0038420	0.318346378	0.023596752
FBgn0038693	-0.501468184	0.039071159				CG14880	FBgn0038422	-0.411057069	0.235812635
FBgn0015609	-0.501169138	-0.01683796				CG14907	FBgn0038455	0.528702006	-0.272097354
FBgn0260718	-0.501167638	0.008875611				EMC2A	FBgn0038462	0.36156427	0.179683902
FBgn0259994	-0.501140275	0.049597093				CG3534	FBgn0038463	0.380235447	-0.497419286
FBgn0034644	-0.501040901	-0.062383649				Irc	FBgn0038465	0.470656102	0.018261241
FBgn0266446	-0.500842592	-0.16231967				AdSL	FBgn0038467	0.536320678	-0.720948456
FBgn0030634	-0.500759035	-0.22218301				Trm7-32	FBgn0038471	0.45561876	0.020754977
FBgn0259233	-0.500546675	-1.140428732				beat-IIb	FBgn0038494	-0.27877221	-0.074880136
FBgn0029834	-0.500193005	-0.210247823				beat-IIa	FBgn0038498	-0.344549933	0.097716673
FBgn0033705	-0.500130863	-0.665379658				Prx3	FBgn0038519	0.389814681	0.006122229
FBgn0028875	-0.499589445	0.090441694				CG7168	FBgn0038586	0.502286163	0.125354184
FBgn0040372	-0.499336978	-0.422682314				CG7675	FBgn0038610	0.282754809	-0.169551207
FBgn0265726	-0.499218588	0.11420788				Octalpha2R	FBgn0038653	-0.283954667	-0.052502001
FBgn0261617	-0.498908396	0.178447864				CG14298	FBgn0038654	0.437429371	0.121257758
FBgn0259222	-0.498906814	-0.099159405				Sgsh	FBgn0038660	0.775803565	0.082295161
FBgn0029955	-0.497981929	-0.153283428				Mpc1	FBgn0038662	0.345718189	-0.360887911
FBgn0036715	-0.497418719	-0.39369498				unc79	FBgn0038693	-0.501468184	0.110346494
FBgn0260660	-0.497030449	0.002820079				CG11626	FBgn0038705	1.269244345	-0.21523102
FBgn0265525	-0.497026976	0.416663998				CG7342	FBgn0038716	-0.663913272	-0.315410953
FBgn0261549	-0.496965302	0.075056265				subdued	FBgn0038721	0.281907757	-0.314963419
FBgn0037516	-0.49692352	-0.63972998				Nup58	FBgn0038722	-0.375238017	-0.008890749
FBgn0261574	-0.496899627	-0.045643832				CG4572	FBgn0038738	0.889868156	-0.435503674
FBgn0264513	-0.496809464	-0.161028548				CG4562	FBgn0038740	-0.426092209	-0.013056221
FBgn0267103	-0.496796977	-1.118659087				Arc42	FBgn0038742	0.575164481	-0.019690179
FBgn0052655	-0.496671832	-0.044443811				CG4462	FBgn0038752	0.444762681	0.183436757
FBgn0261641	-0.496627361	-0.126117947				Sirt2	FBgn0038788	0.206805265	0.410342767
FBgn0033610	-0.496300721	0.2429698				CG4335	FBgn0038795	2.177120957	-0.603718475
FBgn0083963	-0.496290699	-0.217109957				MFS9	FBgn0038799	0.846359569	0.036200642
FBgn0267089	-0.496037362	-0.445480453				CG4000	FBgn0038820	0.727883662	0.052398866
FBgn0027567	-0.495429773	-0.075191604				Syp	FBgn0038826	-0.316535216	0.005193518
FBgn0261612	-0.495326568	0.108015718				CG17272	FBgn0038830	-0.742786176	0.174003155
FBgn0036875	-0.495298525	0.080112897				RpS30	FBgn0038834	0.552963651	-0.00889074
FBgn0264834	-0.494817282	0.384945102				hdly	FBgn0038842	-0.460539076	0.11040956
FBgn0040093	-0.494751012	-0.588672522				CG5697	FBgn0038846	0.536007865	1.001898163
FBgn0051547	-0.493245585	0.033087841				CG5793	FBgn0038858	0.518168979	-0.350100528
FBgn0037759	-0.492913112	-0.122016049				Usp8	FBgn0038862	0.263133764	-0.243712453
FBgn0266000	-0.492786826	0.16967507				CG3301	FBgn0038878	0.720510671	0.013177708
FBgn0035921	-0.492542143	-0.068545587				SIFaR	FBgn0038880	-0.504933555	0.082729603
FBgn0016047	-0.492406168	-0.19142317				aus	FBgn0038881	-0.277496601	0.156392
FBgn0265296	-0.492101403	0.19432197				CG5849	FBgn0038897	0.911683483	-0.139038773
FBgn0023524	-0.491640409	-0.283973082				fit	FBgn0038914	1.167872809	-0.455907659
FBgn0000283	-0.491485537	-0.165785029				CG6028	FBgn0038924	0.368953957	-0.100393175
FBgn0029643	-0.491095258	0.923612414				CG13408	FBgn0038929	-0.508015183	-0.024824417
FBgn0030319	-0.490909262	0.164074741				BomT3	FBgn0038930	0.757680547	-0.381999012
FBgn0036733	-0.490896169	-0.608664218				CG5391	FBgn0038943	2.869038804	0.25952814
FBgn0265637	-0.490728732	-0.552033691				rdhB	FBgn0038946	3.612116032	-0.366477857	p-value	6.92E-164
FBgn0050089	-0.490486912	-0.147590494				Sar1	FBgn0038947	0.406177847	-0.187296257
FBgn0266587	-0.49044688	-0.644674153				CG7069	FBgn0038952	-1.02988549	0.069764968
FBgn0020912	-0.490411668	-0.246776784				CG13856	FBgn0038959	0.446455908	-0.227068136
FBgn0033969	-0.490253204	-0.331324627				pinta	FBgn0038966	0.412853755	0.017706478
FBgn0030551	-0.490033183	0.097716975				CG7054	FBgn0038972	0.625540754	-0.020277683
FBgn0261260	-0.489525186	0.208520777				CG5377	FBgn0038974	0.567804743	0.072405484
FBgn0027106	-0.489426934	-0.514762287				Nrx-1	FBgn0038975	-0.372365794	0.068638048
FBgn0287725	-0.488726494	-0.348129614				Octbeta1R	FBgn0038980	0.270129834	0.14474878
FBgn0036395	-0.48802856	-0.009074521				AdipoR	FBgn0038984	0.742164093	-0.37360913
FBgn0265585	-0.487851424	0.021067816				Cyp6d4	FBgn0039006	0.626925292	-0.367383589
FBgn0052668	-0.487773353	-0.292680935				Nepl13	FBgn0039022	0.812103844	-0.57822439
FBgn0045980	-0.487748607	0.441076586				Nepl14	FBgn0039023	1.349354697	-0.539064029
FBgn0019661	-0.487654043	0.172209738				Nepl15	FBgn0039024	0.36270749	-0.243432481
FBgn0260780	-0.487581644	-0.453781296				Gbp3	FBgn0039031	1.690588926	-0.544268803
FBgn0003068	-0.487442667	-0.025520787				CG13833	FBgn0039040	1.194494462	0.124894998
FBgn0039829	-0.486898288	0.165311527				CG4408	FBgn0039073	-0.408754528	-1.092447749
FBgn0030613	-0.486737517	-0.245477449				beat-IV	FBgn0039089	-0.307433087	0.086214001
FBgn0029573	-0.486681879	-0.843896809				CG10184	FBgn0039094	0.387679994	-0.209548696
FBgn0083981	-0.486623612	-0.173076741				SPE	FBgn0039102	0.588059518	-0.114765203
FBgn0000037	-0.486593871	-0.223907692				Lsd-1	FBgn0039114	1.772890652	0.062208205
FBgn0034736	-0.486454584	0.009670171				CG10208	FBgn0039118	0.699781494	-0.049538942
FBgn0029814	-0.486330591	-0.165572581				CG13603	FBgn0039135	0.364515374	0.170962668
FBgn0002905	-0.486116091	-0.774857776				CG5902	FBgn0039136	0.317886413	-0.155597267
FBgn0039101	-0.48573936	0.563569423				CG13607	FBgn0039151	1.804041509	-0.160193656
FBgn0038902	-0.485640651	-0.26351092				Root	FBgn0039152	1.54907086	0.173563122
FBgn0030156	-0.485326369	-0.282174448				Kal1	FBgn0039155	0.407376239	-0.131994145
FBgn0037388	-0.484727343	0.583991123				CG6178	FBgn0039156	0.424729265	-0.067199578
FBgn0036814	-0.484574266	0.041023143				CG17786	FBgn0039167	-0.576514781	0.167461292
FBgn0266937	-0.484530253	0.089811318				Spase22-23	FBgn0039172	0.443250307	0.107380316
FBgn0031118	-0.484328184	0.2027223				puf	FBgn0039214	-0.384924307	-0.016899525
FBgn0010295	-0.484226995	0.926237702				Polr2L	FBgn0039218	0.714073044	0.343975799
FBgn0039883	-0.484054954	-0.106496001				Ude	FBgn0039226	-0.414476433	0.222591077
FBgn0050187	-0.483896766	0.520435285				Saf-B	FBgn0039229	-0.290145356	0.171990375
FBgn0034662	-0.483764143	2.083030848				CG11089	FBgn0039241	0.752395196	-0.643269244
FBgn0263042	-0.483761631	0.938815019				tnc	FBgn0039257	-0.456309905	0.024456621
FBgn0286071	-0.483496894	-0.032687536				CG11790	FBgn0039265	0.575453836	-0.030035264
FBgn0266308	-0.483428156	-0.577821437				CG11791	FBgn0039266	-0.476425189	-0.095970064
FBgn0053519	-0.483422004	-0.157849584				CG13654	FBgn0039290	-0.318144026	-0.060081091
FBgn0037944	-0.483406704	-0.509499043				CG11852	FBgn0039297	-1.177358885	0.701723811
FBgn0261046	-0.482891162	-0.158330239				CG11854	FBgn0039299	0.911775021	0.776363782
FBgn0029688	-0.482709272	-0.163801635				RpS27	FBgn0039300	0.52615497	-0.109104102
FBgn0010473	-0.482571281	0.098500069				Nup37	FBgn0039301	0.505791785	0.216135075
FBgn0010296	-0.481880129	1.043997765				CG10514	FBgn0039312	-0.535938345	0.182847435
FBgn0036287	-0.481004382	-0.193817788				alrm	FBgn0039332	1.408126471	-0.27439153
FBgn0267284	-0.480401805	1.334247929				CG5079	FBgn0039346	-0.21857142	1.051930542
FBgn0052071	-0.480325663	-0.024122628				CG5071	FBgn0039347	-0.564574559	0.4238284
FBgn0265205	-0.480088158	0.825463497				Npl4	FBgn0039348	0.196882935	-0.36461951
FBgn0035756	-0.480042867	-0.004084407				RpL27	FBgn0039359	0.315822869	-0.160771164
FBgn0083124	-0.480038486	-0.524732405				CG5948	FBgn0039386	-0.575966413	0.379155747
FBgn0028369	-0.479533328	0.093521154				CG14540	FBgn0039398	-2.368756215	-0.001966066
FBgn0025632	-0.479364526	-0.298238199				RpL34a	FBgn0039406	0.463470127	-0.050808603
FBgn0027655	-0.479233486	-0.089262223				CG14551	FBgn0039408	5.571630983	0.410425925
FBgn0265380	-0.478122543	0.099516072				CG6420	FBgn0039451	-0.299495708	-0.240783668
FBgn0033303	-0.477979487	0.08920112				IntS12	FBgn0039459	0.450814641	0.164985357
FBgn0036934	-0.477748465	-0.287188111				CG6295	FBgn0039471	-4.278035946	-0.58274454
FBgn0267912	-0.477639899	0.127490493				CG14259	FBgn0039483	0.495851831	-0.281458105
FBgn0038248	-0.477253988	0.229675736				CG3339	FBgn0039510	-0.941350649	-0.036166752
FBgn0003093	-0.477114029	0.052238877				CG13978	FBgn0039518	-0.383860632	3.930982014
FBgn0026411	-0.477008978	0.010291373				Hsdl2	FBgn0039537	0.512056445	0.32936146
FBgn0286198	-0.476997485	-0.421252507				CROT	FBgn0039543	0.223909868	-0.448891579
FBgn0039266	-0.476425189	-0.100900852				BOD1	FBgn0039560	-0.307639073	-0.089561522
FBgn0024189	-0.47621159	-0.2086036				Gfat2	FBgn0039580	-0.439485835	-0.09272545
FBgn0266830	-0.47514735	-0.01681931				beat-VI	FBgn0039584	-0.313946618	0.027727433
FBgn0028704	-0.475100773	-0.018437139				Sid	FBgn0039593	-0.13735455	-1.219675066
FBgn0040817	-0.475003057	-0.271435915				Nepl18	FBgn0039611	2.082813753	-0.76788001
FBgn0265598	-0.474960416	-0.051493189				Nepl19	FBgn0039612	1.412302826	-0.382566149
FBgn0005683	-0.474716774	-1.109261818				Nepl20	FBgn0039613	1.990176128	1.00354642
FBgn0031920	-0.47469685	-0.247474637				CG11828	FBgn0039616	4.46725051	-0.787785074
FBgn0264815	-0.474657709	-0.049647039				DIP-gamma	FBgn0039617	-0.27793961	0.100262777
FBgn0030033	-0.474345585	0.16818814				CG11842	FBgn0039629	-0.103228077	-0.877391723
FBgn0283657	-0.474087059	0.144923702				Bicra	FBgn0039633	-0.410140058	-0.151472132
FBgn0085451	-0.473724952	-0.2470665				Ctl2	FBgn0039637	-0.378725414	-0.173308403
FBgn0265967	-0.47302771	0.107946489				jus	FBgn0039647	-0.281148881	0.043601374
FBgn0052206	-0.472453665	-0.008524413				Cyt-c1L	FBgn0039651	-1.440507909	-0.068238215
FBgn0030684	-0.47235896	-0.384910999				CG7568	FBgn0039673	-0.792026668	-0.04509939
FBgn0032299	-0.472184297	-0.940190781				CG1907	FBgn0039674	0.267997042	-0.11317952
FBgn0045479	-0.472065227	-0.581958043				Obp99c	FBgn0039682	1.33015004	-0.340441594
FBgn0030846	-0.471940353	0.416520948				Obp99b	FBgn0039685	2.415923859	-0.110264286
FBgn0034742	-0.471632322	-0.167858319				CG7834	FBgn0039697	0.569929432	-0.217931209
FBgn0051106	-0.471587314	0.192210008				CG7789	FBgn0039698	-1.034348943	0.160035113
FBgn0031865	-0.471504793	0.407104006				CG7829	FBgn0039703	-0.149848222	0.667006703
FBgn0030412	-0.471107958	-0.103031118				RpS8	FBgn0039713	0.505308065	-0.224795768
FBgn0024941	-0.470969233	0.025013096				CG7896	FBgn0039728	-1.243092791	-0.032961647
FBgn0035513	-0.470898782	0.323948552				RpS7	FBgn0039757	0.664388237	-0.034973663
FBgn0035693	-0.470797859	-0.228757401				CDase	FBgn0039774	0.41121232	-0.455950123
FBgn0050259	-0.4704526	0.258322498				CG11313	FBgn0039798	1.114476361	-0.5331498
FBgn0267798	-0.470360733	-0.250380259				Npc2g	FBgn0039800	1.589540635	-0.578701173
FBgn0028550	-0.470358104	-0.115646399				Npc2h	FBgn0039801	1.517870967	-0.700047163
FBgn0032104	-0.469962417	-1.295192193				dj-1beta	FBgn0039802	0.312143152	-0.059256514
FBgn0266989	-0.469738995	0.845094652				Cpr100A	FBgn0039805	0.536829722	-0.358905566
FBgn0004655	-0.46948998	-0.201499425				CG12071	FBgn0039808	-0.327558948	0.035733031
FBgn0034456	-0.469313931	-0.697088841				CG15547	FBgn0039809	-0.059120384	-0.49139352
FBgn0038646	-0.46928867	0.202871352				CG15556	FBgn0039821	0.084366777	-0.615223489
FBgn0002924	-0.468613959	0.338787113				CG1544	FBgn0039827	0.906148166	0.072029792
FBgn0029843	-0.468300547	-0.164492714				CG15561	FBgn0039829	-0.486898288	0.005081806
FBgn0035934	-0.468290144	0.033102606				CG11334	FBgn0039849	0.513887614	-0.259181888
FBgn0034321	-0.468217617	0.273069889				CG1774	FBgn0039856	0.600447858	-0.109648607
FBgn0267689	-0.467685045	-0.1867406				RpL6	FBgn0039857	0.26974943	-0.205668586
FBgn0039201	-0.467613934	-0.171040863				CG11550	FBgn0039864	-0.251810998	0.439320625
FBgn0026083	-0.46732311	-0.064478707				RhoGAP100F	FBgn0039883	-0.484054954	0.114887227
FBgn0261588	-0.467277478	-0.010100746				Gat	FBgn0039915	0.663701459	-0.087687884
FBgn0038108	-0.466907254	-0.117375216				Marf1	FBgn0039972	0.900411573	0.370679856
FBgn0054030	-0.466336484	0.448463364				CG17691	FBgn0039993	0.37657041	0.090822664
FBgn0036004	-0.466274097	0.181825904				RpL38	FBgn0040007	0.676930765	0.234391283
FBgn0053208	-0.465562395	-0.128468055				Set1	FBgn0040022	-0.331141204	0.136312094
FBgn0285954	-0.464548568	0.006419636				CG17698	FBgn0040056	0.256867326	0.235966518
FBgn0022768	-0.464485668	-0.242088213				yip2	FBgn0040064	0.636212297	-0.210056205
FBgn0036289	-0.464432343	0.104040292				Trx-2	FBgn0040070	0.304276367	0.017047418
FBgn0032551	-0.464145758	0.025341214				retinin	FBgn0040074	3.022196399	-1.482399975
FBgn0053200	-0.46412521	-0.558297078				Ugt317A1	FBgn0040091	-0.159718254	-0.622340413
FBgn0036839	-0.464111955	-1.527707389				lectin-46Cb	FBgn0040092	-0.591193957	0.022870132
FBgn0033440	-0.463959031	-0.224252561				lectin-28C	FBgn0040099	1.460335636	-0.543570855
FBgn0035815	-0.463086261	-0.073615045				DCTN5-p25	FBgn0040228	0.480222594	0.136109427
FBgn0052313	-0.463014601	0.724617994				Ugt302K1	FBgn0040251	-3.735983779	0.53861813
FBgn0031196	-0.462679535	-0.085922899				Ugt35C1	FBgn0040256	1.579387626	-0.542070797
FBgn0038151	-0.462216516	-0.140764294				Jafrac1	FBgn0040309	0.364295291	-0.223803195
FBgn0001323	-0.461582257	0.007631983				GNBP3	FBgn0040321	0.891616768	-0.400241368
FBgn0030674	-0.460996763	-0.039455624				CG3704	FBgn0040346	-0.347999927	-0.129833072
FBgn0265745	-0.460892654	-2.384390993				CG3699	FBgn0040349	1.387684172	-0.839355524
FBgn0041627	-0.460625942	-0.456697637				CG11380	FBgn0040359	-0.960154257	-1.290883615
FBgn0038842	-0.460539076	0.091635488				G9a	FBgn0040372	-0.499336978	0.004064431
FBgn0030078	-0.45994145	0.399334211				CG13760	FBgn0040375	-0.288420791	0.097642208
FBgn0032612	-0.459687407	-0.517079939				AANATL7	FBgn0040376	-0.544178994	0.016180421
FBgn0030721	-0.459632993	-0.667273138				CG14050	FBgn0040392	0.950047418	-0.291951106
FBgn0033058	-0.459414732	-0.247089232				Unc-76	FBgn0040395	-0.250068599	0.052724611
FBgn0037153	-0.458997542	0.029000468				CG3655	FBgn0040397	-0.453400097	0.010855962
FBgn0263132	-0.458695562	-0.136247467				CG14629	FBgn0040398	1.434469557	-0.715377348
FBgn0038221	-0.458590647	0.100792473				Buffy	FBgn0040491	0.613530372	0.040619192
FBgn0265666	-0.458472928	-0.646064669				CG8343	FBgn0040502	-0.064971263	0.812372073
FBgn0003656	-0.458324342	-0.063390563				Alk	FBgn0040505	-0.403162674	0.141573862
FBgn0034352	-0.458091992	-0.190468984				ACXC	FBgn0040508	0.809965161	0.428974209
FBgn0036567	-0.457744731	-0.035921964				CG11052	FBgn0040524	0.719231041	0.299503717
FBgn0035598	-0.457301732	-0.770010604				CG15864	FBgn0040528	0.447249581	0.827749071
FBgn0020261	-0.457156345	-0.02753515				CG11741	FBgn0040531	0.591152049	-1.592353512
FBgn0003983	-0.456474808	1.197281255				CG8369	FBgn0040532	0.358976535	0.499444059
FBgn0085478	-0.456330661	0.090368154				BomBc3	FBgn0040582	0.552455518	0.085848494
FBgn0039257	-0.456309905	-0.150496934				CG13841	FBgn0040588	-0.66902186	-0.089627013
FBgn0004839	-0.45621678	-0.100524015				CG6503	FBgn0040606	1.895214796	-0.383881154
FBgn0031116	-0.456158076	-0.084382422				CG11458	FBgn0040637	0.157873789	-0.895623363
FBgn0085376	-0.456120968	-0.173120861				Dso1	FBgn0040653	1.243250436	-0.748705528
FBgn0001311	-0.455952594	-0.915656895				CG13516	FBgn0040658	0.84225667	-0.265718328
FBgn0036138	-0.455887168	-0.759861544				Teh3	FBgn0040697	-0.304735898	-0.433292283
FBgn0031065	-0.455623624	-0.182118951				Nplp4	FBgn0040717	-0.553601975	0.817315467
FBgn0035382	-0.455341415	0.011403584				CG16926	FBgn0040732	1.735321323	-0.313728529
FBgn0259244	-0.455205852	-0.045078681				BomS6	FBgn0040733	1.742668637	-0.437624393
FBgn0051823	-0.454925038	-0.863890453				BomS5	FBgn0040734	0.661525422	0.477653453
FBgn0264542	-0.454649831	-0.116070892				BomT2	FBgn0040735	1.798075898	-0.415365048
FBgn0250788	-0.454054797	-0.056878903				Prosap	FBgn0040752	-0.52851859	-0.043773795
FBgn0038676	-0.453972062	-0.655593262				luna	FBgn0040765	-0.366190201	0.117686788
FBgn0033687	-0.453950245	-1.259529844				COX7C	FBgn0040773	0.304845818	0.230400518
FBgn0040397	-0.453400097	0.050297299				CG14767	FBgn0040777	0.238501158	-0.076580675
FBgn0033593	-0.452854819	0.052956733				CG7630	FBgn0040793	0.468922561	0.137214622
FBgn0035481	-0.452490587	0.105003834				CG14132	FBgn0040817	-0.475003057	-0.142681688
FBgn0263392	-0.452387667	-0.071449079				CG13315	FBgn0040827	1.711691756	-0.407868023
FBgn0002945	-0.452296008	-0.185906451				CG8012	FBgn0040832	0.752094781	0.422096149
FBgn0026427	-0.452203988	-0.308821682				CG17777	FBgn0040900	-0.809433653	-0.551865029
FBgn0025676	-0.452112486	0.465697085				CG11368	FBgn0040923	-0.023534867	0.431082901
FBgn0036224	-0.451234617	-0.027001009				lncRNA:CR13130	FBgn0040965	1.018771207	0.175724892
FBgn0263830	-0.451232205	-0.076683712				CG18666	FBgn0040967	-0.907563867	0.551513391
FBgn0029930	-0.451155194	0.029394271				CG16978	FBgn0040972	0.697031656	0.372171923
FBgn0034817	-0.450789799	-0.0919568				ida	FBgn0041147	0.621246095	0.01922268
FBgn0036627	-0.450789332	0.010739965				comm2	FBgn0041160	0.798217979	-0.122172509
FBgn0004860	-0.450716033	-0.176593681				Tep2	FBgn0041182	0.461953445	-0.51076455
FBgn0031837	-0.450675713	-0.760802074				Prat2	FBgn0041194	1.664244412	-0.385733201
FBgn0053993	-0.450543572	-0.692256032				HDAC4	FBgn0041210	-0.534959246	0.075666855
FBgn0053178	-0.450323861	-0.172378078				Cyp309a2	FBgn0041337	-1.010471624	-0.712874027
FBgn0026702	-0.450087547	-0.091779145				AttB	FBgn0041581	-1.211327902	1.693073345
FBgn0287864	-0.449919372	-0.512429581				Or82a	FBgn0041621	0.850312084	-0.029320235
FBgn0031077	-0.449871267	-0.147291724				Or65c	FBgn0041623	0.984700719	0.136559704
FBgn0010329	-0.449721782	-0.100159513				Ku80	FBgn0041627	-0.460625942	-0.015302571
FBgn0267665	-0.449707192	0.436130343				Hexo2	FBgn0041629	0.381345416	0.109475812
FBgn0016061	-0.449600379	0.056560356				yellow-f	FBgn0041710	1.236424914	0.077689125
FBgn0263110	-0.449532927	-0.014777722				yellow-d	FBgn0041712	-0.565823488	0.437206085
FBgn0259148	-0.449529098	-3.209664287				Apt1	FBgn0042138	0.301021702	0.033702982
FBgn0030723	-0.449417162	-0.135801706				CG18853	FBgn0042173	-1.763654821	-0.058743068
FBgn0040601	-0.449232934	-0.56641881				Arts	FBgn0042177	0.142151847	-0.352025568
FBgn0033443	-0.449208332	0.222430342				Apl	FBgn0042178	-0.646930874	0.025501289
FBgn0266925	-0.449117164	0.496793096				Nplp3	FBgn0042201	1.405374251	-1.715813455
FBgn0000448	-0.448926824	-0.05570164				Sox21b	FBgn0042630	-0.336873168	0.03909913
FBgn0003319	-0.448631854	-0.574057373				Adgf-A2	FBgn0043025	-1.45907632	0.203508353
FBgn0261793	-0.448583691	0.139940524				PGRP-SB1	FBgn0043578	0.712492396	-0.170991907
FBgn0267655	-0.448185848	1.11173487				CG32444	FBgn0043783	1.650192053	-0.228798991
FBgn0000036	-0.448183363	0.062561283				phu	FBgn0043791	2.220239519	0.739631322
FBgn0004367	-0.448007381	-0.108940591				vir-1	FBgn0043841	0.58808596	0.062667601
FBgn0024836	-0.447685634	-0.266840856				dome	FBgn0043903	-0.418746708	-0.115690364
FBgn0029733	-0.447454083	0.85071881				Spn43Ad	FBgn0044011	0.826890801	-0.540887427
FBgn0033661	-0.446870181	-0.20016638				Roc2	FBgn0044020	0.360440647	0.129442216
FBgn0264496	-0.446781239	-0.591579161				Ilp6	FBgn0044047	0.326486297	-0.394071121
FBgn0027600	-0.446776467	0.109670853				Cka	FBgn0044323	-0.585292759	-0.013770991
FBgn0267078	-0.446072128	-0.080754763				Chro	FBgn0044324	-0.253708509	-0.065200213
FBgn0263355	-0.445556445	0.132604717				CG32052	FBgn0044328	-0.317671285	0.115800785
FBgn0030780	-0.445540975	-0.44308505				TotX	FBgn0044810	1.157985802	0.493016248
FBgn0265577	-0.445442648	0.19927273				TotC	FBgn0044812	1.44109583	0.787728028
FBgn0032851	-0.444682804	0.375200162				Proc	FBgn0045038	0.439342064	0.33871498
FBgn0036206	-0.444649565	0.040786094				Gr64a	FBgn0045479	-0.472065227	-1.487181293
FBgn0032517	-0.444505987	-0.258213751				Gr28b	FBgn0045495	-0.872808431	0.049612012
FBgn0029161	-0.444349625	0.343592537				CHKov1	FBgn0045761	-0.33053954	-0.064406947
FBgn0040318	-0.444099378	0.329807969				Uhg1	FBgn0045800	-0.591079945	0.345405079
FBgn0013277	-0.44324608	-1.424165713				bai	FBgn0045866	0.348277185	0.097532294
FBgn0054046	-0.443000741	-0.274429418				GluRIIC	FBgn0046113	-0.641967959	-0.178513988
FBgn0263048	-0.442883383	-0.228579792				Gclm	FBgn0046114	0.597515398	-0.11866289
FBgn0004169	-0.442883358	0.054875348				CG12699	FBgn0046294	-1.496483813	0.281581077
FBgn0264366	-0.442083224	0.790877334				RNaseP:RNA	FBgn0046696	-0.436136842	0.084044737
FBgn0039396	-0.441691864	-0.116685768				ND-13B	FBgn0047038	0.296088528	-0.002148655
FBgn0265500	-0.441661681	0.026400503				CG32276	FBgn0047135	0.553327286	-0.195097953
FBgn0037408	-0.441527558	-0.351860468				lncRNA:CR32385	FBgn0047205	-0.793528137	0.130959075
FBgn0263410	-0.441438084	-0.688193162				CG30010	FBgn0050010	0.651243707	0.029226838
FBgn0002723	-0.441236139	0.202525493				CG30022	FBgn0050022	0.544715854	0.169803443
FBgn0031051	-0.440827952	-0.156213416				CG30026	FBgn0050026	0.976768078	-0.558143241
FBgn0038866	-0.440357987	0.080421321				CG30033	FBgn0050033	0.956433863	0.471488708
FBgn0259677	-0.44024131	-0.060390659				Tret1-1	FBgn0050035	0.470112296	-0.112084925
FBgn0031473	-0.439985016	-0.389883427				s-cup	FBgn0050044	-0.433629971	0.211488421
FBgn0266102	-0.439738352	0.270098837				CG30046	FBgn0050046	1.122626397	-0.429356164
FBgn0039580	-0.439485835	-0.562807443				Obp49a	FBgn0050052	-0.41428294	0.261531546
FBgn0267257	-0.439266777	0.39565988				CG30053	FBgn0050053	-0.781421418	0.2426004
FBgn0030790	-0.438984733	0.012405973				Sdb	FBgn0050069	-0.372008547	-0.20457893
FBgn0053556	-0.438914422	-0.198986845				CG30083	FBgn0050083	0.968526133	-0.734223698
FBgn0261552	-0.43885489	0.230493697				CG30089	FBgn0050089	-0.490486912	-0.074231723
FBgn0035719	-0.438560076	0.230390612				NT5E-2	FBgn0050104	0.423933987	0.163191087
FBgn0030018	-0.438514051	0.053853387				CG30109	FBgn0050109	0.512133026	-0.002620572
FBgn0031857	-0.437951074	-0.027575502				GEFmeso	FBgn0050115	-0.716054498	-0.058954502
FBgn0250845	-0.437937162	-0.627801223				CG30151	FBgn0050151	0.701745929	-0.383271374
FBgn0262029	-0.437872092	-0.662157339				tRNA:Glu-TTC-1-2	FBgn0050240	-1.39490541	0.34692244
FBgn0266812	-0.437772113	-0.555518659				stum	FBgn0050263	-0.669841967	0.170884654
FBgn0038595	-0.437388163	0.011560765				CG30271	FBgn0050271	-1.237564892	0.351801505
FBgn0264569	-0.437358794	1.31194557				CG30274	FBgn0050274	-0.91057516	0.433318581
FBgn0266361	-0.437111956	-0.571970788				CG30284	FBgn0050284	-0.61314911	-0.076141472
FBgn0265002	-0.437086882	-0.062424812				CG30285	FBgn0050285	0.806682199	0.264188454
FBgn0266178	-0.436941892	0.450386812				Ipk1	FBgn0050295	-0.87463994	0.396219927
FBgn0259729	-0.436656746	-0.5316922				CG30345	FBgn0050345	0.398882394	-0.20276751
FBgn0264975	-0.436453873	0.099181741				mtt	FBgn0050361	-0.273000425	0.090891261
FBgn0028496	-0.436436434	-0.171294859				CG30377	FBgn0050377	-0.812349205	0.129949036
FBgn0046696	-0.436136842	0.118433034				CG30392	FBgn0050392	-0.334653876	0.075526931
FBgn0267820	-0.435977906	0.857095517				CG30403	FBgn0050403	-0.863351789	-0.141815956
FBgn0029887	-0.435930765	0.008091058				Rpi	FBgn0050410	0.364873511	-0.445142035
FBgn0051151	-0.435672699	0.01838746				nord	FBgn0050418	-0.309413386	0.076133442
FBgn0035676	-0.435657206	-0.521950196				CG30431	FBgn0050431	1.383238811	-0.343787615
FBgn0265630	-0.435337401	-0.299736795				CG30460	FBgn0050460	-0.644292462	0.111448122
FBgn0021738	-0.434454868	-0.228388194				Pgant9	FBgn0050463	-0.289534192	0.056572146
FBgn0053535	-0.434445157	0.031819326				Cyp12d1-p	FBgn0050489	1.098992362	-0.49508789
FBgn0036023	-0.434089561	0.949629248				Rpe	FBgn0050499	0.518461062	-0.0761798
FBgn0050044	-0.433629971	-0.406755777				Ppi1	FBgn0051025	-2.290952253	-0.113231006
FBgn0027599	-0.433583018	-0.000634635				CG31075	FBgn0051075	0.867974581	-0.531805937
FBgn0262828	-0.433194721	-0.293157466				CG31089	FBgn0051089	1.806192923	0.15361392
FBgn0035852	-0.433189308	0.026198415				CG31102	FBgn0051102	0.858073722	-0.18757855
FBgn0033129	-0.433050258	-0.127691199				TTLL5	FBgn0051108	-0.316617708	0.087609571
FBgn0032483	-0.432922105	0.833130978				CG31125	FBgn0051125	-0.412055243	0.061510606
FBgn0016660	-0.432890775	-0.220240464				CG31140	FBgn0051140	-0.376870777	0.081370157
FBgn0267239	-0.432856444	0.175510006				wge	FBgn0051151	-0.435672699	0.027960744
FBgn0263352	-0.432531619	0.13430325				CG31157	FBgn0051157	0.35141292	0.62050198
FBgn0033442	-0.432485937	0.066091882				CG31189	FBgn0051189	0.942657058	0.454725244
FBgn0001218	-0.432435216	-0.467386642				CG31191	FBgn0051191	-0.335363868	0.151410091
FBgn0004378	-0.431926407	-1.297050112				CG31199	FBgn0051199	0.398568015	0.342951977
FBgn0262483	-0.431902531	0.044957852				CG31200	FBgn0051200	0.365028312	0.339367211
FBgn0263619	-0.43178606	0.096205588				GluRIIE	FBgn0051201	0.048761793	0.715270081
FBgn0264823	-0.43172142	-1.998866081				CG31205	FBgn0051205	-0.531152083	0.478047683
FBgn0052815	-0.431012953	-0.103291339				CG31207	FBgn0051207	0.773352671	0.281177316
FBgn0029987	-0.430959906	0.278044672				CG31313	FBgn0051313	0.708130214	-0.008915924
FBgn0259745	-0.430433377	0.038641673				CG31321	FBgn0051321	0.032092807	0.603269757
FBgn0031602	-0.43043249	-0.247233214				Cipc	FBgn0051324	-0.063661025	-0.556715817
FBgn0034156	-0.430311004	0.223629893				CG31326	FBgn0051326	0.632182944	-0.419999527
FBgn0083987	-0.429985872	0.533985043				Jupiter	FBgn0051363	-0.302667049	0.038675024
FBgn0010194	-0.429831695	-0.298664152				sals	FBgn0051374	-0.524829596	-0.298137872
FBgn0033558	-0.429770086	-0.213116628				MED7	FBgn0051390	0.364729613	0.222925665
FBgn0032369	-0.429720275	0.650252201				Gba1b	FBgn0051414	0.878964396	-0.416196866
FBgn0016977	-0.429584865	0.297727413				CG31445	FBgn0051445	0.745645408	-0.514630567
FBgn0013799	-0.429337676	-0.00053241				mRpS18A	FBgn0051450	0.523412214	0.198454013
FBgn0263131	-0.429108486	-0.554618936				lncRNA:CR31451	FBgn0051451	-0.328720083	0.213262189
FBgn0029606	-0.42903709	-0.047045366				NKCC	FBgn0051547	-0.493245585	-0.043308778
FBgn0029708	-0.428325246	0.0295033				CG31548	FBgn0051548	0.598704422	-0.468935672
FBgn0004880	-0.428219807	0.039218086				CG31549	FBgn0051549	0.407458815	0.370511689
FBgn0264827	-0.428166382	-0.339598893				CG31550	FBgn0051550	-0.264981821	0.141242157
FBgn0004595	-0.428107065	0.337238591				DIP-theta	FBgn0051646	-0.31938693	0.014719943
FBgn0032503	-0.42807362	-0.400422407				CG31664	FBgn0051664	1.454012963	-0.751295392
FBgn0085234	-0.42774071	-0.286351638				CG31673	FBgn0051673	0.412531367	-0.246972926
FBgn0003371	-0.42763907	-0.041827311				CG31674	FBgn0051674	-0.81514623	-0.014117685
FBgn0083949	-0.427051424	-0.100888762				CG31678	FBgn0051678	-0.365611405	-0.019380525
FBgn0004861	-0.426676188	0.044385255				CG31683	FBgn0051683	3.558863032	-0.36671556
FBgn0028743	-0.426641635	0.066352816				CG31687	FBgn0051687	-0.424751724	-0.051342163
FBgn0000287	-0.426551906	-0.175621806				CG31712	FBgn0051712	-0.360444845	0.185838848
FBgn0038181	-0.426155526	-0.252228928				CG31715	FBgn0051715	0.45128064	0.116846829
FBgn0038740	-0.426092209	-0.497776494				CG31717	FBgn0051717	0.772823222	0.083712819
FBgn0033192	-0.425886108	-0.077222581				CG31769	FBgn0051769	0.591598518	-0.290378163
FBgn0262689	-0.425757751	-1.365486355				CG31776	FBgn0051776	0.849641495	0.472135975
FBgn0022699	-0.425615115	-0.264345588				CG31777	FBgn0051777	1.333680739	0.070299316
FBgn0030914	-0.425509898	0.126229039				CG31778	FBgn0051778	1.693309266	-0.516988307
FBgn0033597	-0.425478014	0.345260705				CG31821	FBgn0051821	-0.603857143	-3.165465254
FBgn0030093	-0.42484189	-0.19928611				CG31897	FBgn0051897	-0.973946174	0.170602148
FBgn0051687	-0.424751724	0.402086344				Cda5	FBgn0051973	-0.532901268	-0.107306901
FBgn0039051	-0.424609757	2.625542618				gw	FBgn0051992	-0.264172092	-0.013033721
FBgn0038160	-0.424239148	-0.316808719				Cpr66D	FBgn0052029	-1.135423085	0.245355202
FBgn0031820	-0.423917362	-0.423196335				CG32037	FBgn0052037	0.38190482	-0.567447185
FBgn0265059	-0.423866242	0.338315996				Svip	FBgn0052039	0.567451959	-0.025869195
FBgn0037429	-0.423771456	1.284683301				Rbfox1	FBgn0052062	-0.278992839	0.140298392
FBgn0002533	-0.423669364	0.363635965				S-Lap4	FBgn0052064	-2.503771696	0.795674301
FBgn0038002	-0.423665021	0.078791274				Adi1	FBgn0052068	0.759219082	-0.263042718
FBgn0031227	-0.423492566	0.096200112				CG32069	FBgn0052069	0.906631267	0.357332305
FBgn0286516	-0.423439672	0.161627443				lncRNA:CR32111	FBgn0052111	0.638670976	0.063048086
FBgn0036032	-0.423405623	-0.015196746				CG32176	FBgn0052176	-0.412175246	-0.00077402
FBgn0264598	-0.422921497	-0.113769847				Ndfip	FBgn0052177	0.337158521	0.068354196
FBgn0037810	-0.422827425	-0.327258193				Ccn	FBgn0052183	-0.395131087	0.083678517
FBgn0034828	-0.422718847	0.029279523				CG32187	FBgn0052187	0.392445652	0.228355818
FBgn0082954	-0.422592851	0.217077146				CG32191	FBgn0052191	1.12090224	-0.640142324
FBgn0033636	-0.422496507	-0.064146704				CG32192	FBgn0052192	-1.352985543	1.12068477
FBgn0035258	-0.422231714	0.358328413				CG32196	FBgn0052196	0.697074682	0.224460991
FBgn0052693	-0.42206773	-1.874970668				CG32199	FBgn0052199	-1.065107613	0.500081446
FBgn0260941	-0.421901713	-0.079964182				Spn75F	FBgn0052203	4.974194847	0.613668661
FBgn0262593	-0.421815888	-0.110664054				CG32206	FBgn0052206	-0.472453665	0.156794783
FBgn0082930	-0.421688908	-0.245254146				CG32221	FBgn0052221	0.40813633	-0.035467556
FBgn0262679	-0.421606202	-2.419381028				gogo	FBgn0052227	-0.389457337	0.133413965
FBgn0266377	-0.421465122	-0.235977719				CG32228	FBgn0052228	-0.212876169	-3.270386249
FBgn0263709	-0.421379978	-0.890156012				ND-MLRQ	FBgn0052230	0.474455315	0.29531839
FBgn0053317	-0.420333667	-0.879582045				CG32264	FBgn0052264	-0.230323183	0.03673658
FBgn0034570	-0.420290741	0.022638181				Mrtf	FBgn0052296	-0.340267332	0.172984241
FBgn0003087	-0.420224632	-0.181113979				zormin	FBgn0052311	-0.373678056	-0.218183212
FBgn0264329	-0.420098151	-1.776103986				Vps11	FBgn0052350	0.354847964	0.161583277
FBgn0036451	-0.419989056	0.101290929				CG32368	FBgn0052368	2.391638301	-0.066396664
FBgn0028481	-0.41932493	-0.130837049				Rsph3	FBgn0052392	-0.593687192	0.345211261
FBgn0054045	-0.419296928	0.621078859				CG32407	FBgn0052407	1.105272698	-0.233405763
FBgn0043903	-0.418746708	-0.045932078				shep	FBgn0052423	-0.554050381	0.029636272
FBgn0052639	-0.418368597	0.1569832				CG32432	FBgn0052432	-0.383954354	0.054924303
FBgn0030508	-0.418090789	0.052957796				tbc	FBgn0052506	-0.280379559	0.345254609
FBgn0030017	-0.417934868	0.076462479				CG32512	FBgn0052512	0.429830954	-0.346069574
FBgn0262009	-0.417930938	0.006058694				Hers	FBgn0052529	-0.351970363	-0.029538294
FBgn0086673	-0.417848507	-0.553311228				CG32532	FBgn0052532	-0.617294785	-0.002762498
FBgn0264701	-0.417836842	-0.553197564				CG32547	FBgn0052547	-1.056385324	0.065113125
FBgn0033391	-0.417393638	0.980274504				Muc14A	FBgn0052580	-0.949357569	0.255341618
FBgn0037546	-0.417342349	-0.339897338				dpr8	FBgn0052600	-0.583072062	0.029899683
FBgn0267336	-0.417190419	-0.089059067				Muc12Ea	FBgn0052602	-0.798272204	-0.299263566
FBgn0284408	-0.417012835	0.161456473				CG32603	FBgn0052603	-0.88289218	-0.304687084
FBgn0029830	-0.416675375	0.024322124				Muc11A	FBgn0052656	-2.189781961	3.162009779
FBgn0035241	-0.416536539	0.325025397				stx	FBgn0052676	-0.370322339	-0.058584567
FBgn0052939	-0.416430436	0.417689536				X11Lbeta	FBgn0052677	-0.768776151	0.037088171
FBgn0020765	-0.416247235	-1.476323898				CG32683	FBgn0052683	-0.348417003	0.101541829
FBgn0027330	-0.416242254	0.032810488				ZAP3	FBgn0052685	-0.315339943	-0.012955988
FBgn0266864	-0.41618008	-0.470103136				CG32687	FBgn0052687	0.714101519	-0.573348017
FBgn0085407	-0.416132344	-0.450509654				CG32695	FBgn0052695	1.42287876	-0.253779565
FBgn0036670	-0.415515944	-0.149809132				CARPB	FBgn0052698	-0.534600951	-0.182803826
FBgn0263973	-0.415487063	-0.1327754				Ir8a	FBgn0052704	-1.758421202	0.823659862
FBgn0260026	-0.415354712	0.702563178				CG32755	FBgn0052755	-0.870198612	0.599257097
FBgn0266899	-0.414763365	-0.799666006				CG32767	FBgn0052767	-0.374477235	0.190434709
FBgn0032004	-0.414754126	0.329185439				CG32772	FBgn0052772	-0.288651839	0.012477991
FBgn0038028	-0.414726069	0.01458652				lncRNA:CR32773	FBgn0052773	-0.839047256	0.201440442
FBgn0283508	-0.414530517	0.095337609				DIP-alpha	FBgn0052791	-0.330921924	0.37668932
FBgn0039226	-0.414476433	-0.272099532				CG32813	FBgn0052813	-0.597033536	0.045454619
FBgn0262109	-0.414315262	-0.000617127				CG32815	FBgn0052815	-0.431012953	-0.013409751
FBgn0050052	-0.41428294	-0.120153778				CG32982	FBgn0052982	-0.266804673	0.044131389
FBgn0015400	-0.414004795	-0.11886063				eIF4EHP	FBgn0053100	-0.286912655	0.174002288
FBgn0031006	-0.413965515	-0.041822983				CG33120	FBgn0053120	1.278098294	-0.48779684
FBgn0027348	-0.41373557	-0.301968954				CG33129	FBgn0053129	0.291194359	-0.02945636
FBgn0036801	-0.413570149	0.029111937				AGBE	FBgn0053138	0.285361311	-0.387642172
FBgn0030339	-0.413461276	-0.080801855				CG33177	FBgn0053177	-1.012890783	0.279035198
FBgn0052703	-0.413130515	-2.371593465				CG33181	FBgn0053181	-0.569318263	-0.049804437
FBgn0002564	-0.412640222	1.421238316				VepD	FBgn0053200	-0.46412521	0.026848346
FBgn0030354	-0.412624981	-0.215018033				CG33203	FBgn0053203	-0.30188968	0.06534151
FBgn0265487	-0.412476975	-0.49113109				Mical	FBgn0053208	-0.465562395	-0.000565187
FBgn0033850	-0.41222375	-0.574274297				CG33230	FBgn0053230	0.359873644	-0.467564871
FBgn0052176	-0.412175246	0.06367507				CG33233	FBgn0053233	-0.52798144	0.350332029
FBgn0051125	-0.412055243	-0.093287768				CG33288	FBgn0053288	-1.143100264	0.351189726
FBgn0261090	-0.411816437	-0.073141716				CG33296	FBgn0053296	0.61779144	-0.18582581
FBgn0051815	-0.411537975	0.41454604				CG33301	FBgn0053301	1.760342451	-0.885379077
FBgn0040670	-0.411135497	0.109926114				CG33307	FBgn0053307	1.455001412	-0.540405172
FBgn0038422	-0.411057069	0.278193888				CG33310	FBgn0053310	-0.929422364	0.453782313
FBgn0028982	-0.411034441	-0.083457306				ppk25	FBgn0053349	-0.134105443	0.8142369
FBgn0264574	-0.410982397	0.042234421				CG33468	FBgn0053468	-2.158582359	0.88544967
FBgn0031168	-0.410950817	0.098608973				BaraA1	FBgn0053470	-1.128126643	0.038777215
FBgn0033041	-0.410811287	-0.703231399				CG33493	FBgn0053493	1.195682782	-0.49052806
FBgn0029986	-0.410418808	-0.124482352				CG33494	FBgn0053494	1.749966768	-0.277650029
FBgn0031078	-0.41014371	-0.028569359				Nmdar2	FBgn0053513	-0.879000653	0.197664118
FBgn0039633	-0.410140058	-0.061969007				dpr3	FBgn0053516	-0.294354238	0.18540039
FBgn0013953	-0.410028692	-0.04365073				Dop2R	FBgn0053517	-0.832878077	0.107915783
FBgn0264000	-0.409746971	0.065875717				Unc-89	FBgn0053519	-0.483422004	-0.174024988
FBgn0037448	-0.409579493	-0.051463301				CG33523	FBgn0053523	0.359573903	-0.094493455
FBgn0004897	-0.409065068	-0.057162738				Rim	FBgn0053547	-0.652656718	0.040922713
FBgn0039073	-0.408754528	-1.179965507				form3	FBgn0053556	-0.438914422	-0.157132473
FBgn0004875	-0.408583971	0.037824667				CG33639	FBgn0053639	-0.684811771	-0.083745717
FBgn0260798	-0.408492435	-0.138435886				CG33777	FBgn0053777	1.525988523	0.171964889
FBgn0265253	-0.408398971	0.233772562				His2B:CG33868	FBgn0053868	4.208262908	-0.769925947
FBgn0036254	-0.4081838	-0.125135894				CG33926	FBgn0053926	1.083305256	-0.054624067
FBgn0029974	-0.407352301	0.029861121				CG33966	FBgn0053966	-0.504775436	1.989226612
FBgn0030945	-0.407287348	-0.166842307				Ir62a	FBgn0053971	-0.524357517	0.033999476
FBgn0052119	-0.407228203	-0.733444525				Mid1	FBgn0053988	-0.716189738	-0.03870982
FBgn0000382	-0.40715298	-0.012165157				CG34025	FBgn0054025	-0.517084506	0.314469655
FBgn0000625	-0.40710467	0.182390012				CG34043	FBgn0054043	-0.647208739	2.63282934
FBgn0034182	-0.407002791	0.722772943				ND-AGGG	FBgn0058002	0.449059476	0.071459324
FBgn0283659	-0.406813951	-0.253742641				CG40006	FBgn0058006	0.642378451	-0.062007719
FBgn0001341	-0.406725908	-0.126615079				CG40160	FBgn0058160	0.33756905	0.022724636
FBgn0033140	-0.405842155	-0.125048661				CG40191	FBgn0058191	0.357472012	0.141657579
FBgn0000633	-0.4053321	0.032203153				CG40298	FBgn0058298	0.791951984	-0.100141782
FBgn0262580	-0.405251827	-0.431683373				CG40470	FBgn0058470	0.576296121	-0.304685266
FBgn0030954	-0.404479309	-0.136130663				salto	FBgn0061197	-0.917688141	-0.147191267
FBgn0026257	-0.404458423	-0.368806143				Nup153	FBgn0061200	-0.398904331	0.016045877
FBgn0259150	-0.404181972	-0.039698799				Hao	FBgn0061356	1.461370165	-0.703056943
FBgn0010113	-0.403978973	0.354262243				endos	FBgn0061515	0.300434475	-0.077603626
FBgn0011206	-0.403689304	-0.110911087				Ctr1B	FBgn0062412	0.985755655	0.116356203
FBgn0037616	-0.403427568	-0.219485903				lncRNA:CR33942	FBgn0062961	1.547009193	-0.533373955
FBgn0034103	-0.403307591	-2.916234125				GstE9	FBgn0063491	1.066234823	-0.385434372
FBgn0014141	-0.40330577	-0.110168147				GstE8	FBgn0063492	1.0828566	0.047648231
FBgn0040505	-0.403162674	0.20693656				GstE7	FBgn0063493	1.125101746	-0.027609548
FBgn0004512	-0.402967584	0.05766192				GstE6	FBgn0063494	0.64094079	0.041423827
FBgn0033369	-0.402956386	-0.882202608				GstE3	FBgn0063497	0.759900016	-0.182906576
FBgn0050156	-0.402829618	-0.095490191				GstE2	FBgn0063498	0.568977785	-0.148436874
FBgn0259231	-0.402728121	0.004576018				meep	FBgn0063667	0.083014253	-1.059260381
FBgn0050281	-0.40271072	-0.61062053				Kaz1-ORFB	FBgn0063923	0.700274078	-0.325739227
FBgn0030961	-0.402663047	-0.235773007				RpL5	FBgn0064225	0.515150557	-0.059733909
FBgn0083946	-0.402296155	2.081995863				Idgf5	FBgn0064237	1.690545318	-0.657980566
FBgn0034774	-0.402149689	-0.445055549				AlkB	FBgn0065035	0.738199887	0.538566744
FBgn0262617	-0.402103032	-0.205489698				RpL41	FBgn0066084	0.566320577	0.022087155
FBgn0032856	-0.402084218	-0.365674853				dbr	FBgn0067779	-0.577784673	-0.294447234
FBgn0030869	-0.401928441	0.087834824				Dso2	FBgn0067905	1.523623358	-0.556614818
FBgn0024251	-0.401757739	0.170173705				CG41128	FBgn0069923	0.464984549	0.416729483
FBgn0263144	-0.40118676	-0.042951391				CG40485	FBgn0069973	0.549438558	-0.410027208
FBgn0264678	-0.400968148	0.242638595				pps	FBgn0082831	-0.303702602	-0.126444861
FBgn0035157	-0.400892157	-0.97819018				Uhg5	FBgn0083123	-1.642113605	0.404904412
FBgn0034692	-0.400739435	-0.391464548				Neb-cGP	FBgn0083167	0.383151881	0.169812132
FBgn0263706	-0.400694491	0.110732742				side-III	FBgn0083949	-0.427051424	0.004363686
FBgn0266217	-0.4006182	-0.165882839				side-VI	FBgn0083950	-0.622233479	0.135946771
FBgn0002891	-0.400155037	-0.222135022				Nlg3	FBgn0083963	-0.496290699	0.127209407
FBgn0260970	-0.400107301	0.231060608				CG34134	FBgn0083970	0.364402676	0.205124978
FBgn0086674	-0.400082381	0.041604808				Nlg4	FBgn0083975	-0.389504051	0.073825814
FBgn0259166	-0.399947123	-0.039712619				RunxA	FBgn0083981	-0.486623612	0.15620934
FBgn0026575	-0.399833159	0.028264432				CG34165	FBgn0085194	-0.542201134	1.299118868
FBgn0001186	-0.399703652	0.109161523				CG34166	FBgn0085195	1.320823253	-0.71370352
FBgn0011859	-0.399697862	0.323062558				COX7AL2	FBgn0085201	0.655645997	0.133717562
FBgn0283499	-0.39939528	0.053284676				CG34180	FBgn0085209	0.295710793	0.687401188
FBgn0033526	-0.399301966	-0.050742176				Ufm1	FBgn0085220	0.48496121	-0.013034511
FBgn0030121	-0.399157269	-0.285502132				CG34215	FBgn0085244	2.800248066	0.364365724
FBgn0034070	-0.399005055	-0.202704396				CG34227	FBgn0085256	-0.662946675	0.813012255
FBgn0061200	-0.398904331	-0.105548918				CG34232	FBgn0085261	0.612679015	0.062729927
FBgn0267383	-0.398587538	1.050592372				CG34265	FBgn0085294	-0.057812584	0.950898252
FBgn0015245	-0.398527228	-0.352145671				CG34301	FBgn0085330	0.903647094	0.994093995
FBgn0039331	-0.398346251	1.287220859				CG34305	FBgn0085334	0.781677733	1.072300101
FBgn0003950	-0.398192747	0.058709316				CG34330	FBgn0085359	-0.636675947	0.508535728
FBgn0031235	-0.398176998	-1.462799777				CG34331	FBgn0085360	1.293109632	-0.863612235
FBgn0261561	-0.397754641	-0.237467804				Drgx	FBgn0085369	-0.283150413	-0.024382925
FBgn0040609	-0.397542272	0.162879802				CG34342	FBgn0085371	-0.56647282	0.653127187
FBgn0084017	-0.397420593	0.374019283				CG34347	FBgn0085376	-0.456120968	0.090443503
FBgn0265416	-0.397043105	-0.08373903				CG34354	FBgn0085383	-0.369421118	0.12280401
FBgn0027589	-0.396701431	-0.389961851				CG34357	FBgn0085386	-0.364162384	0.11231858
FBgn0037617	-0.396664449	-0.273503055				shakB	FBgn0085387	-0.736971001	-0.103217398
FBgn0036514	-0.39666052	-0.219253985				trv	FBgn0085391	-0.60012013	0.02665127
FBgn0035799	-0.396435218	-0.513059701				Shawl	FBgn0085395	-0.321177187	0.203827221
FBgn0003292	-0.396007015	-0.180829474				CG34375	FBgn0085404	-0.583380473	-0.005032649
FBgn0003866	-0.395510139	0.002992804				Pvf3	FBgn0085407	-0.416132344	0.068202366
FBgn0030691	-0.395397543	-0.093751678				smal	FBgn0085409	-0.266052582	0.040150366
FBgn0263663	-0.395189282	0.438658796				kmr	FBgn0085412	-0.33074501	0.112981903
FBgn0041246	-0.395141606	0.64316638				Rgk2	FBgn0085419	-0.539123335	0.191168735
FBgn0052183	-0.395131087	-0.129443454				DIP-delta	FBgn0085420	0.320744293	0.634734855
FBgn0001324	-0.394847543	-0.04560348				Dora	FBgn0085430	-0.390197887	0.089228924
FBgn0262685	-0.394807494	-0.004162743				Not1	FBgn0085436	-0.275083993	0.029951321
FBgn0261871	-0.394801526	-0.335717778				CG34408	FBgn0085437	-0.377318453	0.105631307
FBgn0267656	-0.394591148	0.931383542				spri	FBgn0085443	-0.3443483	-0.099092748
FBgn0032283	-0.394082908	0.475131301				CG34417	FBgn0085446	-0.305700051	-0.215311165
FBgn0029861	-0.394001895	-0.046024545				htk	FBgn0085451	-0.473724952	-0.04729456
FBgn0050081	-0.393210762	-0.030670413				CG34423	FBgn0085452	1.293662469	0.067106639
FBgn0033137	-0.393131213	-0.125980101				Mthfs	FBgn0085453	1.101098731	-0.714767672
FBgn0037323	-0.393117685	-0.04821505				Zdhhc8	FBgn0085478	-0.456330661	-0.048186981
FBgn0035124	-0.393107531	1.519247749				CG34452	FBgn0085481	1.620414086	-0.068624691
[truncated: 10,475 more rows]
