# Supplementary material for: Neuronal protein Sex-lethal modulates tRNA synthesis via the polymerase III subunit Polr3E in male Drosophila neurons
Source: PLoS Biol. 2026 Jul 17;24(7):e3003863. doi: 10.1371/journal.pbio.3003863 (PMC13432123; doi:10.1371/journal.pbio.3003863)
Supplement: S38 Table — (CSV) [file pbio.3003863.s038.csv]

Sxl RNAi 109221 vs Control 60101
Age: 4 Days
Analysis Against U3
pre-tRNAHisGTG-1							Statistical Analysis
Sample	Target DCq	Control DCq	DDCq	Relative Expression	Normalised RE		pre-tRNAHisGTG-1	Control 60101	Sxl RNAi 109221		Mann Whitney test			Mann Whitney test
BR1	8.18	6.95	1.23	0.43	0.62		BR1	6.95	8.18		P value	0.197		P value	0.3939
BR2	5.66	4.95	0.71	0.61	3.57		BR2	4.95	5.66		Exact or approximate P value?	Exact		Exact or approximate P value?	Exact
BR3	7.82	7.54	0.27	0.83	0.80		BR3	7.54	7.82		P value summary	ns		P value summary	ns
BR4	9.51	9.74	-0.23	1.17	0.25		BR4	9.74	9.51		Are medians signif. different? (P < 0.05)	No		Are medians signif. different? (P < 0.05)	No
BR5	9.31	8.91	0.39	0.76	0.28		BR5	8.91	9.31		One- or two-tailed P value?	One-tailed		One- or two-tailed P value?	Two-tailed
BR6	9.12	6.88	2.24	0.21	0.33		BR6	6.88	9.12		Sum of ranks in column A,B	33 , 45		Sum of ranks in column A,B	33 , 45
Average:	8.27	7.50	0.77	0.67	0.98		Average:	7.50	8.27		Mann-Whitney U	12		Mann-Whitney U	12
pre-TNAlleTAT-1
Sample	Target DCq	Control DCq	DDCq	Relative Expression	Normalised RE		pre-TNAlleTAT-1	Control 60101	Sxl RNAi 109221		Mann Whitney test			Mann Whitney test
BR1	6.31	6.42	-0.11	1.08	1.83		BR1	6.42	6.31		P value	0.4686		P value	0.9372
BR2	4.39	5.36	-0.97	1.96	6.93		BR2	5.36	4.39		Exact or approximate P value?	Exact		Exact or approximate P value?	Exact
BR3	5.48	4.28	1.20	0.43	3.26		BR3	4.28	5.48		P value summary	ns		P value summary	ns
BR4	9.07	9.50	-0.43	1.34	0.27		BR4	9.50	9.07		Are medians signif. different? (P < 0.05)	No		Are medians signif. different? (P < 0.05)	No
BR5	9.70	9.55	0.15	0.90	0.18		BR5	9.55	9.70		One- or two-tailed P value?	One-tailed		One- or two-tailed P value?	Two-tailed
BR6	9.30	8.00	1.29	0.41	0.23		BR6	8.00	9.30		Sum of ranks in column A,B	38 , 40		Sum of ranks in column A,B	38 , 40
Average:	7.37	7.18	0.19	1.02	2.12		Average:	7.18	7.37		Mann-Whitney U	17		Mann-Whitney U	17
pre-TRNALeuCAC-1
Sample	Target DCq	Control DCq	DDCq	Relative Expression	Normalised RE		pre-TRNALeuCAC-1	Control 60101	Sxl RNAi 109221		Mann Whitney test			Mann Whitney test
BR1	6.00	7.13	-1.13	2.18	3.06		BR1	7.13	6.00		P value	0.3496		P value	0.6991
BR2	5.07	6.43	-1.35	2.56	5.82		BR2	6.43	5.07		Exact or approximate P value?	Exact		Exact or approximate P value?	Exact
BR3	5.74	4.59	1.15	0.45	3.67		BR3	4.59	5.74		P value summary	ns		P value summary	ns
BR4	9.21	9.64	-0.42	1.34	0.33		BR4	9.64	9.21		Are medians signif. different? (P < 0.05)	No		Are medians signif. different? (P < 0.05)	No
BR5	9.60	9.76	-0.16	1.11	0.25		BR5	9.76	9.60		One- or two-tailed P value?	One-tailed		One- or two-tailed P value?	Two-tailed
BR6	9.06	8.14	0.91	0.53	0.37		BR6	8.14	9.06		Sum of ranks in column A,B	42 , 36		Sum of ranks in column A,B	42 , 36
Average:	7.45	7.61	-0.17	1.36	2.25		Average:	7.61	7.45		Mann-Whitney U	15		Mann-Whitney U	15
Sxl RNAi 109221 vs Control 60101
Age: 14 Days
Analysis Against U3
pre-tRNAHisGTG-1							Statistical Analysis
Sample	Target DCq	Control DCq	DDCq	Relative Expression	Normalised RE		pre-tRNAHisGTG-1	Control 60101	Sxl RNAi 109221		Mann Whitney test			Mann Whitney test
BR1	9.78	8.97	0.82	0.57	0.58		BR1	8.97	9.78		P value	0.0286		P value	0.0571
BR2	10.57	9.60	0.97	0.51	0.34		BR2	9.60	10.57		Exact or approximate P value?	Exact		Exact or approximate P value?	Exact
BR3	11.01	7.05	3.96	0.06	0.25		BR3	7.05	11.01		P value summary	*		P value summary	ns
BR4	11.31	10.38	0.93	0.52	0.20		BR4	10.38	11.31		Are medians signif. different? (P < 0.05)	Yes		Are medians signif. different? (P < 0.05)	No
Average:	10.67	9.00	1.67	0.42	0.34		Average:	9.00	10.67		One- or two-tailed P value?	One-tailed		One- or two-tailed P value?	Two-tailed
											Sum of ranks in column A,B	11 , 25		Sum of ranks in column A,B	11 , 25
											Mann-Whitney U	1		Mann-Whitney U	1
pre-TNAlleTAT-1
Sample	Target DCq	Control DCq	DDCq	Relative Expression	Normalised RE		pre-TNAlleTAT-1	Control 60101	Sxl RNAi 109221		Mann Whitney test			Mann Whitney test
BR1	7.24	7.31	-0.07	1.05	0.87		BR1	7.31	7.24		P value	0.0571		P value	0.1143
BR2	8.29	6.79	1.50	0.35	0.42		BR2	6.79	8.29		Exact or approximate P value?	Exact		Exact or approximate P value?	Exact
BR3	7.29	7.19	0.10	0.93	0.84		BR3	7.19	7.29		P value summary	ns		P value summary	ns
BR4	8.39	6.87	1.53	0.35	0.39		BR4	6.87	8.39		Are medians signif. different? (P < 0.05)	No		Are medians signif. different? (P < 0.05)	No
Average:	7.80	7.04	0.76	0.67	0.63		Average:	7.04	7.80		One- or two-tailed P value?	One-tailed		One- or two-tailed P value?	Two-tailed
											Sum of ranks in column A,B	12 , 24		Sum of ranks in column A,B	12 , 24
											Mann-Whitney U	2		Mann-Whitney U	2
pre-TRNALeuCAC-1
Sample	Target DCq	Control DCq	DDCq	Relative Expression	Normalised RE		pre-TRNALeuCAC-1	Control 60101	Sxl RNAi 109221		Mann Whitney test			Mann Whitney test
BR1	5.85	4.38	1.47	0.36	0.69		BR1	4.38	5.85		P value	0.1714		P value	0.3429
BR2	5.77	5.58	0.20	0.87	0.72		BR2	5.58	5.77		Exact or approximate P value?	Exact		Exact or approximate P value?	Exact
BR3	5.44	5.03	0.41	0.75	0.91		BR3	5.03	5.44		P value summary	ns		P value summary	ns
BR4	8.16	6.24	1.92	0.26	0.14		BR4	6.24	8.16		Are medians signif. different? (P < 0.05)	No		Are medians signif. different? (P < 0.05)	No
Average:	6.31	5.31	1.00	0.56	0.61		Average:	5.31	6.31		One- or two-tailed P value?	One-tailed		One- or two-tailed P value?	Two-tailed
											Sum of ranks in column A,B	14 , 22		Sum of ranks in column A,B	14 , 22
														Mann-Whitney U	4
