# Supplementary material for: Neuronal protein Sex-lethal modulates tRNA synthesis via the polymerase III subunit Polr3E in male Drosophila neurons
Source: PLoS Biol. 2026 Jul 17;24(7):e3003863. doi: 10.1371/journal.pbio.3003863 (PMC13432123; doi:10.1371/journal.pbio.3003863)
Supplement: S39 Table — (CSV) [file pbio.3003863.s039.csv]

Sxl-RAC vs Control 35787
Age: 4 Days
Analysis Against U3
pre-tRNAHisGTG-1							Statistical Analysis
Sample	Target DCq	Control DCq	DDCq	Relative Expression	Normalised RE		pre-tRNAHisGTG-1	Control 35787	Sxl-RAC		Mann Whitney test			Mann Whitney test
BR1	3.8	7.12	-3.32	10.02	3.28		BR1	7.12	3.8		P value	0.066		P value	0.132
BR2	2.66	6.26	-3.61	12.17	7.23		BR2	6.26	2.66		Exact or approximate P value?	Exact		Exact or approximate P value?	Exact
BR3	5.41	2.92	2.5	0.18	1.07		BR3	2.92	5.41		P value summary	ns		P value summary	ns
BR4	4.84	8.15	-3.31	9.92	1.59		BR6	8.15	4.84		Are medians signif. different? (P < 0.05)	No		Are medians signif. different? (P < 0.05)	No
BR5	2.59	5.89	-3.29	9.81	7.57		BR5	5.89	2.59		One- or two-tailed P value?	One-tailed		One- or two-tailed P value?	Two-tailed
BR6	5.13	2.74	2.4	0.19	1.3		BR4	2.74	5.13		Sum of ranks in column A,B	49 , 29		Sum of ranks in column A,B	49 , 29
Average:	4.07	5.51	-1.44	7.05	3.67		Average:	5.51	4.07		Mann-Whitney U	8		Mann-Whitney U	8
pre-TNAlleTAT-1
Sample	Target DCq	Control DCq	DDCq	Relative Expression	Normalised RE		pre-TNAlleTAT-1	Control 35787	Sxl-RAC		Mann Whitney test			Mann Whitney test
BR1	2.62	4.57	-1.95	3.87	2.76		BR1	4.57	2.62		P value	0.0206		P value	0.0411
BR2	1.09	4.55	-3.45	10.94	7.94		BR2	4.55	1.09		Exact or approximate P value?	Exact		Exact or approximate P value?	Exact
BR3	4.24	3.61	0.63	0.64	0.9		BR3	3.61	4.24		P value summary	*		P value summary	*
BR4	2.59	4.66	-2.07	4.2	2.81		BR6	4.66	2.59		Are medians signif. different? (P < 0.05)	Yes		Are medians signif. different? (P < 0.05)	Yes
BR5	0.95	3.99	-3.04	8.2	8.76		BR5	3.99	0.95		One- or two-tailed P value?	One-tailed		One- or two-tailed P value?	Two-tailed
BR6	3.92	3.13	0.79	0.58	1.12		BR4	3.13	3.92		Sum of ranks in column A,B	52 , 26		Sum of ranks in column A,B	52 , 26
Average:	2.57	4.08	-1.51	4.74	4.05		Average:	4.08	2.57		Mann-Whitney U	5		Mann-Whitney U	5
pre-TRNALeuCAC-1
Sample	Target DCq	Control DCq	DDCq	Relative Expression	Normalised RE		pre-TRNALeuCAC-1	Control 35787	Sxl-RAC		Mann Whitney test			Mann Whitney test
BR1	3.51	3.7	-0.19	1.14	1.68		BR1	3.7	3.51		P value	0.2424		P value	0.4848
BR2	2.45	4.23	-1.78	3.44	3.51		BR2	4.23	2.45		Exact or approximate P value?	Exact		Exact or approximate P value?	Exact
BR3	4.65	3.64	1.01	0.5	0.76		BR3	3.64	4.65		P value summary	ns		P value summary	ns
BR4	4.16	4.9	-0.74	1.67	1.07		BR4	4.9	4.16		Are medians signif. different? (P < 0.05)	No		Are medians signif. different? (P < 0.05)	No
BR5	3.35	5.07	-1.72	3.29	1.88		BR5	5.07	3.35		One- or two-tailed P value?	One-tailed		One- or two-tailed P value?	Two-tailed
BR6	5.18	4.02	1.15	0.45	0.53		BR6	4.02	5.18		Sum of ranks in column A,B	44 , 34		Sum of ranks in column A,B	44 , 34
Average:	3.88	4.26	-0.38	1.75	1.57		Average:	3.86	3.54		Mann-Whitney U	13		Mann-Whitney U	13
Sxl-RAC vs Control 35787
Age: 14 Days
Analysis Against U3
pre-tRNAHisGTG-1							Statistical Analysis
Sample	Target DCq	Control DCq	DDCq	Relative Expression	Normalised RE		pre-tRNAHisGTG-1	Control 35787	Sxl-RAC		Mann Whitney test			Mann Whitney test
BR1	10.14	6.57	3.57	0.08	0.4		BR1	6.57	10.14		P value	0.5		P value	1
BR2	7.08	11.23	-4.14	17.68	3.37		BR2	11.23	7.08		Exact or approximate P value?	Exact		Exact or approximate P value?	Exact
BR3	10.45	10.18	0.27	0.83	0.33		BR3	10.18	10.45		P value summary	ns		P value summary	ns
BR4	9	7.37	1.63	0.32	0.89		BR4	7.37	9		Are medians signif. different? (P < 0.05)	No		Are medians signif. different? (P < 0.05)	No
Average:	9.17	8.84	0.33	4.73	1.25		Average:	8.84	9.17		One- or two-tailed P value?	One-tailed		One- or two-tailed P value?	Two-tailed
											Sum of ranks in column A,B	18 , 18		Sum of ranks in column A,B	18 , 18
											Mann-Whitney U	8		Mann-Whitney U	8
pre-TNAlleTAT-1
Sample	Target DCq	Control DCq	DDCq	Relative Expression	Normalised RE		pre-TNAlleTAT-1	Control 35787	Sxl-RAC		Mann Whitney test			Mann Whitney test
BR1	4.85	4.99	-0.14	1.1	1.66		BR1	4.99	4.85		P value	0.0286		P value	0.0571
BR2	5.4	6.06	-0.66	1.58	1.13		BR2	6.06	5.4		Exact or approximate P value?	Exact		Exact or approximate P value?	Exact
BR3	3.99	5.59	-1.6	3.03	2.99		BR3	5.59	3.99		P value summary	*		P value summary	ns
BR4	4.62	5.65	-1.03	2.04	1.93		BR4	5.65	4.62		Are medians signif. different? (P < 0.05)	Yes		Are medians signif. different? (P < 0.05)	No
Average:	4.72	5.57	-0.86	1.94	1.93		Average:	5.57	4.72		One- or two-tailed P value?	One-tailed		One- or two-tailed P value?	Two-tailed
											Sum of ranks in column A,B	25 , 11		Sum of ranks in column A,B	25 , 11
											Mann-Whitney U	1		Mann-Whitney U	1
pre-TRNALeuCAC-1
Sample	Target DCq	Control DCq	DDCq	Relative Expression	Normalised RE		pre-TRNALeuCAC-1	Control 35787	Sxl-RAC		Mann Whitney test			Mann Whitney test
BR1	3.9	3.42	0.48	0.71	1.07		BR1	3.42	3.9		P value	0.5		P value	1
BR2	4.25	4.13	0.11	0.92	0.84		BR2	4.13	4.25		Exact or approximate P value?	Exact		Exact or approximate P value?	Exact
BR3	3.2	3.96	-0.76	1.69	1.75		BR3	3.96	3.2		P value summary	ns		P value summary	ns
BR4	4.68	4.5	0.18	0.88	0.62		BR4	4.5	4.68		Are medians signif. different? (P < 0.05)	No		Are medians signif. different? (P < 0.05)	No
Average:	4.01	4	0	1.05	1.07		Average:	4	4.01		One- or two-tailed P value?	One-tailed		One- or two-tailed P value?	Two-tailed
											Sum of ranks in column A,B	18 , 18		Sum of ranks in column A,B	18 , 18
											Mann-Whitney U	8		Mann-Whitney U	8
