# Supplementary material for: Neuronal protein Sex-lethal modulates tRNA synthesis via the polymerase III subunit Polr3E in male Drosophila neurons
Source: PLoS Biol. 2026 Jul 17;24(7):e3003863. doi: 10.1371/journal.pbio.3003863 (PMC13432123; doi:10.1371/journal.pbio.3003863)
Supplement: S40 Table — (CSV) [file pbio.3003863.s040.csv]

Age: 4 Days
Control (60101)	Area	Mean Gray Value	Normalised (A.U)		Shapiro-Wilk test
1	124170.65	20394.24	1.19		W	0.9153	0.8884
2	123042.36	16587.04	0.97		P value	0.3933	0.2262
3	145065.86	15605.93	0.91		Passed normality test (alpha=0.05)?	Yes	Yes
4	126640.30	16283.32	0.95		P value summary	ns	ns
5	141124.42	14650.47	0.86
6	94785.32	19560.78	1.14		Unpaired t test
7	125361.57	15584.44	0.91		P value	0.998
8	115847.75	18261.46	1.07		P value summary	ns
Average:	124504.78	17115.96	1.00		Significantly different (P < 0.05)?	No
					One- or two-tailed P value?	Two-tailed
Sxl RNAi (109221)	Area	Mean Gray Value	Normalised (A.U)		t, df	t=0.002558, df=14
1	123380.68	16988.59	0.99
2	129656.19	15488.75	0.91
3	113945.64	15296.31	0.89
4	113626.36	20004.52	1.17
5	128975.98	19768.41	1.16
6	141513.11	19078.19	1.11
7	122116.80	14374.30	0.84
8	134439.57	15906.71	0.93
Average:	125956.79	17113.22	1.00
