# Supplementary material for: Neuronal protein Sex-lethal modulates tRNA synthesis via the polymerase III subunit Polr3E in male Drosophila neurons
Source: PLoS Biol. 2026 Jul 17;24(7):e3003863. doi: 10.1371/journal.pbio.3003863 (PMC13432123; doi:10.1371/journal.pbio.3003863)
Supplement: S41 Table — (CSV) [file pbio.3003863.s041.csv]

Age: 4 Days
Control (35785)	Area	Mean Gray Value	Normalised (A.U)		Shapiro-Wilk test
1	134192.60	18042.73	1.09		W	0.9334	0.9401
2	124954.16	18126.16	1.10		P value	0.5147	0.5825
3	126851.76	20600.59	1.25		Passed normality test (alpha=0.05)?	Yes	Yes
4	124368.22	13154.76	0.80		P value summary	ns	ns
5	124894.11	16755.57	1.02
6	131952.80	17062.24	1.03		Unpaired t test
7	135615.96	13112.91	0.79		P value	0.4531
8	127182.66	14524.29	0.88		P value summary	ns
9	123588.26	21377.65	1.30		Significantly different (P < 0.05)?	No
Average:	128177.84	16972.99	1.03		One- or two-tailed P value?	Two-tailed
					t, df	t=0.7690, df=16
Sxl-RAC	Area	Mean Gray Value	Normalised (A.U)
1	113017.18	14497.29	0.88
2	139160.32	17824.63	1.08
3	140830.32	15561.39	0.94
4	115212.10	18550.33	1.12
5	148362.93	12623.53	0.76
6	127450.28	13837.11	0.84
7	133857.18	17254.72	1.05
8	89129.33	15876.46	0.96
9	129496.71	18335.06	1.11
Average:	126279.59	16040.06	0.97
