# Supplementary material for: Neuronal protein Sex-lethal modulates tRNA synthesis via the polymerase III subunit Polr3E in male Drosophila neurons
Source: PLoS Biol. 2026 Jul 17;24(7):e3003863. doi: 10.1371/journal.pbio.3003863 (PMC13432123; doi:10.1371/journal.pbio.3003863)
Supplement: S42 Table — (CSV) [file pbio.3003863.s042.csv]

Lethality	tubulin-Gal4
Overall	L3 male freq	L3 female freq	Adult male freq	Adult male freq
W1118	0.524547804	0.475452196	0.504531722	0.495468278
RNA	0.529411765	0.470588235	0.444444444	0.555555556
	L3	Adult
W1118	0.95320197	0.991017964
RNA	0.944444444	1.125
	L3		Adult
	W1118	RNA	+	Sxl-RNA
Av	0.529531502	0.443398571	0.507474693	0.204347826
SE	0.025106192	0.115460342	0.023852514	0.125184174
Lethality	elav-Gal
	L3 male freq	L3 female freq	Adult male freq	Adult male freq
W1118	0.485074627	0.514925373	0.465753425	0.534246575
RNA	0	0	0	0
