# Supplementary material for: Neuronal protein Sex-lethal modulates tRNA synthesis via the polymerase III subunit Polr3E in male Drosophila neurons
Source: PLoS Biol. 2026 Jul 17;24(7):e3003863. doi: 10.1371/journal.pbio.3003863 (PMC13432123; doi:10.1371/journal.pbio.3003863)
Supplement: S43 Table — (CSV) [file pbio.3003863.s043.csv]

Microscope Settings
Experiment	OPP Colocalisation			OPP Sxl KD 4d	OPP SxlRAC 4d	OPP Sxl KD 14d	OPP SxlRAC 14d
Microscope Model	DMI8-CS			DMI8-CS	DMI8-CS	DMI8-CS	DMI8-CS
Objective	20X/0.75 DRY			20x/0.75 DRY	20x/0.75 DRY	20x/0.75 DRY	20x/0.75 DRY
Pinhole	1.57E-04			1.57E-04	1.57E-04	5.66E-05	5.66E-05
Scan Mode	xyz			xyz	xyz	xyz	xyz
Scan Speed	400			400	400	400	400
Pixel DwellTime (s)	1.4125E-06			1.4125E-06	1.4125E-06	2.80E-06	2.80E-06
Channels	Channel 1	Channel 2	Channel 3	Channel 1	Channel 1	Channel 1	Channel 1
Laser wavelength (nm)	488	555	647	488	488	488	488
Laser Intensity	10	10	20	3	10	25	10
Detector Gain	11.63	5.99	150.4	11.63378906	11.63378906	85.1	50.3
